# Supplementary material for: Marek's Disease Virus and Reticuloendotheliosis Virus Coinfection Enhances Viral Replication and Alters Cellular Protein Profiles
Source: Front Vet Sci. 2022 Mar 22;9:854007. doi: 10.3389/fvets.2022.854007 (PMC8981388; doi:10.3389/fvets.2022.854007)
Supplement: Supplementary file 1 [file Data_Sheet_1.ZIP]

Archive with 9 entries (8 files):
- Supplementary data/
- Supplementary data/Supplementary Figure S1.doc
- Supplementary data/Table S1-Differentially expressed statistics.xlsx
- Supplementary data/Table S2-Venn diagram.xls
- Supplementary data/Table S3-GO_enrichment-RM-M.xlsx
- Supplementary data/Table S4-GO_enrichment RM-R.xlsx
- Supplementary data/Table S5-KEGG_pathway_enrichment RM-M.xlsx
- Supplementary data/Table S6-KEGG_pathway_enrichment RM-R.xlsx
- Supplementary data/Table S7-DAPs-KEGG_pathway_enrichment.xlsx
