# Supplementary material for: Marek's Disease Virus and Reticuloendotheliosis Virus Coinfection Enhances Viral Replication and Alters Cellular Protein Profiles
Source: Front Vet Sci. 2022 Mar 22;9:854007. doi: 10.3389/fvets.2022.854007 (PMC8981388; doi:10.3389/fvets.2022.854007)
Supplement: Supplementary file 1 [file Data_Sheet_1.ZIP › Supplementary data/Table S1-Differentially expressed statistics.xlsx]

## Sheet: Diff distribution 
Compared sample name	Up-regulated	Down-regulated
M/N	203	280
RM/N	404	477
R/N	459	584
RM/R	547	476
RM/M	188	174

## Sheet: RMvsR
Protein accession	Protein description	RM/R Ratio	Regulated Type	RM/R P value	Gene name	MW [kDa]	Subcellular localization	Biological Process	Cellular Component	Molecular Function	KEGG KO No.	KEGG Gene	KEGG pathway	IPR ID	Domain description
A0A0B5H7I8	E3 ubiquitin/ISG15 ligase TRIM25	1.455	Up	0.000431	TRIM25	71.424	nucleus	GO:0043627 response to estrogen; GO:0023051 regulation of signaling; GO:1902533 positive regulation of intracellular signal transduction; GO:0044699 single-organism process; GO:0036503 ERAD pathway; GO:0044237 cellular metabolic process; GO:0040013 negative regulation of locomotion; GO:2001141 regulation of RNA biosynthetic process; GO:0008152 metabolic process; GO:0010646 regulation of cell comm…	GO:0043229 intracellular organelle; GO:0044446 intracellular organelle part; GO:0005737 cytoplasm; GO:0031981 nuclear lumen; GO:0044424 intracellular part; GO:0005829 cytosol; GO:0016604 nuclear body; GO:0005623 cell; GO:0044422 organelle part; GO:0031974 membrane-enclosed lumen; GO:0043226 organelle; GO:0043231 intracellular membrane-bounded organelle; GO:0005634 nucleus; GO:0005654 nucleoplasm;…	GO:0003723 RNA binding; GO:0019787 ubiquitin-like protein transferase activity; GO:0043167 ion binding; GO:0005515 protein binding; GO:0061659 ubiquitin-like protein ligase activity; GO:0008270 zinc ion binding; GO:1901363 heterocyclic compound binding; GO:0097159 organic cyclic compound binding; GO:0050839 cell adhesion molecule binding; GO:0061630 ubiquitin protein ligase activity; GO:0046914 t…	K10652	TRIM25; tripartite motif-containing protein 25 [EC:2.3.2.27]	gga04622 RIG-I-like receptor signaling pathway - Gallus gallus (chicken); gga05164 Influenza A - Gallus gallus (chicken);	IPR006574; IPR001841; IPR001870; IPR013320; IPR000315; IPR003877; IPR027370; IPR013083; IPR003879;	SPRY-associated; Zinc finger, RING-type; B30.2/SPRY domain; Concanavalin A-like lectin/glucanase domain; B-box-type zinc finger; SPRY domain; RING-type zinc-finger, LisH dimerisation motif; Zinc finger, RING/FYVE/PHD-type; Butyrophylin-like;
A0A1C7CYU2	Multiple inositol polyphosphate phosphatase 1	1.751	Up	0.00551	MINPP1	50.256	extracellular	GO:0008152 metabolic process; GO:0016311 dephosphorylation; GO:0044237 cellular metabolic process; GO:0006793 phosphorus metabolic process; GO:0009987 cellular process; GO:0006796 phosphate-containing compound metabolic process;		GO:0016787 hydrolase activity; GO:0003993 acid phosphatase activity; GO:0003824 catalytic activity; GO:0042578 phosphoric ester hydrolase activity; GO:0016791 phosphatase activity; GO:0016788 hydrolase activity, acting on ester bonds;	K03103	MINPP1; multiple inositol-polyphosphate phosphatase / 2,3-bisphosphoglycerate 3-phosphatase [EC:3.1.3.62 3.1.3.80]	gga00010 Glycolysis / Gluconeogenesis - Gallus gallus (chicken); gga00562 Inositol phosphate metabolism - Gallus gallus (chicken); gga01100 Metabolic pathways - Gallus gallus (chicken);
A0A1D5NTC3	Microtubule-associated protein 4	1.343	Up	0.0028	Map4	85.867	nucleus		GO:0043229 intracellular organelle; GO:0099513 polymeric cytoskeletal fiber; GO:0005874 microtubule; GO:0043232 intracellular non-membrane-bounded organelle; GO:0044430 cytoskeletal part; GO:0005737 cytoplasm; GO:0044446 intracellular organelle part; GO:0099512 supramolecular fiber; GO:0044424 intracellular part; GO:0099080 supramolecular complex; GO:0005623 cell; GO:0044422 organelle part; GO:00…	GO:0015631 tubulin binding; GO:0005515 protein binding; GO:0008092 cytoskeletal protein binding; GO:0005488 binding;
A0A1D5NTE0	A-kinase anchor protein 12	1.381	Up	0.0495	AKAP12	207.39	nucleus	GO:0044700 single organism signaling; GO:0050794 regulation of cellular process; GO:0046907 intracellular transport; GO:0023051 regulation of signaling; GO:1902533 positive regulation of intracellular signal transduction; GO:0044699 single-organism process; GO:0050896 response to stimulus; GO:0015031 protein transport; GO:0051234 establishment of localization; GO:0006605 protein targeting; GO:000…	GO:0005623 cell; GO:0005622 intracellular; GO:0044464 cell part;	GO:0051018 protein kinase A binding; GO:0005515 protein binding; GO:0005488 binding;	K16528			IPR001573;	Protein kinase A anchoring, WSK motif;
A0A1D5NTH5	Twinfilin-1	1.312	Up	0.00043	TWF1	40.071	cytoplasm	GO:0030833 regulation of actin filament polymerization; GO:0050794 regulation of cellular process; GO:0016043 cellular component organization; GO:0065008 regulation of biological quality; GO:0032956 regulation of actin cytoskeleton organization; GO:0051129 negative regulation of cellular component organization; GO:0044699 single-organism process; GO:0044087 regulation of cellular component biogen…	GO:0005623 cell; GO:0005622 intracellular; GO:0044464 cell part;	GO:0003779 actin binding; GO:0005515 protein binding; GO:0008092 cytoskeletal protein binding; GO:0005488 binding;	K08870			IPR002108; IPR029006;	Actin-depolymerising factor homology domain; ADF-H/Gelsolin-like domain;
A0A1D5NTI8	PERQ amino acid-rich with GYF domain-containing protein 2	1.251	Up	0.00244	GIGYF2	130.44	nucleus			GO:0005515 protein binding; GO:0005488 binding;	K18730			IPR003169;	GYF domain;
A0A1D5NTX7	"Serine--tRNA ligase, mitochondrial"	0.788	Down	0.0182	SARS2	36.644	cytoplasm	GO:0006518 peptide metabolic process; GO:0006725 cellular aromatic compound metabolic process; GO:0044267 cellular protein metabolic process; GO:0044699 single-organism process; GO:0009058 biosynthetic process; GO:1901566 organonitrogen compound biosynthetic process; GO:0043039 tRNA aminoacylation; GO:0044237 cellular metabolic process; GO:0071704 organic substance metabolic process; GO:0008152 m…	GO:0044424 intracellular part; GO:0005623 cell; GO:0044464 cell part; GO:0005622 intracellular; GO:0005737 cytoplasm;	GO:0016876 ligase activity, forming aminoacyl-tRNA and related compounds; GO:0005524 ATP binding; GO:0004828 serine-tRNA ligase activity; GO:1901265 nucleoside phosphate binding; GO:0016875 ligase activity, forming carbon-oxygen bonds; GO:0001882 nucleoside binding; GO:0043167 ion binding; GO:0016874 ligase activity; GO:0000166 nucleotide binding; GO:0097159 organic cyclic compound binding; GO:19…	K01875	SARS; seryl-tRNA synthetase [EC:6.1.1.11]	gga00970 Aminoacyl-tRNA biosynthesis - Gallus gallus (chicken);	IPR010978; IPR002314; IPR015866; IPR006195;	tRNA-binding arm; Aminoacyl-tRNA synthetase, class II (G/ P/ S/T); Serine-tRNA synthetase, type1, N-terminal; Aminoacyl-tRNA synthetase, class II;
A0A1D5NTZ7	"39S ribosomal protein L27, mitochondrial"	0.804	Down	0.00635	MRPL27	15.048	mitochondria	GO:0006518 peptide metabolic process; GO:0043043 peptide biosynthetic process; GO:0044267 cellular protein metabolic process; GO:0006807 nitrogen compound metabolic process; GO:0009058 biosynthetic process; GO:0043603 cellular amide metabolic process; GO:0044238 primary metabolic process; GO:1901566 organonitrogen compound biosynthetic process; GO:1901576 organic substance biosynthetic process; G…	GO:0005840 ribosome; GO:0043226 organelle; GO:0043229 intracellular organelle; GO:0043232 intracellular non-membrane-bounded organelle; GO:0044464 cell part; GO:0005622 intracellular; GO:0005737 cytoplasm; GO:0032991 macromolecular complex; GO:0044424 intracellular part; GO:1990904 ribonucleoprotein complex; GO:0005623 cell; GO:0030529 intracellular ribonucleoprotein complex; GO:0044444 cytoplasm…	GO:0003735 structural constituent of ribosome; GO:0005198 structural molecule activity;	K02899	RP-L27; large subunit ribosomal protein L27	gga03010 Ribosome - Gallus gallus (chicken);
A0A1D5NUD7	Coiled-coil domain-containing protein 124	1.318	Up	0.027	ccdc124	25.96	nucleus							IPR009071;	High mobility group box domain;
A0A1D5NUQ6	"m-AAA protease-interacting protein 1, mitochondrial"	0.74	Down	0.0206	MAIP1	13.439	cytoplasm,nucleus
A0A1D5NUQ9	Pyridoxal-dependent decarboxylase domain-containing protein 1	1.321	Up	0.00445	pdxdc1	86.762	cytoplasm	GO:0008152 metabolic process; GO:0044710 single-organism metabolic process; GO:0044281 small molecule metabolic process; GO:0044763 single-organism cellular process; GO:0019752 carboxylic acid metabolic process; GO:0044699 single-organism process; GO:0006082 organic acid metabolic process; GO:0044237 cellular metabolic process; GO:0009987 cellular process; GO:0043436 oxoacid metabolic process; GO…		GO:0097159 organic cyclic compound binding; GO:1901363 heterocyclic compound binding; GO:0003824 catalytic activity; GO:0005488 binding; GO:0016830 carbon-carbon lyase activity; GO:0043167 ion binding; GO:0016831 carboxy-lyase activity; GO:0016829 lyase activity; GO:0043168 anion binding; GO:0048037 cofactor binding; GO:0030170 pyridoxal phosphate binding;				IPR015424; IPR015421;	Pyridoxal phosphate-dependent transferase; Pyridoxal phosphate-dependent transferase, major region, subdomain 1;
A0A1D5NUT9	Calmodulin-regulated spectrin-associated protein 1	1.285	Up	0.000476	CAMSAP1	179.35	nucleus	GO:0032502 developmental process; GO:0007399 nervous system development; GO:0016043 cellular component organization; GO:0044707 single-multicellular organism process; GO:0048699 generation of neurons; GO:0048731 system development; GO:0048666 neuron development; GO:0048869 cellular developmental process; GO:0044763 single-organism cellular process; GO:0044699 single-organism process; GO:0022008 n…	GO:0043229 intracellular organelle; GO:0099513 polymeric cytoskeletal fiber; GO:0005874 microtubule; GO:0043232 intracellular non-membrane-bounded organelle; GO:0044430 cytoskeletal part; GO:0044446 intracellular organelle part; GO:0099512 supramolecular fiber; GO:0044424 intracellular part; GO:0005623 cell; GO:0099080 supramolecular complex; GO:0044422 organelle part; GO:0099081 supramolecular p…	GO:0015631 tubulin binding; GO:0005515 protein binding; GO:0008092 cytoskeletal protein binding; GO:0005516 calmodulin binding; GO:0008017 microtubule binding; GO:0005488 binding; GO:0030507 spectrin binding;	K17493			IPR022613; IPR001715; IPR011033; IPR014797;	Calmodulin-regulated spectrin-associated protein, CH domain; Calponin homology domain; PRC-barrel-like; CKK domain;
A0A1D5NUX8	Mitochondrial dicarboxylate carrier	0.71	Down	0.000738	SLC25A10	29.452	extracellular	GO:0006810 transport; GO:0051179 localization; GO:0051234 establishment of localization;	GO:0031224 intrinsic component of membrane; GO:0016020 membrane; GO:0016021 integral component of membrane; GO:0044425 membrane part;		K13577			IPR023395;	Mitochondrial carrier domain;
A0A1D5NV15	Prolyl 4-hydroxylase subunit alpha-3	1.91	Up	0.000291	P4HA3	45.209	cytoplasm,nucleus	GO:0044699 single-organism process; GO:0008152 metabolic process; GO:0055114 oxidation-reduction process; GO:0044710 single-organism metabolic process;		GO:0019842 vitamin binding; GO:0005506 iron ion binding; GO:0031418 L-ascorbic acid binding; GO:0043167 ion binding; GO:0043177 organic acid binding; GO:0016705 oxidoreductase activity, acting on paired donors, with incorporation or reduction of molecular oxygen; GO:0005515 protein binding; GO:0048029 monosaccharide binding; GO:0016491 oxidoreductase activity; GO:0031406 carboxylic acid binding; …	K00472	P4HA; prolyl 4-hydroxylase [EC:1.14.11.2]	gga00330 Arginine and proline metabolism - Gallus gallus (chicken); gga01100 Metabolic pathways - Gallus gallus (chicken);	IPR006620; IPR011990; IPR005123;	Prolyl 4-hydroxylase, alpha subunit; Tetratricopeptide-like helical domain; Oxoglutarate/iron-dependent dioxygenase;
A0A1D5NVC3	Calpain-7	1.286	Up	0.0147	Capn7	92.465	cytoplasm	GO:0006508 proteolysis; GO:0008152 metabolic process; GO:0043170 macromolecule metabolic process; GO:0019538 protein metabolic process; GO:0044238 primary metabolic process; GO:0071704 organic substance metabolic process;	GO:0005623 cell; GO:0005622 intracellular; GO:0044464 cell part;	GO:0004175 endopeptidase activity; GO:0004198 calcium-dependent cysteine-type endopeptidase activity; GO:0008233 peptidase activity; GO:0003824 catalytic activity; GO:0070011 peptidase activity, acting on L-amino acid peptides; GO:0016787 hydrolase activity; GO:0008234 cysteine-type peptidase activity; GO:0004197 cysteine-type endopeptidase activity;	K08576			IPR022683; IPR022682; IPR007330; IPR001300;	Peptidase C2, calpain, domain III; Peptidase C2, calpain, large subunit, domain III; MIT; Peptidase C2, calpain, catalytic domain;
A0A1D5NVR1	Zinc transporter 9	0.746	Down	0.00168	slc30a9	63.567	plasma membrane	GO:0006810 transport; GO:0055085 transmembrane transport; GO:0098655 cation transmembrane transport; GO:0034220 ion transmembrane transport; GO:0006812 cation transport; GO:0006811 ion transport; GO:0051179 localization; GO:0051234 establishment of localization;	GO:0031224 intrinsic component of membrane; GO:0016020 membrane; GO:0016021 integral component of membrane; GO:0044425 membrane part;	GO:0022892 substrate-specific transporter activity; GO:0015075 ion transmembrane transporter activity; GO:0008324 cation transmembrane transporter activity; GO:0005215 transporter activity; GO:0022857 transmembrane transporter activity; GO:0022891 substrate-specific transmembrane transporter activity;	K14696			IPR009061; IPR027469; IPR022656;	Putative DNA-binding domain; Cation efflux protein transmembrane domain; XPA C- terminal;
A0A1D5NVZ7	ER membrane protein complex subunit 2	0.818	Down	0.00113	EMC2	34.884	cytoplasm			GO:0005515 protein binding; GO:0005488 binding;				IPR011990; IPR013026;	Tetratricopeptide-like helical domain; Tetratricopeptide repeat-containing domain;
A0A1D5NW19	Tudor domain-containing protein 7	0.77	Down	0.0173	TDRD7	107.68	endoplasmic reticulum				K18405			IPR025605; IPR002999;	OST-HTH/LOTUS domain; Tudor domain;
A0A1D5NW46	Histone deacetylase 2	1.232	Up	0.0332	HDAC2	51.938	mitochondria	GO:0097659 nucleic acid-templated transcription; GO:0009058 biosynthetic process; GO:0044237 cellular metabolic process; GO:2001141 regulation of RNA biosynthetic process; GO:0008152 metabolic process; GO:0019538 protein metabolic process; GO:0043170 macromolecule metabolic process; GO:0098732 macromolecule deacylation; GO:0006476 protein deacetylation; GO:0010468 regulation of gene expression; G…	GO:0043226 organelle; GO:0043231 intracellular membrane-bounded organelle; GO:0043229 intracellular organelle; GO:0005634 nucleus; GO:0044464 cell part; GO:0005622 intracellular; GO:0044424 intracellular part; GO:0043227 membrane-bounded organelle; GO:0005623 cell;	GO:0004407 histone deacetylase activity; GO:0031078 histone deacetylase activity (H3-K14 specific); GO:0032041 NAD-dependent histone deacetylase activity (H3-K14 specific); GO:0033558 protein deacetylase activity; GO:0017136 NAD-dependent histone deacetylase activity; GO:0003824 catalytic activity; GO:0016787 hydrolase activity; GO:0019213 deacetylase activity; GO:0016811 hydrolase activity, acti…	K06067	HDAC1_2; histone deacetylase 1/2 [EC:3.5.1.98]	gga04110 Cell cycle - Gallus gallus (chicken); gga04330 Notch signaling pathway - Gallus gallus (chicken);	IPR023801;	Histone deacetylase domain;
A0A1D5NW85	Extracellular fatty acid-binding protein	1.838	Up	0.00155	EXFABP	20.187	extracellular	GO:0010941 regulation of cell death; GO:0065008 regulation of biological quality; GO:0001101 response to acid chemical; GO:0070543 response to linoleic acid; GO:0044699 single-organism process; GO:0051234 establishment of localization; GO:0009607 response to biotic stimulus; GO:0051385 response to mineralocorticoid; GO:0009605 response to external stimulus; GO:0008152 metabolic process; GO:000750…	GO:0005615 extracellular space; GO:0044421 extracellular region part; GO:0005623 cell; GO:0005576 extracellular region;	GO:0036041 long-chain fatty acid binding; GO:0070540 stearic acid binding; GO:0050544 arachidonic acid binding; GO:0050543 icosatetraenoic acid binding; GO:0043167 ion binding; GO:0043177 organic acid binding; GO:0033293 monocarboxylic acid binding; GO:0031406 carboxylic acid binding; GO:0005488 binding; GO:0070538 oleic acid binding; GO:0008289 lipid binding; GO:0043168 anion binding; GO:0070539…				IPR000566; IPR012674; IPR011038;	Lipocalin/cytosolic fatty-acid binding domain; Calycin; Calycin-like;
A0A1D5NW88	Microtubule-associated protein 4	1.219	Up	0.00142	MAP4	62.727	nucleus				K10431
A0A1D5NW93	"ATP synthase subunit delta, mitochondrial"	0.807	Down	0.03	Atp5d	16.817	mitochondria	GO:0009116 nucleoside metabolic process; GO:0042278 purine nucleoside metabolic process; GO:0009167 purine ribonucleoside monophosphate metabolic process; GO:0090662 ATP hydrolysis coupled transmembrane transport; GO:0009117 nucleotide metabolic process; GO:0044699 single-organism process; GO:0046129 purine ribonucleoside biosynthetic process; GO:0009163 nucleoside biosynthetic process; GO:000905…	GO:0045261 proton-transporting ATP synthase complex, catalytic core F(1); GO:0016020 membrane; GO:0098796 membrane protein complex; GO:0044425 membrane part; GO:0044464 cell part; GO:0005622 intracellular; GO:0016469 proton-transporting two-sector ATPase complex; GO:0032991 macromolecular complex; GO:0033178 proton-transporting two-sector ATPase complex, catalytic domain; GO:0044424 intracellular…	GO:0022804 active transmembrane transporter activity; GO:0042625 ATPase coupled ion transmembrane transporter activity; GO:0015075 ion transmembrane transporter activity; GO:0022853 active ion transmembrane transporter activity; GO:0015399 primary active transmembrane transporter activity; GO:0022892 substrate-specific transporter activity; GO:0044769 ATPase activity, coupled to transmembrane mov…	K02134	ATPeF1D; F-type H+-transporting ATPase subunit delta	gga01100 Metabolic pathways - Gallus gallus (chicken); gga00190 Oxidative phosphorylation - Gallus gallus (chicken);	IPR020546; IPR020547;	ATP synthase, F1 complex, delta/epsilon subunit, N-terminal; ATP synthase delta/epsilon subunit, C-terminal domain;
A0A1D5NWB3	Transmembrane protein 59	0.71	Down	0.00233	TMEM59	30.969	extracellular		GO:0031224 intrinsic component of membrane; GO:0016020 membrane; GO:0016021 integral component of membrane; GO:0044425 membrane part;
A0A1D5NWC3	FYVE and coiled-coil domain-containing protein 1	1.314	Up	0.00278	FYCO1	176.94	nucleus	GO:0006810 transport; GO:0051179 localization; GO:0051234 establishment of localization;	GO:0031224 intrinsic component of membrane; GO:0016020 membrane; GO:0016021 integral component of membrane; GO:0044425 membrane part;	GO:0046872 metal ion binding; GO:0043169 cation binding; GO:0005488 binding; GO:0043167 ion binding;	K21954			IPR000306; IPR017455; IPR013083; IPR004012; IPR011011; IPR009038;	FYVE zinc finger; Zinc finger, FYVE-related; Zinc finger, RING/FYVE/PHD-type; RUN domain; Zinc finger, FYVE/PHD-type; GOLD domain;
A0A1D5NWM7	Ribosomal L1 domain-containing protein 1	1.24	Up	0.0024	Rsl1d1	49.601	mitochondria			GO:0097159 organic cyclic compound binding; GO:1901363 heterocyclic compound binding; GO:0003723 RNA binding; GO:0005488 binding; GO:0003676 nucleic acid binding;	K14775			IPR023674; IPR016094;	Ribosomal protein L1-like; Ribosomal protein L1, 2-layer alpha/beta-sandwich;
A0A1D5NWP2	Stromal interaction molecule 1	0.8	Down	0.000403	STIM1	79.629	plasma membrane	GO:0034764 positive regulation of transmembrane transport; GO:0032411 positive regulation of transporter activity; GO:1901341 positive regulation of store-operated calcium channel activity; GO:1904427 positive regulation of calcium ion transmembrane transport; GO:0032879 regulation of localization; GO:1901019 regulation of calcium ion transmembrane transporter activity; GO:1903169 regulation of c…	GO:0043229 intracellular organelle; GO:0016020 membrane; GO:0005783 endoplasmic reticulum; GO:0042175 nuclear outer membrane-endoplasmic reticulum membrane network; GO:0005737 cytoplasm; GO:0044446 intracellular organelle part; GO:0031224 intrinsic component of membrane; GO:0012505 endomembrane system; GO:0044424 intracellular part; GO:0005623 cell; GO:0016021 integral component of membrane; GO:0…	GO:0099106 ion channel regulator activity; GO:0005515 protein binding; GO:0005246 calcium channel regulator activity; GO:0098772 molecular function regulator; GO:0016247 channel regulator activity; GO:0005488 binding;	K16059	STIM1; stromal interaction molecule 1	gga04020 Calcium signaling pathway - Gallus gallus (chicken);	IPR013761; IPR001660; IPR032393;	Sterile alpha motif/pointed domain; Sterile alpha motif domain; Stromal interaction molecule, Orai1-activating region;
A0A1D5NWQ8	Histone H2A.V	0.685	Down	0.0121	h2afv	13.377	nucleus		GO:0043229 intracellular organelle; GO:0043232 intracellular non-membrane-bounded organelle; GO:0044446 intracellular organelle part; GO:0032991 macromolecular complex; GO:0044424 intracellular part; GO:0005623 cell; GO:0044422 organelle part; GO:0044427 chromosomal part; GO:0000786 nucleosome; GO:0043228 non-membrane-bounded organelle; GO:0043231 intracellular membrane-bounded organelle; GO:0043…	GO:0097159 organic cyclic compound binding; GO:1901363 heterocyclic compound binding; GO:0003677 DNA binding; GO:0046982 protein heterodimerization activity; GO:0005488 binding; GO:0046983 protein dimerization activity; GO:0003676 nucleic acid binding; GO:0005515 protein binding;	K11251	H2A; histone H2A	gga04217 Necroptosis - Gallus gallus (chicken);	IPR032454; IPR009072; IPR007125;	Histone H2A, C-terminal domain; Histone-fold; Histone H2A/H2B/H3;
A0A1D5NXC6	Protein transport protein Sec61 subunit alpha isoform 2	0.635	Down	0.00904	SEC61A2	52.229	plasma membrane	GO:0045184 establishment of protein localization; GO:0006810 transport; GO:0071702 organic substance transport; GO:0051179 localization; GO:0033036 macromolecule localization; GO:0008104 protein localization; GO:0015031 protein transport; GO:0051234 establishment of localization;	GO:0031224 intrinsic component of membrane; GO:0016020 membrane; GO:0016021 integral component of membrane; GO:0044425 membrane part;		K10956	SEC61A; protein transport protein SEC61 subunit alpha	gga04141 Protein processing in endoplasmic reticulum - Gallus gallus (chicken); gga04145 Phagosome - Gallus gallus (chicken); gga03060 Protein export - Gallus gallus (chicken);	IPR023201; IPR019561;	SecY subunit domain; Translocon Sec61/SecY, plug domain;
A0A1D5NXI5	Transcriptional coactivator YAP1	0.711	Down	0.0139	YAP1	47.826	nucleus			GO:0005515 protein binding; GO:0005488 binding;	K16687			IPR001202;	WW domain;
A0A1D5NYA0	Protein NipSnap homolog 1	0.779	Down	0.0127	Nipsnap1	30.475	mitochondria							IPR012577; IPR011008;	NIPSNAP; Dimeric alpha-beta barrel;
A0A1D5NYB2	Polyadenylate-binding protein 1	1.303	Up	0.00389	PABPC1	70.548	nucleus		GO:0044424 intracellular part; GO:0005623 cell; GO:0044464 cell part; GO:0005622 intracellular; GO:0005737 cytoplasm;	GO:0097159 organic cyclic compound binding; GO:1901363 heterocyclic compound binding; GO:0003723 RNA binding; GO:1901265 nucleoside phosphate binding; GO:0005488 binding; GO:0003676 nucleic acid binding; GO:0000166 nucleotide binding; GO:0036094 small molecule binding;	K13126	PABPC; polyadenylate-binding protein	gga03013 RNA transport - Gallus gallus (chicken); gga03018 RNA degradation - Gallus gallus (chicken); gga03015 mRNA surveillance pathway - Gallus gallus (chicken);	IPR002004; IPR000504; IPR012677; IPR003954;	Polyadenylate-binding protein/Hyperplastic disc protein; RNA recognition motif domain; Nucleotide-binding alpha-beta plait domain; RNA recognition motif domain, eukaryote;
A0A1D5NYF3	"Fatty acid-binding protein, adipocyte"	0.64	Down	0.0479	FABP4	14.921	cytoplasm	GO:0006810 transport; GO:0050789 regulation of biological process; GO:0048583 regulation of response to stimulus; GO:0050727 regulation of inflammatory response; GO:0032101 regulation of response to external stimulus; GO:0080134 regulation of response to stress; GO:0051179 localization; GO:0031347 regulation of defense response; GO:0051234 establishment of localization; GO:0065007 biological regu…		GO:0031406 carboxylic acid binding; GO:0005488 binding; GO:0043167 ion binding; GO:0008289 lipid binding; GO:0043177 organic acid binding; GO:0043168 anion binding; GO:0005504 fatty acid binding; GO:0033293 monocarboxylic acid binding; GO:0005215 transporter activity; GO:0036094 small molecule binding;	K08753	FABP4; fatty acid-binding protein 4, adipocyte	gga03320 PPAR signaling pathway - Gallus gallus (chicken);	IPR000463; IPR012674; IPR000566; IPR011038;	Cytosolic fatty-acid binding; Calycin; Lipocalin/cytosolic fatty-acid binding domain; Calycin-like;
A0A1D5NYI2	"NAD-dependent protein deacetylase sirtuin-3, mitochondrial"	0.732	Down	0.00112	SIRT3	38.636	mitochondria	GO:0044267 cellular protein metabolic process; GO:0044238 primary metabolic process; GO:0044237 cellular metabolic process; GO:0071704 organic substance metabolic process; GO:0008152 metabolic process; GO:0035601 protein deacylation; GO:0044260 cellular macromolecule metabolic process; GO:0006464 cellular protein modification process; GO:0019538 protein metabolic process; GO:0043170 macromolecule…		GO:1901265 nucleoside phosphate binding; GO:0043167 ion binding; GO:0016787 hydrolase activity; GO:0070403 NAD+ binding; GO:0000166 nucleotide binding; GO:0008270 zinc ion binding; GO:0048037 cofactor binding; GO:1901363 heterocyclic compound binding; GO:0097159 organic cyclic compound binding; GO:0046914 transition metal ion binding; GO:0003824 catalytic activity; GO:0051287 NAD binding; GO:0005…	K11413			IPR029035; IPR026590; IPR026591;	DHS-like NAD/FAD-binding domain; Sirtuin family, catalytic core domain; Sirtuin family, catalytic core small domain;
A0A1D5NYI9	CUB domain-containing protein 1	0.66	Down	0.000965	CDCP1	92.285	plasma membrane		GO:0031224 intrinsic component of membrane; GO:0016020 membrane; GO:0016021 integral component of membrane; GO:0044425 membrane part;		K06732			IPR000859;	CUB domain;
A0A1D5NYJ2	"Lon protease homolog, mitochondrial"	0.761	Down	7.39e-05	LONP1	103.65	mitochondria	GO:0044085 cellular component biogenesis; GO:0090329 regulation of DNA-dependent DNA replication; GO:0044237 cellular metabolic process; GO:0010821 regulation of mitochondrion organization; GO:0008152 metabolic process; GO:0022607 cellular component assembly; GO:0065003 macromolecular complex assembly; GO:0090296 regulation of mitochondrial DNA replication; GO:0006979 response to oxidative stress…	GO:0005759 mitochondrial matrix; GO:0043229 intracellular organelle; GO:0044429 mitochondrial part; GO:0005737 cytoplasm; GO:0044446 intracellular organelle part; GO:0044424 intracellular part; GO:0005623 cell; GO:0005739 mitochondrion; GO:0044422 organelle part; GO:0031974 membrane-enclosed lumen; GO:0043226 organelle; GO:0043231 intracellular membrane-bounded organelle; GO:0070013 intracellular…	GO:0008233 peptidase activity; GO:1901265 nucleoside phosphate binding; GO:0008236 serine-type peptidase activity; GO:0016817 hydrolase activity, acting on acid anhydrides; GO:0016787 hydrolase activity; GO:0004176 ATP-dependent peptidase activity; GO:0016887 ATPase activity; GO:1901363 heterocyclic compound binding; GO:0097159 organic cyclic compound binding; GO:0016462 pyrophosphatase activity;…	K08675			IPR003111; IPR008269; IPR003593; IPR015947; IPR003959; IPR020568; IPR027417; IPR014721;	ATP-dependent protease La (LON), substrate-binding domain; Peptidase S16, Lon C-terminal; AAA+ ATPase domain; PUA-like domain; ATPase, AAA-type, core; Ribosomal protein S5 domain 2-type fold; P-loop containing nucleoside triphosphate hydrolase; Ribosomal protein S5 domain 2-type fold, subgroup;
A0A1D5NYK3	"Glutaryl-CoA dehydrogenase, mitochondrial"	0.768	Down	0.000231	GCDH	32.27	cytoplasm	GO:0044699 single-organism process; GO:0008152 metabolic process; GO:0055114 oxidation-reduction process; GO:0044710 single-organism metabolic process;		GO:1901265 nucleoside phosphate binding; GO:0050660 flavin adenine dinucleotide binding; GO:0043167 ion binding; GO:0000166 nucleotide binding; GO:0048037 cofactor binding; GO:0016491 oxidoreductase activity; GO:0016627 oxidoreductase activity, acting on the CH-CH group of donors; GO:1901363 heterocyclic compound binding; GO:0097159 organic cyclic compound binding; GO:0003824 catalytic activity; …	K00252	GCDH; glutaryl-CoA dehydrogenase [EC:1.3.8.6]	gga00071 Fatty acid degradation - Gallus gallus (chicken); gga01100 Metabolic pathways - Gallus gallus (chicken); gga00380 Tryptophan metabolism - Gallus gallus (chicken); gga00310 Lysine degradation - Gallus gallus (chicken);	IPR013786; IPR009100; IPR006091; IPR009075;	Acyl-CoA dehydrogenase/oxidase, N-terminal; Acyl-CoA dehydrogenase/oxidase, N-terminal and middle domain; Acyl-CoA oxidase/dehydrogenase, central domain; Acyl-CoA dehydrogenase/oxidase C-terminal;
A0A1D5NYP9	Tripartite motif-containing protein 7	1.281	Up	0.00193	Trim7	56.444	nucleus		GO:0005623 cell; GO:0005622 intracellular; GO:0044464 cell part;	GO:0046914 transition metal ion binding; GO:0005488 binding; GO:0043167 ion binding; GO:0043169 cation binding; GO:0046872 metal ion binding; GO:0005515 protein binding; GO:0008270 zinc ion binding;				IPR006574; IPR001841; IPR001870; IPR013320; IPR003877; IPR000315; IPR013083; IPR003879;	SPRY-associated; Zinc finger, RING-type; B30.2/SPRY domain; Concanavalin A-like lectin/glucanase domain; SPRY domain; B-box-type zinc finger; Zinc finger, RING/FYVE/PHD-type; Butyrophylin-like;
A0A1D5NYT2	"NAD(P) transhydrogenase, mitochondrial"	0.764	Down	0.000212	NNT	113.78	plasma membrane	GO:0006810 transport; GO:0008152 metabolic process; GO:1902578 single-organism localization; GO:0006812 cation transport; GO:0006811 ion transport; GO:0055114 oxidation-reduction process; GO:0044710 single-organism metabolic process; GO:0044699 single-organism process; GO:0051179 localization; GO:0015672 monovalent inorganic cation transport; GO:0006818 hydrogen transport; GO:0015992 proton trans…	GO:0031224 intrinsic component of membrane; GO:0016020 membrane; GO:0016021 integral component of membrane; GO:0044425 membrane part;	GO:0016651 oxidoreductase activity, acting on NAD(P)H; GO:0016652 oxidoreductase activity, acting on NAD(P)H, NAD(P) as acceptor; GO:0003824 catalytic activity; GO:0008746 NAD(P)+ transhydrogenase activity; GO:0016491 oxidoreductase activity;	K00323	NNT; NAD(P) transhydrogenase [EC:1.6.1.2]	gga00760 Nicotinate and nicotinamide metabolism - Gallus gallus (chicken); gga01100 Metabolic pathways - Gallus gallus (chicken);	IPR007698; IPR029035; IPR007886; IPR016040; IPR034300; IPR024605;	Alanine dehydrogenase/pyridine nucleotide transhydrogenase, NAD(H)-binding domain; DHS-like NAD/FAD-binding domain; Alanine dehydrogenase/pyridine nucleotide transhydrogenase, N-terminal; NAD(P)-binding domain; NADP transhydrogenase beta-like domain; NAD(P) transhydrogenase, alpha subunit, C-terminal;
A0A1D5NYW5	Peptidyl-prolyl cis-trans isomerase FKBP11	0.721	Down	0.00413	Fkbp11	14.994	cytoplasm	GO:0018193 peptidyl-amino acid modification; GO:0008152 metabolic process; GO:0044267 cellular protein metabolic process; GO:0044260 cellular macromolecule metabolic process; GO:0006464 cellular protein modification process; GO:0043170 macromolecule metabolic process; GO:0019538 protein metabolic process; GO:0043412 macromolecule modification; GO:0036211 protein modification process; GO:0044238 p…	GO:0031224 intrinsic component of membrane; GO:0016020 membrane; GO:0016021 integral component of membrane; GO:0044425 membrane part;	GO:0003755 peptidyl-prolyl cis-trans isomerase activity; GO:0016853 isomerase activity; GO:0003824 catalytic activity; GO:0016859 cis-trans isomerase activity;	K09576			IPR001179;	FKBP-type peptidyl-prolyl cis-trans isomerase domain;
A0A1D5NZ30	Nucleolin	1.372	Up	0.00312	NCL	75.399	nucleus			GO:0097159 organic cyclic compound binding; GO:1901363 heterocyclic compound binding; GO:0003723 RNA binding; GO:1901265 nucleoside phosphate binding; GO:0005488 binding; GO:0003676 nucleic acid binding; GO:0000166 nucleotide binding; GO:0036094 small molecule binding;	K11294			IPR034230; IPR034235; IPR000504; IPR011989; IPR012677; IPR034233; IPR003954; IPR034234;	Nucleolin, RNA recognition motif 1; Nucleolin, RNA recognition motif 4; RNA recognition motif domain; Armadillo-like helical; Nucleotide-binding alpha-beta plait domain; Nucleolin, RNA recognition motif 2; RNA recognition motif domain, eukaryote; Nucleolin, RNA recognition motif 3;
A0A1D5NZ43	Ceramide synthase 5	0.822	Down	0.00604	CERS5	45.515	plasma membrane		GO:0043229 intracellular organelle; GO:0016020 membrane; GO:0005783 endoplasmic reticulum; GO:0005737 cytoplasm; GO:0031224 intrinsic component of membrane; GO:0012505 endomembrane system; GO:0044424 intracellular part; GO:0005623 cell; GO:0016021 integral component of membrane; GO:0043231 intracellular membrane-bounded organelle; GO:0043226 organelle; GO:0005634 nucleus; GO:0044425 membrane part…	GO:0097159 organic cyclic compound binding; GO:1901363 heterocyclic compound binding; GO:0003677 DNA binding; GO:0005488 binding; GO:0003676 nucleic acid binding;	K04710	CERS; ceramide synthetase [EC:2.3.1.24]	gga01100 Metabolic pathways - Gallus gallus (chicken); gga00600 Sphingolipid metabolism - Gallus gallus (chicken);	IPR001356; IPR009057; IPR006634;	Homeobox domain; Homeobox domain-like; TRAM/LAG1/CLN8 homology domain;
A0A1D5NZ44	AT-rich interactive domain-containing protein 1A	1.363	Up	0.0063	Arid1a	241.53	cytoplasm	GO:0016043 cellular component organization; GO:0006338 chromatin remodeling; GO:0006325 chromatin organization; GO:0051276 chromosome organization; GO:0009987 cellular process; GO:0006996 organelle organization; GO:0071840 cellular component organization or biogenesis;	GO:0043231 intracellular membrane-bounded organelle; GO:0043226 organelle; GO:0043229 intracellular organelle; GO:0005634 nucleus; GO:0005622 intracellular; GO:0044464 cell part; GO:0044446 intracellular organelle part; GO:0032991 macromolecular complex; GO:0044424 intracellular part; GO:0043227 membrane-bounded organelle; GO:0043234 protein complex; GO:0005623 cell; GO:0070603 SWI/SNF superfamil…	GO:0097159 organic cyclic compound binding; GO:1901363 heterocyclic compound binding; GO:0003677 DNA binding; GO:0005488 binding; GO:0003676 nucleic acid binding;	K11653			IPR033388; IPR011989; IPR016024; IPR001606;	SWI/SNF-like complex subunit BAF250, C-terminal; Armadillo-like helical; Armadillo-type fold; ARID DNA-binding domain;
A0A1D5NZM5	Protein RCC2	1.343	Up	0.00223	Rcc2	56.649	nucleus							IPR009091;	Regulator of chromosome condensation 1/beta-lactamase-inhibitor protein II;
A0A1D5NZP2	Small glutamine-rich tetratricopeptide repeat-containing protein beta	1.418	Up	0.000502	SGTB	33.063	mitochondria			GO:0005515 protein binding; GO:0005488 binding;				IPR032374; IPR011990; IPR013026;	SGTA, homodimerisation domain; Tetratricopeptide-like helical domain; Tetratricopeptide repeat-containing domain;
A0A1D5NZU8	"28S ribosomal protein S18a, mitochondrial"	0.751	Down	0.0201	Mrps18a	16.126	mitochondria	GO:0006518 peptide metabolic process; GO:0043043 peptide biosynthetic process; GO:0044267 cellular protein metabolic process; GO:0006807 nitrogen compound metabolic process; GO:0009058 biosynthetic process; GO:0043603 cellular amide metabolic process; GO:0044238 primary metabolic process; GO:1901566 organonitrogen compound biosynthetic process; GO:1901576 organic substance biosynthetic process; G…	GO:0005840 ribosome; GO:0043226 organelle; GO:0043229 intracellular organelle; GO:0043232 intracellular non-membrane-bounded organelle; GO:0044464 cell part; GO:0005622 intracellular; GO:0005737 cytoplasm; GO:0032991 macromolecular complex; GO:0044424 intracellular part; GO:1990904 ribonucleoprotein complex; GO:0005623 cell; GO:0030529 intracellular ribonucleoprotein complex; GO:0044444 cytoplasm…	GO:0003735 structural constituent of ribosome; GO:0005198 structural molecule activity;	K02963	RP-S18; small subunit ribosomal protein S18	gga03010 Ribosome - Gallus gallus (chicken);
A0A1D5NZV1	Microtubule-associated protein RP/EB family member 3	0.753	Down	0.0132	Mapre3	31.803	cytoplasm			GO:0015631 tubulin binding; GO:0005515 protein binding; GO:0008092 cytoskeletal protein binding; GO:0008017 microtubule binding; GO:0005488 binding;	K10436			IPR001715; IPR004953;	Calponin homology domain; EB1, C-terminal;
A0A1D5NZW8	Triple functional domain protein	1.224	Up	0.000173	TRIO	347.32	nucleus	GO:0050794 regulation of cellular process; GO:0016310 phosphorylation; GO:0023051 regulation of signaling; GO:0044267 cellular protein metabolic process; GO:0046578 regulation of Ras protein signal transduction; GO:0044237 cellular metabolic process; GO:0006796 phosphate-containing compound metabolic process; GO:0071704 organic substance metabolic process; GO:0008152 metabolic process; GO:0010646…		GO:1901265 nucleoside phosphate binding; GO:0016773 phosphotransferase activity, alcohol group as acceptor; GO:0005085 guanyl-nucleotide exchange factor activity; GO:0005515 protein binding; GO:0004672 protein kinase activity; GO:0098772 molecular function regulator; GO:0097159 organic cyclic compound binding; GO:1901363 heterocyclic compound binding; GO:0016301 kinase activity; GO:0003824 cataly…	K08810			IPR003598; IPR007110; IPR003599; IPR000219; IPR013098; IPR011009; IPR001849; IPR001251; IPR001452; IPR000719; IPR013783; IPR011993;	Immunoglobulin subtype 2; Immunoglobulin-like domain; Immunoglobulin subtype; Dbl homology (DH) domain; Immunoglobulin I-set; Protein kinase-like domain; Pleckstrin homology domain; CRAL-TRIO lipid binding domain; SH3 domain; Protein kinase domain; Immunoglobulin-like fold; PH domain-like;
A0A1D5P010	Hypoxia up-regulated protein 1	0.78	Down	0.0021	HYOU1	112.04	extracellular			GO:0005524 ATP binding; GO:1901265 nucleoside phosphate binding; GO:0001882 nucleoside binding; GO:0043167 ion binding; GO:0000166 nucleotide binding; GO:0097159 organic cyclic compound binding; GO:1901363 heterocyclic compound binding; GO:0032549 ribonucleoside binding; GO:0097367 carbohydrate derivative binding; GO:0032553 ribonucleotide binding; GO:0005488 binding; GO:0032550 purine ribonucleo…	K09486	HYOU1; hypoxia up-regulated 1	gga04141 Protein processing in endoplasmic reticulum - Gallus gallus (chicken);	IPR029048; IPR029047;	Heat shock protein 70kD, C-terminal domain; Heat shock protein 70kD, peptide-binding domain;
A0A1D5P017	Coiled-coil domain-containing protein 102A	1.213	Up	0.0364	CCDC102A	61.073	cytoplasm		GO:0043229 intracellular organelle; GO:0043232 intracellular non-membrane-bounded organelle; GO:0044430 cytoskeletal part; GO:0044446 intracellular organelle part; GO:0032991 macromolecular complex; GO:0044424 intracellular part; GO:0005623 cell; GO:0015629 actin cytoskeleton; GO:0044422 organelle part; GO:0043228 non-membrane-bounded organelle; GO:0043226 organelle; GO:0005856 cytoskeleton; GO:0…	GO:0003774 motor activity; GO:0016462 pyrophosphatase activity; GO:0003824 catalytic activity; GO:0016817 hydrolase activity, acting on acid anhydrides; GO:0016787 hydrolase activity; GO:0016818 hydrolase activity, acting on acid anhydrides, in phosphorus-containing anhydrides; GO:0017111 nucleoside-triphosphatase activity;	K16759			IPR002928;	Myosin tail;
A0A1D5P094	Epsin-2	0.824	Down	0.000609	Epn2	63.688	nucleus	GO:0006810 transport; GO:0006897 endocytosis; GO:0051179 localization; GO:0051234 establishment of localization; GO:0016192 vesicle-mediated transport;	GO:0016020 membrane; GO:0031410 cytoplasmic vesicle; GO:0031090 organelle membrane; GO:0045334 clathrin-coated endocytic vesicle; GO:0098796 membrane protein complex; GO:0005737 cytoplasm; GO:0031982 vesicle; GO:0044433 cytoplasmic vesicle part; GO:0030669 clathrin-coated endocytic vesicle membrane; GO:0032991 macromolecular complex; GO:0044424 intracellular part; GO:0030120 vesicle coat; GO:0005…		K12471	EPN; epsin	gga04144 Endocytosis - Gallus gallus (chicken);	IPR013809; IPR008942;	ENTH domain; ENTH/VHS;
A0A1D5P0D0	Dehydrodolichyl diphosphate synthase complex subunit DHDDS	0.772	Down	0.00531	DHDDS	38.82	cytoplasm			GO:0016765 transferase activity, transferring alkyl or aryl (other than methyl) groups; GO:0003824 catalytic activity; GO:0016740 transferase activity;	K11778
A0A1D5P0F8	Protein FAM185A	0.756	Down	0.00883	FAM185A	30.891	extracellular
A0A1D5P0X4	Cathepsin K	1.304	Up	0.0156	CTSK	37.405	extracellular	GO:0006508 proteolysis; GO:0008152 metabolic process; GO:0043170 macromolecule metabolic process; GO:0019538 protein metabolic process; GO:0044238 primary metabolic process; GO:0071704 organic substance metabolic process;		GO:0070011 peptidase activity, acting on L-amino acid peptides; GO:0008234 cysteine-type peptidase activity; GO:0008233 peptidase activity; GO:0016787 hydrolase activity; GO:0003824 catalytic activity;	K01371	CTSK; cathepsin K [EC:3.4.22.38]	gga04210 Apoptosis - Gallus gallus (chicken); gga04620 Toll-like receptor signaling pathway - Gallus gallus (chicken); gga04142 Lysosome - Gallus gallus (chicken);	IPR013201; IPR000668;	Cathepsin propeptide inhibitor domain (I29); Peptidase C1A, papain C-terminal;
A0A1D5P0Z5	5'-nucleotidase domain-containing protein 1	1.284	Up	0.0095	NT5DC1	42.565	cytoplasm							IPR023214;	HAD-like domain;
A0A1D5P117	RNA polymerase II-associated factor 1 homolog	1.263	Up	3.17e-05	PAF1	58.523	nucleus	GO:0016043 cellular component organization; GO:0006725 cellular aromatic compound metabolic process; GO:0097659 nucleic acid-templated transcription; GO:0016570 histone modification; GO:0044267 cellular protein metabolic process; GO:0009058 biosynthetic process; GO:0006354 DNA-templated transcription, elongation; GO:0044237 cellular metabolic process; GO:0071704 organic substance metabolic proces…	GO:0043229 intracellular organelle; GO:0000428 DNA-directed RNA polymerase complex; GO:0055029 nuclear DNA-directed RNA polymerase complex; GO:0061695 transferase complex, transferring phosphorus-containing groups; GO:0044446 intracellular organelle part; GO:0030880 RNA polymerase complex; GO:0031981 nuclear lumen; GO:0032991 macromolecular complex; GO:0044424 intracellular part; GO:1990234 trans…		K15174
A0A1D5P167	Gamma-glutamyl hydrolase	1.421	Up	0.0139	GGH	48.209	extracellular	GO:0009064 glutamine family amino acid metabolic process; GO:0044281 small molecule metabolic process; GO:0044763 single-organism cellular process; GO:0006541 glutamine metabolic process; GO:0006807 nitrogen compound metabolic process; GO:0044699 single-organism process; GO:0044238 primary metabolic process; GO:1901605 alpha-amino acid metabolic process; GO:0044237 cellular metabolic process; GO:…		GO:0070011 peptidase activity, acting on L-amino acid peptides; GO:0008233 peptidase activity; GO:0008238 exopeptidase activity; GO:0016787 hydrolase activity; GO:0003824 catalytic activity; GO:0008242 omega peptidase activity;	K01307	GGH; gamma-glutamyl hydrolase [EC:3.4.19.9]	gga00790 Folate biosynthesis - Gallus gallus (chicken);	IPR029062;	Class I glutamine amidotransferase-like;
A0A1D5P1T6	DNA topoisomerase 2-alpha	0.752	Down	0.00124	TOP2A	173.18	nucleus	GO:0016043 cellular component organization; GO:0006725 cellular aromatic compound metabolic process; GO:0006259 DNA metabolic process; GO:1901360 organic cyclic compound metabolic process; GO:0006807 nitrogen compound metabolic process; GO:0044238 primary metabolic process; GO:0044237 cellular metabolic process; GO:0006265 DNA topological change; GO:0071704 organic substance metabolic process; GO…	GO:0043226 organelle; GO:0043231 intracellular membrane-bounded organelle; GO:0043229 intracellular organelle; GO:0005634 nucleus; GO:0044464 cell part; GO:0005622 intracellular; GO:0044424 intracellular part; GO:0043227 membrane-bounded organelle; GO:0005623 cell;	GO:0003677 DNA binding; GO:0005524 ATP binding; GO:1901265 nucleoside phosphate binding; GO:0001882 nucleoside binding; GO:0043167 ion binding; GO:0016817 hydrolase activity, acting on acid anhydrides; GO:0016787 hydrolase activity; GO:0000166 nucleotide binding; GO:0017111 nucleoside-triphosphatase activity; GO:0016887 ATPase activity; GO:1901363 heterocyclic compound binding; GO:0097159 organic…	K03164			IPR002205; IPR013758; IPR012542; IPR031660; IPR013757; IPR034157; IPR013506; IPR003594; IPR013759; IPR020568; IPR006171; IPR014721; IPR024946; IPR013760;	DNA topoisomerase, type IIA, subunit A/C-terminal; DNA topoisomerase, type IIA, subunit A/ C-terminal, alpha-beta; DTHCT; C-terminal associated domain of TOPRIM; Type IIA DNA topoisomerase subunit A, alpha-helical domain; DNA topoisomerase 2, TOPRIM domain; DNA topoisomerase, type IIA, subunit B, domain 2; Histidine kinase-like ATPase, C-terminal domain; DNA topoisomerase, type IIA, central domai…
A0A1D5P205	CBP80/20-dependent translation initiation factor	1.309	Up	0.00175	CTIF	68.064	nucleus			GO:0097159 organic cyclic compound binding; GO:1901363 heterocyclic compound binding; GO:0003723 RNA binding; GO:0005515 protein binding; GO:0005488 binding; GO:0003676 nucleic acid binding;				IPR016024; IPR003890; IPR016021;	Armadillo-type fold; MIF4G-like, type 3; MIF4G-like domain;
A0A1D5P291	"Pyruvate dehydrogenase E1 component subunit beta, mitochondrial"	0.795	Down	0.0101	Pdhb	38.877	mitochondria	GO:0051188 cofactor biosynthetic process; GO:0044699 single-organism process; GO:0009058 biosynthetic process; GO:0044237 cellular metabolic process; GO:0035384 thioester biosynthetic process; GO:0044272 sulfur compound biosynthetic process; GO:0071704 organic substance metabolic process; GO:0006085 acetyl-CoA biosynthetic process; GO:0006090 pyruvate metabolic process; GO:0008152 metabolic proce…		GO:0004738 pyruvate dehydrogenase activity; GO:0004739 pyruvate dehydrogenase (acetyl-transferring) activity; GO:0003824 catalytic activity; GO:0016624 oxidoreductase activity, acting on the aldehyde or oxo group of donors, disulfide as acceptor; GO:0016491 oxidoreductase activity; GO:0016903 oxidoreductase activity, acting on the aldehyde or oxo group of donors;	K00162	PDHB; pyruvate dehydrogenase E1 component beta subunit [EC:1.2.4.1]	gga00020 Citrate cycle (TCA cycle) - Gallus gallus (chicken); gga00620 Pyruvate metabolism - Gallus gallus (chicken); gga00010 Glycolysis / Gluconeogenesis - Gallus gallus (chicken); gga01100 Metabolic pathways - Gallus gallus (chicken); gga01200 Carbon metabolism - Gallus gallus (chicken);	IPR009014; IPR033248; IPR029061; IPR005475;	Transketolase C-terminal/Pyruvate-ferredoxin oxidoreductase domain II; Transketolase, C-terminal domain; Thiamin diphosphate-binding fold; Transketolase-like, pyrimidine-binding domain;
A0A1D5P2B7	Nuclear factor NF-kappa-B p100 subunit	1.293	Up	0.00458	NFKB2	99.17	nucleus	GO:0050794 regulation of cellular process; GO:0044700 single organism signaling; GO:0010468 regulation of gene expression; GO:0051716 cellular response to stimulus; GO:0006355 regulation of transcription, DNA-templated; GO:0031326 regulation of cellular biosynthetic process; GO:0080090 regulation of primary metabolic process; GO:0060255 regulation of macromolecule metabolic process; GO:0019219 re…	GO:0043226 organelle; GO:0043231 intracellular membrane-bounded organelle; GO:0043229 intracellular organelle; GO:0005634 nucleus; GO:0044464 cell part; GO:0005622 intracellular; GO:0005737 cytoplasm; GO:0044424 intracellular part; GO:0043227 membrane-bounded organelle; GO:0005623 cell;	GO:0097159 organic cyclic compound binding; GO:1901363 heterocyclic compound binding; GO:0003677 DNA binding; GO:0005488 binding; GO:0001071 nucleic acid binding transcription factor activity; GO:0003676 nucleic acid binding; GO:0005515 protein binding; GO:0003700 transcription factor activity, sequence-specific DNA binding;	K04469	NFKB2; nuclear factor of kappa light polypeptide gene enhancer in B-cells 2	gga04010 MAPK signaling pathway - Gallus gallus (chicken);	IPR014756; IPR008967; IPR032397; IPR011029; IPR033926; IPR002909; IPR000488; IPR013783; IPR020683; IPR011539;	Immunoglobulin E-set; p53-like transcription factor, DNA-binding; Rel homology dimerisation domain; Death-like domain; NFkappaB IPT domain; IPT domain; Death domain; Immunoglobulin-like fold; Ankyrin repeat-containing domain; Rel homology domain (RHD), DNA-binding domain;
A0A1D5P2H3	Far upstream element-binding protein 1	1.259	Up	7.67e-05	Fubp1	65.129	mitochondria			GO:0097159 organic cyclic compound binding; GO:1901363 heterocyclic compound binding; GO:0003723 RNA binding; GO:0005488 binding; GO:0003676 nucleic acid binding;	K13210			IPR004087; IPR004088; IPR015096;	K Homology domain; K Homology domain, type 1; Domain of unknown function DUF1897;
A0A1D5P2P4	Nesprin-2	1.5	Up	0.00228	SYNE2	798.37	cytoplasm	GO:0016043 cellular component organization; GO:0065008 regulation of biological quality; GO:0032507 maintenance of protein location in cell; GO:0045185 maintenance of protein location; GO:0044763 single-organism cellular process; GO:0044699 single-organism process; GO:0051641 cellular localization; GO:1902589 single-organism organelle organization; GO:0070727 cellular macromolecule localization; …	GO:0016020 membrane; GO:0034993 LINC complex; GO:0043229 intracellular organelle; GO:0005635 nuclear envelope; GO:0044446 intracellular organelle part; GO:0031967 organelle envelope; GO:0031224 intrinsic component of membrane; GO:0012505 endomembrane system; GO:0032991 macromolecular complex; GO:0044424 intracellular part; GO:0005623 cell; GO:0016021 integral component of membrane; GO:0044422 org…	GO:0051015 actin filament binding; GO:0008092 cytoskeletal protein binding; GO:0005488 binding; GO:0044877 macromolecular complex binding; GO:0003779 actin binding; GO:0005515 protein binding; GO:0032403 protein complex binding;	K19346			IPR012315; IPR001715;	KASH domain; Calponin homology domain;
A0A1D5P2Q1	Phosphatidylinositide phosphatase SAC1	0.824	Down	0.00162	sacm1l	55.715	endoplasmic reticulum,mitochondria		GO:0031224 intrinsic component of membrane; GO:0016020 membrane; GO:0016021 integral component of membrane; GO:0044425 membrane part;	GO:0016787 hydrolase activity; GO:0042578 phosphoric ester hydrolase activity; GO:0003824 catalytic activity; GO:0016788 hydrolase activity, acting on ester bonds;	K21797	SAC1; phosphatidylinositol 4-phosphatase [EC:3.1.3.-]	gga04070 Phosphatidylinositol signaling system - Gallus gallus (chicken); gga00562 Inositol phosphate metabolism - Gallus gallus (chicken); gga01100 Metabolic pathways - Gallus gallus (chicken);	IPR002013;	SAC domain;
A0A1D5P2Q9	TNF receptor-associated factor 2	1.235	Up	0.0172	TRAF2	66.674	nucleus	GO:0044700 single organism signaling; GO:0010941 regulation of cell death; GO:0032872 regulation of stress-activated MAPK cascade; GO:0032270 positive regulation of cellular protein metabolic process; GO:0007166 cell surface receptor signaling pathway; GO:0023051 regulation of signaling; GO:1902533 positive regulation of intracellular signal transduction; GO:0044699 single-organism process; GO:00…	GO:0005623 cell; GO:0005622 intracellular; GO:0044464 cell part;	GO:0046914 transition metal ion binding; GO:0019787 ubiquitin-like protein transferase activity; GO:0003824 catalytic activity; GO:0005488 binding; GO:0043167 ion binding; GO:0004842 ubiquitin-protein transferase activity; GO:0043169 cation binding; GO:0046872 metal ion binding; GO:0005515 protein binding; GO:0008270 zinc ion binding; GO:0016740 transferase activity;	K03173	TRAF2; TNF receptor-associated factor 2 [EC:2.3.2.27]	gga04141 Protein processing in endoplasmic reticulum - Gallus gallus (chicken); gga04622 RIG-I-like receptor signaling pathway - Gallus gallus (chicken); gga04010 MAPK signaling pathway - Gallus gallus (chicken); gga04621 NOD-like receptor signaling pathway - Gallus gallus (chicken); gga04920 Adipocytokine signaling pathway - Gallus gallus (chicken); gga04217 Necroptosis - Gallus gallus (chicken)…	IPR008974; IPR001841; IPR002083; IPR032070; IPR001293; IPR018957; IPR013083; IPR013323;	TRAF-like; Zinc finger, RING-type; MATH/TRAF domain; TNF receptor-associated factor, BIRC3 binding domain; Zinc finger, TRAF-type; Zinc finger, C3HC4 RING-type; Zinc finger, RING/FYVE/PHD-type; SIAH-type domain;
A0A1D5P2T7	Nuclear receptor coactivator 5	1.233	Up	0.012	NCOA5	74.966	nucleus			GO:0097159 organic cyclic compound binding; GO:1901363 heterocyclic compound binding; GO:1901265 nucleoside phosphate binding; GO:0005488 binding; GO:0003676 nucleic acid binding; GO:0000166 nucleotide binding; GO:0036094 small molecule binding;				IPR000504; IPR004154; IPR012677;	RNA recognition motif domain; Anticodon-binding; Nucleotide-binding alpha-beta plait domain;
A0A1D5P2V3	Pantothenate kinase 3	1.555	Up	0.0176	PANK3	40.513	cytoplasm	GO:0051188 cofactor biosynthetic process; GO:0009116 nucleoside metabolic process; GO:0042278 purine nucleoside metabolic process; GO:0009117 nucleotide metabolic process; GO:0044699 single-organism process; GO:0009058 biosynthetic process; GO:0009163 nucleoside biosynthetic process; GO:0046129 purine ribonucleoside biosynthetic process; GO:0044237 cellular metabolic process; GO:0006796 phosphate…		GO:0005524 ATP binding; GO:1901265 nucleoside phosphate binding; GO:0016773 phosphotransferase activity, alcohol group as acceptor; GO:0001882 nucleoside binding; GO:0043167 ion binding; GO:0000166 nucleotide binding; GO:0004594 pantothenate kinase activity; GO:0097159 organic cyclic compound binding; GO:1901363 heterocyclic compound binding; GO:0032549 ribonucleoside binding; GO:0097367 carbohyd…	K09680	coaW; type II pantothenate kinase [EC:2.7.1.33]	gga00770 Pantothenate and CoA biosynthesis - Gallus gallus (chicken); gga01100 Metabolic pathways - Gallus gallus (chicken);
A0A1D5P2Y4	ATP-binding cassette sub-family A member 1	0.787	Down	0.0131	ABCA1	109	plasma membrane	GO:0006810 transport; GO:0051179 localization; GO:0051234 establishment of localization;	GO:0031224 intrinsic component of membrane; GO:0016020 membrane; GO:0016021 integral component of membrane; GO:0044425 membrane part;	GO:0005524 ATP binding; GO:1901265 nucleoside phosphate binding; GO:0001882 nucleoside binding; GO:0043167 ion binding; GO:0016817 hydrolase activity, acting on acid anhydrides; GO:0016787 hydrolase activity; GO:0000166 nucleotide binding; GO:0017111 nucleoside-triphosphatase activity; GO:0016887 ATPase activity; GO:0097159 organic cyclic compound binding; GO:1901363 heterocyclic compound binding…				IPR003593; IPR003439; IPR027417;	AAA+ ATPase domain; ABC transporter-like; P-loop containing nucleoside triphosphate hydrolase;
A0A1D5P346	Probable lysosomal cobalamin transporter	1.331	Up	0.0281	LMBRD1	59.791	plasma membrane		GO:0031224 intrinsic component of membrane; GO:0016020 membrane; GO:0016021 integral component of membrane; GO:0044425 membrane part;		K14617
A0A1D5P359	Cold-inducible RNA-binding protein	1.552	Up	0.00353	CIRBP	18.618	nucleus			GO:0097159 organic cyclic compound binding; GO:1901363 heterocyclic compound binding; GO:0003723 RNA binding; GO:1901265 nucleoside phosphate binding; GO:0005488 binding; GO:0003676 nucleic acid binding; GO:0000166 nucleotide binding; GO:0036094 small molecule binding;	K13195			IPR000504; IPR012677; IPR003954; IPR034278;	RNA recognition motif domain; Nucleotide-binding alpha-beta plait domain; RNA recognition motif domain, eukaryote; RBM3/CIRBP, RNA recognition motif;
A0A1D5P3D9	Protein FAM107B	1.335	Up	0.0211	FAM107B	20.313	mitochondria
A0A1D5P3N9	Probable E3 ubiquitin-protein ligase HERC4	1.681	Up	0.00101	Herc4	116.65	nucleus	GO:0008152 metabolic process; GO:0032446 protein modification by small protein conjugation; GO:0016567 protein ubiquitination; GO:0044260 cellular macromolecule metabolic process; GO:0044267 cellular protein metabolic process; GO:0006464 cellular protein modification process; GO:0043170 macromolecule metabolic process; GO:0019538 protein metabolic process; GO:0070647 protein modification by small…		GO:0019787 ubiquitin-like protein transferase activity; GO:0016740 transferase activity; GO:0003824 catalytic activity; GO:0004842 ubiquitin-protein transferase activity;				IPR009091; IPR000569;	Regulator of chromosome condensation 1/beta-lactamase-inhibitor protein II; HECT domain;
A0A1D5P407	Serine/arginine-rich splicing factor 4	1.369	Up	0.000141	Srsf4	32.223	nucleus			GO:0097159 organic cyclic compound binding; GO:1901363 heterocyclic compound binding; GO:1901265 nucleoside phosphate binding; GO:0005488 binding; GO:0003676 nucleic acid binding; GO:0000166 nucleotide binding; GO:0036094 small molecule binding;	K12893	SFRS4_5_6; splicing factor, arginine/serine-rich 4/5/6	gga03040 Spliceosome - Gallus gallus (chicken); gga05168 Herpes simplex infection - Gallus gallus (chicken);	IPR000504; IPR012677;	RNA recognition motif domain; Nucleotide-binding alpha-beta plait domain;
A0A1D5P411	RNA-binding protein FUS	1.311	Up	0.0174	Fus	50.678	nucleus			GO:0097159 organic cyclic compound binding; GO:1901363 heterocyclic compound binding; GO:1901265 nucleoside phosphate binding; GO:0046914 transition metal ion binding; GO:0005488 binding; GO:0003676 nucleic acid binding; GO:0043167 ion binding; GO:0043169 cation binding; GO:0046872 metal ion binding; GO:0000166 nucleotide binding; GO:0008270 zinc ion binding; GO:0036094 small molecule binding;	K13098			IPR000504; IPR012677; IPR001876;	RNA recognition motif domain; Nucleotide-binding alpha-beta plait domain; Zinc finger, RanBP2-type;
A0A1D5P416	Prostaglandin G/H synthase 2	0.199	Down	4.94e-07	PTGS2	68.206	endoplasmic reticulum	GO:0008217 regulation of blood pressure; GO:0019371 cyclooxygenase pathway; GO:0033559 unsaturated fatty acid metabolic process; GO:0065008 regulation of biological quality; GO:0019369 arachidonic acid metabolic process; GO:0016053 organic acid biosynthetic process; GO:1901568 fatty acid derivative metabolic process; GO:0044699 single-organism process; GO:0009058 biosynthetic process; GO:0044255 …		GO:0097159 organic cyclic compound binding; GO:1901363 heterocyclic compound binding; GO:0020037 heme binding; GO:0003824 catalytic activity; GO:0005488 binding; GO:0016209 antioxidant activity; GO:0016705 oxidoreductase activity, acting on paired donors, with incorporation or reduction of molecular oxygen; GO:0005515 protein binding; GO:0004601 peroxidase activity; GO:0004666 prostaglandin-endop…	K11987	PTGS2; prostaglandin-endoperoxide synthase 2 [EC:1.14.99.1]	gga01100 Metabolic pathways - Gallus gallus (chicken); gga00590 Arachidonic acid metabolism - Gallus gallus (chicken); gga04370 VEGF signaling pathway - Gallus gallus (chicken);	IPR000742;	EGF-like domain;
A0A1D5P4E9	Protein Niban	1.325	Up	0.000811	FAM129A	108.48	nucleus
A0A1D5P4K8	SAM and SH3 domain-containing protein 1	1.418	Up	0.0115	SASH1	132.21	nucleus			GO:0005515 protein binding; GO:0005488 binding;				IPR011511; IPR001452; IPR013761; IPR001660;	Variant SH3 domain; SH3 domain; Sterile alpha motif/pointed domain; Sterile alpha motif domain;
A0A1D5P4V2	Leucine zipper transcription factor-like protein 1	1.349	Up	0.0314	Lztfl1	10.677	mitochondria				K19400
A0A1D5P560	Integrin beta-5	0.783	Down	0.00332	ITGB5	88.377	extracellular,plasma membrane	GO:0050794 regulation of cellular process; GO:0044700 single organism signaling; GO:0051716 cellular response to stimulus; GO:0022610 biological adhesion; GO:0007165 signal transduction; GO:0050789 regulation of biological process; GO:0007154 cell communication; GO:0007166 cell surface receptor signaling pathway; GO:0007155 cell adhesion; GO:0044699 single-organism process; GO:0007229 integrin-me…	GO:0016020 membrane; GO:0098636 protein complex involved in cell adhesion; GO:0031226 intrinsic component of plasma membrane; GO:0071944 cell periphery; GO:0098796 membrane protein complex; GO:0098797 plasma membrane protein complex; GO:0098802 plasma membrane receptor complex; GO:0043235 receptor complex; GO:0032991 macromolecular complex; GO:0008305 integrin complex; GO:0031224 intrinsic compon…	GO:0060089 molecular transducer activity; GO:0004872 receptor activity;	K06588	ITGB5; integrin beta 5	gga04512 ECM-receptor interaction - Gallus gallus (chicken); gga04145 Phagosome - Gallus gallus (chicken); gga04810 Regulation of actin cytoskeleton - Gallus gallus (chicken); gga04510 Focal adhesion - Gallus gallus (chicken);	IPR032695; IPR033760; IPR002369; IPR016201; IPR012896; IPR014836; IPR002035;	Integrin domain; Integrin beta N-terminal; Integrin beta subunit, VWA domain; PSI domain; Integrin beta subunit, tail; Integrin beta subunit, cytoplasmic domain; von Willebrand factor, type A;
A0A1D5P580	Putative ATP-dependent RNA helicase DHX57	1.542	Up	0.0135	DHX57	154.52	nucleus			GO:1901265 nucleoside phosphate binding; GO:0016817 hydrolase activity, acting on acid anhydrides; GO:0016787 hydrolase activity; GO:0005515 protein binding; GO:0097159 organic cyclic compound binding; GO:1901363 heterocyclic compound binding; GO:0016462 pyrophosphatase activity; GO:0032553 ribonucleotide binding; GO:0003824 catalytic activity; GO:0005488 binding; GO:0032550 purine ribonucleoside…	K13026			IPR016135; IPR007502; IPR000571; IPR011545; IPR011709; IPR027417; IPR015940; IPR014001; IPR001650; IPR009060; IPR006575;	Ubiquitin-conjugating enzyme/RWD-like; Helicase-associated domain; Zinc finger, CCCH-type; DEAD/DEAH box helicase domain; Domain of unknown function DUF1605; P-loop containing nucleoside triphosphate hydrolase; Ubiquitin-associated domain; Helicase superfamily 1/2, ATP-binding domain; Helicase, C-terminal; UBA-like; RWD domain;
A0A1D5P5D8	ERO1-like protein beta	0.774	Down	0.0181	Ero1b	49.093	nucleus	GO:0044699 single-organism process; GO:0008152 metabolic process; GO:0055114 oxidation-reduction process; GO:0044710 single-organism metabolic process;	GO:0043226 organelle; GO:0043231 intracellular membrane-bounded organelle; GO:0043229 intracellular organelle; GO:0005783 endoplasmic reticulum; GO:0044464 cell part; GO:0005622 intracellular; GO:0005737 cytoplasm; GO:0012505 endomembrane system; GO:0044424 intracellular part; GO:0043227 membrane-bounded organelle; GO:0005623 cell; GO:0044444 cytoplasmic part;	GO:0016864 intramolecular oxidoreductase activity, transposing S-S bonds; GO:0016853 isomerase activity; GO:0003824 catalytic activity; GO:0016667 oxidoreductase activity, acting on a sulfur group of donors; GO:0016671 oxidoreductase activity, acting on a sulfur group of donors, disulfide as acceptor; GO:0016860 intramolecular oxidoreductase activity; GO:0003756 protein disulfide isomerase activi…	K10976	ERO1LB; ERO1-like protein beta [EC:1.8.4.-]	gga04141 Protein processing in endoplasmic reticulum - Gallus gallus (chicken);
A0A1D5P5E6	Histidine protein methyltransferase 1 homolog	2.225	Up	0.0419	METTL18	36.664	nucleus							IPR029063;	S-adenosyl-L-methionine-dependent methyltransferase;
A0A1D5P5I0	Interferon-induced helicase C domain-containing protein 1	1.584	Up	0.000722	IFIH1	125.03	mitochondria			GO:0003677 DNA binding; GO:0005524 ATP binding; GO:1901265 nucleoside phosphate binding; GO:0001882 nucleoside binding; GO:0043167 ion binding; GO:0016817 hydrolase activity, acting on acid anhydrides; GO:0016787 hydrolase activity; GO:0000166 nucleotide binding; GO:1901363 heterocyclic compound binding; GO:0097159 organic cyclic compound binding; GO:0032549 ribonucleoside binding; GO:0097367 car…	K12647	IFIH1; interferon-induced helicase C domain-containing protein 1 [EC:3.6.4.13]	gga04622 RIG-I-like receptor signaling pathway - Gallus gallus (chicken); gga05168 Herpes simplex infection - Gallus gallus (chicken); gga05164 Influenza A - Gallus gallus (chicken);	IPR006935; IPR027417; IPR011029; IPR031964; IPR021673; IPR014001; IPR016024; IPR001650;	Helicase/UvrB, N-terminal; P-loop containing nucleoside triphosphate hydrolase; Death-like domain; Caspase recruitment domain; C-terminal domain of RIG-I; Helicase superfamily 1/2, ATP-binding domain; Armadillo-type fold; Helicase, C-terminal;
A0A1D5P5J0	Chromatin target of PRMT1 protein	0.83	Down	0.00922	CHTOP	26.154	nucleus							IPR025715;	Chromatin target of PRMT1 protein, C-terminal;
A0A1D5P5J2	UHRF1-binding protein 1-like	1.352	Up	0.00456	UHRF1BP1L	133.53	cytoplasm
A0A1D5P5P9	Protein-glutamine gamma-glutamyltransferase 4	1.384	Up	0.0076	TGM4	78.998	cytoplasm	GO:0008152 metabolic process; GO:0044260 cellular macromolecule metabolic process; GO:0044267 cellular protein metabolic process; GO:0018149 peptide cross-linking; GO:0006464 cellular protein modification process; GO:0043170 macromolecule metabolic process; GO:0019538 protein metabolic process; GO:0036211 protein modification process; GO:0043412 macromolecule modification; GO:0044238 primary meta…		GO:0016746 transferase activity, transferring acyl groups; GO:0003824 catalytic activity; GO:0016740 transferase activity; GO:0003810 protein-glutamine gamma-glutamyltransferase activity; GO:0016755 transferase activity, transferring amino-acyl groups;	K05621			IPR008958; IPR002931; IPR013783; IPR014756; IPR001102;	Transglutaminase, C-terminal; Transglutaminase-like; Immunoglobulin-like fold; Immunoglobulin E-set; Transglutaminase, N-terminal;
A0A1D5P6A3	Acetolactate synthase-like protein	0.778	Down	0.0111	ilvbl	15.206	extracellular			GO:0097159 organic cyclic compound binding; GO:1901363 heterocyclic compound binding; GO:0019842 vitamin binding; GO:0005488 binding; GO:0043167 ion binding; GO:0043169 cation binding; GO:0043168 anion binding; GO:1901681 sulfur compound binding; GO:0048037 cofactor binding; GO:0030976 thiamine pyrophosphate binding; GO:0050662 coenzyme binding; GO:0036094 small molecule binding;	K11259			IPR029061; IPR012001;	Thiamin diphosphate-binding fold; Thiamine pyrophosphate enzyme, N-terminal TPP-binding domain;
A0A1D5P6M2	Suppressor of tumorigenicity 14 protein homolog	0.579	Down	0.00176	St14	92.007	plasma membrane	GO:0006508 proteolysis; GO:0008152 metabolic process; GO:0043170 macromolecule metabolic process; GO:0019538 protein metabolic process; GO:0044238 primary metabolic process; GO:0071704 organic substance metabolic process;	GO:0031224 intrinsic component of membrane; GO:0016020 membrane; GO:0016021 integral component of membrane; GO:0044425 membrane part;	GO:0004252 serine-type endopeptidase activity; GO:0004175 endopeptidase activity; GO:0008233 peptidase activity; GO:0003824 catalytic activity; GO:0017171 serine hydrolase activity; GO:0005488 binding; GO:0008236 serine-type peptidase activity; GO:0070011 peptidase activity, acting on L-amino acid peptides; GO:0005515 protein binding; GO:0016787 hydrolase activity;	K08670			IPR000859; IPR009003; IPR001254; IPR000082;	CUB domain; Peptidase S1, PA clan; Serine proteases, trypsin domain; SEA domain;
A0A1D5P6N1	WD repeat-containing protein 43	1.321	Up	0.0107	WDR43	72.925	plasma membrane			GO:0005515 protein binding; GO:0005488 binding;	K14546	UTP5; U3 small nucleolar RNA-associated protein 5	gga03008 Ribosome biogenesis in eukaryotes - Gallus gallus (chicken);	IPR017986; IPR015943; IPR007148;	WD40-repeat-containing domain; WD40/YVTN repeat-like-containing domain; Small-subunit processome, Utp12;
A0A1D5P6P3	"Thioredoxin reductase 1, cytoplasmic"	0.721	Down	0.00284	TXNRD1	54.844	cytoplasm	GO:0050794 regulation of cellular process; GO:0065008 regulation of biological quality; GO:0055114 oxidation-reduction process; GO:0009636 response to toxic substance; GO:0045454 cell redox homeostasis; GO:0044763 single-organism cellular process; GO:0019725 cellular homeostasis; GO:0044699 single-organism process; GO:0050896 response to stimulus; GO:0042592 homeostatic process; GO:0008152 metabo…	GO:0005623 cell;	GO:0016651 oxidoreductase activity, acting on NAD(P)H; GO:1901265 nucleoside phosphate binding; GO:0050660 flavin adenine dinucleotide binding; GO:0004791 thioredoxin-disulfide reductase activity; GO:0043167 ion binding; GO:0016209 antioxidant activity; GO:0000166 nucleotide binding; GO:0016668 oxidoreductase activity, acting on a sulfur group of donors, NAD(P) as acceptor; GO:0048037 cofactor bi…	K22182	TXNRD; thioredoxin reductase (NADPH) [EC:1.8.1.9]	gga00450 Selenocompound metabolism - Gallus gallus (chicken);	IPR016156; IPR004099; IPR023753;	FAD/NAD-linked reductase, dimerisation domain; Pyridine nucleotide-disulphide oxidoreductase, dimerisation domain; FAD/NAD(P)-binding domain;
A0A1D5P6Q5	Fatty acid synthase	1.287	Up	0.000351	FASN	274.77	cytoplasm	GO:0065008 regulation of biological quality; GO:1901615 organic hydroxy compound metabolic process; GO:0044699 single-organism process; GO:0032104 regulation of response to extracellular stimulus; GO:0009058 biosynthetic process; GO:0050896 response to stimulus; GO:0044237 cellular metabolic process; GO:0071704 organic substance metabolic process; GO:0032097 positive regulation of response to foo…	GO:0005623 cell;	GO:0016417 S-acyltransferase activity; GO:0004319 enoyl-[acyl-carrier-protein] reductase (NADPH, B-specific) activity; GO:0016628 oxidoreductase activity, acting on the CH-CH group of donors, NAD or NADP as acceptor; GO:0016787 hydrolase activity; GO:0016835 carbon-oxygen lyase activity; GO:0016614 oxidoreductase activity, acting on CH-OH group of donors; GO:0016297 acyl-[acyl-carrier-protein] hy…	K00665	FASN; fatty acid synthase, animal type [EC:2.3.1.85]	gga00061 Fatty acid biosynthesis - Gallus gallus (chicken); gga01100 Metabolic pathways - Gallus gallus (chicken); gga04910 Insulin signaling pathway - Gallus gallus (chicken); gga01212 Fatty acid metabolism - Gallus gallus (chicken);	IPR016035; IPR020807; IPR013149; IPR020841; IPR011032; IPR020843; IPR013968; IPR016036; IPR032821; IPR014031; IPR029058; IPR029063; IPR014043; IPR014030; IPR020801; IPR016039; IPR020806; IPR023102; IPR001227; IPR016040; IPR009081; IPR001031;	Acyl transferase/acyl hydrolase/lysophospholipase; Polyketide synthase, dehydratase domain; Alcohol dehydrogenase, C-terminal; Polyketide synthase, beta-ketoacyl synthase domain; GroES-like; Polyketide synthase, enoylreductase domain; Polyketide synthase, ketoreductase domain; Malonyl-CoA ACP transacylase, ACP-binding; Ketoacyl-synthetase, C-terminal extension; Beta-ketoacyl synthase, C-terminal;…
A0A1D5P6Q6	RISC-loading complex subunit TARBP2	1.32	Up	0.0216	Tarbp2	33.568	cytoplasm	GO:0044085 cellular component biogenesis; GO:0022613 ribonucleoprotein complex biogenesis; GO:0022618 ribonucleoprotein complex assembly; GO:0010608 posttranscriptional regulation of gene expression; GO:0035194 posttranscriptional gene silencing by RNA; GO:0044699 single-organism process; GO:0044237 cellular metabolic process; GO:2001141 regulation of RNA biosynthetic process; GO:0008152 metaboli…	GO:0044464 cell part; GO:0005622 intracellular; GO:0032991 macromolecular complex; GO:0044424 intracellular part; GO:1990904 ribonucleoprotein complex; GO:0031332 RNAi effector complex; GO:0030529 intracellular ribonucleoprotein complex; GO:0005623 cell; GO:0016442 RISC complex;	GO:0035197 siRNA binding; GO:0097159 organic cyclic compound binding; GO:1901363 heterocyclic compound binding; GO:0003723 RNA binding; GO:0003725 double-stranded RNA binding; GO:0005488 binding; GO:0003676 nucleic acid binding;	K18420			IPR014720;	Double-stranded RNA-binding domain;
A0A1D5P6R9	Ribosome biogenesis regulatory protein homolog	1.59	Up	0.000685	Rrs1	37.375	nucleus	GO:0044085 cellular component biogenesis; GO:0042254 ribosome biogenesis; GO:0022613 ribonucleoprotein complex biogenesis; GO:0071840 cellular component organization or biogenesis;	GO:0043226 organelle; GO:0043231 intracellular membrane-bounded organelle; GO:0043229 intracellular organelle; GO:0005634 nucleus; GO:0044464 cell part; GO:0005622 intracellular; GO:0044424 intracellular part; GO:0043227 membrane-bounded organelle; GO:0005623 cell;		K14852
A0A1D5P6V5	Perilipin-3	1.41	Up	0.000425	PLIN3	45.388	cytoplasm,nucleus				K20287
A0A1D5P6W1	Collagen alpha-2(V) chain	1.544	Up	0.000334	Col5a2	144.81	endoplasmic reticulum		GO:0031012 extracellular matrix; GO:0044421 extracellular region part; GO:0005576 extracellular region; GO:0005578 proteinaceous extracellular matrix;	GO:0005201 extracellular matrix structural constituent; GO:0005515 protein binding; GO:0005198 structural molecule activity; GO:0005488 binding;	K19721			IPR001007; IPR000885; IPR014716;	VWFC domain; Fibrillar collagen, C-terminal; Fibrinogen, alpha/beta/gamma chain, C-terminal globular, subdomain 1;
A0A1D5P709	DnaJ homolog subfamily C member 7	1.258	Up	0.00024	DNAJC7	56.468	cytoplasm			GO:0005515 protein binding; GO:0005488 binding;	K09527			IPR011990; IPR001623; IPR013026;	Tetratricopeptide-like helical domain; DnaJ domain; Tetratricopeptide repeat-containing domain;
A0A1D5P751	E3 ubiquitin-protein ligase LRSAM1	1.208	Up	0.00809	Lrsam1	83.79	nucleus			GO:0043169 cation binding; GO:0046872 metal ion binding; GO:0005515 protein binding; GO:0008270 zinc ion binding; GO:0046914 transition metal ion binding; GO:0005488 binding; GO:0043167 ion binding;	K10641			IPR001841; IPR013761; IPR013083; IPR001660; IPR032675;	Zinc finger, RING-type; Sterile alpha motif/pointed domain; Zinc finger, RING/FYVE/PHD-type; Sterile alpha motif domain; Leucine-rich repeat domain, L domain-like;
A0A1D5P756	Polycystin-2	1.823	Up	0.000702	PKD2	97.369	plasma membrane		GO:0031224 intrinsic component of membrane; GO:0016020 membrane; GO:0016021 integral component of membrane; GO:0044425 membrane part;	GO:0043169 cation binding; GO:0046872 metal ion binding; GO:0005509 calcium ion binding; GO:0005488 binding; GO:0043167 ion binding;				IPR013122; IPR002048; IPR011992; IPR027359;	Polycystin cation channel, PKD1/PKD2; EF-hand domain; EF-hand domain pair; Voltage-dependent channel, four helix bundle domain;
A0A1D5P763	Thioredoxin-like protein 1	1.972	Up	4.56e-05	TXNL1	32.448	cytoplasm	GO:0050794 regulation of cellular process; GO:0042592 homeostatic process; GO:0065008 regulation of biological quality; GO:0050789 regulation of biological process; GO:0045454 cell redox homeostasis; GO:0044763 single-organism cellular process; GO:0019725 cellular homeostasis; GO:0044699 single-organism process; GO:0009987 cellular process; GO:0065007 biological regulation;	GO:0005623 cell;					IPR012336; IPR013766; IPR008979; IPR010400;	Thioredoxin-like fold; Thioredoxin domain; Galactose-binding domain-like; PITH domain;
A0A1D5P778	YTH domain-containing family protein 2	1.84	Up	0.00058	YTHDF2	62.505	cytoplasm,nucleus			GO:0097159 organic cyclic compound binding; GO:1901363 heterocyclic compound binding; GO:0003723 RNA binding; GO:0005488 binding; GO:0003676 nucleic acid binding;	K20102			IPR007275;	YTH domain;
A0A1D5P786	WD repeat-containing protein 75	1.218	Up	0.0459	Wdr75	44.94	cytoplasm,nucleus			GO:0005515 protein binding; GO:0005488 binding;	K14552	NAN1; NET1-associated nuclear protein 1 (U3 small nucleolar RNA-associated protein 17)	gga03008 Ribosome biogenesis in eukaryotes - Gallus gallus (chicken);	IPR017986; IPR015943;	WD40-repeat-containing domain; WD40/YVTN repeat-like-containing domain;
A0A1D5P7H0	Protein SMG7	1.493	Up	0.026	SMG7	100.27	cytoplasm			GO:0005515 protein binding; GO:0005488 binding;	K14409	SMG7; protein SMG7	gga03015 mRNA surveillance pathway - Gallus gallus (chicken);	IPR011990; IPR018834; IPR019458;	Tetratricopeptide-like helical domain; DNA/RNA-binding domain, Est1-type; Telomerase activating protein Est1;
A0A1D5P7X0	Catenin alpha-1	1.209	Up	0.007	CTNNA1	100.04	cytoplasm,nucleus	GO:0016043 cellular component organization; GO:0044763 single-organism cellular process; GO:0098609 cell-cell adhesion; GO:0007015 actin filament organization; GO:0044699 single-organism process; GO:0090136 epithelial cell-cell adhesion; GO:0022610 biological adhesion; GO:1902589 single-organism organelle organization; GO:0016337 single organismal cell-cell adhesion; GO:0030036 actin cytoskeleton…	GO:0043226 organelle; GO:0005856 cytoskeleton; GO:0043229 intracellular organelle; GO:0043232 intracellular non-membrane-bounded organelle; GO:0044464 cell part; GO:0005622 intracellular; GO:0030054 cell junction; GO:0005737 cytoplasm; GO:0005912 adherens junction; GO:0070161 anchoring junction; GO:0044424 intracellular part; GO:0005829 cytosol; GO:0005623 cell; GO:0015629 actin cytoskeleton; GO:…	GO:0051015 actin filament binding; GO:0050839 cell adhesion molecule binding; GO:0008092 cytoskeletal protein binding; GO:0005488 binding; GO:0045296 cadherin binding; GO:0044877 macromolecular complex binding; GO:0003779 actin binding; GO:0005515 protein binding; GO:0005198 structural molecule activity; GO:0008013 beta-catenin binding; GO:0032403 protein complex binding;	K05691	CTNNA; catenin alpha	gga04520 Adherens junction - Gallus gallus (chicken);
A0A1D5P7X9	Cytochrome b-c1 complex subunit 7	0.759	Down	0.00237	UQCRB	13.499	nucleus	GO:0016310 phosphorylation; GO:0009116 nucleoside metabolic process; GO:0042278 purine nucleoside metabolic process; GO:0006725 cellular aromatic compound metabolic process; GO:0009167 purine ribonucleoside monophosphate metabolic process; GO:0042773 ATP synthesis coupled electron transport; GO:0009259 ribonucleotide metabolic process; GO:0009117 nucleotide metabolic process; GO:0044699 single-or…	GO:0016020 membrane; GO:0098800 inner mitochondrial membrane protein complex; GO:0031090 organelle membrane; GO:0098796 membrane protein complex; GO:0005737 cytoplasm; GO:0032991 macromolecular complex; GO:0031224 intrinsic component of membrane; GO:0098798 mitochondrial protein complex; GO:0044424 intracellular part; GO:0044455 mitochondrial membrane part; GO:0005623 cell; GO:0044422 organelle p…		K00417	QCR7; ubiquinol-cytochrome c reductase subunit 7	gga04260 Cardiac muscle contraction - Gallus gallus (chicken); gga01100 Metabolic pathways - Gallus gallus (chicken); gga00190 Oxidative phosphorylation - Gallus gallus (chicken);
A0A1D5P810	"ATP synthase subunit O, mitochondrial"	0.803	Down	0.000511	ATP5O	22.85	cytoplasm	GO:0009116 nucleoside metabolic process; GO:0042278 purine nucleoside metabolic process; GO:0009167 purine ribonucleoside monophosphate metabolic process; GO:0090662 ATP hydrolysis coupled transmembrane transport; GO:0009117 nucleotide metabolic process; GO:0044699 single-organism process; GO:0046129 purine ribonucleoside biosynthetic process; GO:0009163 nucleoside biosynthetic process; GO:000905…	GO:0016020 membrane;	GO:0022804 active transmembrane transporter activity; GO:0042625 ATPase coupled ion transmembrane transporter activity; GO:0015075 ion transmembrane transporter activity; GO:0022853 active ion transmembrane transporter activity; GO:0015399 primary active transmembrane transporter activity; GO:0022892 substrate-specific transporter activity; GO:0044769 ATPase activity, coupled to transmembrane mov…	K02137	ATPeF0O; F-type H+-transporting ATPase subunit O	gga01100 Metabolic pathways - Gallus gallus (chicken); gga00190 Oxidative phosphorylation - Gallus gallus (chicken);	IPR026015;	F1F0 ATP synthase OSCP/delta subunit, N-terminal domain;
A0A1D5P835	Adaptin ear-binding coat-associated protein 1	1.308	Up	0.000136	Necap1	29.662	cytoplasm	GO:0006810 transport; GO:0006897 endocytosis; GO:0051179 localization; GO:0051234 establishment of localization; GO:0016192 vesicle-mediated transport;	GO:0016020 membrane;		K20069			IPR011993; IPR012466;	PH domain-like; NECAP, PHear domain;
A0A1D5P868	Activating signal cointegrator 1	1.524	Up	0.0489	TRIP4	67.499	nucleus	GO:0050794 regulation of cellular process; GO:0010468 regulation of gene expression; GO:0006355 regulation of transcription, DNA-templated; GO:0031326 regulation of cellular biosynthetic process; GO:0080090 regulation of primary metabolic process; GO:0060255 regulation of macromolecule metabolic process; GO:0019219 regulation of nucleobase-containing compound metabolic process; GO:0010556 regulat…	GO:0043226 organelle; GO:0043231 intracellular membrane-bounded organelle; GO:0043229 intracellular organelle; GO:0005634 nucleus; GO:0044464 cell part; GO:0005622 intracellular; GO:0044424 intracellular part; GO:0043227 membrane-bounded organelle; GO:0005623 cell;	GO:0043169 cation binding; GO:0046872 metal ion binding; GO:0008270 zinc ion binding; GO:0046914 transition metal ion binding; GO:0005488 binding; GO:0043167 ion binding;				IPR009349; IPR015947; IPR007374;	Zinc finger, C2HC5-type; PUA-like domain; ASCH domain;
A0A1D5P8G6	Acetolactate synthase-like protein	0.8	Down	0.00509	ilvbl	24.475	cytoplasm			GO:0097159 organic cyclic compound binding; GO:1901363 heterocyclic compound binding; GO:0019842 vitamin binding; GO:0005488 binding; GO:0043167 ion binding; GO:0043169 cation binding; GO:0043168 anion binding; GO:1901681 sulfur compound binding; GO:0048037 cofactor binding; GO:0030976 thiamine pyrophosphate binding; GO:0050662 coenzyme binding; GO:0036094 small molecule binding;	K11259			IPR029061; IPR012001;	Thiamin diphosphate-binding fold; Thiamine pyrophosphate enzyme, N-terminal TPP-binding domain;
A0A1D5P8I7	"Isocitrate dehydrogenase [NADP], mitochondrial"	0.772	Down	0.000357	IDH2	50.542	mitochondria	GO:0072350 tricarboxylic acid metabolic process; GO:0055114 oxidation-reduction process; GO:0044281 small molecule metabolic process; GO:0044763 single-organism cellular process; GO:0006099 tricarboxylic acid cycle; GO:0044699 single-organism process; GO:0006102 isocitrate metabolic process; GO:0044238 primary metabolic process; GO:0044237 cellular metabolic process; GO:0045333 cellular respirati…		GO:0000287 magnesium ion binding; GO:1901265 nucleoside phosphate binding; GO:0043167 ion binding; GO:0004448 isocitrate dehydrogenase activity; GO:0000166 nucleotide binding; GO:0048037 cofactor binding; GO:0016491 oxidoreductase activity; GO:0016614 oxidoreductase activity, acting on CH-OH group of donors; GO:1901363 heterocyclic compound binding; GO:0097159 organic cyclic compound binding; GO:…	K00031	IDH1; isocitrate dehydrogenase [EC:1.1.1.42]	gga00020 Citrate cycle (TCA cycle) - Gallus gallus (chicken); gga01230 Biosynthesis of amino acids - Gallus gallus (chicken); gga00480 Glutathione metabolism - Gallus gallus (chicken); gga01100 Metabolic pathways - Gallus gallus (chicken); gga01200 Carbon metabolism - Gallus gallus (chicken); gga01210 2-Oxocarboxylic acid metabolism - Gallus gallus (chicken); gga04146 Peroxisome - Gallus gallus (…	IPR024084;	Isopropylmalate dehydrogenase-like domain;
A0A1D5P8M7	Lipase maturation factor 2	0.705	Down	0.0231	LMF2	81.593	plasma membrane		GO:0043229 intracellular organelle; GO:0016020 membrane; GO:0042175 nuclear outer membrane-endoplasmic reticulum membrane network; GO:0005783 endoplasmic reticulum; GO:0044446 intracellular organelle part; GO:0005737 cytoplasm; GO:0031224 intrinsic component of membrane; GO:0012505 endomembrane system; GO:0044424 intracellular part; GO:0005623 cell; GO:0016021 integral component of membrane; GO:0…
A0A1D5P8P1	Ras-related protein Rab-3A	0.688	Down	0.00321	Rab3a	29.515	cytoplasm	GO:0050794 regulation of cellular process; GO:0044700 single organism signaling; GO:0051716 cellular response to stimulus; GO:0007165 signal transduction; GO:0050789 regulation of biological process; GO:0007154 cell communication; GO:0035556 intracellular signal transduction; GO:0044699 single-organism process; GO:0007264 small GTPase mediated signal transduction; GO:0023052 signaling; GO:0050896…	GO:0005623 cell; GO:0005622 intracellular; GO:0044464 cell part;	GO:1901265 nucleoside phosphate binding; GO:0001882 nucleoside binding; GO:0043167 ion binding; GO:0000166 nucleotide binding; GO:0097159 organic cyclic compound binding; GO:1901363 heterocyclic compound binding; GO:0032549 ribonucleoside binding; GO:0097367 carbohydrate derivative binding; GO:0032553 ribonucleotide binding; GO:0005488 binding; GO:0032550 purine ribonucleoside binding; GO:0043168…	K07882			IPR005225; IPR027417;	Small GTP-binding protein domain; P-loop containing nucleoside triphosphate hydrolase;
A0A1D5P930	Isopentenyl-diphosphate Delta-isomerase 1	1.635	Up	0.00061	IDI1	26.72	cytoplasm	GO:0006720 isoprenoid metabolic process; GO:0044711 single-organism biosynthetic process; GO:0044763 single-organism cellular process; GO:0044699 single-organism process; GO:0009058 biosynthetic process; GO:0044255 cellular lipid metabolic process; GO:0044238 primary metabolic process; GO:1901576 organic substance biosynthetic process; GO:0044237 cellular metabolic process; GO:0044249 cellular bi…		GO:0016787 hydrolase activity; GO:0004452 isopentenyl-diphosphate delta-isomerase activity; GO:0016853 isomerase activity; GO:0016860 intramolecular oxidoreductase activity; GO:0003824 catalytic activity; GO:0016863 intramolecular oxidoreductase activity, transposing C=C bonds;	K01823	idi; isopentenyl-diphosphate Delta-isomerase [EC:5.3.3.2]	gga01100 Metabolic pathways - Gallus gallus (chicken); gga00900 Terpenoid backbone biosynthesis - Gallus gallus (chicken);	IPR015797; IPR000086;	NUDIX hydrolase domain-like; NUDIX hydrolase domain;
A0A1D5P945	Protein PRRC2B	2.438	Up	9.04e-05	PRRC2B	53.316	nucleus
A0A1D5P959	Collagen alpha-1(III) chain	3.032	Up	0.000171	COL3A1	139.3	extracellular		GO:0031012 extracellular matrix; GO:0044421 extracellular region part; GO:0005576 extracellular region; GO:0005578 proteinaceous extracellular matrix;	GO:0005201 extracellular matrix structural constituent; GO:0005515 protein binding; GO:0005198 structural molecule activity; GO:0005488 binding;	K19720	COL3A; collagen, type III, alpha	gga04933 AGE-RAGE signaling pathway in diabetic complications - Gallus gallus (chicken);	IPR001007; IPR000885;	VWFC domain; Fibrillar collagen, C-terminal;
A0A1D5P975	"2-oxoglutarate dehydrogenase, mitochondrial"	0.776	Down	0.00141	OGDH	115.04	mitochondria	GO:0072350 tricarboxylic acid metabolic process; GO:0055114 oxidation-reduction process; GO:0044281 small molecule metabolic process; GO:0044763 single-organism cellular process; GO:0006099 tricarboxylic acid cycle; GO:0044699 single-organism process; GO:0044238 primary metabolic process; GO:0045333 cellular respiration; GO:0044237 cellular metabolic process; GO:0071704 organic substance metaboli…		GO:0019842 vitamin binding; GO:0043167 ion binding; GO:0016903 oxidoreductase activity, acting on the aldehyde or oxo group of donors; GO:0048037 cofactor binding; GO:1901681 sulfur compound binding; GO:0030976 thiamine pyrophosphate binding; GO:0016491 oxidoreductase activity; GO:1901363 heterocyclic compound binding; GO:0097159 organic cyclic compound binding; GO:0003824 catalytic activity; GO:…	K00164	OGDH; 2-oxoglutarate dehydrogenase E1 component [EC:1.2.4.2]	gga00020 Citrate cycle (TCA cycle) - Gallus gallus (chicken); gga01100 Metabolic pathways - Gallus gallus (chicken); gga00380 Tryptophan metabolism - Gallus gallus (chicken); gga00310 Lysine degradation - Gallus gallus (chicken); gga01200 Carbon metabolism - Gallus gallus (chicken);	IPR001017; IPR032106; IPR031717; IPR005475; IPR029061;	Dehydrogenase, E1 component; 2-oxoglutarate dehydrogenase E1 component, N-terminal domain; Multifunctional 2-oxoglutarate metabolism enzyme, C-terminal; Transketolase-like, pyrimidine-binding domain; Thiamin diphosphate-binding fold;
A0A1D5P986	Endothelial lipase	0.555	Down	0.00378	LIPG	45.554	nucleus	GO:0044699 single-organism process; GO:0008152 metabolic process; GO:0044238 primary metabolic process; GO:0044710 single-organism metabolic process; GO:0006629 lipid metabolic process; GO:0071704 organic substance metabolic process;	GO:0005576 extracellular region;	GO:0016787 hydrolase activity; GO:0005515 protein binding; GO:0052689 carboxylic ester hydrolase activity; GO:0003824 catalytic activity; GO:0005488 binding; GO:0016788 hydrolase activity, acting on ester bonds;	K01046	E3.1.1.3; triacylglycerol lipase [EC:3.1.1.3]	gga01100 Metabolic pathways - Gallus gallus (chicken); gga00561 Glycerolipid metabolism - Gallus gallus (chicken);	IPR001024; IPR029058; IPR033906; IPR013818;	PLAT/LH2 domain; Alpha/Beta hydrolase fold; Lipase, N-terminal; Lipase/vitellogenin;
A0A1D5P9H8	Acyl-CoA:lysophosphatidylglycerol acyltransferase 1	0.77	Down	0.00507	Lpgat1	34.499	cytoplasm	GO:0008152 metabolic process;	GO:0031224 intrinsic component of membrane; GO:0016020 membrane; GO:0016021 integral component of membrane; GO:0044425 membrane part;	GO:0016746 transferase activity, transferring acyl groups; GO:0003824 catalytic activity; GO:0016740 transferase activity;	K13514	LPGAT1; lysophosphatidylglycerol acyltransferase 1 [EC:2.3.1.-]	gga00564 Glycerophospholipid metabolism - Gallus gallus (chicken);	IPR002123; IPR032098;	Phospholipid/glycerol acyltransferase; Acyltransferase, C-terminal domain;
A0A1D5P9M6	Stromal cell-derived factor 2	1.402	Up	0.00227	SDF2	23.279	extracellular		GO:0016020 membrane;					IPR016093;	MIR motif;
A0A1D5P9S3	THUMP domain-containing protein 1	1.364	Up	9.64e-05	THUMPD1	29.246	cytoplasm			GO:0097159 organic cyclic compound binding; GO:1901363 heterocyclic compound binding; GO:0003723 RNA binding; GO:0005488 binding; GO:0003676 nucleic acid binding;	K06963			IPR004114;	THUMP domain;
A0A1D5P9V0	Pyruvate kinase PKM	0.688	Down	0.000371	PKM	57.345	cytoplasm	GO:0006757 ATP generation from ADP; GO:0009116 nucleoside metabolic process; GO:0042278 purine nucleoside metabolic process; GO:0006165 nucleoside diphosphate phosphorylation; GO:0046031 ADP metabolic process; GO:0019362 pyridine nucleotide metabolic process; GO:0006096 glycolytic process; GO:0009167 purine ribonucleoside monophosphate metabolic process; GO:0009117 nucleotide metabolic process; G…		GO:0000287 magnesium ion binding; GO:0004743 pyruvate kinase activity; GO:0016301 kinase activity; GO:0016773 phosphotransferase activity, alcohol group as acceptor; GO:0003824 catalytic activity; GO:0005488 binding; GO:0043167 ion binding; GO:0030955 potassium ion binding; GO:0046872 metal ion binding; GO:0043169 cation binding; GO:0031420 alkali metal ion binding; GO:0016740 transferase activit…	K00873	PK; pyruvate kinase [EC:2.7.1.40]	gga01230 Biosynthesis of amino acids - Gallus gallus (chicken); gga00620 Pyruvate metabolism - Gallus gallus (chicken); gga00010 Glycolysis / Gluconeogenesis - Gallus gallus (chicken); gga00230 Purine metabolism - Gallus gallus (chicken); gga01100 Metabolic pathways - Gallus gallus (chicken); gga01200 Carbon metabolism - Gallus gallus (chicken);	IPR015813; IPR015794; IPR011037; IPR015806; IPR015795; IPR015793;	Pyruvate/Phosphoenolpyruvate kinase-like domain; Pyruvate kinase, alpha/beta; Pyruvate kinase-like, insert domain; Pyruvate kinase, beta-barrel insert domain; Pyruvate kinase, C-terminal; Pyruvate kinase, barrel;
A0A1D5P9V5	Solute carrier family 12 member 7	1.363	Up	0.00584	Slc12a7	125.21	plasma membrane	GO:0098661 inorganic anion transmembrane transport; GO:0016043 cellular component organization; GO:0065008 regulation of biological quality; GO:0034220 ion transmembrane transport; GO:0098660 inorganic ion transmembrane transport; GO:0044763 single-organism cellular process; GO:0044699 single-organism process; GO:0019725 cellular homeostasis; GO:0006821 chloride transport; GO:0098656 anion transm…	GO:0016020 membrane; GO:0031226 intrinsic component of plasma membrane; GO:0044459 plasma membrane part; GO:0044425 membrane part; GO:0044464 cell part; GO:0071944 cell periphery; GO:0031224 intrinsic component of membrane; GO:0005887 integral component of plasma membrane; GO:0005623 cell; GO:0016021 integral component of membrane; GO:0005886 plasma membrane;	GO:0015294 solute:cation symporter activity; GO:0022804 active transmembrane transporter activity; GO:0015291 secondary active transmembrane transporter activity; GO:0015075 ion transmembrane transporter activity; GO:0015379 potassium:chloride symporter activity; GO:0022853 active ion transmembrane transporter activity; GO:0015293 symporter activity; GO:0022892 substrate-specific transporter acti…	K13627			IPR018491; IPR004841;	SLC12A transporter, C-terminal; Amino acid permease/ SLC12A domain;
A0A1D5P9X5	Uncharacterized oxidoreductase C663.06c	0.828	Down	0.0166	SPCC663.06c	23.687	mitochondria							IPR016040;	NAD(P)-binding domain;
A0A1D5PA28	Methyltransferase-like protein 7A	1.245	Up	0.00696	METTL7A	27.918	extracellular	GO:0008152 metabolic process; GO:0032259 methylation;	GO:0031224 intrinsic component of membrane; GO:0016020 membrane; GO:0016021 integral component of membrane; GO:0044425 membrane part;	GO:0016741 transferase activity, transferring one-carbon groups; GO:0008168 methyltransferase activity; GO:0003824 catalytic activity; GO:0016740 transferase activity;				IPR029063; IPR013216;	S-adenosyl-L-methionine-dependent methyltransferase; Methyltransferase type 11;
A0A1D5PAA4	Monocarboxylate transporter 4	0.524	Down	0.00712	SLC16A3	48.852	plasma membrane	GO:0015850 organic hydroxy compound transport; GO:0034220 ion transmembrane transport; GO:0044699 single-organism process; GO:0071702 organic substance transport; GO:0046942 carboxylic acid transport; GO:0015727 lactate transport; GO:0015849 organic acid transport; GO:0098656 anion transmembrane transport; GO:0051234 establishment of localization; GO:0006810 transport; GO:0006820 anion transport;…	GO:0016020 membrane; GO:0031226 intrinsic component of plasma membrane; GO:0044459 plasma membrane part; GO:0044425 membrane part; GO:0044464 cell part; GO:0071944 cell periphery; GO:0031224 intrinsic component of membrane; GO:0005887 integral component of plasma membrane; GO:0005623 cell; GO:0016021 integral component of membrane; GO:0005886 plasma membrane;	GO:0005342 organic acid transmembrane transporter activity; GO:0015075 ion transmembrane transporter activity; GO:1901618 organic hydroxy compound transmembrane transporter activity; GO:0022892 substrate-specific transporter activity; GO:0015129 lactate transmembrane transporter activity; GO:0008028 monocarboxylic acid transmembrane transporter activity; GO:0008514 organic anion transmembrane tra…	K08180			IPR020846;	Major facilitator superfamily domain;
A0A1D5PAC0	Multidrug resistance-associated protein 1	0.634	Down	5.44e-05	ABCC1	144.8	plasma membrane	GO:0006810 transport; GO:0055085 transmembrane transport; GO:0051179 localization; GO:0051234 establishment of localization;	GO:0031224 intrinsic component of membrane; GO:0016020 membrane; GO:0016021 integral component of membrane; GO:0044425 membrane part;	GO:1901265 nucleoside phosphate binding; GO:0015399 primary active transmembrane transporter activity; GO:0016817 hydrolase activity, acting on acid anhydrides; GO:0016787 hydrolase activity; GO:0016887 ATPase activity; GO:0097159 organic cyclic compound binding; GO:1901363 heterocyclic compound binding; GO:0016462 pyrophosphatase activity; GO:0003824 catalytic activity; GO:0032553 ribonucleotide…	K05665	ABCC1; ATP-binding cassette, subfamily C (CFTR/MRP), member 1	gga02010 ABC transporters - Gallus gallus (chicken);	IPR003593; IPR003439; IPR011527; IPR027417;	AAA+ ATPase domain; ABC transporter-like; ABC transporter type 1, transmembrane domain; P-loop containing nucleoside triphosphate hydrolase;
A0A1D5PAD0	Probable acyl-CoA dehydrogenase 6	0.814	Down	0.0208	acdh-6	33.096	cytoplasm,nucleus	GO:0044699 single-organism process; GO:0008152 metabolic process; GO:0055114 oxidation-reduction process; GO:0044710 single-organism metabolic process;		GO:1901265 nucleoside phosphate binding; GO:0050660 flavin adenine dinucleotide binding; GO:0043167 ion binding; GO:0000166 nucleotide binding; GO:0048037 cofactor binding; GO:0016491 oxidoreductase activity; GO:0016627 oxidoreductase activity, acting on the CH-CH group of donors; GO:1901363 heterocyclic compound binding; GO:0097159 organic cyclic compound binding; GO:0003824 catalytic activity; …	K11731			IPR013786; IPR009100; IPR006091; IPR009075;	Acyl-CoA dehydrogenase/oxidase, N-terminal; Acyl-CoA dehydrogenase/oxidase, N-terminal and middle domain; Acyl-CoA oxidase/dehydrogenase, central domain; Acyl-CoA dehydrogenase/oxidase C-terminal;
A0A1D5PAD2	RNA-binding protein 6	1.264	Up	0.00423	RBM6	135.82	nucleus			GO:0097159 organic cyclic compound binding; GO:1901363 heterocyclic compound binding; GO:0003723 RNA binding; GO:1901265 nucleoside phosphate binding; GO:0046914 transition metal ion binding; GO:0005488 binding; GO:0043167 ion binding; GO:0003676 nucleic acid binding; GO:0043169 cation binding; GO:0046872 metal ion binding; GO:0000166 nucleotide binding; GO:0008270 zinc ion binding; GO:0036094 sm…				IPR034123; IPR000504; IPR012677; IPR000467; IPR001876; IPR034125;	RBM6, RNA recognition motif 1; RNA recognition motif domain; Nucleotide-binding alpha-beta plait domain; G-patch domain; Zinc finger, RanBP2-type; RBM6, RNA recognition motif 2;
A0A1D5PAG1	Ubiquinol-cytochrome-c reductase complex assembly factor 1	0.804	Down	0.0142	Uqcc1	30.61	extracellular				K17662
A0A1D5PAH0	E3 ubiquitin-protein ligase MYCBP2	1.386	Up	0.0323	MYCBP2	514.7	plasma membrane			GO:0043169 cation binding; GO:0046872 metal ion binding; GO:0005515 protein binding; GO:0008270 zinc ion binding; GO:0046914 transition metal ion binding; GO:0005488 binding; GO:0043167 ion binding;	K10693			IPR003646; IPR001841; IPR004939; IPR014756; IPR012983; IPR009091; IPR013783; IPR013083; IPR008979;	SH3-like domain, bacterial-type; Zinc finger, RING-type; APC10/DOC domain; Immunoglobulin E-set; PHR; Regulator of chromosome condensation 1/beta-lactamase-inhibitor protein II; Immunoglobulin-like fold; Zinc finger, RING/FYVE/PHD-type; Galactose-binding domain-like;
A0A1D5PAH2	Poly(rC)-binding protein 2	1.211	Up	0.0371	Pcbp2	32.006	cytoskeleton			GO:0097159 organic cyclic compound binding; GO:1901363 heterocyclic compound binding; GO:0003723 RNA binding; GO:0005488 binding; GO:0003676 nucleic acid binding;	K21444			IPR004087; IPR004088;	K Homology domain; K Homology domain, type 1;
A0A1D5PAM6	Double-stranded RNA-binding protein Staufen homolog 2	1.242	Up	0.000725	Stau2	69.805	cytoplasm,nucleus				K17597			IPR014720; IPR032478;	Double-stranded RNA-binding domain; Staufen, C-terminal;
A0A1D5PAP6	RING finger protein 121	0.631	Down	0.0066	rnf121	19.245	extracellular		GO:0031224 intrinsic component of membrane; GO:0016020 membrane; GO:0016021 integral component of membrane; GO:0044425 membrane part;	GO:0043169 cation binding; GO:0046872 metal ion binding; GO:0005515 protein binding; GO:0008270 zinc ion binding; GO:0046914 transition metal ion binding; GO:0005488 binding; GO:0043167 ion binding;	K15698			IPR001841; IPR013083;	Zinc finger, RING-type; Zinc finger, RING/FYVE/PHD-type;
A0A1D5PAS4	Microtubule-actin cross-linking factor 1	1.26	Up	0.000126	Macf1	617.32	nucleus	GO:0050794 regulation of cellular process; GO:0044700 single organism signaling; GO:0051716 cellular response to stimulus; GO:0007166 cell surface receptor signaling pathway; GO:0044763 single-organism cellular process; GO:0044699 single-organism process; GO:0050896 response to stimulus; GO:0023052 signaling; GO:0198738 cell-cell signaling by wnt; GO:0007165 signal transduction; GO:0050789 regula…		GO:0043167 ion binding; GO:0015631 tubulin binding; GO:0016817 hydrolase activity, acting on acid anhydrides; GO:0016787 hydrolase activity; GO:0005515 protein binding; GO:0017111 nucleoside-triphosphatase activity; GO:0016887 ATPase activity; GO:0008092 cytoskeletal protein binding; GO:0016462 pyrophosphatase activity; GO:0003824 catalytic activity; GO:0005488 binding; GO:0008017 microtubule bin…	K19827			IPR003108; IPR011992; IPR002048; IPR001715;	Gas2-related domain; EF-hand domain pair; EF-hand domain; Calponin homology domain;
A0A1D5PAX8	Rho guanine nucleotide exchange factor 6	1.299	Up	0.00297	ARHGEF6	85.445	cytoplasm	GO:0044700 single organism signaling; GO:0050794 regulation of cellular process; GO:0051716 cellular response to stimulus; GO:1902531 regulation of intracellular signal transduction; GO:0035556 intracellular signal transduction; GO:0043547 positive regulation of GTPase activity; GO:0023051 regulation of signaling; GO:0044699 single-organism process; GO:0046578 regulation of Ras protein signal tra…	GO:0005623 cell; GO:0005622 intracellular; GO:0044464 cell part;	GO:0005088 Ras guanyl-nucleotide exchange factor activity; GO:0005515 protein binding; GO:0098772 molecular function regulator; GO:0005085 guanyl-nucleotide exchange factor activity; GO:0005488 binding; GO:0005089 Rho guanyl-nucleotide exchange factor activity;	K05729	ARHGEF6; Rho guanine nucleotide exchange factor 6	gga04810 Regulation of actin cytoskeleton - Gallus gallus (chicken);	IPR001452; IPR011993; IPR032409; IPR001715; IPR000219; IPR001849;	SH3 domain; PH domain-like; Rho guanine nucleotide exchange factor, coiled-coil domain; Calponin homology domain; Dbl homology (DH) domain; Pleckstrin homology domain;
A0A1D5PB11	Tight junction protein ZO-1	1.216	Up	0.00143	TJP1	189.49	nucleus		GO:0070160 occluding junction; GO:0005911 cell-cell junction; GO:0005923 bicellular tight junction; GO:0030054 cell junction; GO:0043296 apical junction complex;	GO:0005515 protein binding; GO:0005488 binding;	K05701	TJP1; tight junction protein 1	gga05132 Salmonella infection - Gallus gallus (chicken); gga04530 Tight junction - Gallus gallus (chicken); gga04540 Gap junction - Gallus gallus (chicken); gga04520 Adherens junction - Gallus gallus (chicken);	IPR011511; IPR001452; IPR000906; IPR008144; IPR027417; IPR008145; IPR001478;	Variant SH3 domain; SH3 domain; ZU5 domain; Guanylate kinase-like domain; P-loop containing nucleoside triphosphate hydrolase; Guanylate kinase/L-type calcium channel beta subunit; PDZ domain;
A0A1D5PB98	Serine/threonine-protein phosphatase 1 regulatory subunit 10	1.409	Up	0.000508	Ppp1r10	15.819	cytoplasm				K17552
A0A1D5PBJ0	Tyrosine-protein kinase BAZ1B	1.408	Up	0.027	BAZ1B	176.69	nucleus		GO:0043226 organelle; GO:0043231 intracellular membrane-bounded organelle; GO:0043229 intracellular organelle; GO:0005634 nucleus; GO:0044464 cell part; GO:0005622 intracellular; GO:0044424 intracellular part; GO:0043227 membrane-bounded organelle; GO:0005623 cell;	GO:0046914 transition metal ion binding; GO:0005488 binding; GO:0043167 ion binding; GO:0043169 cation binding; GO:0046872 metal ion binding; GO:0005515 protein binding; GO:0008270 zinc ion binding;	K11658			IPR001841; IPR001965; IPR001487; IPR028942; IPR018501; IPR013083; IPR013136; IPR011011; IPR019787; IPR028941;	Zinc finger, RING-type; Zinc finger, PHD-type; Bromodomain; WHIM1 domain; DDT domain; Zinc finger, RING/FYVE/PHD-type; WSTF/Acf1/Cbp146; Zinc finger, FYVE/PHD-type; Zinc finger, PHD-finger; WHIM2 domain;
A0A1D5PBK2	WNT1-inducible-signaling pathway protein 2	1.57	Up	0.0346	Wisp2	29.151	extracellular	GO:0001558 regulation of cell growth; GO:0050794 regulation of cellular process; GO:0050789 regulation of biological process; GO:0040008 regulation of growth; GO:0051128 regulation of cellular component organization; GO:0065007 biological regulation;	GO:0005576 extracellular region;	GO:0005520 insulin-like growth factor binding; GO:0005515 protein binding; GO:0019838 growth factor binding; GO:0005488 binding;				IPR001007; IPR000867; IPR009030;	VWFC domain; Insulin-like growth factor-binding protein, IGFBP; Growth factor receptor cysteine-rich domain;
A0A1D5PBN1	CD44 antigen	0.766	Down	0.0343	CD44	43.191	plasma membrane	GO:0007155 cell adhesion; GO:0022610 biological adhesion;	GO:0031224 intrinsic component of membrane; GO:0016020 membrane; GO:0016021 integral component of membrane; GO:0044425 membrane part;	GO:0097367 carbohydrate derivative binding; GO:0005539 glycosaminoglycan binding; GO:0005488 binding; GO:0005540 hyaluronic acid binding;	K06256	CD44; CD44 antigen	gga04512 ECM-receptor interaction - Gallus gallus (chicken);	IPR016187; IPR000538; IPR016186;	C-type lectin fold; Link domain; C-type lectin-like/link domain;
A0A1D5PBW4	Electron transfer flavoprotein regulatory factor 1	0.544	Down	0.0463	etfrf1	8.626	nucleus
A0A1D5PC09	Mammalian ependymin-related protein 1	0.634	Down	0.00113	Epdr1	13.821	extracellular	GO:0007160 cell-matrix adhesion; GO:0022610 biological adhesion; GO:0007155 cell adhesion; GO:0031589 cell-substrate adhesion;	GO:0005576 extracellular region;	GO:0043169 cation binding; GO:0046872 metal ion binding; GO:0005509 calcium ion binding; GO:0005488 binding; GO:0043167 ion binding;
A0A1D5PC75	Acyl-CoA desaturase	1.529	Up	0.0215	---	40.393	plasma membrane	GO:0044711 single-organism biosynthetic process; GO:0016053 organic acid biosynthetic process; GO:0055114 oxidation-reduction process; GO:0044281 small molecule metabolic process; GO:0044763 single-organism cellular process; GO:0044699 single-organism process; GO:0009058 biosynthetic process; GO:0044255 cellular lipid metabolic process; GO:0006631 fatty acid metabolic process; GO:0044238 primary …	GO:0031224 intrinsic component of membrane; GO:0016020 membrane; GO:0016021 integral component of membrane; GO:0044425 membrane part;	GO:0016705 oxidoreductase activity, acting on paired donors, with incorporation or reduction of molecular oxygen; GO:0003824 catalytic activity; GO:0016717 oxidoreductase activity, acting on paired donors, with oxidation of a pair of donors resulting in the reduction of molecular oxygen to two molecules of water; GO:0016491 oxidoreductase activity;	K00507	SCD; stearoyl-CoA desaturase (Delta-9 desaturase) [EC:1.14.19.1]	gga01040 Biosynthesis of unsaturated fatty acids - Gallus gallus (chicken); gga03320 PPAR signaling pathway - Gallus gallus (chicken); gga01212 Fatty acid metabolism - Gallus gallus (chicken);	IPR005804;	Fatty acid desaturase domain;
A0A1D5PCB5	Guanylate-binding protein 4	1.471	Up	0.000886	Gbp4	70.278	mitochondria			GO:1901265 nucleoside phosphate binding; GO:0001882 nucleoside binding; GO:0043167 ion binding; GO:0016817 hydrolase activity, acting on acid anhydrides; GO:0016787 hydrolase activity; GO:0000166 nucleotide binding; GO:0017111 nucleoside-triphosphatase activity; GO:1901363 heterocyclic compound binding; GO:0097159 organic cyclic compound binding; GO:0032549 ribonucleoside binding; GO:0097367 carb…	K20899	GBP1_3_4_7; guanylate-binding protein 1/3/4/7	gga04621 NOD-like receptor signaling pathway - Gallus gallus (chicken);	IPR015894; IPR027417; IPR030386; IPR003191;	Guanylate-binding protein, N-terminal; P-loop containing nucleoside triphosphate hydrolase; GB1/RHD3-type guanine nucleotide-binding (G) domain; Guanylate-binding protein, C-terminal;
A0A1D5PCF7	Protein Wiz	1.323	Up	0.0459	Wiz	201.15	nucleus			GO:0097159 organic cyclic compound binding; GO:1901363 heterocyclic compound binding; GO:0005488 binding; GO:0003676 nucleic acid binding; GO:0043167 ion binding; GO:0043169 cation binding; GO:0046872 metal ion binding;				IPR015880; IPR007087; IPR013087;	Zinc finger, C2H2-like; Zinc finger, C2H2; Zinc finger C2H2-type/integrase DNA-binding domain;
A0A1D5PCK2	Anoctamin-5	0.826	Down	0.00132	ANO5	105.25	plasma membrane		GO:0031224 intrinsic component of membrane; GO:0016020 membrane; GO:0016021 integral component of membrane; GO:0044425 membrane part;	GO:0005515 protein binding; GO:0005488 binding; GO:0046983 protein dimerization activity;	K19480			IPR032394;	Anoctamin, dimerisation domain;
A0A1D5PCV3	Serine/threonine-protein kinase Nek6	1.333	Up	0.0248	NEK6	34.121	cytoplasm	GO:0016310 phosphorylation; GO:0044267 cellular protein metabolic process; GO:0044238 primary metabolic process; GO:0044237 cellular metabolic process; GO:0006796 phosphate-containing compound metabolic process; GO:0071704 organic substance metabolic process; GO:0008152 metabolic process; GO:0006468 protein phosphorylation; GO:0006793 phosphorus metabolic process; GO:0044260 cellular macromolecul…		GO:0005524 ATP binding; GO:1901265 nucleoside phosphate binding; GO:0016773 phosphotransferase activity, alcohol group as acceptor; GO:0001882 nucleoside binding; GO:0043167 ion binding; GO:0000166 nucleotide binding; GO:0004672 protein kinase activity; GO:0097159 organic cyclic compound binding; GO:1901363 heterocyclic compound binding; GO:0032549 ribonucleoside binding; GO:0097367 carbohydrate …				IPR000719; IPR011009;	Protein kinase domain; Protein kinase-like domain;
A0A1D5PCV7	Ras GTPase-activating protein-binding protein 2	1.249	Up	0.0323	G3BP2	50.743	cytoplasm	GO:0006810 transport; GO:0051179 localization; GO:0051234 establishment of localization;	GO:0005623 cell; GO:0005622 intracellular; GO:0044464 cell part;	GO:0097159 organic cyclic compound binding; GO:1901363 heterocyclic compound binding; GO:1901265 nucleoside phosphate binding; GO:0005488 binding; GO:0003676 nucleic acid binding; GO:0000166 nucleotide binding; GO:0036094 small molecule binding;				IPR002075; IPR018222; IPR000504; IPR012677; IPR032710;	Nuclear transport factor 2; Nuclear transport factor 2, eukaryote; RNA recognition motif domain; Nucleotide-binding alpha-beta plait domain; NTF2-like domain;
A0A1D5PCW5	Tuberin	1.278	Up	0.0125	Tsc2	197.28	cytoplasm	GO:0032007 negative regulation of TOR signaling; GO:0050794 regulation of cellular process; GO:1902531 regulation of intracellular signal transduction; GO:0009968 negative regulation of signal transduction; GO:0043547 positive regulation of GTPase activity; GO:0023051 regulation of signaling; GO:0048585 negative regulation of response to stimulus; GO:0048523 negative regulation of cellular proces…	GO:0033596 TSC1-TSC2 complex; GO:0044464 cell part; GO:0005622 intracellular; GO:0005737 cytoplasm; GO:0032991 macromolecular complex; GO:0044424 intracellular part; GO:0044445 cytosolic part; GO:0043234 protein complex; GO:0005623 cell; GO:0005829 cytosol; GO:0044444 cytoplasmic part;	GO:0030234 enzyme regulator activity; GO:0060589 nucleoside-triphosphatase regulator activity; GO:0005488 binding; GO:0030695 GTPase regulator activity; GO:0098772 molecular function regulator; GO:0008047 enzyme activator activity; GO:0005096 GTPase activator activity;	K07207	TSC2; tuberous sclerosis 2	gga04115 p53 signaling pathway - Gallus gallus (chicken); gga04140 Autophagy - animal - Gallus gallus (chicken); gga04150 mTOR signaling pathway - Gallus gallus (chicken); gga04218 Cellular senescence - Gallus gallus (chicken); gga04910 Insulin signaling pathway - Gallus gallus (chicken);	IPR018515; IPR011989; IPR016024; IPR000331; IPR024584;	Tuberin-type domain; Armadillo-like helical; Armadillo-type fold; Rap GTPase activating protein domain; Tuberin, N-terminal;
A0A1D5PDE6	Myristoylated alanine-rich C-kinase substrate	1.652	Up	0.0262	MARCKS	27.643	nucleus			GO:0005515 protein binding; GO:0005516 calmodulin binding; GO:0005488 binding;	K12561
A0A1D5PDG4	Guanine nucleotide-binding protein G(s) subunit alpha	0.813	Down	0.00397	gnas	37.715	cytoplasm	GO:0007186 G-protein coupled receptor signaling pathway; GO:0050794 regulation of cellular process; GO:0044700 single organism signaling; GO:0051716 cellular response to stimulus; GO:0007165 signal transduction; GO:0050789 regulation of biological process; GO:0007154 cell communication; GO:0044699 single-organism process; GO:0023052 signaling; GO:0050896 response to stimulus; GO:0009987 cellular …		GO:1901265 nucleoside phosphate binding; GO:0031683 G-protein beta/gamma-subunit complex binding; GO:0016817 hydrolase activity, acting on acid anhydrides; GO:0016787 hydrolase activity; GO:0005515 protein binding; GO:0004871 signal transducer activity; GO:1901363 heterocyclic compound binding; GO:0097159 organic cyclic compound binding; GO:0016462 pyrophosphatase activity; GO:0003824 catalytic a…	K04632	GNAS; guanine nucleotide-binding protein G(s) subunit alpha	gga04540 Gap junction - Gallus gallus (chicken); gga04270 Vascular smooth muscle contraction - Gallus gallus (chicken); gga04020 Calcium signaling pathway - Gallus gallus (chicken); gga04916 Melanogenesis - Gallus gallus (chicken); gga04261 Adrenergic signaling in cardiomyocytes - Gallus gallus (chicken); gga04912 GnRH signaling pathway - Gallus gallus (chicken);	IPR027417; IPR011025;	P-loop containing nucleoside triphosphate hydrolase; G protein alpha subunit, helical insertion;
A0A1D5PDV6	40S ribosomal protein S19	1.267	Up	0.0382	RPS19	15.38	cytoplasm	GO:0006518 peptide metabolic process; GO:0043043 peptide biosynthetic process; GO:0044267 cellular protein metabolic process; GO:0006807 nitrogen compound metabolic process; GO:0009058 biosynthetic process; GO:0043603 cellular amide metabolic process; GO:0044238 primary metabolic process; GO:1901566 organonitrogen compound biosynthetic process; GO:1901576 organic substance biosynthetic process; G…	GO:0005840 ribosome; GO:0043226 organelle; GO:0043229 intracellular organelle; GO:0043232 intracellular non-membrane-bounded organelle; GO:0044464 cell part; GO:0005622 intracellular; GO:0005737 cytoplasm; GO:0032991 macromolecular complex; GO:0044424 intracellular part; GO:1990904 ribonucleoprotein complex; GO:0005623 cell; GO:0030529 intracellular ribonucleoprotein complex; GO:0044444 cytoplasm…	GO:0003735 structural constituent of ribosome; GO:0005198 structural molecule activity;	K02966	RP-S19e; small subunit ribosomal protein S19e	gga03010 Ribosome - Gallus gallus (chicken);	IPR011991;	Winged helix-turn-helix DNA-binding domain;
A0A1D5PE44	Filamin-A-interacting protein 1	1.99	Up	0.00108	FILIP1	137.95	nucleus							IPR019131;	Cortactin-binding protein-2, N-terminal;
A0A1D5PE45	Dehydrogenase/reductase SDR family member 4 (Fragment)	0.795	Down	0.00683	DHRS4	28.261	plasma membrane	GO:0044699 single-organism process; GO:0008152 metabolic process; GO:0055114 oxidation-reduction process; GO:0044710 single-organism metabolic process;		GO:0003824 catalytic activity; GO:0016491 oxidoreductase activity;	K11147	DHRS4; dehydrogenase/reductase SDR family member 4 [EC:1.1.-.-]	gga00830 Retinol metabolism - Gallus gallus (chicken); gga01100 Metabolic pathways - Gallus gallus (chicken); gga04146 Peroxisome - Gallus gallus (chicken);	IPR016040;	NAD(P)-binding domain;
A0A1D5PEB3	Signal transducer and activator of transcription 2	1.235	Up	0.00212	STAT2	96.208	cytoplasm	GO:0050794 regulation of cellular process; GO:0044700 single organism signaling; GO:0006725 cellular aromatic compound metabolic process; GO:0097659 nucleic acid-templated transcription; GO:0060255 regulation of macromolecule metabolic process; GO:0019219 regulation of nucleobase-containing compound metabolic process; GO:0044699 single-organism process; GO:0009058 biosynthetic process; GO:0050896…	GO:0043226 organelle; GO:0043231 intracellular membrane-bounded organelle; GO:0043229 intracellular organelle; GO:0005634 nucleus; GO:0044464 cell part; GO:0005622 intracellular; GO:0005737 cytoplasm; GO:0044424 intracellular part; GO:0043227 membrane-bounded organelle; GO:0005623 cell;	GO:0097159 organic cyclic compound binding; GO:1901363 heterocyclic compound binding; GO:0003677 DNA binding; GO:0005488 binding; GO:0001071 nucleic acid binding transcription factor activity; GO:0003676 nucleic acid binding; GO:0004871 signal transducer activity; GO:0003700 transcription factor activity, sequence-specific DNA binding;	K11221	STAT2; signal transducer and activator of transcription 2	gga04217 Necroptosis - Gallus gallus (chicken); gga04621 NOD-like receptor signaling pathway - Gallus gallus (chicken); gga05168 Herpes simplex infection - Gallus gallus (chicken); gga05164 Influenza A - Gallus gallus (chicken);	IPR013801; IPR000980; IPR012345; IPR008967; IPR013799; IPR013800; IPR011992; IPR015988;	STAT transcription factor, DNA-binding; SH2 domain; STAT transcription factor, DNA-binding, subdomain; p53-like transcription factor, DNA-binding; STAT transcription factor, protein interaction; STAT transcription factor, all-alpha domain; EF-hand domain pair; STAT transcription factor, coiled coil;
A0A1D5PEN2	Microtubule-associated protein 1B	1.218	Up	0.0433	Map1b	49.376	nucleus	GO:0007399 nervous system development; GO:0032502 developmental process; GO:0016043 cellular component organization; GO:0044707 single-multicellular organism process; GO:0048731 system development; GO:0044699 single-organism process; GO:0007017 microtubule-based process; GO:0032501 multicellular organismal process; GO:0000226 microtubule cytoskeleton organization; GO:0044767 single-organism devel…	GO:0043229 intracellular organelle; GO:0099513 polymeric cytoskeletal fiber; GO:0005874 microtubule; GO:0043232 intracellular non-membrane-bounded organelle; GO:0044430 cytoskeletal part; GO:0044446 intracellular organelle part; GO:0099512 supramolecular fiber; GO:0044424 intracellular part; GO:0005623 cell; GO:0099080 supramolecular complex; GO:0044422 organelle part; GO:0099081 supramolecular p…	GO:0015631 tubulin binding; GO:0005515 protein binding; GO:0008092 cytoskeletal protein binding; GO:0008017 microtubule binding; GO:0005488 binding;	K10429
A0A1D5PEP2	R3H and coiled-coil domain-containing protein 1	1.365	Up	0.00903	R3HCC1	79.533	nucleus			GO:0097159 organic cyclic compound binding; GO:1901363 heterocyclic compound binding; GO:1901265 nucleoside phosphate binding; GO:0005488 binding; GO:0003676 nucleic acid binding; GO:0000166 nucleotide binding; GO:0036094 small molecule binding;				IPR012677; IPR001374;	Nucleotide-binding alpha-beta plait domain; R3H domain;
A0A1D5PEQ0	E3 ubiquitin-protein ligase RNF13	1.203	Up	0.0184	RNF13	41.425	extracellular			GO:0043169 cation binding; GO:0046872 metal ion binding; GO:0005515 protein binding; GO:0008270 zinc ion binding; GO:0046914 transition metal ion binding; GO:0005488 binding; GO:0043167 ion binding;	K15692			IPR003137; IPR001841; IPR013083;	PA domain; Zinc finger, RING-type; Zinc finger, RING/FYVE/PHD-type;
A0A1D5PEV5	Hexokinase-2	0.758	Down	0.000829	HK2	102.29	cytoplasm	GO:0006757 ATP generation from ADP; GO:0065008 regulation of biological quality; GO:0009116 nucleoside metabolic process; GO:0042278 purine nucleoside metabolic process; GO:0006165 nucleoside diphosphate phosphorylation; GO:0046031 ADP metabolic process; GO:0019362 pyridine nucleotide metabolic process; GO:0006096 glycolytic process; GO:0009167 purine ribonucleoside monophosphate metabolic proces…	GO:0005623 cell;	GO:0005524 ATP binding; GO:1901265 nucleoside phosphate binding; GO:0016773 phosphotransferase activity, alcohol group as acceptor; GO:0005536 glucose binding; GO:0001882 nucleoside binding; GO:0043167 ion binding; GO:0048029 monosaccharide binding; GO:0000166 nucleotide binding; GO:0097159 organic cyclic compound binding; GO:1901363 heterocyclic compound binding; GO:0032549 ribonucleoside bindin…	K00844	HK; hexokinase [EC:2.7.1.1]	gga00010 Glycolysis / Gluconeogenesis - Gallus gallus (chicken); gga00051 Fructose and mannose metabolism - Gallus gallus (chicken); gga01200 Carbon metabolism - Gallus gallus (chicken); gga00500 Starch and sucrose metabolism - Gallus gallus (chicken); gga01100 Metabolic pathways - Gallus gallus (chicken); gga00052 Galactose metabolism - Gallus gallus (chicken); gga00524 Neomycin, kanamycin and g…	IPR022672; IPR022673;	Hexokinase, N-terminal; Hexokinase, C-terminal;
A0A1D5PEY4	Poly [ADP-ribose] polymerase 12	1.754	Up	0.00412	PARP12	79.494	nucleus			GO:0016763 transferase activity, transferring pentosyl groups; GO:0003950 NAD+ ADP-ribosyltransferase activity; GO:0003824 catalytic activity; GO:0005488 binding; GO:0043167 ion binding; GO:0043169 cation binding; GO:0046872 metal ion binding; GO:0016757 transferase activity, transferring glycosyl groups; GO:0016740 transferase activity;	K15259			IPR000571; IPR004170; IPR012317;	Zinc finger, CCCH-type; WWE domain; Poly(ADP-ribose) polymerase, catalytic domain;
A0A1D5PF08	Calnexin	0.725	Down	0.00334	CANX	68.368	endoplasmic reticulum	GO:0006457 protein folding; GO:0009987 cellular process;	GO:0043229 intracellular organelle; GO:0016020 membrane; GO:0005783 endoplasmic reticulum; GO:0005737 cytoplasm; GO:0031224 intrinsic component of membrane; GO:0012505 endomembrane system; GO:0044424 intracellular part; GO:0005623 cell; GO:0016021 integral component of membrane; GO:0043231 intracellular membrane-bounded organelle; GO:0043226 organelle; GO:0005622 intracellular; GO:0044464 cell pa…	GO:0005488 binding; GO:0043167 ion binding; GO:0046872 metal ion binding; GO:0043169 cation binding; GO:0005515 protein binding; GO:0005509 calcium ion binding; GO:0051082 unfolded protein binding;	K08054	CANX; calnexin	gga04141 Protein processing in endoplasmic reticulum - Gallus gallus (chicken); gga04145 Phagosome - Gallus gallus (chicken);	IPR009033; IPR013320;	Calreticulin/calnexin, P domain; Concanavalin A-like lectin/glucanase domain;
A0A1D5PF30	Tyrosine-protein phosphatase non-receptor type 23	1.202	Up	0.0123	Ptpn23	84.568	cytoplasm	GO:0044267 cellular protein metabolic process; GO:0044238 primary metabolic process; GO:0006470 protein dephosphorylation; GO:0016311 dephosphorylation; GO:0044237 cellular metabolic process; GO:0006796 phosphate-containing compound metabolic process; GO:0071704 organic substance metabolic process; GO:0008152 metabolic process; GO:0006793 phosphorus metabolic process; GO:0044260 cellular macromol…		GO:0042578 phosphoric ester hydrolase activity; GO:0003824 catalytic activity; GO:0016791 phosphatase activity; GO:0005488 binding; GO:0016788 hydrolase activity, acting on ester bonds; GO:0016787 hydrolase activity; GO:0005515 protein binding; GO:0004721 phosphoprotein phosphatase activity;	K18040			IPR025304; IPR004328;	ALIX V-shaped domain; BRO1 domain;
A0A1D5PF76	Probable ubiquitin carboxyl-terminal hydrolase FAF-X	1.205	Up	0.00201	USP9X	285.57	plasma membrane	GO:0043632 modification-dependent macromolecule catabolic process; GO:0070646 protein modification by small protein removal; GO:0044265 cellular macromolecule catabolic process; GO:0051603 proteolysis involved in cellular protein catabolic process; GO:0044257 cellular protein catabolic process; GO:0019941 modification-dependent protein catabolic process; GO:0044267 cellular protein metabolic proc…		GO:0008233 peptidase activity; GO:0036459 thiol-dependent ubiquitinyl hydrolase activity; GO:0003824 catalytic activity; GO:0005488 binding; GO:0101005 ubiquitinyl hydrolase activity; GO:0070011 peptidase activity, acting on L-amino acid peptides; GO:0019783 ubiquitin-like protein-specific protease activity; GO:0008234 cysteine-type peptidase activity; GO:0016787 hydrolase activity;	K11840			IPR028889; IPR001394; IPR016024;	Ubiquitin specific protease domain; Peptidase C19, ubiquitin carboxyl-terminal hydrolase; Armadillo-type fold;
A0A1D5PFF0	Zinc finger protein ZXDC	0.793	Down	0.0109	Zxdc	96.237	nucleus			GO:0097159 organic cyclic compound binding; GO:1901363 heterocyclic compound binding; GO:0005488 binding; GO:0003676 nucleic acid binding; GO:0043167 ion binding; GO:0043169 cation binding; GO:0046872 metal ion binding;				IPR015880; IPR007087; IPR013087;	Zinc finger, C2H2-like; Zinc finger, C2H2; Zinc finger C2H2-type/integrase DNA-binding domain;
A0A1D5PFF2	Zinc finger CCCH domain-containing protein 18	0.795	Down	0.0459	Zc3h18	23.512	nucleus				K13092
A0A1D5PFH3	#N/A	0.757	Down	0.0074	#N/A	6.2372	mitochondria		GO:0043226 organelle; GO:0043231 intracellular membrane-bounded organelle; GO:0043229 intracellular organelle; GO:0016020 membrane; GO:0044464 cell part; GO:0005622 intracellular; GO:0044425 membrane part; GO:0005737 cytoplasm; GO:0031224 intrinsic component of membrane; GO:0044424 intracellular part; GO:0005623 cell; GO:0043227 membrane-bounded organelle; GO:0016021 integral component of membran…		K18193
A0A1D5PFM8	"39S ribosomal protein L32, mitochondrial"	0.78	Down	0.00893	MRPL32	20.572	extracellular	GO:0006518 peptide metabolic process; GO:0043043 peptide biosynthetic process; GO:0044267 cellular protein metabolic process; GO:0006807 nitrogen compound metabolic process; GO:0009058 biosynthetic process; GO:0043603 cellular amide metabolic process; GO:0044238 primary metabolic process; GO:1901566 organonitrogen compound biosynthetic process; GO:1901576 organic substance biosynthetic process; G…	GO:0043229 intracellular organelle; GO:0005840 ribosome; GO:0043232 intracellular non-membrane-bounded organelle; GO:0005737 cytoplasm; GO:0044446 intracellular organelle part; GO:0032991 macromolecular complex; GO:0044424 intracellular part; GO:0005623 cell; GO:0044422 organelle part; GO:0043228 non-membrane-bounded organelle; GO:0043226 organelle; GO:0015934 large ribosomal subunit; GO:0044464 …	GO:0003735 structural constituent of ribosome; GO:0005198 structural molecule activity;	K02911	RP-L32; large subunit ribosomal protein L32	gga03010 Ribosome - Gallus gallus (chicken);	IPR011332;	Zinc-binding ribosomal protein;
A0A1D5PFS2	Ras-related GTP-binding protein A	0.816	Down	0.0311	RRAGA	36.553	mitochondria			GO:1901265 nucleoside phosphate binding; GO:0001882 nucleoside binding; GO:0043167 ion binding; GO:0000166 nucleotide binding; GO:0097159 organic cyclic compound binding; GO:1901363 heterocyclic compound binding; GO:0032549 ribonucleoside binding; GO:0097367 carbohydrate derivative binding; GO:0032553 ribonucleotide binding; GO:0005488 binding; GO:0032550 purine ribonucleoside binding; GO:0043168…	K16185	RRAGA_B; Ras-related GTP-binding protein A/B	gga04140 Autophagy - animal - Gallus gallus (chicken); gga04150 mTOR signaling pathway - Gallus gallus (chicken);	IPR027417;	P-loop containing nucleoside triphosphate hydrolase;
A0A1D5PFV9	SRSF protein kinase 1	1.4	Up	0.00492	SRPK1	83.694	nucleus	GO:0016310 phosphorylation; GO:0044267 cellular protein metabolic process; GO:0044238 primary metabolic process; GO:0044237 cellular metabolic process; GO:0006796 phosphate-containing compound metabolic process; GO:0071704 organic substance metabolic process; GO:0008152 metabolic process; GO:0006468 protein phosphorylation; GO:0006793 phosphorus metabolic process; GO:0044260 cellular macromolecul…		GO:0005524 ATP binding; GO:1901265 nucleoside phosphate binding; GO:0016773 phosphotransferase activity, alcohol group as acceptor; GO:0001882 nucleoside binding; GO:0043167 ion binding; GO:0004672 protein kinase activity; GO:0000166 nucleotide binding; GO:0097159 organic cyclic compound binding; GO:1901363 heterocyclic compound binding; GO:0032549 ribonucleoside binding; GO:0097367 carbohydrate …	K15409	SRPK1; serine/threonine-protein kinase SRPK1 [EC:2.7.11.1]	gga05168 Herpes simplex infection - Gallus gallus (chicken);	IPR000719; IPR011009;	Protein kinase domain; Protein kinase-like domain;
A0A1D5PFX6	RNA-binding protein 12	1.222	Up	0.000975	RBM12	93.043	cytoplasm,nucleus			GO:0097159 organic cyclic compound binding; GO:1901363 heterocyclic compound binding; GO:1901265 nucleoside phosphate binding; GO:0005488 binding; GO:0003676 nucleic acid binding; GO:0000166 nucleotide binding; GO:0036094 small molecule binding;				IPR000504; IPR012677;	RNA recognition motif domain; Nucleotide-binding alpha-beta plait domain;
A0A1D5PFY6	La-related protein 1	1.283	Up	0.000432	Larp1	119.15	nucleus				K18757			IPR011991; IPR006630;	Winged helix-turn-helix DNA-binding domain; RNA-binding protein Lupus La;
A0A1D5PG34	Ubiquitin carboxyl-terminal hydrolase 8	1.31	Up	0.0295	USP8	128.01	nucleus	GO:0043632 modification-dependent macromolecule catabolic process; GO:0070646 protein modification by small protein removal; GO:0044265 cellular macromolecule catabolic process; GO:0051603 proteolysis involved in cellular protein catabolic process; GO:0044257 cellular protein catabolic process; GO:0019941 modification-dependent protein catabolic process; GO:0044267 cellular protein metabolic proc…		GO:0008233 peptidase activity; GO:0036459 thiol-dependent ubiquitinyl hydrolase activity; GO:0003824 catalytic activity; GO:0101005 ubiquitinyl hydrolase activity; GO:0070011 peptidase activity, acting on L-amino acid peptides; GO:0019783 ubiquitin-like protein-specific protease activity; GO:0008234 cysteine-type peptidase activity; GO:0016787 hydrolase activity;	K11839	USP8; ubiquitin carboxyl-terminal hydrolase 8 [EC:3.4.19.12]	gga04137 Mitophagy - animal - Gallus gallus (chicken); gga04144 Endocytosis - Gallus gallus (chicken);	IPR001763; IPR015063; IPR001394; IPR028889;	Rhodanese-like domain; USP8 dimerisation domain; Peptidase C19, ubiquitin carboxyl-terminal hydrolase; Ubiquitin specific protease domain;
A0A1D5PG49	Patatin-like phospholipase domain-containing protein 7	0.785	Down	0.00602	Pnpla7	146.28	endoplasmic reticulum	GO:0044699 single-organism process; GO:0008152 metabolic process; GO:0044238 primary metabolic process; GO:0044710 single-organism metabolic process; GO:0006629 lipid metabolic process; GO:0071704 organic substance metabolic process;	GO:0031224 intrinsic component of membrane; GO:0016020 membrane; GO:0016021 integral component of membrane; GO:0044425 membrane part;		K14676	NTE; lysophospholipid hydrolase [EC:3.1.1.5]	gga00564 Glycerophospholipid metabolism - Gallus gallus (chicken);	IPR000595; IPR016035; IPR018490; IPR002641; IPR014710;	Cyclic nucleotide-binding domain; Acyl transferase/acyl hydrolase/lysophospholipase; Cyclic nucleotide-binding-like; Patatin/Phospholipase A2-related; RmlC-like jelly roll fold;
A0A1D5PG57	E3 ubiquitin-protein ligase Midline-1	1.237	Up	0.00304	MID1	75.276	nucleus		GO:0005623 cell; GO:0005622 intracellular; GO:0044464 cell part;	GO:0046914 transition metal ion binding; GO:0005488 binding; GO:0043167 ion binding; GO:0043169 cation binding; GO:0046872 metal ion binding; GO:0005515 protein binding; GO:0008270 zinc ion binding;	K08285	TRIM18; midline 1 [EC:2.3.2.27]	gga04120 Ubiquitin mediated proteolysis - Gallus gallus (chicken);	IPR003649; IPR006574; IPR001841; IPR001870; IPR003961; IPR017903; IPR013320; IPR003877; IPR000315; IPR027370; IPR013783; IPR013083; IPR003879;	B-box, C-terminal; SPRY-associated; Zinc finger, RING-type; B30.2/SPRY domain; Fibronectin type III; COS domain; Concanavalin A-like lectin/glucanase domain; SPRY domain; B-box-type zinc finger; RING-type zinc-finger, LisH dimerisation motif; Immunoglobulin-like fold; Zinc finger, RING/FYVE/PHD-type; Butyrophylin-like;
A0A1D5PG77	PHD finger protein 11	1.972	Up	0.00215	PHF11	27.34	cytoplasm			GO:0046914 transition metal ion binding; GO:0005488 binding; GO:0043167 ion binding; GO:0043169 cation binding; GO:0046872 metal ion binding; GO:0005515 protein binding; GO:0008270 zinc ion binding;				IPR013083; IPR001965;	Zinc finger, RING/FYVE/PHD-type; Zinc finger, PHD-type;
A0A1D5PGC1	Adipocyte enhancer-binding protein 1	1.212	Up	0.0462	Aebp1	106.02	nucleus	GO:0006508 proteolysis; GO:0008152 metabolic process; GO:0043170 macromolecule metabolic process; GO:0019538 protein metabolic process; GO:0044238 primary metabolic process; GO:0071704 organic substance metabolic process;		GO:0004180 carboxypeptidase activity; GO:0008233 peptidase activity; GO:0008238 exopeptidase activity; GO:0043167 ion binding; GO:0008235 metalloexopeptidase activity; GO:0016787 hydrolase activity; GO:0008237 metallopeptidase activity; GO:0008270 zinc ion binding; GO:0004181 metallocarboxypeptidase activity; GO:0046914 transition metal ion binding; GO:0003824 catalytic activity; GO:0005488 bindi…	K21392			IPR008969; IPR000421; IPR000834; IPR014766; IPR008979;	Carboxypeptidase-like, regulatory domain; Coagulation factor 5/8 C-terminal domain; Peptidase M14, carboxypeptidase A; Carboxypeptidase, regulatory domain; Galactose-binding domain-like;
A0A1D5PGG8	Nucleolar complex protein 3 homolog	1.399	Up	6.83e-05	NOC3L	91.954	plasma membrane			GO:0005488 binding;	K14834			IPR011989; IPR005612; IPR016024; IPR011501;	Armadillo-like helical; CCAAT-binding factor; Armadillo-type fold; Nucleolar complex-associated protein 3, N-terminal;
A0A1D5PGV4	Proteasome assembly chaperone 4	1.32	Up	0.0381	PSMG4	13.372	plasma membrane	GO:0044085 cellular component biogenesis; GO:0043248 proteasome assembly; GO:0016043 cellular component organization; GO:0034622 cellular macromolecular complex assembly; GO:0071822 protein complex subunit organization; GO:0022607 cellular component assembly; GO:0065003 macromolecular complex assembly; GO:0070271 protein complex biogenesis; GO:0009987 cellular process; GO:0006461 protein complex …			K11878
A0A1D5PGY9	Eukaryotic translation initiation factor 3 subunit A	1.211	Up	0.0451	Eif3a	99.866	nucleus	GO:0050794 regulation of cellular process; GO:0044085 cellular component biogenesis; GO:0016043 cellular component organization; GO:0022613 ribonucleoprotein complex biogenesis; GO:0006518 peptide metabolic process; GO:0022618 ribonucleoprotein complex assembly; GO:0060255 regulation of macromolecule metabolic process; GO:0010608 posttranscriptional regulation of gene expression; GO:0044267 cellu…	GO:0044464 cell part; GO:0005622 intracellular; GO:0070993 translation preinitiation complex; GO:0005737 cytoplasm; GO:0016282 eukaryotic 43S preinitiation complex; GO:0032991 macromolecular complex; GO:0044424 intracellular part; GO:1990904 ribonucleoprotein complex; GO:0043234 protein complex; GO:0030529 intracellular ribonucleoprotein complex; GO:0005623 cell; GO:0033290 eukaryotic 48S preinit…	GO:0097159 organic cyclic compound binding; GO:1901363 heterocyclic compound binding; GO:0008135 translation factor activity, RNA binding; GO:0003723 RNA binding; GO:0005488 binding; GO:0003676 nucleic acid binding; GO:0003743 translation initiation factor activity; GO:0005515 protein binding;	K03254	EIF3A; translation initiation factor 3 subunit A	gga03013 RNA transport - Gallus gallus (chicken);	IPR000717;	Proteasome component (PCI) domain;
A0A1D5PH18	RNA 3'-terminal phosphate cyclase	1.366	Up	0.00766	RTCA	34.021	plasma membrane	GO:0006396 RNA processing; GO:0006725 cellular aromatic compound metabolic process; GO:1901360 organic cyclic compound metabolic process; GO:0006807 nitrogen compound metabolic process; GO:0044238 primary metabolic process; GO:0044237 cellular metabolic process; GO:0071704 organic substance metabolic process; GO:0016070 RNA metabolic process; GO:0008152 metabolic process; GO:0090304 nucleic acid …		GO:0016886 ligase activity, forming phosphoric ester bonds; GO:0009975 cyclase activity; GO:0003963 RNA-3'-phosphate cyclase activity; GO:0003824 catalytic activity; GO:0016874 ligase activity;	K01974			IPR023797; IPR013792;	RNA 3'-terminal phosphate cyclase domain; RNA 3'-terminal phosphate cyclase/enolpyruvate transferase, alpha/beta;
A0A1D5PH32	Gelsolin	0.714	Down	0.000148	GSN	82.462	nucleus	GO:0050794 regulation of cellular process; GO:0030833 regulation of actin filament polymerization; GO:0016043 cellular component organization; GO:0065008 regulation of biological quality; GO:0032273 positive regulation of protein polymerization; GO:0030835 negative regulation of actin filament depolymerization; GO:0032956 regulation of actin cytoskeleton organization; GO:0051129 negative regulati…		GO:0008092 cytoskeletal protein binding; GO:0005488 binding; GO:0043167 ion binding; GO:0003779 actin binding; GO:0046872 metal ion binding; GO:0043169 cation binding; GO:0005515 protein binding; GO:0005509 calcium ion binding;	K05768	GSN; gelsolin	gga04810 Regulation of actin cytoskeleton - Gallus gallus (chicken);	IPR029006; IPR007123;	ADF-H/Gelsolin-like domain; Gelsolin-like domain;
A0A1D5PH72	Glutamine--fructose-6-phosphate aminotransferase [isomerizing] 2	1.358	Up	0.000158	GFPT2	76.286	nucleus	GO:0008152 metabolic process; GO:1901137 carbohydrate derivative biosynthetic process; GO:1901135 carbohydrate derivative metabolic process; GO:0009058 biosynthetic process; GO:0044238 primary metabolic process; GO:0005975 carbohydrate metabolic process; GO:1901576 organic substance biosynthetic process; GO:0071704 organic substance metabolic process;		GO:0016769 transferase activity, transferring nitrogenous groups; GO:0097367 carbohydrate derivative binding; GO:0070548 L-glutamine aminotransferase activity; GO:0003824 catalytic activity; GO:0005488 binding; GO:0030246 carbohydrate binding; GO:0008483 transaminase activity; GO:0016740 transferase activity; GO:0004360 glutamine-fructose-6-phosphate transaminase (isomerizing) activity;	K00820	glmS; glucosamine--fructose-6-phosphate aminotransferase (isomerizing) [EC:2.6.1.16]	gga01100 Metabolic pathways - Gallus gallus (chicken); gga00250 Alanine, aspartate and glutamate metabolism - Gallus gallus (chicken); gga00520 Amino sugar and nucleotide sugar metabolism - Gallus gallus (chicken);	IPR029055; IPR001347; IPR017932;	Nucleophile aminohydrolases, N-terminal; Sugar isomerase (SIS); Glutamine amidotransferase type 2 domain;
A0A1D5PH75	RNA-binding protein 34	1.254	Up	0.0441	RBM34	27.884	nucleus			GO:0097159 organic cyclic compound binding; GO:1901363 heterocyclic compound binding; GO:1901265 nucleoside phosphate binding; GO:0005488 binding; GO:0003676 nucleic acid binding; GO:0000166 nucleotide binding; GO:0036094 small molecule binding;	K14837			IPR000504; IPR012677; IPR034221; IPR034220;	RNA recognition motif domain; Nucleotide-binding alpha-beta plait domain; RBM34, RNA recognition motif 2; RBM34, RNA recognition motif 1;
A0A1D5PHC5	Heat shock cognate protein HSP 90-beta	1.439	Up	0.00153	HSP90AB1	80.018	cytoplasm	GO:0006457 protein folding; GO:0006950 response to stress; GO:0050896 response to stimulus; GO:0009987 cellular process;		GO:0005524 ATP binding; GO:1901265 nucleoside phosphate binding; GO:0001882 nucleoside binding; GO:0043167 ion binding; GO:0005515 protein binding; GO:0000166 nucleotide binding; GO:0097159 organic cyclic compound binding; GO:1901363 heterocyclic compound binding; GO:0032549 ribonucleoside binding; GO:0097367 carbohydrate derivative binding; GO:0032553 ribonucleotide binding; GO:0005488 binding; …	K04079	HSP90A; molecular chaperone HtpG	gga04141 Protein processing in endoplasmic reticulum - Gallus gallus (chicken); gga04217 Necroptosis - Gallus gallus (chicken); gga04914 Progesterone-mediated oocyte maturation - Gallus gallus (chicken); gga04621 NOD-like receptor signaling pathway - Gallus gallus (chicken);	IPR020575; IPR020568; IPR003594;	Heat shock protein Hsp90, N-terminal; Ribosomal protein S5 domain 2-type fold; Histidine kinase-like ATPase, C-terminal domain;
A0A1D5PHE0	Transforming acidic coiled-coil-containing protein 2	1.349	Up	0.00315	Tacc2	64.75	nucleus				K14282
A0A1D5PHF2	"ATP synthase subunit f, mitochondrial"	0.728	Down	0.0256	Atp5j2	9.2307	cytoplasm		GO:0031224 intrinsic component of membrane; GO:0016020 membrane; GO:0016021 integral component of membrane; GO:0044425 membrane part;		K02130	ATPeF0F; F-type H+-transporting ATPase subunit f	gga01100 Metabolic pathways - Gallus gallus (chicken); gga00190 Oxidative phosphorylation - Gallus gallus (chicken);
A0A1D5PHI7	TRIO and F-actin-binding protein	1.273	Up	0.0132	Triobp	38.879	nucleus	GO:0050794 regulation of cellular process; GO:0050789 regulation of biological process; GO:0032956 regulation of actin cytoskeleton organization; GO:0033043 regulation of organelle organization; GO:0032970 regulation of actin filament-based process; GO:0051128 regulation of cellular component organization; GO:0051493 regulation of cytoskeleton organization; GO:0065007 biological regulation;		GO:0051015 actin filament binding; GO:0008092 cytoskeletal protein binding; GO:0005488 binding; GO:0044877 macromolecular complex binding; GO:0003779 actin binding; GO:0005515 protein binding; GO:0032403 protein complex binding;				IPR011993; IPR001849;	PH domain-like; Pleckstrin homology domain;
A0A1D5PHK9	"Serine protease HTRA2, mitochondrial"	0.823	Down	0.0261	Htra2	21.699	mitochondria	GO:0006508 proteolysis; GO:0008152 metabolic process; GO:0043170 macromolecule metabolic process; GO:0019538 protein metabolic process; GO:0044238 primary metabolic process; GO:0071704 organic substance metabolic process;		GO:0004252 serine-type endopeptidase activity; GO:0004175 endopeptidase activity; GO:0008233 peptidase activity; GO:0003824 catalytic activity; GO:0017171 serine hydrolase activity; GO:0005488 binding; GO:0008236 serine-type peptidase activity; GO:0070011 peptidase activity, acting on L-amino acid peptides; GO:0005515 protein binding; GO:0016787 hydrolase activity;	K08669	HTRA2; HtrA serine peptidase 2 [EC:3.4.21.108]	gga04210 Apoptosis - Gallus gallus (chicken);	IPR009003; IPR001478;	Peptidase S1, PA clan; PDZ domain;
A0A1D5PHR5	"Methionine--tRNA ligase, cytoplasmic"	1.229	Up	0.0422	MARS	100.23	plasma membrane	GO:0006518 peptide metabolic process; GO:0006725 cellular aromatic compound metabolic process; GO:0044267 cellular protein metabolic process; GO:0044699 single-organism process; GO:0009058 biosynthetic process; GO:1901566 organonitrogen compound biosynthetic process; GO:0043039 tRNA aminoacylation; GO:0044237 cellular metabolic process; GO:0071704 organic substance metabolic process; GO:0008152 m…	GO:0044424 intracellular part; GO:0005623 cell; GO:0044464 cell part; GO:0005622 intracellular; GO:0005737 cytoplasm;	GO:0016876 ligase activity, forming aminoacyl-tRNA and related compounds; GO:0005524 ATP binding; GO:1901265 nucleoside phosphate binding; GO:0004825 methionine-tRNA ligase activity; GO:0016875 ligase activity, forming carbon-oxygen bonds; GO:0016874 ligase activity; GO:0001882 nucleoside binding; GO:0043167 ion binding; GO:0000166 nucleotide binding; GO:0097159 organic cyclic compound binding; G…	K01874	MARS; methionyl-tRNA synthetase [EC:6.1.1.10]	gga00450 Selenocompound metabolism - Gallus gallus (chicken); gga00970 Aminoacyl-tRNA biosynthesis - Gallus gallus (chicken);	IPR014729; IPR033911; IPR029038; IPR010987; IPR015413; IPR009080;	Rossmann-like alpha/beta/alpha sandwich fold; Methioninyl-tRNA synthetase core domain; Methionyl-tRNA synthetase, Zn-domain; Glutathione S-transferase, C-terminal-like; Methionyl/Leucyl tRNA synthetase; Aminoacyl-tRNA synthetase, class Ia, anticodon-binding;
A0A1D5PHU5	Dolichyl-diphosphooligosaccharide--protein glycosyltransferase subunit STT3B	0.745	Down	0.000566	STT3B	87.089	plasma membrane	GO:0006486 protein glycosylation; GO:0043413 macromolecule glycosylation; GO:0009101 glycoprotein biosynthetic process; GO:0044763 single-organism cellular process; GO:0044267 cellular protein metabolic process; GO:0009100 glycoprotein metabolic process; GO:0044699 single-organism process; GO:0009058 biosynthetic process; GO:0044238 primary metabolic process; GO:0044237 cellular metabolic process…	GO:0031224 intrinsic component of membrane; GO:0016020 membrane; GO:0016021 integral component of membrane; GO:0044425 membrane part;	GO:0016757 transferase activity, transferring glycosyl groups; GO:0016758 transferase activity, transferring hexosyl groups; GO:0003824 catalytic activity; GO:0016740 transferase activity; GO:0004576 oligosaccharyl transferase activity;	K07151	STT3; dolichyl-diphosphooligosaccharide--protein glycosyltransferase [EC:2.4.99.18]	gga04141 Protein processing in endoplasmic reticulum - Gallus gallus (chicken); gga00510 N-Glycan biosynthesis - Gallus gallus (chicken); gga01100 Metabolic pathways - Gallus gallus (chicken);
A0A1D5PI00	Nuclear factor 1 X-type	1.906	Up	0.000252	NFIX	29.087	nucleus	GO:0050794 regulation of cellular process; GO:0006260 DNA replication; GO:0006725 cellular aromatic compound metabolic process; GO:0097659 nucleic acid-templated transcription; GO:0060255 regulation of macromolecule metabolic process; GO:0006259 DNA metabolic process; GO:0019219 regulation of nucleobase-containing compound metabolic process; GO:0009058 biosynthetic process; GO:0044237 cellular me…	GO:0043226 organelle; GO:0043231 intracellular membrane-bounded organelle; GO:0043229 intracellular organelle; GO:0005634 nucleus; GO:0044464 cell part; GO:0005622 intracellular; GO:0044424 intracellular part; GO:0043227 membrane-bounded organelle; GO:0005623 cell;	GO:0097159 organic cyclic compound binding; GO:1901363 heterocyclic compound binding; GO:0003677 DNA binding; GO:0005488 binding; GO:0001071 nucleic acid binding transcription factor activity; GO:0003676 nucleic acid binding; GO:0003700 transcription factor activity, sequence-specific DNA binding;	K09171			IPR019548; IPR003619; IPR020604;	CTF transcription factor/nuclear factor 1, N-terminal; MAD homology 1, Dwarfin-type; CTF transcription factor/nuclear factor 1, DNA-binding domain;
A0A1D5PI43	Amine oxidase [flavin-containing] B	0.731	Down	0.00275	MAOB	58.574	cytoplasm	GO:0044699 single-organism process; GO:0008152 metabolic process; GO:0055114 oxidation-reduction process; GO:0044710 single-organism metabolic process;	GO:0031224 intrinsic component of membrane; GO:0016020 membrane; GO:0016021 integral component of membrane; GO:0044425 membrane part;	GO:0003824 catalytic activity; GO:0016491 oxidoreductase activity;	K00274	MAO; monoamine oxidase [EC:1.4.3.4]	gga00260 Glycine, serine and threonine metabolism - Gallus gallus (chicken); gga00350 Tyrosine metabolism - Gallus gallus (chicken); gga00340 Histidine metabolism - Gallus gallus (chicken); gga00330 Arginine and proline metabolism - Gallus gallus (chicken); gga00360 Phenylalanine metabolism - Gallus gallus (chicken); gga00380 Tryptophan metabolism - Gallus gallus (chicken); gga01100 Metabolic pat…	IPR002937; IPR016040; IPR023753;	Amine oxidase; NAD(P)-binding domain; FAD/NAD(P)-binding domain;
A0A1D5PI83	"ATP-dependent RNA helicase SUPV3L1, mitochondrial"	0.771	Down	0.0134	SUPV3L1	87.215	mitochondria			GO:0016817 hydrolase activity, acting on acid anhydrides; GO:0016787 hydrolase activity; GO:0003824 catalytic activity;	K17675			IPR022192; IPR027417; IPR001650;	Mitochondrial degradasome RNA helicase subunit, C-terminal domain; P-loop containing nucleoside triphosphate hydrolase; Helicase, C-terminal;
A0A1D5PI87	3-hydroxyacyl-CoA dehydrogenase type-2	0.828	Down	0.00596	Hsd17b10	27.171	mitochondria	GO:0044699 single-organism process; GO:0008152 metabolic process; GO:0055114 oxidation-reduction process; GO:0044710 single-organism metabolic process;		GO:0003824 catalytic activity; GO:0016491 oxidoreductase activity;	K08683	HSD17B10; 3-hydroxyacyl-CoA dehydrogenase / 3-hydroxy-2-methylbutyryl-CoA dehydrogenase [EC:1.1.1.35 1.1.1.178]	gga00280 Valine, leucine and isoleucine degradation - Gallus gallus (chicken); gga01100 Metabolic pathways - Gallus gallus (chicken);	IPR016040;	NAD(P)-binding domain;
A0A1D5PIK2	Zinc finger CCCH domain-containing protein 7B	1.592	Up	0.00278	ZC3H7B	111.88	cytoplasm			GO:0046872 metal ion binding; GO:0043169 cation binding; GO:0005515 protein binding; GO:0005488 binding; GO:0043167 ion binding;				IPR000571; IPR011990; IPR013026;	Zinc finger, CCCH-type; Tetratricopeptide-like helical domain; Tetratricopeptide repeat-containing domain;
A0A1D5PIM8	Neuroserpin	1.38	Up	0.035	SERPINI1	35.951	cytoplasm		GO:0005615 extracellular space; GO:0044421 extracellular region part; GO:0005576 extracellular region;					IPR023796;	Serpin domain;
A0A1D5PIT4	Lipocalin	1.925	Up	0.000584	---	20.873	extracellular	GO:0006810 transport; GO:0008152 metabolic process; GO:0044710 single-organism metabolic process; GO:0044699 single-organism process; GO:0051179 localization; GO:0044238 primary metabolic process; GO:0006629 lipid metabolic process; GO:0071704 organic substance metabolic process; GO:0051234 establishment of localization;	GO:0005576 extracellular region;	GO:0005488 binding; GO:0005215 transporter activity; GO:0036094 small molecule binding;	K01830	PTGDS; prostaglandin-H2 D-isomerase [EC:5.3.99.2]	gga01100 Metabolic pathways - Gallus gallus (chicken); gga00590 Arachidonic acid metabolism - Gallus gallus (chicken);	IPR000566; IPR012674; IPR011038;	Lipocalin/cytosolic fatty-acid binding domain; Calycin; Calycin-like;
A0A1D5PIY2	Septin-8	1.475	Up	0.00421	42986	49.95	nucleus			GO:1901265 nucleoside phosphate binding; GO:0001882 nucleoside binding; GO:0043167 ion binding; GO:0000166 nucleotide binding; GO:1901363 heterocyclic compound binding; GO:0097159 organic cyclic compound binding; GO:0032549 ribonucleoside binding; GO:0097367 carbohydrate derivative binding; GO:0032553 ribonucleotide binding; GO:0005488 binding; GO:0032550 purine ribonucleoside binding; GO:0043168…	K16939			IPR027417; IPR030379;	P-loop containing nucleoside triphosphate hydrolase; Septin-type guanine nucleotide-binding (G) domain;
A0A1D5PJ95	Collagen alpha-1(I) chain	7.224	Up	1.99e-05	COL1A1	46.317	extracellular			GO:0005515 protein binding; GO:0005488 binding;				IPR001007;	VWFC domain;
A0A1D5PJC6	Serine/threonine-protein phosphatase CPPED1	0.826	Down	0.0114	cpped1	35.894	cytoplasm			GO:0016787 hydrolase activity; GO:0003824 catalytic activity;	K21814			IPR029052; IPR004843;	Metallo-dependent phosphatase-like; Calcineurin-like phosphoesterase domain, ApaH type;
A0A1D5PJG9	"ATP synthase subunit alpha, mitochondrial"	0.762	Down	0.0246	ATP5A1	60.027	mitochondria	GO:0009116 nucleoside metabolic process; GO:0042278 purine nucleoside metabolic process; GO:0009167 purine ribonucleoside monophosphate metabolic process; GO:0090662 ATP hydrolysis coupled transmembrane transport; GO:0009117 nucleotide metabolic process; GO:0044699 single-organism process; GO:0009058 biosynthetic process; GO:0009163 nucleoside biosynthetic process; GO:0046129 purine ribonucleosid…	GO:0045261 proton-transporting ATP synthase complex, catalytic core F(1); GO:0016020 membrane; GO:0098796 membrane protein complex; GO:0044425 membrane part; GO:0044464 cell part; GO:0005622 intracellular; GO:0016469 proton-transporting two-sector ATPase complex; GO:0032991 macromolecular complex; GO:0033178 proton-transporting two-sector ATPase complex, catalytic domain; GO:0044424 intracellular…	GO:0042625 ATPase coupled ion transmembrane transporter activity; GO:1901265 nucleoside phosphate binding; GO:0015399 primary active transmembrane transporter activity; GO:0022892 substrate-specific transporter activity; GO:0016817 hydrolase activity, acting on acid anhydrides; GO:0044769 ATPase activity, coupled to transmembrane movement of ions, rotational mechanism; GO:0015077 monovalent inorg…	K02132	ATPeF1A; F-type H+-transporting ATPase subunit alpha	gga01100 Metabolic pathways - Gallus gallus (chicken); gga00190 Oxidative phosphorylation - Gallus gallus (chicken);	IPR000793; IPR004100; IPR000194; IPR027417; IPR023366; IPR033732;	ATP synthase, alpha subunit, C-terminal; ATPase, F1/V1/A1 complex, alpha/beta subunit, N-terminal domain; ATPase, F1/V1/A1 complex, alpha/beta subunit, nucleotide-binding domain; P-loop containing nucleoside triphosphate hydrolase; ATP synthase subunit alpha-like domain; ATP synthase, F1 complex, alpha subunit nucleotide-binding domain;
A0A1D5PJH8	Nardilysin	1.537	Up	0.0355	Nrdc	132.08	mitochondria	GO:0006508 proteolysis; GO:0008152 metabolic process; GO:0043170 macromolecule metabolic process; GO:0019538 protein metabolic process; GO:0044238 primary metabolic process; GO:0071704 organic substance metabolic process;		GO:0004175 endopeptidase activity; GO:0004222 metalloendopeptidase activity; GO:0008233 peptidase activity; GO:0003824 catalytic activity; GO:0005488 binding; GO:0043167 ion binding; GO:0070011 peptidase activity, acting on L-amino acid peptides; GO:0043169 cation binding; GO:0046872 metal ion binding; GO:0008237 metallopeptidase activity; GO:0016787 hydrolase activity;	K01411			IPR007863; IPR032632; IPR011765; IPR011249; IPR011237;	Peptidase M16, C-terminal; Peptidase M16, middle/third domain; Peptidase M16, N-terminal; Metalloenzyme, LuxS/M16 peptidase-like; Peptidase M16 domain;
A0A1D5PJN1	Baculoviral IAP repeat-containing protein 6	1.331	Up	0.019	BIRC6	525.35	plasma membrane	GO:0050794 regulation of cellular process; GO:0016567 protein ubiquitination; GO:0044763 single-organism cellular process; GO:0044267 cellular protein metabolic process; GO:0044699 single-organism process; GO:0070647 protein modification by small protein conjugation or removal; GO:0044238 primary metabolic process; GO:0010564 regulation of cell cycle process; GO:0032465 regulation of cytokinesis;…		GO:0005515 protein binding; GO:0019787 ubiquitin-like protein transferase activity; GO:0003824 catalytic activity; GO:0016740 transferase activity; GO:0005488 binding; GO:0004842 ubiquitin-protein transferase activity;	K10586	BIRC6; baculoviral IAP repeat-containing protein 6 (apollon) [EC:2.3.2.23]	gga04120 Ubiquitin mediated proteolysis - Gallus gallus (chicken);	IPR016135; IPR015943; IPR000608;	Ubiquitin-conjugating enzyme/RWD-like; WD40/YVTN repeat-like-containing domain; Ubiquitin-conjugating enzyme E2;
A0A1D5PJQ4	Programmed cell death protein 4	0.569	Down	0.0202	PDCD4	50.046	cytoplasm			GO:0005488 binding;	K16865			IPR003891; IPR016024; IPR016021;	Initiation factor eIF-4 gamma, MA3; Armadillo-type fold; MIF4G-like domain;
A0A1D5PJV3	Transmembrane emp24 domain-containing protein 4	0.736	Down	0.00164	Tmed4	19.547	extracellular	GO:0006810 transport; GO:0051179 localization; GO:0051234 establishment of localization;	GO:0031224 intrinsic component of membrane; GO:0016020 membrane; GO:0016021 integral component of membrane; GO:0044425 membrane part;		K20346			IPR009038;	GOLD domain;
A0A1D5PJY0	WD repeat-containing protein 81	1.253	Up	0.00262	WDR81	206.28	plasma membrane			GO:0005515 protein binding; GO:0005488 binding;	K17601			IPR000409; IPR017986; IPR015943; IPR011009;	BEACH domain; WD40-repeat-containing domain; WD40/YVTN repeat-like-containing domain; Protein kinase-like domain;
A0A1D5PK00	Minor histocompatibility antigen H13	0.647	Down	0.0457	HM13	36.93	plasma membrane	GO:0006508 proteolysis; GO:0008152 metabolic process; GO:0043170 macromolecule metabolic process; GO:0019538 protein metabolic process; GO:0044238 primary metabolic process; GO:0071704 organic substance metabolic process;	GO:0031224 intrinsic component of membrane; GO:0016020 membrane; GO:0016021 integral component of membrane; GO:0044425 membrane part;	GO:0004175 endopeptidase activity; GO:0008233 peptidase activity; GO:0003824 catalytic activity; GO:0004190 aspartic-type endopeptidase activity; GO:0070011 peptidase activity, acting on L-amino acid peptides; GO:0016787 hydrolase activity; GO:0070001 aspartic-type peptidase activity;	K09595
A0A1D5PK01	"Ubiquinone biosynthesis protein COQ9, mitochondrial"	0.683	Down	0.00525	Coq9	20.606	cytoplasm	GO:0051188 cofactor biosynthetic process; GO:0042181 ketone biosynthetic process; GO:1901663 quinone biosynthetic process; GO:0006744 ubiquinone biosynthetic process; GO:0006733 oxidoreduction coenzyme metabolic process; GO:0044711 single-organism biosynthetic process; GO:1901661 quinone metabolic process; GO:0044281 small molecule metabolic process; GO:0044763 single-organism cellular process; G…			K18587			IPR013718;	COQ9;
A0A1D5PK39	Maestro heat-like repeat-containing protein family member 1	1.624	Up	0.0204	MROH1	43.295	extracellular			GO:0005515 protein binding; GO:0005488 binding;				IPR011989; IPR016024;	Armadillo-like helical; Armadillo-type fold;
A0A1D5PKH6	Putative N-acetyltransferase 8B	0.672	Down	0.00654	NAT8B	24.648	plasma membrane		GO:0031224 intrinsic component of membrane; GO:0016020 membrane; GO:0016021 integral component of membrane; GO:0044425 membrane part;	GO:0016746 transferase activity, transferring acyl groups; GO:0008080 N-acetyltransferase activity; GO:0003824 catalytic activity; GO:0016740 transferase activity; GO:0016747 transferase activity, transferring acyl groups other than amino-acyl groups; GO:0016407 acetyltransferase activity; GO:0016410 N-acyltransferase activity;	K20838			IPR000182; IPR016181;	GNAT domain; Acyl-CoA N-acyltransferase;
A0A1D5PKI0	Histone H1x	1.296	Up	0.0376	H1FX	22.67	nucleus	GO:0044085 cellular component biogenesis; GO:0016043 cellular component organization; GO:0034728 nucleosome organization; GO:0034622 cellular macromolecular complex assembly; GO:0006333 chromatin assembly or disassembly; GO:0043933 macromolecular complex subunit organization; GO:0065004 protein-DNA complex assembly; GO:0006323 DNA packaging; GO:0006334 nucleosome assembly; GO:0051276 chromosome o…	GO:0043229 intracellular organelle; GO:0043232 intracellular non-membrane-bounded organelle; GO:0044446 intracellular organelle part; GO:0032991 macromolecular complex; GO:0044424 intracellular part; GO:0005623 cell; GO:0044422 organelle part; GO:0044427 chromosomal part; GO:0000786 nucleosome; GO:0043228 non-membrane-bounded organelle; GO:0043231 intracellular membrane-bounded organelle; GO:0043…	GO:0097159 organic cyclic compound binding; GO:1901363 heterocyclic compound binding; GO:0003677 DNA binding; GO:0005488 binding; GO:0003676 nucleic acid binding;	K11275			IPR011991; IPR005818;	Winged helix-turn-helix DNA-binding domain; Linker histone H1/H5, domain H15;
A0A1D5PKK0	Pyrroline-5-carboxylate reductase 2	0.801	Down	0.000829	Pycr2	33.344	extracellular	GO:0016053 organic acid biosynthetic process; GO:0044699 single-organism process; GO:0009058 biosynthetic process; GO:1901566 organonitrogen compound biosynthetic process; GO:0044237 cellular metabolic process; GO:0009084 glutamine family amino acid biosynthetic process; GO:0071704 organic substance metabolic process; GO:0008152 metabolic process; GO:0006520 cellular amino acid metabolic process;…		GO:0016645 oxidoreductase activity, acting on the CH-NH group of donors; GO:0016646 oxidoreductase activity, acting on the CH-NH group of donors, NAD or NADP as acceptor; GO:0003824 catalytic activity; GO:0004735 pyrroline-5-carboxylate reductase activity; GO:0016491 oxidoreductase activity;	K00286	proC; pyrroline-5-carboxylate reductase [EC:1.5.1.2]	gga01230 Biosynthesis of amino acids - Gallus gallus (chicken); gga00330 Arginine and proline metabolism - Gallus gallus (chicken); gga01100 Metabolic pathways - Gallus gallus (chicken);	IPR028939; IPR008927; IPR016040; IPR029036;	Pyrroline-5-carboxylate reductase, catalytic, N-terminal; 6-phosphogluconate dehydrogenase C-terminal domain-like; NAD(P)-binding domain; Pyrroline-5-carboxylate reductase, dimerisation domain;
A0A1D5PKX6	"39S ribosomal protein L4, mitochondrial"	0.794	Down	0.0103	MRPL4	18.698	extracellular	GO:0006518 peptide metabolic process; GO:0043043 peptide biosynthetic process; GO:0044267 cellular protein metabolic process; GO:0006807 nitrogen compound metabolic process; GO:0009058 biosynthetic process; GO:0043603 cellular amide metabolic process; GO:0044238 primary metabolic process; GO:1901566 organonitrogen compound biosynthetic process; GO:1901576 organic substance biosynthetic process; G…	GO:0005840 ribosome; GO:0043226 organelle; GO:0043229 intracellular organelle; GO:0043232 intracellular non-membrane-bounded organelle; GO:0044464 cell part; GO:0005622 intracellular; GO:0005737 cytoplasm; GO:0032991 macromolecular complex; GO:0044424 intracellular part; GO:1990904 ribonucleoprotein complex; GO:0005623 cell; GO:0030529 intracellular ribonucleoprotein complex; GO:0044444 cytoplasm…	GO:0003735 structural constituent of ribosome; GO:0005198 structural molecule activity;	K02926	RP-L4; large subunit ribosomal protein L4	gga03010 Ribosome - Gallus gallus (chicken);	IPR023574;	Ribosomal protein L4 domain;
A0A1D5PKY9	Septin-6	1.259	Up	0.00726	42984	48.668	nucleus		GO:0043229 intracellular organelle; GO:0005938 cell cortex; GO:0043232 intracellular non-membrane-bounded organelle; GO:0044430 cytoskeletal part; GO:0071944 cell periphery; GO:0044446 intracellular organelle part; GO:0005737 cytoplasm; GO:0099568 cytoplasmic region; GO:0032991 macromolecular complex; GO:0044424 intracellular part; GO:0005623 cell; GO:0044422 organelle part; GO:0043228 non-membra…	GO:1901265 nucleoside phosphate binding; GO:0001882 nucleoside binding; GO:0043167 ion binding; GO:0000166 nucleotide binding; GO:1901363 heterocyclic compound binding; GO:0097159 organic cyclic compound binding; GO:0032549 ribonucleoside binding; GO:0097367 carbohydrate derivative binding; GO:0032553 ribonucleotide binding; GO:0005488 binding; GO:0032550 purine ribonucleoside binding; GO:0043168…	K16939			IPR027417; IPR030379;	P-loop containing nucleoside triphosphate hydrolase; Septin-type guanine nucleotide-binding (G) domain;
A0A1D5PL06	Protein TBRG4	0.814	Down	0.000379	tbrg4	71.396	mitochondria	GO:0016310 phosphorylation; GO:0044267 cellular protein metabolic process; GO:0044238 primary metabolic process; GO:0044237 cellular metabolic process; GO:0006796 phosphate-containing compound metabolic process; GO:0071704 organic substance metabolic process; GO:0008152 metabolic process; GO:0006468 protein phosphorylation; GO:0006793 phosphorus metabolic process; GO:0044260 cellular macromolecul…		GO:0004672 protein kinase activity; GO:0016301 kinase activity; GO:0016773 phosphotransferase activity, alcohol group as acceptor; GO:0003824 catalytic activity; GO:0016740 transferase activity; GO:0016772 transferase activity, transferring phosphorus-containing groups;				IPR013584; IPR013579; IPR010622;	RAP domain; FAST kinase-like protein, subdomain 2; FAST kinase leucine-rich;
A0A1D5PL36	"3-ketoacyl-CoA thiolase, mitochondrial"	0.748	Down	0.00163	ACAA2	41.654	mitochondria	GO:0008152 metabolic process;		GO:0016746 transferase activity, transferring acyl groups; GO:0016747 transferase activity, transferring acyl groups other than amino-acyl groups; GO:0003824 catalytic activity; GO:0016740 transferase activity;	K07508	ACAA2; acetyl-CoA acyltransferase 2 [EC:2.3.1.16]	gga00280 Valine, leucine and isoleucine degradation - Gallus gallus (chicken); gga00071 Fatty acid degradation - Gallus gallus (chicken); gga01100 Metabolic pathways - Gallus gallus (chicken); gga00062 Fatty acid elongation - Gallus gallus (chicken); gga01212 Fatty acid metabolism - Gallus gallus (chicken);	IPR016039; IPR020616; IPR020617;	Thiolase-like; Thiolase, N-terminal; Thiolase, C-terminal;
A0A1D5PLC4	Mitochondrial ubiquitin ligase activator of NFKB 1	1.311	Up	0.00195	MUL1	43.461	cytoplasm	GO:0016043 cellular component organization; GO:0016567 protein ubiquitination; GO:0044267 cellular protein metabolic process; GO:0070647 protein modification by small protein conjugation or removal; GO:0044238 primary metabolic process; GO:0044237 cellular metabolic process; GO:0071704 organic substance metabolic process; GO:0008152 metabolic process; GO:0032446 protein modification by small prot…	GO:0031224 intrinsic component of membrane; GO:0016020 membrane; GO:0016021 integral component of membrane; GO:0044425 membrane part;	GO:0019787 ubiquitin-like protein transferase activity; GO:0046914 transition metal ion binding; GO:0003824 catalytic activity; GO:0005488 binding; GO:0004842 ubiquitin-protein transferase activity; GO:0043167 ion binding; GO:0046872 metal ion binding; GO:0043169 cation binding; GO:0005515 protein binding; GO:0008270 zinc ion binding; GO:0016740 transferase activity;	K15688			IPR001841; IPR013083;	Zinc finger, RING-type; Zinc finger, RING/FYVE/PHD-type;
A0A1D5PLR3	Extracellular matrix protein 1	0.625	Down	0.00343	Ecm1	36.222	extracellular	GO:0050794 regulation of cellular process; GO:0044700 single organism signaling; GO:0051716 cellular response to stimulus; GO:0007165 signal transduction; GO:0050789 regulation of biological process; GO:0007154 cell communication; GO:0044699 single-organism process; GO:0023052 signaling; GO:0050896 response to stimulus; GO:0009987 cellular process; GO:0065007 biological regulation;	GO:0005615 extracellular space; GO:0044421 extracellular region part; GO:0005576 extracellular region;					IPR020858;	Serum albumin-like;
A0A1D5PLS2	"Citrate synthase, mitochondrial"	0.782	Down	0.000537	CS	56.402	mitochondria	GO:0072350 tricarboxylic acid metabolic process; GO:0055114 oxidation-reduction process; GO:0044281 small molecule metabolic process; GO:0006099 tricarboxylic acid cycle; GO:0044763 single-organism cellular process; GO:0044699 single-organism process; GO:0044238 primary metabolic process; GO:0045333 cellular respiration; GO:0044237 cellular metabolic process; GO:0071704 organic substance metaboli…		GO:0036440 citrate synthase activity; GO:0016746 transferase activity, transferring acyl groups; GO:0046912 transferase activity, transferring acyl groups, acyl groups converted into alkyl on transfer; GO:0016740 transferase activity; GO:0003824 catalytic activity; GO:0004108 citrate (Si)-synthase activity;	K01647	CS; citrate synthase [EC:2.3.3.1]	gga00020 Citrate cycle (TCA cycle) - Gallus gallus (chicken); gga01230 Biosynthesis of amino acids - Gallus gallus (chicken); gga01100 Metabolic pathways - Gallus gallus (chicken); gga00630 Glyoxylate and dicarboxylate metabolism - Gallus gallus (chicken); gga01200 Carbon metabolism - Gallus gallus (chicken); gga01210 2-Oxocarboxylic acid metabolism - Gallus gallus (chicken);	IPR016142;	Citrate synthase-like, large alpha subdomain;
A0A1D5PM57	Nucleoporin NDC1	0.735	Down	0.0338	NDC1	67.634	plasma membrane		GO:0031224 intrinsic component of membrane; GO:0016020 membrane; GO:0016021 integral component of membrane; GO:0044425 membrane part;		K14315	NDC1; nucleoporin NDC1	gga03013 RNA transport - Gallus gallus (chicken);
A0A1D5PME9	Leucine-rich repeat-containing protein 15	1.22	Up	8.75e-05	LRRC15	62.151	extracellular		GO:0031224 intrinsic component of membrane; GO:0016020 membrane; GO:0016021 integral component of membrane; GO:0044425 membrane part;	GO:0005515 protein binding; GO:0005488 binding;				IPR032675;	Leucine-rich repeat domain, L domain-like;
A0A1D5PMU3	Transforming acidic coiled-coil-containing protein 3	1.316	Up	0.0343	tacc3	99.114	nucleus				K14283	TACC3; transforming acidic coiled-coil-containing protein 3	gga03013 RNA transport - Gallus gallus (chicken);
A0A1D5PMY7	Transmembrane and TPR repeat-containing protein 3	0.738	Down	0.0125	TMTC3	47.709	plasma membrane		GO:0031224 intrinsic component of membrane; GO:0016020 membrane; GO:0016021 integral component of membrane; GO:0044425 membrane part;					IPR013618;	Domain of unknown function DUF1736;
A0A1D5PN05	Cytochrome c oxidase subunit 6C	0.805	Down	0.00195	Cox6c	8.7914	mitochondria	GO:0098655 cation transmembrane transport; GO:0034220 ion transmembrane transport; GO:0098660 inorganic ion transmembrane transport; GO:0044699 single-organism process; GO:0006818 hydrogen transport; GO:0015992 proton transport; GO:0051234 establishment of localization; GO:0006810 transport; GO:0055085 transmembrane transport; GO:1902578 single-organism localization; GO:0006812 cation transport; …		GO:0015075 ion transmembrane transporter activity; GO:0022892 substrate-specific transporter activity; GO:0015077 monovalent inorganic cation transmembrane transporter activity; GO:0016676 oxidoreductase activity, acting on a heme group of donors, oxygen as acceptor; GO:0016675 oxidoreductase activity, acting on a heme group of donors; GO:0015078 hydrogen ion transmembrane transporter activity; G…	K02268	COX6C; cytochrome c oxidase subunit 6c	gga04260 Cardiac muscle contraction - Gallus gallus (chicken); gga01100 Metabolic pathways - Gallus gallus (chicken); gga00190 Oxidative phosphorylation - Gallus gallus (chicken);
A0A1D5PN56	Torsin-1A-interacting protein 1	0.797	Down	0.00556	TOR1AIP1	45.009	plasma membrane
A0A1D5PN61	Clusterin	0.664	Down	0.00162	CLU	51.306	extracellular		GO:0005576 extracellular region;		K17252			IPR016015; IPR016014;	Clusterin, C-terminal; Clusterin, N-terminal;
A0A1D5PN92	Disks large homolog 3	0.717	Down	0.046	Dlg3	90.381	cytoplasm,nucleus			GO:0005515 protein binding; GO:0005488 binding;	K21098	DLG3; discs large protein 3	gga04530 Tight junction - Gallus gallus (chicken);	IPR001452; IPR008144; IPR019590; IPR008145; IPR027417; IPR001478; IPR019583;	SH3 domain; Guanylate kinase-like domain; Disks large homologue 1, N-terminal PEST domain; Guanylate kinase/L-type calcium channel beta subunit; P-loop containing nucleoside triphosphate hydrolase; PDZ domain; PDZ-associated domain of NMDA receptors;
A0A1D5PNA8	Glycosyltransferase 8 domain-containing protein 2	1.574	Up	0.0231	GLT8D2	37.961	extracellular			GO:0016757 transferase activity, transferring glycosyl groups; GO:0003824 catalytic activity; GO:0016740 transferase activity;				IPR029044;	Nucleotide-diphospho-sugar transferases;
A0A1D5PNB4	Integrin beta-1	0.833	Down	0.00263	ITGB1	88.399	extracellular	GO:0050794 regulation of cellular process; GO:0044700 single organism signaling; GO:0051716 cellular response to stimulus; GO:0007166 cell surface receptor signaling pathway; GO:0044699 single-organism process; GO:0007229 integrin-mediated signaling pathway; GO:0023052 signaling; GO:0050896 response to stimulus; GO:0022610 biological adhesion; GO:0007165 signal transduction; GO:0050789 regulation…	GO:0016020 membrane; GO:0098636 protein complex involved in cell adhesion; GO:0031226 intrinsic component of plasma membrane; GO:0071944 cell periphery; GO:0098796 membrane protein complex; GO:0098797 plasma membrane protein complex; GO:0098802 plasma membrane receptor complex; GO:0043235 receptor complex; GO:0032991 macromolecular complex; GO:0008305 integrin complex; GO:0031224 intrinsic compon…	GO:0060089 molecular transducer activity; GO:0004872 receptor activity;	K05719	ITGB1; integrin beta 1	gga04514 Cell adhesion molecules (CAMs) - Gallus gallus (chicken); gga04512 ECM-receptor interaction - Gallus gallus (chicken); gga04530 Tight junction - Gallus gallus (chicken); gga04145 Phagosome - Gallus gallus (chicken); gga04810 Regulation of actin cytoskeleton - Gallus gallus (chicken); gga04510 Focal adhesion - Gallus gallus (chicken);	IPR033760; IPR002369; IPR016201; IPR012896; IPR013111; IPR032695; IPR002035; IPR014836;	Integrin beta N-terminal; Integrin beta subunit, VWA domain; PSI domain; Integrin beta subunit, tail; EGF-like domain, extracellular; Integrin domain; von Willebrand factor, type A; Integrin beta subunit, cytoplasmic domain;
A0A1D5PNE9	A-kinase anchor protein 9	1.234	Up	0.0233	AKAP9	455.44	nucleus	GO:0050794 regulation of cellular process; GO:0044700 single organism signaling; GO:0051716 cellular response to stimulus; GO:0007165 signal transduction; GO:0050789 regulation of biological process; GO:0007154 cell communication; GO:0044699 single-organism process; GO:0023052 signaling; GO:0050896 response to stimulus; GO:0009987 cellular process; GO:0065007 biological regulation;		GO:0097159 organic cyclic compound binding; GO:1901363 heterocyclic compound binding; GO:0003677 DNA binding; GO:0032947 protein complex scaffold; GO:0005488 binding; GO:0003676 nucleic acid binding; GO:0005515 protein binding; GO:0005198 structural molecule activity;	K16551			IPR005539; IPR019528;	ELK domain; Pericentrin/AKAP-450 centrosomal targeting domain;
A0A1D5PNH7	Collagen triple helix repeat-containing protein 1	3.198	Up	1.73e-05	Cthrc1	22.851	cytoplasm,nucleus
A0A1D5PNK3	Mitochondrial 2-oxoglutarate/malate carrier protein	0.706	Down	0.00493	SLC25A11	25.356	mitochondria	GO:0006810 transport; GO:0051179 localization; GO:0051234 establishment of localization;	GO:0031224 intrinsic component of membrane; GO:0016020 membrane; GO:0016021 integral component of membrane; GO:0044425 membrane part;		K15104			IPR023395;	Mitochondrial carrier domain;
A0A1D5PNX4	Rab-like protein 6	1.233	Up	0.00321	RABL6	85.176	nucleus	GO:0050794 regulation of cellular process; GO:0044700 single organism signaling; GO:0051716 cellular response to stimulus; GO:0007165 signal transduction; GO:0050789 regulation of biological process; GO:0007154 cell communication; GO:0035556 intracellular signal transduction; GO:0044699 single-organism process; GO:0007264 small GTPase mediated signal transduction; GO:0023052 signaling; GO:0050896…	GO:0005623 cell; GO:0005622 intracellular; GO:0044464 cell part;	GO:1901265 nucleoside phosphate binding; GO:0001882 nucleoside binding; GO:0043167 ion binding; GO:0000166 nucleotide binding; GO:0097159 organic cyclic compound binding; GO:1901363 heterocyclic compound binding; GO:0032549 ribonucleoside binding; GO:0097367 carbohydrate derivative binding; GO:0032553 ribonucleotide binding; GO:0005488 binding; GO:0032550 purine ribonucleoside binding; GO:0043168…				IPR027417; IPR013684;	P-loop containing nucleoside triphosphate hydrolase; Mitochondrial Rho-like;
A0A1D5PP62	Calcium-binding mitochondrial carrier protein Aralar1	0.809	Down	0.000172	SLC25A12	74.416	cytoplasm	GO:0006810 transport; GO:0055085 transmembrane transport; GO:0051179 localization; GO:0051234 establishment of localization;	GO:0031224 intrinsic component of membrane; GO:0016020 membrane; GO:0016021 integral component of membrane; GO:0044425 membrane part;	GO:0043169 cation binding; GO:0046872 metal ion binding; GO:0005509 calcium ion binding; GO:0005488 binding; GO:0043167 ion binding;	K15105			IPR002048; IPR023395; IPR011992;	EF-hand domain; Mitochondrial carrier domain; EF-hand domain pair;
A0A1D5PPG3	E3 ubiquitin-protein ligase HUWE1	1.239	Up	0.0264	Huwe1	9.7665	extracellular
A0A1D5PPI5	NmrA-like family domain-containing protein 1	0.823	Down	0.000195	NMRAL1	32.974	mitochondria							IPR016040; IPR008030;	NAD(P)-binding domain; NmrA-like domain;
A0A1D5PPL9	"ATP-dependent Clp protease proteolytic subunit, mitochondrial"	0.773	Down	0.00205	CLPP	21.886	cytoplasm,nucleus	GO:0006508 proteolysis; GO:0008152 metabolic process; GO:0043170 macromolecule metabolic process; GO:0019538 protein metabolic process; GO:0044238 primary metabolic process; GO:0071704 organic substance metabolic process;		GO:0004252 serine-type endopeptidase activity; GO:0004175 endopeptidase activity; GO:0008233 peptidase activity; GO:0003824 catalytic activity; GO:0017171 serine hydrolase activity; GO:0008236 serine-type peptidase activity; GO:0070011 peptidase activity, acting on L-amino acid peptides; GO:0016787 hydrolase activity;	K01358			IPR029045;	ClpP/crotonase-like domain;
A0A1D5PPX3	Very-long-chain 3-oxoacyl-CoA reductase	0.8	Down	0.000314	HSD17B12	42.67	mitochondria	GO:0044699 single-organism process; GO:0008152 metabolic process; GO:0055114 oxidation-reduction process; GO:0044710 single-organism metabolic process;	GO:0031224 intrinsic component of membrane; GO:0016020 membrane; GO:0016021 integral component of membrane; GO:0044425 membrane part;	GO:0003824 catalytic activity; GO:0016491 oxidoreductase activity;	K10251	HSD17B12; 17beta-estradiol 17-dehydrogenase / very-long-chain 3-oxoacyl-CoA reductase [EC:1.1.1.62 1.1.1.330]	gga01040 Biosynthesis of unsaturated fatty acids - Gallus gallus (chicken); gga01100 Metabolic pathways - Gallus gallus (chicken); gga00140 Steroid hormone biosynthesis - Gallus gallus (chicken); gga00062 Fatty acid elongation - Gallus gallus (chicken); gga01212 Fatty acid metabolism - Gallus gallus (chicken);	IPR016040;	NAD(P)-binding domain;
A0A1D5PQA2	Epoxide hydrolase 3	0.629	Down	0.00249	ephx3	25.223	mitochondria			GO:0003824 catalytic activity;				IPR029058; IPR000073;	Alpha/Beta hydrolase fold; Alpha/beta hydrolase fold-1;
A0A1D5PQE4	Tumor necrosis factor receptor superfamily member 11B	0.731	Down	0.0161	TNFRSF11B	46.004	extracellular	GO:0050794 regulation of cellular process; GO:0044700 single organism signaling; GO:0051716 cellular response to stimulus; GO:0007165 signal transduction; GO:0050789 regulation of biological process; GO:0007154 cell communication; GO:0008219 cell death; GO:0006915 apoptotic process; GO:0044763 single-organism cellular process; GO:0044699 single-organism process; GO:0012501 programmed cell death; …		GO:0005515 protein binding; GO:0005488 binding;	K05148	TNFRSF11B; tumor necrosis factor receptor superfamily member 11B	gga04060 Cytokine-cytokine receptor interaction - Gallus gallus (chicken);	IPR001368; IPR011641; IPR000488; IPR011029;	TNFR/NGFR cysteine-rich region; Tyrosine-protein kinase ephrin type A/B receptor-like; Death domain; Death-like domain;
A0A1D5PQE8	Guanine nucleotide-binding protein subunit alpha-13	0.812	Down	0.0165	GNA13	43.776	cytoplasm	GO:0007186 G-protein coupled receptor signaling pathway; GO:0050794 regulation of cellular process; GO:0044700 single organism signaling; GO:0051716 cellular response to stimulus; GO:0007165 signal transduction; GO:0050789 regulation of biological process; GO:0007154 cell communication; GO:0035556 intracellular signal transduction; GO:0044699 single-organism process; GO:0007264 small GTPase media…	GO:0005623 cell; GO:0005622 intracellular; GO:0044464 cell part;	GO:1901265 nucleoside phosphate binding; GO:0005102 receptor binding; GO:0031683 G-protein beta/gamma-subunit complex binding; GO:0016817 hydrolase activity, acting on acid anhydrides; GO:0005515 protein binding; GO:0016787 hydrolase activity; GO:0004871 signal transducer activity; GO:1901363 heterocyclic compound binding; GO:0097159 organic cyclic compound binding; GO:0016462 pyrophosphatase act…	K04639	GNA13; guanine nucleotide-binding protein subunit alpha-13	gga04371 Apelin signaling pathway - Gallus gallus (chicken); gga04270 Vascular smooth muscle contraction - Gallus gallus (chicken); gga04810 Regulation of actin cytoskeleton - Gallus gallus (chicken);	IPR027417; IPR011025;	P-loop containing nucleoside triphosphate hydrolase; G protein alpha subunit, helical insertion;
A0A1D5PQI0	Receptor-interacting serine/threonine-protein kinase 2	1.223	Up	0.00228	Ripk2	61.526	cytoplasm	GO:0050794 regulation of cellular process; GO:0016310 phosphorylation; GO:0010941 regulation of cell death; GO:0043067 regulation of programmed cell death; GO:0044267 cellular protein metabolic process; GO:0043065 positive regulation of apoptotic process; GO:0050896 response to stimulus; GO:0044237 cellular metabolic process; GO:0045087 innate immune response; GO:0006796 phosphate-containing comp…	GO:0044424 intracellular part; GO:0005623 cell; GO:0044464 cell part; GO:0005622 intracellular; GO:0005737 cytoplasm;	GO:0005524 ATP binding; GO:1901265 nucleoside phosphate binding; GO:0016773 phosphotransferase activity, alcohol group as acceptor; GO:0001882 nucleoside binding; GO:0043167 ion binding; GO:0004672 protein kinase activity; GO:0000166 nucleotide binding; GO:0097159 organic cyclic compound binding; GO:1901363 heterocyclic compound binding; GO:0032549 ribonucleoside binding; GO:0097367 carbohydrate …	K08846	RIPK2; receptor-interacting serine/threonine-protein kinase 2 [EC:2.7.11.1]	gga04621 NOD-like receptor signaling pathway - Gallus gallus (chicken);	IPR000719; IPR001245; IPR011029; IPR001315; IPR011009;	Protein kinase domain; Serine-threonine/tyrosine-protein kinase catalytic domain; Death-like domain; CARD domain; Protein kinase-like domain;
A0A1D5PQK9	Putative deoxyribonuclease TATDN1	1.31	Up	0.000331	Tatdn1	31.974	cytoplasm	GO:0008152 metabolic process; GO:0046483 heterocycle metabolic process; GO:0090304 nucleic acid metabolic process; GO:0006725 cellular aromatic compound metabolic process; GO:0006139 nucleobase-containing compound metabolic process; GO:0006259 DNA metabolic process; GO:0044260 cellular macromolecule metabolic process; GO:1901360 organic cyclic compound metabolic process; GO:0006807 nitrogen compo…		GO:0004536 deoxyribonuclease activity; GO:0016893 endonuclease activity, active with either ribo- or deoxyribonucleic acids and producing 5'-phosphomonoesters; GO:0016888 endodeoxyribonuclease activity, producing 5'-phosphomonoesters; GO:0003824 catalytic activity; GO:0016788 hydrolase activity, acting on ester bonds; GO:0004518 nuclease activity; GO:0004520 endodeoxyribonuclease activity; GO:001…	K03424			IPR032466;	Metal-dependent hydrolase;
A0A1D5PR64	Eukaryotic initiation factor 4A-I	1.479	Up	0.015	EIF4A1	27.847	nucleus			GO:0005524 ATP binding; GO:1901265 nucleoside phosphate binding; GO:0001882 nucleoside binding; GO:0043167 ion binding; GO:0000166 nucleotide binding; GO:0097159 organic cyclic compound binding; GO:1901363 heterocyclic compound binding; GO:0032549 ribonucleoside binding; GO:0097367 carbohydrate derivative binding; GO:0032553 ribonucleotide binding; GO:0005488 binding; GO:0003676 nucleic acid bind…				IPR011545; IPR014001; IPR027417;	DEAD/DEAH box helicase domain; Helicase superfamily 1/2, ATP-binding domain; P-loop containing nucleoside triphosphate hydrolase;
A0A1D5PR93	Mothers against decapentaplegic homolog 2	1.431	Up	0.0059	Smad2	48.155	cytoplasm,nucleus	GO:0044700 single organism signaling; GO:0007166 cell surface receptor signaling pathway; GO:0097659 nucleic acid-templated transcription; GO:0071560 cellular response to transforming growth factor beta stimulus; GO:0044699 single-organism process; GO:0009058 biosynthetic process; GO:0071363 cellular response to growth factor stimulus; GO:0044237 cellular metabolic process; GO:2001141 regulation …	GO:0043226 organelle; GO:0043231 intracellular membrane-bounded organelle; GO:0043229 intracellular organelle; GO:0005634 nucleus; GO:0044464 cell part; GO:0005622 intracellular; GO:0005737 cytoplasm; GO:0032991 macromolecular complex; GO:0044424 intracellular part; GO:0043234 protein complex; GO:0005667 transcription factor complex; GO:0043227 membrane-bounded organelle; GO:0005623 cell;	GO:0097159 organic cyclic compound binding; GO:1901363 heterocyclic compound binding; GO:0003677 DNA binding; GO:0005488 binding; GO:0001071 nucleic acid binding transcription factor activity; GO:0003676 nucleic acid binding; GO:0005515 protein binding; GO:0003700 transcription factor activity, sequence-specific DNA binding;	K04500	SMAD2_3; mothers against decapentaplegic homolog 2/3	gga04110 Cell cycle - Gallus gallus (chicken); gga04371 Apelin signaling pathway - Gallus gallus (chicken); gga04350 TGF-beta signaling pathway - Gallus gallus (chicken); gga04068 FoxO signaling pathway - Gallus gallus (chicken); gga04933 AGE-RAGE signaling pathway in diabetic complications - Gallus gallus (chicken); gga04520 Adherens junction - Gallus gallus (chicken); gga04218 Cellular senescen…	IPR013019; IPR017855; IPR008984; IPR003619; IPR001132;	MAD homology, MH1; SMAD domain-like; SMAD/FHA domain; MAD homology 1, Dwarfin-type; SMAD domain, Dwarfin-type;
A0A1D5PRA3	Signal peptidase complex catalytic subunit SEC11C	0.699	Down	0.00446	Sec11c	20.234	extracellular	GO:0006518 peptide metabolic process; GO:0006465 signal peptide processing; GO:0044267 cellular protein metabolic process; GO:0006807 nitrogen compound metabolic process; GO:0016485 protein processing; GO:0043603 cellular amide metabolic process; GO:0044238 primary metabolic process; GO:0044237 cellular metabolic process; GO:0071704 organic substance metabolic process; GO:0008152 metabolic proces…	GO:0043229 intracellular organelle; GO:0016020 membrane; GO:0042175 nuclear outer membrane-endoplasmic reticulum membrane network; GO:0005783 endoplasmic reticulum; GO:0044446 intracellular organelle part; GO:0005737 cytoplasm; GO:0031224 intrinsic component of membrane; GO:0012505 endomembrane system; GO:0044424 intracellular part; GO:0005623 cell; GO:0016021 integral component of membrane; GO:0…	GO:0070011 peptidase activity, acting on L-amino acid peptides; GO:0008233 peptidase activity; GO:0016787 hydrolase activity; GO:0017171 serine hydrolase activity; GO:0003824 catalytic activity; GO:0008236 serine-type peptidase activity;	K13280	SEC11; signal peptidase [EC:3.4.21.89]	gga03060 Protein export - Gallus gallus (chicken);	IPR019759; IPR015927; IPR028360;	Peptidase S24/S26A/S26B; Peptidase S24/S26A/S26B/S26C; Peptidase S24/S26, beta-ribbon domain;
A0A1D5PRA9	Integrin alpha-5	0.758	Down	0.000583	Itga5	51.012	cytoplasm	GO:0007155 cell adhesion; GO:0022610 biological adhesion;	GO:0016020 membrane; GO:0098636 protein complex involved in cell adhesion; GO:0031226 intrinsic component of plasma membrane; GO:0071944 cell periphery; GO:0098796 membrane protein complex; GO:0098797 plasma membrane protein complex; GO:0098802 plasma membrane receptor complex; GO:0043235 receptor complex; GO:0032991 macromolecular complex; GO:0008305 integrin complex; GO:0031224 intrinsic compon…					IPR032695; IPR013649;	Integrin domain; Integrin alpha-2;
A0A1D5PRD3	Selenoprotein H	1.554	Up	0.0106	SELENOH	13.654	nucleus							IPR012336;	Thioredoxin-like fold;
A0A1D5PRE1	Glomulin	1.37	Up	0.000177	GLMN	61.817	extracellular
A0A1D5PRM0	Canalicular multispecific organic anion transporter 2	1.375	Up	0.00318	ABCC3	159.83	plasma membrane	GO:0006810 transport; GO:0055085 transmembrane transport; GO:0051179 localization; GO:0051234 establishment of localization;	GO:0031224 intrinsic component of membrane; GO:0016020 membrane; GO:0016021 integral component of membrane; GO:0044425 membrane part;	GO:1901265 nucleoside phosphate binding; GO:0015399 primary active transmembrane transporter activity; GO:0016817 hydrolase activity, acting on acid anhydrides; GO:0016787 hydrolase activity; GO:0016887 ATPase activity; GO:0097159 organic cyclic compound binding; GO:1901363 heterocyclic compound binding; GO:0016462 pyrophosphatase activity; GO:0003824 catalytic activity; GO:0032553 ribonucleotide…	K05667	ABCC3; ATP-binding cassette, subfamily C (CFTR/MRP), member 3	gga02010 ABC transporters - Gallus gallus (chicken);	IPR003593; IPR003439; IPR011527; IPR027417;	AAA+ ATPase domain; ABC transporter-like; ABC transporter type 1, transmembrane domain; P-loop containing nucleoside triphosphate hydrolase;
A0A1D5PRN8	Death-associated protein kinase 3	1.306	Up	0.00573	DAPK3	53.334	cytoplasm	GO:0016310 phosphorylation; GO:0044267 cellular protein metabolic process; GO:0044238 primary metabolic process; GO:0044237 cellular metabolic process; GO:0006796 phosphate-containing compound metabolic process; GO:0071704 organic substance metabolic process; GO:0008152 metabolic process; GO:0006468 protein phosphorylation; GO:0006793 phosphorus metabolic process; GO:0044260 cellular macromolecul…		GO:0005524 ATP binding; GO:1901265 nucleoside phosphate binding; GO:0016773 phosphotransferase activity, alcohol group as acceptor; GO:0001882 nucleoside binding; GO:0043167 ion binding; GO:0000166 nucleotide binding; GO:0004672 protein kinase activity; GO:0097159 organic cyclic compound binding; GO:1901363 heterocyclic compound binding; GO:0032549 ribonucleoside binding; GO:0097367 carbohydrate …	K08803	DAPK; death-associated protein kinase [EC:2.7.11.1]	gga04140 Autophagy - animal - Gallus gallus (chicken);	IPR000719; IPR011009;	Protein kinase domain; Protein kinase-like domain;
A0A1D5PRP5	Spatacsin	1.226	Up	0.000862	SPG11	268.85	plasma membrane				K19026			IPR028107;	Spatacsin, C-terminal domain;
A0A1D5PS29	Elongation factor 2	1.202	Up	0.000128	EEF2	95.359	cytoplasm			GO:1901265 nucleoside phosphate binding; GO:0001882 nucleoside binding; GO:0043167 ion binding; GO:0016817 hydrolase activity, acting on acid anhydrides; GO:0016787 hydrolase activity; GO:0000166 nucleotide binding; GO:0017111 nucleoside-triphosphatase activity; GO:0097159 organic cyclic compound binding; GO:1901363 heterocyclic compound binding; GO:0032549 ribonucleoside binding; GO:0097367 carb…	K03234			IPR027417; IPR000795; IPR005517; IPR005225; IPR000640; IPR004161; IPR020568; IPR014721; IPR009022; IPR009000;	P-loop containing nucleoside triphosphate hydrolase; Transcription factor, GTP-binding domain; Translation elongation factor EFG/EF2, domain IV; Small GTP-binding protein domain; Translation elongation factor EFG, V domain; Translation elongation factor EFTu-like, domain 2; Ribosomal protein S5 domain 2-type fold; Ribosomal protein S5 domain 2-type fold, subgroup; Elongation factor G, III-V domai…
A0A1D5PSD2	Ankyrin repeat and SAM domain-containing protein 1A	1.368	Up	0.0204	ANKS1A	59.637	nucleus	GO:0050794 regulation of cellular process; GO:0050789 regulation of biological process; GO:0010646 regulation of cell communication; GO:0023051 regulation of signaling; GO:0048583 regulation of response to stimulus; GO:0009966 regulation of signal transduction; GO:0065007 biological regulation; GO:1901187 regulation of ephrin receptor signaling pathway;		GO:0046875 ephrin receptor binding; GO:0005515 protein binding; GO:0005102 receptor binding; GO:0005488 binding;	K21413			IPR013761; IPR001660; IPR011993; IPR006020;	Sterile alpha motif/pointed domain; Sterile alpha motif domain; PH domain-like; PTB/PI domain;
A0A1D5PSE5	ATP-citrate synthase	1.26	Up	0.0105	ACLY	121.15	cytoplasm	GO:0006790 sulfur compound metabolic process; GO:0051188 cofactor biosynthetic process; GO:0072350 tricarboxylic acid metabolic process; GO:0071616 acyl-CoA biosynthetic process; GO:0044281 small molecule metabolic process; GO:0044763 single-organism cellular process; GO:0035383 thioester metabolic process; GO:0044699 single-organism process; GO:0009058 biosynthetic process; GO:0006732 coenzyme m…	GO:0044424 intracellular part; GO:0005623 cell; GO:0044464 cell part; GO:0005622 intracellular; GO:0005737 cytoplasm;	GO:0005524 ATP binding; GO:1901265 nucleoside phosphate binding; GO:0046912 transferase activity, transferring acyl groups, acyl groups converted into alkyl on transfer; GO:0001882 nucleoside binding; GO:0043167 ion binding; GO:0000166 nucleotide binding; GO:0048037 cofactor binding; GO:0003878 ATP citrate synthase activity; GO:0097159 organic cyclic compound binding; GO:1901363 heterocyclic comp…	K01648	ACLY; ATP citrate (pro-S)-lyase [EC:2.3.3.8]	gga00020 Citrate cycle (TCA cycle) - Gallus gallus (chicken); gga01100 Metabolic pathways - Gallus gallus (chicken);	IPR016143; IPR016142; IPR032263; IPR005811; IPR013816; IPR016040; IPR003781; IPR016102;	Citrate synthase-like, small alpha subdomain; Citrate synthase-like, large alpha subdomain; ATP-citrate synthase, citrate-binding domain; ATP-citrate lyase/succinyl-CoA ligase; ATP-grasp fold, subdomain 2; NAD(P)-binding domain; CoA-binding; Succinyl-CoA synthetase-like;
A0A1D5PSL2	Afadin	1.201	Up	0.0154	AFDN	214.03	nucleus	GO:0050794 regulation of cellular process; GO:0044700 single organism signaling; GO:0051716 cellular response to stimulus; GO:0007165 signal transduction; GO:0050789 regulation of biological process; GO:0007154 cell communication; GO:0044699 single-organism process; GO:0023052 signaling; GO:0050896 response to stimulus; GO:0009987 cellular process; GO:0065007 biological regulation;	GO:0005911 cell-cell junction; GO:0030054 cell junction;	GO:0005515 protein binding; GO:0005488 binding;	K05702	AF6; afadin	gga04530 Tight junction - Gallus gallus (chicken); gga04520 Adherens junction - Gallus gallus (chicken);	IPR002710; IPR008984; IPR029071; IPR001478; IPR000253; IPR000159;	Dilute domain; SMAD/FHA domain; Ubiquitin-related domain; PDZ domain; Forkhead-associated (FHA) domain; Ras-associating (RA) domain;
A0A1D5PSM9	Glycolipid transfer protein	1.217	Up	0.0381	GLTP	24.064	cytoplasm	GO:0006810 transport; GO:0006869 lipid transport; GO:1902578 single-organism localization; GO:0046836 glycolipid transport; GO:1901264 carbohydrate derivative transport; GO:0044699 single-organism process; GO:0010876 lipid localization; GO:0071702 organic substance transport; GO:0051179 localization; GO:0033036 macromolecule localization; GO:0044765 single-organism transport; GO:0051234 establish…	GO:0044424 intracellular part; GO:0005623 cell; GO:0044464 cell part; GO:0005622 intracellular; GO:0005737 cytoplasm;	GO:0051861 glycolipid binding; GO:0097367 carbohydrate derivative binding; GO:1901505 carbohydrate derivative transporter activity; GO:0005488 binding; GO:0005319 lipid transporter activity; GO:0017089 glycolipid transporter activity; GO:0008289 lipid binding; GO:0022892 substrate-specific transporter activity; GO:0005215 transporter activity;				IPR014830;	Glycolipid transfer protein domain;
A0A1D5PSP0	Mitochondrial glutamate carrier 1	0.795	Down	0.000833	Slc25a22	34.774	plasma membrane	GO:0006810 transport; GO:0055085 transmembrane transport; GO:0051179 localization; GO:0051234 establishment of localization;	GO:0031224 intrinsic component of membrane; GO:0016020 membrane; GO:0016021 integral component of membrane; GO:0044425 membrane part;		K15107			IPR023395;	Mitochondrial carrier domain;
A0A1D5PST7	Aladin	0.813	Down	0.0106	Aaas	42.869	cytoplasm			GO:0005515 protein binding; GO:0005488 binding;	K14320	AAAS; aladin	gga03013 RNA transport - Gallus gallus (chicken);	IPR017986; IPR015943;	WD40-repeat-containing domain; WD40/YVTN repeat-like-containing domain;
A0A1D5PT14	Sphingomyelin phosphodiesterase 4	0.83	Down	0.015	SMPD4	94.841	cytoplasm		GO:0031224 intrinsic component of membrane; GO:0016020 membrane; GO:0016021 integral component of membrane; GO:0044425 membrane part;	GO:0003824 catalytic activity; GO:0042578 phosphoric ester hydrolase activity; GO:0016788 hydrolase activity, acting on ester bonds; GO:0004620 phospholipase activity; GO:0050290 sphingomyelin phosphodiesterase D activity; GO:0008081 phosphoric diester hydrolase activity; GO:0016787 hydrolase activity; GO:0016298 lipase activity;	K12353	SMPD4; sphingomyelin phosphodiesterase 4 [EC:3.1.4.12]	gga01100 Metabolic pathways - Gallus gallus (chicken); gga00600 Sphingolipid metabolism - Gallus gallus (chicken);
A0A1D5PTC6	Very-long-chain enoyl-CoA reductase	0.691	Down	0.00972	TECR	30.839	cytoplasm	GO:0008152 metabolic process; GO:0055114 oxidation-reduction process; GO:0044710 single-organism metabolic process; GO:0044699 single-organism process; GO:0044238 primary metabolic process; GO:0071704 organic substance metabolic process; GO:0006629 lipid metabolic process;	GO:0016020 membrane; GO:0044464 cell part; GO:0005622 intracellular; GO:0044425 membrane part; GO:0005737 cytoplasm; GO:0031224 intrinsic component of membrane; GO:0044424 intracellular part; GO:0005623 cell; GO:0016021 integral component of membrane;	GO:0016627 oxidoreductase activity, acting on the CH-CH group of donors; GO:0003824 catalytic activity; GO:0016491 oxidoreductase activity;	K10258	TER; very-long-chain enoyl-CoA reductase [EC:1.3.1.93]	gga01040 Biosynthesis of unsaturated fatty acids - Gallus gallus (chicken); gga00062 Fatty acid elongation - Gallus gallus (chicken); gga01212 Fatty acid metabolism - Gallus gallus (chicken);	IPR001104;	3-oxo-5-alpha-steroid 4-dehydrogenase, C-terminal;
A0A1D5PTI9	Ubiquitin-protein ligase E3A	1.366	Up	0.000397	UBE3A	100.99	cytoplasm	GO:0043632 modification-dependent macromolecule catabolic process; GO:0044265 cellular macromolecule catabolic process; GO:0051603 proteolysis involved in cellular protein catabolic process; GO:0044257 cellular protein catabolic process; GO:0016567 protein ubiquitination; GO:0019941 modification-dependent protein catabolic process; GO:0044267 cellular protein metabolic process; GO:0006511 ubiquit…		GO:0061630 ubiquitin protein ligase activity; GO:0061659 ubiquitin-like protein ligase activity; GO:0019787 ubiquitin-like protein transferase activity; GO:0003824 catalytic activity; GO:0016740 transferase activity; GO:0004842 ubiquitin-protein transferase activity;	K10587	UBE3A; ubiquitin-protein ligase E3 A [EC:2.3.2.26]	gga04120 Ubiquitin mediated proteolysis - Gallus gallus (chicken);	IPR032353; IPR000569;	Ubiquitin-protein ligase E3A, N-terminal zinc-binding domain; HECT domain;
A0A1D5PTJ0	Egl nine homolog 1	1.361	Up	0.001	EGLN1	14.522	cytoplasm	GO:0044699 single-organism process; GO:0008152 metabolic process; GO:0055114 oxidation-reduction process; GO:0044710 single-organism metabolic process;		GO:0019842 vitamin binding; GO:0005506 iron ion binding; GO:0031418 L-ascorbic acid binding; GO:0043167 ion binding; GO:0043177 organic acid binding; GO:0016705 oxidoreductase activity, acting on paired donors, with incorporation or reduction of molecular oxygen; GO:0048029 monosaccharide binding; GO:0016491 oxidoreductase activity; GO:0031406 carboxylic acid binding; GO:0046914 transition metal …	K09592			IPR006620; IPR005123;	Prolyl 4-hydroxylase, alpha subunit; Oxoglutarate/iron-dependent dioxygenase;
A0A1D5PTL0	Cartilage intermediate layer protein 1	1.857	Up	0.00965	CILP	110.79	cytoplasm			GO:0005515 protein binding; GO:0005488 binding;				IPR008969; IPR003598; IPR007110; IPR013783; IPR003599; IPR014766;	Carboxypeptidase-like, regulatory domain; Immunoglobulin subtype 2; Immunoglobulin-like domain; Immunoglobulin-like fold; Immunoglobulin subtype; Carboxypeptidase, regulatory domain;
A0A1D5PTL4	Tripartite motif-containing protein 3	1.33	Up	0.00184	Trim3	81.298	nucleus		GO:0005623 cell; GO:0005622 intracellular; GO:0044464 cell part;	GO:0046914 transition metal ion binding; GO:0005488 binding; GO:0043167 ion binding; GO:0043169 cation binding; GO:0046872 metal ion binding; GO:0005515 protein binding; GO:0008270 zinc ion binding;	K11997			IPR003649; IPR001841; IPR014756; IPR011042; IPR000315; IPR027370; IPR013783; IPR013083;	B-box, C-terminal; Zinc finger, RING-type; Immunoglobulin E-set; Six-bladed beta-propeller, TolB-like; B-box-type zinc finger; RING-type zinc-finger, LisH dimerisation motif; Immunoglobulin-like fold; Zinc finger, RING/FYVE/PHD-type;
A0A1D5PTN6	Tolloid-like protein 1	0.668	Down	0.0256	TLL1	77.138	cytoplasm	GO:0006508 proteolysis; GO:0008152 metabolic process; GO:0043170 macromolecule metabolic process; GO:0019538 protein metabolic process; GO:0044238 primary metabolic process; GO:0071704 organic substance metabolic process;		GO:0004175 endopeptidase activity; GO:0004222 metalloendopeptidase activity; GO:0008233 peptidase activity; GO:0003824 catalytic activity; GO:0005488 binding; GO:0043167 ion binding; GO:0043169 cation binding; GO:0046872 metal ion binding; GO:0070011 peptidase activity, acting on L-amino acid peptides; GO:0005515 protein binding; GO:0016787 hydrolase activity; GO:0008237 metallopeptidase activity…				IPR000859; IPR001881; IPR000742;	CUB domain; EGF-like calcium-binding domain; EGF-like domain;
A0A1D5PTR2	Ras association domain-containing protein 1	0.713	Down	0.0371	Rassf1	38.792	nucleus	GO:0044700 single organism signaling; GO:0050794 regulation of cellular process; GO:0051716 cellular response to stimulus; GO:0070507 regulation of microtubule cytoskeleton organization; GO:0035556 intracellular signal transduction; GO:0044699 single-organism process; GO:0033043 regulation of organelle organization; GO:0023052 signaling; GO:0050896 response to stimulus; GO:0032886 regulation of m…	GO:0005623 cell; GO:0005622 intracellular; GO:0044464 cell part;	GO:0046872 metal ion binding; GO:0043169 cation binding; GO:0005488 binding; GO:0043167 ion binding;	K09850			IPR002219; IPR029071; IPR011524; IPR000159;	Protein kinase C-like, phorbol ester/diacylglycerol-binding domain; Ubiquitin-related domain; SARAH domain; Ras-associating (RA) domain;
A0A1D5PTS3	Immediate early response 3-interacting protein 1	0.689	Down	0.0265	Ier3ip1	8.8995	plasma membrane		GO:0031224 intrinsic component of membrane; GO:0016020 membrane; GO:0016021 integral component of membrane; GO:0044425 membrane part;
A0A1D5PTU8	Dysbindin	2.008	Up	0.0211	Dtnbp1	18.853	nucleus		GO:0044424 intracellular part; GO:0005623 cell; GO:0044464 cell part; GO:0005622 intracellular; GO:0005737 cytoplasm;
A0A1D5PU43	"Enoyl-CoA delta isomerase 1, mitochondrial"	0.797	Down	0.00191	ECI1	34.264	mitochondria	GO:0008152 metabolic process;		GO:0003824 catalytic activity;	K13238	DCI; 3,2-trans-enoyl-CoA isomerase, mitochondrial [EC:5.3.3.8]	gga00071 Fatty acid degradation - Gallus gallus (chicken);	IPR029045;	ClpP/crotonase-like domain;
A0A1D5PU58	cAMP-dependent protein kinase inhibitor gamma	1.279	Up	0.00539	PKIG	8.347	extracellular	GO:0050794 regulation of cellular process; GO:0045859 regulation of protein kinase activity; GO:0060255 regulation of macromolecule metabolic process; GO:0031399 regulation of protein modification process; GO:0048523 negative regulation of cellular process; GO:0048519 negative regulation of biological process; GO:0031324 negative regulation of cellular metabolic process; GO:0031400 negative regul…		GO:0030291 protein serine/threonine kinase inhibitor activity; GO:0030234 enzyme regulator activity; GO:0019210 kinase inhibitor activity; GO:0004860 protein kinase inhibitor activity; GO:0019887 protein kinase regulator activity; GO:0019207 kinase regulator activity; GO:0004862 cAMP-dependent protein kinase inhibitor activity; GO:0004857 enzyme inhibitor activity; GO:0098772 molecular function r…
A0A1D5PU77	"ATP synthase subunit beta, mitochondrial"	0.824	Down	0.011	ATP5B	56.628	mitochondria	GO:0009116 nucleoside metabolic process; GO:0042278 purine nucleoside metabolic process; GO:0009167 purine ribonucleoside monophosphate metabolic process; GO:0090662 ATP hydrolysis coupled transmembrane transport; GO:0009117 nucleotide metabolic process; GO:0044699 single-organism process; GO:0009058 biosynthetic process; GO:0009163 nucleoside biosynthetic process; GO:0046129 purine ribonucleosid…	GO:0045261 proton-transporting ATP synthase complex, catalytic core F(1); GO:0016020 membrane; GO:0098796 membrane protein complex; GO:0044425 membrane part; GO:0044464 cell part; GO:0005622 intracellular; GO:0016469 proton-transporting two-sector ATPase complex; GO:0032991 macromolecular complex; GO:0033178 proton-transporting two-sector ATPase complex, catalytic domain; GO:0044424 intracellular…	GO:0042625 ATPase coupled ion transmembrane transporter activity; GO:1901265 nucleoside phosphate binding; GO:0015399 primary active transmembrane transporter activity; GO:0022892 substrate-specific transporter activity; GO:0016817 hydrolase activity, acting on acid anhydrides; GO:0044769 ATPase activity, coupled to transmembrane movement of ions, rotational mechanism; GO:0015077 monovalent inorg…	K02133	ATPeF1B; F-type H+-transporting ATPase subunit beta [EC:3.6.3.14]	gga01100 Metabolic pathways - Gallus gallus (chicken); gga00190 Oxidative phosphorylation - Gallus gallus (chicken);	IPR004100; IPR003593; IPR000194; IPR027417; IPR024034;	ATPase, F1/V1/A1 complex, alpha/beta subunit, N-terminal domain; AAA+ ATPase domain; ATPase, F1/V1/A1 complex, alpha/beta subunit, nucleotide-binding domain; P-loop containing nucleoside triphosphate hydrolase; ATPase, F1/V1 complex, beta subunit, C-terminal;
A0A1D5PU96	Ubiquitin carboxyl-terminal hydrolase 10	1.39	Up	0.00165	USP10	86.367	nucleus	GO:0043632 modification-dependent macromolecule catabolic process; GO:0070646 protein modification by small protein removal; GO:0044265 cellular macromolecule catabolic process; GO:0051603 proteolysis involved in cellular protein catabolic process; GO:0044257 cellular protein catabolic process; GO:0019941 modification-dependent protein catabolic process; GO:0044267 cellular protein metabolic proc…		GO:0008233 peptidase activity; GO:0036459 thiol-dependent ubiquitinyl hydrolase activity; GO:0003824 catalytic activity; GO:0101005 ubiquitinyl hydrolase activity; GO:0070011 peptidase activity, acting on L-amino acid peptides; GO:0019783 ubiquitin-like protein-specific protease activity; GO:0008234 cysteine-type peptidase activity; GO:0016787 hydrolase activity;	K11841			IPR028889; IPR001394; IPR009818;	Ubiquitin specific protease domain; Peptidase C19, ubiquitin carboxyl-terminal hydrolase; Ataxin-2, C-terminal;
A0A1D5PUA4	E3 ubiquitin-protein ligase RNF213	1.424	Up	0.0498	RNF213	373.39	nucleus	GO:0008152 metabolic process; GO:0032446 protein modification by small protein conjugation; GO:0016567 protein ubiquitination; GO:0044260 cellular macromolecule metabolic process; GO:0044267 cellular protein metabolic process; GO:0006464 cellular protein modification process; GO:0043170 macromolecule metabolic process; GO:0019538 protein metabolic process; GO:0070647 protein modification by small…		GO:1901265 nucleoside phosphate binding; GO:0016817 hydrolase activity, acting on acid anhydrides; GO:0016787 hydrolase activity; GO:0005515 protein binding; GO:0016887 ATPase activity; GO:0097159 organic cyclic compound binding; GO:1901363 heterocyclic compound binding; GO:0016462 pyrophosphatase activity; GO:0003824 catalytic activity; GO:0032553 ribonucleotide binding; GO:0005488 binding; GO:0…				IPR003593; IPR003959; IPR001841; IPR013083; IPR018957; IPR027417;	AAA+ ATPase domain; ATPase, AAA-type, core; Zinc finger, RING-type; Zinc finger, RING/FYVE/PHD-type; Zinc finger, C3HC4 RING-type; P-loop containing nucleoside triphosphate hydrolase;
A0A1D5PUC8	Procollagen C-endopeptidase enhancer 1	1.787	Up	0.043	PCOLCE	33.906	nucleus	GO:0050794 regulation of cellular process; GO:0032270 positive regulation of cellular protein metabolic process; GO:0080090 regulation of primary metabolic process; GO:0060255 regulation of macromolecule metabolic process; GO:0048522 positive regulation of cellular process; GO:0030162 regulation of proteolysis; GO:0031323 regulation of cellular metabolic process; GO:0048518 positive regulation of…	GO:0005615 extracellular space; GO:0044421 extracellular region part; GO:0005576 extracellular region;	GO:0043167 ion binding; GO:0044877 macromolecular complex binding; GO:0061134 peptidase regulator activity; GO:0016504 peptidase activator activity; GO:0005515 protein binding; GO:0008201 heparin binding; GO:0098772 molecular function regulator; GO:1901681 sulfur compound binding; GO:0097367 carbohydrate derivative binding; GO:0030234 enzyme regulator activity; GO:0005488 binding; GO:0005518 coll…				IPR000859; IPR008993; IPR001134;	CUB domain; Tissue inhibitor of metalloproteinases-like, OB-fold; Netrin domain;
A0A1D5PUD1	Maestro heat-like repeat-containing protein family member 1	1.233	Up	0.00754	MROH1	122.38	extracellular			GO:0005488 binding;				IPR011989; IPR016024;	Armadillo-like helical; Armadillo-type fold;
A0A1D5PUM0	Importin-4	1.386	Up	0.0033	Ipo4	30.885	cytoplasm,nucleus		GO:0031224 intrinsic component of membrane; GO:0016020 membrane; GO:0016021 integral component of membrane; GO:0044425 membrane part;	GO:0005488 binding;				IPR011989; IPR016024;	Armadillo-like helical; Armadillo-type fold;
A0A1D5PUT6	Probable ergosterol biosynthetic protein 28	0.589	Down	0.0443	C14orf1	7.8849	extracellular		GO:0031224 intrinsic component of membrane; GO:0016020 membrane; GO:0016021 integral component of membrane; GO:0044425 membrane part;
A0A1D5PVA3	Ribosome production factor 2 homolog	1.344	Up	0.015	Rpf2	35.077	cytoplasm,nucleus				K14847			IPR007109;	Brix domain;
A0A1D5PVC0	Nipped-B-like protein	1.479	Up	0.0171	NIPBL	291.3	plasma membrane	GO:0016043 cellular component organization; GO:0000278 mitotic cell cycle; GO:0010468 regulation of gene expression; GO:0007059 chromosome segregation; GO:0060255 regulation of macromolecule metabolic process; GO:0048285 organelle fission; GO:0007067 mitotic nuclear division; GO:0044763 single-organism cellular process; GO:0044699 single-organism process; GO:0000070 mitotic sister chromatid segre…		GO:0003682 chromatin binding; GO:0005488 binding;	K06672			IPR011989; IPR016024; IPR024986;	Armadillo-like helical; Armadillo-type fold; Sister chromatid cohesion C-terminal domain;
A0A1D5PVN8	Translocon-associated protein subunit delta	0.805	Down	0.0236	Ssr4	29.866	extracellular		GO:0043229 intracellular organelle; GO:0016020 membrane; GO:0005783 endoplasmic reticulum; GO:0005737 cytoplasm; GO:0031224 intrinsic component of membrane; GO:0012505 endomembrane system; GO:0044424 intracellular part; GO:0005623 cell; GO:0016021 integral component of membrane; GO:0043231 intracellular membrane-bounded organelle; GO:0043226 organelle; GO:0005622 intracellular; GO:0044464 cell pa…		K04571	SSR4; translocon-associated protein subunit delta	gga04141 Protein processing in endoplasmic reticulum - Gallus gallus (chicken);
A0A1D5PVQ1	pre-rRNA processing protein FTSJ3	1.372	Up	0.00667	FTSJ3	92.63	nucleus	GO:0044085 cellular component biogenesis; GO:0000453 enzyme-directed rRNA 2'-O-methylation; GO:0022613 ribonucleoprotein complex biogenesis; GO:0006725 cellular aromatic compound metabolic process; GO:0000154 rRNA modification; GO:0009451 RNA modification; GO:0044237 cellular metabolic process; GO:0032259 methylation; GO:0071704 organic substance metabolic process; GO:0008152 metabolic process; G…	GO:0043229 intracellular organelle; GO:0043232 intracellular non-membrane-bounded organelle; GO:0044446 intracellular organelle part; GO:0032991 macromolecular complex; GO:0031981 nuclear lumen; GO:0044424 intracellular part; GO:0005730 nucleolus; GO:0005623 cell; GO:0030688 preribosome, small subunit precursor; GO:0044422 organelle part; GO:0030684 preribosome; GO:0043228 non-membrane-bounded or…	GO:0008757 S-adenosylmethionine-dependent methyltransferase activity; GO:0008168 methyltransferase activity; GO:0008173 RNA methyltransferase activity; GO:0003824 catalytic activity; GO:0016741 transferase activity, transferring one-carbon groups; GO:0008649 rRNA methyltransferase activity; GO:0016740 transferase activity;	K14857			IPR024576; IPR012920; IPR029063; IPR002877;	Ribosomal RNA methyltransferase Spb1, domain of unknown function DUF3381; Ribosomal RNA methyltransferase, Spb1, C-terminal; S-adenosyl-L-methionine-dependent methyltransferase; Ribosomal RNA methyltransferase FtsJ domain;
A0A1D5PW31	Cilia- and flagella-associated protein 36	1.407	Up	0.0137	CFAP36	40.93	cytoplasm,nucleus							IPR023379;	ADP-ribosylation factor-like 2-binding protein, domain;
A0A1D5PW32	VIP36-like protein	0.793	Down	0.019	LMAN2L	42.368	peroxisome		GO:0031224 intrinsic component of membrane; GO:0016020 membrane; GO:0016021 integral component of membrane; GO:0044425 membrane part;		K10083			IPR005052; IPR013320;	Legume-like lectin; Concanavalin A-like lectin/glucanase domain;
A0A1D5PW57	Protein Smaug homolog 1	1.254	Up	0.0222	SAMD4A	77.934	nucleus	GO:0050794 regulation of cellular process; GO:0010468 regulation of gene expression; GO:0006355 regulation of transcription, DNA-templated; GO:0031326 regulation of cellular biosynthetic process; GO:0080090 regulation of primary metabolic process; GO:0060255 regulation of macromolecule metabolic process; GO:0019219 regulation of nucleobase-containing compound metabolic process; GO:0010556 regulat…		GO:0097159 organic cyclic compound binding; GO:1901363 heterocyclic compound binding; GO:0003723 RNA binding; GO:0005515 protein binding; GO:0005488 binding; GO:0003676 nucleic acid binding;				IPR013761; IPR001660; IPR015327;	Sterile alpha motif/pointed domain; Sterile alpha motif domain; Smaug, pseudo-HEAT analogous topology;
A0A1D5PW83	Tumor necrosis factor receptor superfamily member 27	0.759	Down	0.0154	EDA2R	54.419	plasma membrane		GO:0016020 membrane; GO:0031226 intrinsic component of plasma membrane; GO:0044459 plasma membrane part; GO:0044425 membrane part; GO:0044464 cell part; GO:0071944 cell periphery; GO:0031224 intrinsic component of membrane; GO:0005887 integral component of plasma membrane; GO:0005623 cell; GO:0016021 integral component of membrane; GO:0005886 plasma membrane;	GO:0005515 protein binding; GO:0005488 binding;	K05163	EDA2R; tumor necrosis factor receptor superfamily member 27	gga04060 Cytokine-cytokine receptor interaction - Gallus gallus (chicken);	IPR001368; IPR034060;	TNFR/NGFR cysteine-rich region; Tumor necrosis factor receptor 27, N-terminal;
A0A1D5PWD2	Transmembrane protein 199	0.767	Down	0.00983	TMEM199	17.184	mitochondria
A0A1D5PWI6	Endoplasmic reticulum-Golgi intermediate compartment protein 1	0.727	Down	0.00327	ERGIC1	22.25	cytoplasm		GO:0031224 intrinsic component of membrane; GO:0016020 membrane; GO:0016021 integral component of membrane; GO:0044425 membrane part;		K20365			IPR012936;	Endoplasmic reticulum vesicle transporter, C-terminal;
A0A1D5PWK8	"Protein SCO1 homolog, mitochondrial"	0.813	Down	0.0302	Sco1	16.7	cytoplasm				K07152			IPR012336;	Thioredoxin-like fold;
A0A1D5PWM6	"Type 2 lactosamine alpha-2,3-sialyltransferase"	1.718	Up	0.0458	ST3GAL6	34.494	extracellular	GO:0006486 protein glycosylation; GO:0043413 macromolecule glycosylation; GO:0009101 glycoprotein biosynthetic process; GO:0097503 sialylation; GO:0044763 single-organism cellular process; GO:0044267 cellular protein metabolic process; GO:0009100 glycoprotein metabolic process; GO:0044699 single-organism process; GO:0009058 biosynthetic process; GO:0044238 primary metabolic process; GO:0044237 ce…	GO:0043229 intracellular organelle; GO:0016020 membrane; GO:0005737 cytoplasm; GO:0031224 intrinsic component of membrane; GO:0012505 endomembrane system; GO:0044424 intracellular part; GO:0005623 cell; GO:0016021 integral component of membrane; GO:0043231 intracellular membrane-bounded organelle; GO:0043226 organelle; GO:0005622 intracellular; GO:0044464 cell part; GO:0044425 membrane part; GO:0…	GO:0008373 sialyltransferase activity; GO:0016757 transferase activity, transferring glycosyl groups; GO:0003824 catalytic activity; GO:0016740 transferase activity;	K03792	SIAT10; neolactotetraosylceramide alpha-2,3-sialyltransferase (sialyltransferase 10) [EC:2.4.99.6]	gga00601 Glycosphingolipid biosynthesis - lacto and neolacto series - Gallus gallus (chicken); gga01100 Metabolic pathways - Gallus gallus (chicken);
A0A1D5PWP7	Protein disulfide-isomerase A4	0.829	Down	0.00594	PDIA4	72.678	extracellular	GO:0050794 regulation of cellular process; GO:0042592 homeostatic process; GO:0065008 regulation of biological quality; GO:0050789 regulation of biological process; GO:0045454 cell redox homeostasis; GO:0044763 single-organism cellular process; GO:0019725 cellular homeostasis; GO:0044699 single-organism process; GO:0009987 cellular process; GO:0065007 biological regulation;	GO:0005788 endoplasmic reticulum lumen; GO:0043229 intracellular organelle; GO:0005783 endoplasmic reticulum; GO:0005737 cytoplasm; GO:0044446 intracellular organelle part; GO:0012505 endomembrane system; GO:0044424 intracellular part; GO:0005623 cell; GO:0044422 organelle part; GO:0043226 organelle; GO:0043231 intracellular membrane-bounded organelle; GO:0031974 membrane-enclosed lumen; GO:00700…	GO:0016864 intramolecular oxidoreductase activity, transposing S-S bonds; GO:0016860 intramolecular oxidoreductase activity; GO:0016853 isomerase activity; GO:0003756 protein disulfide isomerase activity; GO:0003824 catalytic activity;	K09582	PDIA4; protein disulfide-isomerase A4 [EC:5.3.4.1]	gga04141 Protein processing in endoplasmic reticulum - Gallus gallus (chicken);	IPR005788; IPR013766; IPR012336;	Disulphide isomerase; Thioredoxin domain; Thioredoxin-like fold;
A0A1D5PX09	Optic atrophy 3 protein homolog	0.773	Down	0.015	opa3	18.028	mitochondria
A0A1D5PX67	Transmembrane emp24 domain-containing protein 4	0.807	Down	0.00879	TMED4	21.374	cytoplasm	GO:0006810 transport; GO:0051179 localization; GO:0051234 establishment of localization;	GO:0031224 intrinsic component of membrane; GO:0016020 membrane; GO:0016021 integral component of membrane; GO:0044425 membrane part;		K20346			IPR009038;	GOLD domain;
A0A1D5PX69	Sterol regulatory element-binding protein 2	1.503	Up	0.0267	Srebf2	120.45	plasma membrane			GO:0005515 protein binding; GO:0005488 binding; GO:0046983 protein dimerization activity;	K09107			IPR011598;	Myc-type, basic helix-loop-helix (bHLH) domain;
A0A1D5PXA2	EMILIN-2	1.272	Up	0.00734	EMILIN2	104.05	mitochondria			GO:0005515 protein binding; GO:0005488 binding;				IPR011489;	EMI domain;
A0A1D5PXD0	Selenocysteine-specific elongation factor	1.237	Up	0.0357	EEFSEC	63.148	endoplasmic reticulum			GO:1901265 nucleoside phosphate binding; GO:0001882 nucleoside binding; GO:0043167 ion binding; GO:0016817 hydrolase activity, acting on acid anhydrides; GO:0016787 hydrolase activity; GO:0000166 nucleotide binding; GO:0017111 nucleoside-triphosphatase activity; GO:0097159 organic cyclic compound binding; GO:1901363 heterocyclic compound binding; GO:0032549 ribonucleoside binding; GO:0097367 carb…	K03833			IPR005225; IPR004161; IPR027417; IPR000795; IPR009000;	Small GTP-binding protein domain; Translation elongation factor EFTu-like, domain 2; P-loop containing nucleoside triphosphate hydrolase; Transcription factor, GTP-binding domain; Translation protein, beta-barrel domain;
A0A1D5PXE5	Ephrin type-A receptor 2	0.76	Down	0.00264	EPHA2	107.71	plasma membrane	GO:0050794 regulation of cellular process; GO:0044700 single organism signaling; GO:0016310 phosphorylation; GO:0007166 cell surface receptor signaling pathway; GO:0044267 cellular protein metabolic process; GO:0018212 peptidyl-tyrosine modification; GO:0044699 single-organism process; GO:0050896 response to stimulus; GO:0044237 cellular metabolic process; GO:0006796 phosphate-containing compound…	GO:0016020 membrane; GO:0031226 intrinsic component of plasma membrane; GO:0044459 plasma membrane part; GO:0044425 membrane part; GO:0044464 cell part; GO:0071944 cell periphery; GO:0031224 intrinsic component of membrane; GO:0005887 integral component of plasma membrane; GO:0005623 cell; GO:0016021 integral component of membrane; GO:0005886 plasma membrane;	GO:1901265 nucleoside phosphate binding; GO:0016773 phosphotransferase activity, alcohol group as acceptor; GO:0004713 protein tyrosine kinase activity; GO:0005515 protein binding; GO:0004672 protein kinase activity; GO:0004888 transmembrane signaling receptor activity; GO:0004871 signal transducer activity; GO:0004714 transmembrane receptor protein tyrosine kinase activity; GO:0097159 organic cy…	K05103			IPR011641; IPR034263; IPR013761; IPR001660; IPR001245; IPR003961; IPR009030; IPR011009; IPR001090; IPR027936; IPR000719; IPR013783; IPR020635; IPR008979;	Tyrosine-protein kinase ephrin type A/B receptor-like; Ephrin type-A receptor 2, ligand binding domain; Sterile alpha motif/pointed domain; Sterile alpha motif domain; Serine-threonine/tyrosine-protein kinase catalytic domain; Fibronectin type III; Growth factor receptor cysteine-rich domain; Protein kinase-like domain; Ephrin receptor ligand binding domain; Ephrin receptor, transmembrane domain;…
A0A1D5PXM4	Probable phospholipid-transporting ATPase IIB	0.822	Down	0.0096	ATP9B	59.068	plasma membrane	GO:0016043 cellular component organization; GO:0065008 regulation of biological quality; GO:0006869 lipid transport; GO:0044763 single-organism cellular process; GO:0044802 single-organism membrane organization; GO:0044699 single-organism process; GO:0045332 phospholipid translocation; GO:0071702 organic substance transport; GO:0097035 regulation of membrane lipid distribution; GO:0010876 lipid l…	GO:0043229 intracellular organelle; GO:0016020 membrane; GO:0044446 intracellular organelle part; GO:0005737 cytoplasm; GO:0031224 intrinsic component of membrane; GO:0012505 endomembrane system; GO:0044424 intracellular part; GO:0005623 cell; GO:0016021 integral component of membrane; GO:0044422 organelle part; GO:0043231 intracellular membrane-bounded organelle; GO:0043226 organelle; GO:0044425…	GO:1901265 nucleoside phosphate binding; GO:0005319 lipid transporter activity; GO:0016817 hydrolase activity, acting on acid anhydrides; GO:0022892 substrate-specific transporter activity; GO:0016787 hydrolase activity; GO:0016887 ATPase activity; GO:0097159 organic cyclic compound binding; GO:1901363 heterocyclic compound binding; GO:0016462 pyrophosphatase activity; GO:0003824 catalytic activi…				IPR032630; IPR023299; IPR023214;	P-type ATPase, C-terminal; P-type ATPase, cytoplasmic domain N; HAD-like domain;
A0A1D5PXP9	Transforming growth factor-beta-induced protein ig-h3	1.376	Up	0.0152	TGFBI	74.108	mitochondria	GO:0044699 single-organism process; GO:0007155 cell adhesion; GO:0022610 biological adhesion; GO:0008283 cell proliferation;		GO:0050839 cell adhesion molecule binding; GO:0005102 receptor binding; GO:0005488 binding; GO:0044877 macromolecular complex binding; GO:0005515 protein binding; GO:0005518 collagen binding; GO:0005178 integrin binding; GO:0050840 extracellular matrix binding; GO:0032403 protein complex binding;	K19519			IPR011489; IPR000782;	EMI domain; FAS1 domain;
A0A1D5PXQ2	Sequestosome-1	0.61	Down	0.00206	Sqstm1	46.698	nucleus			GO:0046914 transition metal ion binding; GO:0005488 binding; GO:0043167 ion binding; GO:0043169 cation binding; GO:0046872 metal ion binding; GO:0005515 protein binding; GO:0008270 zinc ion binding;	K14381	SQSTM1; sequestosome 1	gga04217 Necroptosis - Gallus gallus (chicken); gga04137 Mitophagy - animal - Gallus gallus (chicken); gga04218 Cellular senescence - Gallus gallus (chicken);	IPR000270; IPR015940; IPR000433; IPR009060; IPR033741;	PB1 domain; Ubiquitin-associated domain; Zinc finger, ZZ-type; UBA-like; Sequestosome-1, UBA domain;
A0A1D5PYI8	WD repeat and FYVE domain-containing protein 3	1.269	Up	0.00489	WDFY3	31.732	nucleus			GO:0046872 metal ion binding; GO:0043169 cation binding; GO:0005488 binding; GO:0043167 ion binding;				IPR000306; IPR017455; IPR013083; IPR011011;	FYVE zinc finger; Zinc finger, FYVE-related; Zinc finger, RING/FYVE/PHD-type; Zinc finger, FYVE/PHD-type;
A0A1D5PYR1	La-related protein 6	1.564	Up	6.49e-05	LARP6	48.844	nucleus	GO:0006396 RNA processing; GO:0006725 cellular aromatic compound metabolic process; GO:1901360 organic cyclic compound metabolic process; GO:0006807 nitrogen compound metabolic process; GO:0044238 primary metabolic process; GO:0044237 cellular metabolic process; GO:0071704 organic substance metabolic process; GO:0016070 RNA metabolic process; GO:0008152 metabolic process; GO:0090304 nucleic acid …	GO:0043226 organelle; GO:0043231 intracellular membrane-bounded organelle; GO:0043229 intracellular organelle; GO:0005634 nucleus; GO:0044464 cell part; GO:0005622 intracellular; GO:0032991 macromolecular complex; GO:0044424 intracellular part; GO:1990904 ribonucleoprotein complex; GO:0030529 intracellular ribonucleoprotein complex; GO:0043227 membrane-bounded organelle; GO:0005623 cell;	GO:0097159 organic cyclic compound binding; GO:1901363 heterocyclic compound binding; GO:0003723 RNA binding; GO:1901265 nucleoside phosphate binding; GO:0005488 binding; GO:0003676 nucleic acid binding; GO:0000166 nucleotide binding; GO:0036094 small molecule binding;	K18733			IPR006630; IPR024642; IPR011991; IPR012677;	RNA-binding protein Lupus La; SUZ-C domain; Winged helix-turn-helix DNA-binding domain; Nucleotide-binding alpha-beta plait domain;
A0A1D5PYU1	Collagen alpha-1(I) chain	5.411	Up	0.00827	COL1A1	47.374	cytoplasm
A0A1D5PZ83	Mitochondrial import inner membrane translocase subunit TIM14	0.785	Down	0.0223	DNAJC19	12.243	cytoplasm				K09539			IPR001623;	DnaJ domain;
A0A1D5PZB5	Talin-2	0.764	Down	0.00651	TLN2	30.494	cytoplasm,nucleus	GO:0007155 cell adhesion; GO:0022610 biological adhesion;		GO:0051015 actin filament binding; GO:0008092 cytoskeletal protein binding; GO:0005488 binding; GO:0044877 macromolecular complex binding; GO:0003779 actin binding; GO:0005515 protein binding; GO:0032403 protein complex binding;				IPR002558;	I/LWEQ domain;
A0A1D5PZB7	"Nitric oxide synthase, inducible"	0.261	Down	3.26e-06	NOS2	129.63	cytoplasm	GO:1903409 reactive oxygen species biosynthetic process; GO:0055114 oxidation-reduction process; GO:0044699 single-organism process; GO:0006807 nitrogen compound metabolic process; GO:0009058 biosynthetic process; GO:0046209 nitric oxide metabolic process; GO:0044237 cellular metabolic process; GO:0044249 cellular biosynthetic process; GO:0008152 metabolic process; GO:0044271 cellular nitrogen co…		GO:0016709 oxidoreductase activity, acting on paired donors, with incorporation or reduction of molecular oxygen, NAD(P)H as one donor, and incorporation of one atom of oxygen; GO:1901265 nucleoside phosphate binding; GO:0004517 nitric-oxide synthase activity; GO:0043167 ion binding; GO:0016705 oxidoreductase activity, acting on paired donors, with incorporation or reduction of molecular oxygen; …	K13241	NOS2; nitric-oxide synthase, inducible [EC:1.14.13.39]	gga05132 Salmonella infection - Gallus gallus (chicken); gga04371 Apelin signaling pathway - Gallus gallus (chicken); gga00220 Arginine biosynthesis - Gallus gallus (chicken); gga00330 Arginine and proline metabolism - Gallus gallus (chicken); gga04020 Calcium signaling pathway - Gallus gallus (chicken); gga01100 Metabolic pathways - Gallus gallus (chicken); gga04146 Peroxisome - Gallus gallus (c…	IPR017927; IPR029039; IPR008254; IPR004030; IPR001433; IPR017938; IPR023173; IPR003097; IPR001709;	Ferredoxin reductase-type FAD-binding domain; Flavoprotein-like domain; Flavodoxin/nitric oxide synthase; Nitric oxide synthase, N-terminal; Oxidoreductase FAD/NAD(P)-binding; Riboflavin synthase-like beta-barrel; NADPH-cytochrome p450 reductase, FAD-binding, alpha-helical domain-3; FAD-binding, type 1; Flavoprotein pyridine nucleotide cytochrome reductase;
A0A1D5PZD9	Transforming acidic coiled-coil-containing protein 1	1.371	Up	0.00549	TACC1	91.018	nucleus				K14281
A0A1D5PZF2	Vacuolar protein sorting-associated protein 41 homolog	1.246	Up	0.024	VPS41	99.033	cytoplasm,nucleus	GO:0045184 establishment of protein localization; GO:0006810 transport; GO:0046907 intracellular transport; GO:0070727 cellular macromolecule localization; GO:0051649 establishment of localization in cell; GO:0016192 vesicle-mediated transport; GO:0006886 intracellular protein transport; GO:0071702 organic substance transport; GO:0008104 protein localization; GO:0033036 macromolecule localization…	GO:0005623 cell; GO:0005622 intracellular; GO:0044464 cell part;	GO:0043169 cation binding; GO:0046872 metal ion binding; GO:0005515 protein binding; GO:0008270 zinc ion binding; GO:0046914 transition metal ion binding; GO:0005488 binding; GO:0043167 ion binding;	K20184			IPR001841; IPR011990; IPR013083; IPR017986; IPR015943;	Zinc finger, RING-type; Tetratricopeptide-like helical domain; Zinc finger, RING/FYVE/PHD-type; WD40-repeat-containing domain; WD40/YVTN repeat-like-containing domain;
A0A1D5PZG4	Frizzled-1	1.653	Up	0.0066	FZD1	61.706	plasma membrane	GO:0032502 developmental process; GO:0050794 regulation of cellular process; GO:0044700 single organism signaling; GO:0044707 single-multicellular organism process; GO:0051716 cellular response to stimulus; GO:0007166 cell surface receptor signaling pathway; GO:0044763 single-organism cellular process; GO:0044699 single-organism process; GO:0023052 signaling; GO:0050896 response to stimulus; GO:0…	GO:0031224 intrinsic component of membrane; GO:0016020 membrane; GO:0016021 integral component of membrane; GO:0044425 membrane part;	GO:0038023 signaling receptor activity; GO:0060089 molecular transducer activity; GO:0004872 receptor activity; GO:0005488 binding; GO:0005515 protein binding; GO:0004888 transmembrane signaling receptor activity; GO:0042813 Wnt-activated receptor activity; GO:0004871 signal transducer activity; GO:0099600 transmembrane receptor activity;	K02432	FZD1_7; frizzled 1/7	gga04916 Melanogenesis - Gallus gallus (chicken); gga04310 Wnt signaling pathway - Gallus gallus (chicken); gga04150 mTOR signaling pathway - Gallus gallus (chicken);	IPR020067; IPR017981;	Frizzled domain; GPCR, family 2-like;
A0A1D5PZV2	Ankyrin repeat and IBR domain-containing protein 1	1.434	Up	0.0144	ANKIB1	122.79	nucleus	GO:0008152 metabolic process; GO:0032446 protein modification by small protein conjugation; GO:0016567 protein ubiquitination; GO:0044260 cellular macromolecule metabolic process; GO:0044267 cellular protein metabolic process; GO:0006464 cellular protein modification process; GO:0043170 macromolecule metabolic process; GO:0019538 protein metabolic process; GO:0070647 protein modification by small…		GO:0019787 ubiquitin-like protein transferase activity; GO:0046914 transition metal ion binding; GO:0003824 catalytic activity; GO:0005488 binding; GO:0004842 ubiquitin-protein transferase activity; GO:0043167 ion binding; GO:0043169 cation binding; GO:0046872 metal ion binding; GO:0005515 protein binding; GO:0008270 zinc ion binding; GO:0016740 transferase activity;	K11967			IPR002867; IPR001841; IPR013083; IPR020683;	IBR domain; Zinc finger, RING-type; Zinc finger, RING/FYVE/PHD-type; Ankyrin repeat-containing domain;
A0A1D5PZZ5	Protein PBDC1	1.652	Up	0.00292	PBDC1	16.782	cytoplasm							IPR021148; IPR023139;	Polysaccharide biosynthesis domain; Yst0336-like domain;
A0A1D5Q004	Carnitine O-acetyltransferase	0.806	Down	0.00167	CRAT	75.361	cytoplasm			GO:0016746 transferase activity, transferring acyl groups; GO:0003824 catalytic activity; GO:0016740 transferase activity;	K00624	E2.3.1.7; carnitine O-acetyltransferase [EC:2.3.1.7]	gga04146 Peroxisome - Gallus gallus (chicken);
A0A1D5Q010	Eukaryotic translation initiation factor 4B	1.205	Up	0.0375	Eif4b	22.624	nucleus	GO:0044085 cellular component biogenesis; GO:0016043 cellular component organization; GO:0006518 peptide metabolic process; GO:0044267 cellular protein metabolic process; GO:0009058 biosynthetic process; GO:1901566 organonitrogen compound biosynthetic process; GO:0044237 cellular metabolic process; GO:0071704 organic substance metabolic process; GO:0008152 metabolic process; GO:0022607 cellular c…		GO:0097159 organic cyclic compound binding; GO:1901363 heterocyclic compound binding; GO:0003723 RNA binding; GO:1901265 nucleoside phosphate binding; GO:0005488 binding; GO:0003676 nucleic acid binding; GO:0000166 nucleotide binding; GO:0036094 small molecule binding;				IPR000504; IPR012677;	RNA recognition motif domain; Nucleotide-binding alpha-beta plait domain;
A0A1D6UPR6	Sterol O-acyltransferase 1	0.773	Down	0.0256	SOAT1	64.033	plasma membrane		GO:0043229 intracellular organelle; GO:0016020 membrane; GO:0042175 nuclear outer membrane-endoplasmic reticulum membrane network; GO:0005783 endoplasmic reticulum; GO:0044446 intracellular organelle part; GO:0005737 cytoplasm; GO:0031224 intrinsic component of membrane; GO:0012505 endomembrane system; GO:0044424 intracellular part; GO:0005623 cell; GO:0016021 integral component of membrane; GO:0…	GO:0016746 transferase activity, transferring acyl groups; GO:0016747 transferase activity, transferring acyl groups other than amino-acyl groups; GO:0003824 catalytic activity; GO:0016740 transferase activity; GO:0008374 O-acyltransferase activity;	K00637	SOAT; sterol O-acyltransferase [EC:2.3.1.26]	gga00100 Steroid biosynthesis - Gallus gallus (chicken);
A0A1D6UPT6	NADH dehydrogenase [ubiquinone] 1 beta subcomplex subunit 1	0.807	Down	0.00444	NDUFB1	6.9219	cytoplasm	GO:0044699 single-organism process; GO:0008152 metabolic process; GO:0055114 oxidation-reduction process; GO:0044710 single-organism metabolic process;	GO:0043226 organelle; GO:0043231 intracellular membrane-bounded organelle; GO:0043229 intracellular organelle; GO:0044464 cell part; GO:0005622 intracellular; GO:0005737 cytoplasm; GO:0044424 intracellular part; GO:0043227 membrane-bounded organelle; GO:0005623 cell; GO:0005739 mitochondrion; GO:0044444 cytoplasmic part;	GO:0016651 oxidoreductase activity, acting on NAD(P)H; GO:0003954 NADH dehydrogenase activity; GO:0003824 catalytic activity; GO:0016491 oxidoreductase activity;	K03957	NDUFB1; NADH dehydrogenase (ubiquinone) 1 beta subcomplex subunit 1	gga01100 Metabolic pathways - Gallus gallus (chicken); gga00190 Oxidative phosphorylation - Gallus gallus (chicken);
A0A1I7Q417	TGF-beta receptor type-2	1.215	Up	0.00454	TGFBR2	60.834	cytoplasm	GO:0050794 regulation of cellular process; GO:0044700 single organism signaling; GO:0016310 phosphorylation; GO:0007166 cell surface receptor signaling pathway; GO:0071310 cellular response to organic substance; GO:0071560 cellular response to transforming growth factor beta stimulus; GO:0044267 cellular protein metabolic process; GO:0044699 single-organism process; GO:0071363 cellular response t…	GO:0031224 intrinsic component of membrane; GO:0032991 macromolecular complex; GO:0016020 membrane; GO:0016021 integral component of membrane; GO:0044425 membrane part; GO:0043235 receptor complex;	GO:1901265 nucleoside phosphate binding; GO:0016773 phosphotransferase activity, alcohol group as acceptor; GO:0004672 protein kinase activity; GO:0004888 transmembrane signaling receptor activity; GO:0004702 signal transducer, downstream of receptor, with serine/threonine kinase activity; GO:0004871 signal transducer activity; GO:0097159 organic cyclic compound binding; GO:1901363 heterocyclic c…	K04388	TGFBR2; TGF-beta receptor type-2 [EC:2.7.11.30]	gga04010 MAPK signaling pathway - Gallus gallus (chicken); gga04068 FoxO signaling pathway - Gallus gallus (chicken); gga04060 Cytokine-cytokine receptor interaction - Gallus gallus (chicken); gga04144 Endocytosis - Gallus gallus (chicken); gga04350 TGF-beta signaling pathway - Gallus gallus (chicken); gga04933 AGE-RAGE signaling pathway in diabetic complications - Gallus gallus (chicken); gga042…	IPR000719; IPR015013; IPR001245; IPR011009;	Protein kinase domain; Transforming growth factor beta receptor 2 ectodomain; Serine-threonine/tyrosine-protein kinase catalytic domain; Protein kinase-like domain;
A0A1L1RJP0	Neuronal migration protein doublecortin	2.305	Up	0.0424	DCX	38.435	nucleus	GO:0050794 regulation of cellular process; GO:0044700 single organism signaling; GO:0051716 cellular response to stimulus; GO:0007165 signal transduction; GO:0050789 regulation of biological process; GO:0007154 cell communication; GO:0035556 intracellular signal transduction; GO:0044699 single-organism process; GO:0023052 signaling; GO:0050896 response to stimulus; GO:0009987 cellular process; GO…	GO:0005623 cell; GO:0005622 intracellular; GO:0044464 cell part;		K16579			IPR003533;	Doublecortin domain;
A0A1L1RJW4	Peptidyl-prolyl cis-trans isomerase-like 1	1.247	Up	0.0029	Ppil1	16.068	extracellular	GO:0044267 cellular protein metabolic process; GO:0044238 primary metabolic process; GO:0018208 peptidyl-proline modification; GO:0000413 protein peptidyl-prolyl isomerization; GO:0044237 cellular metabolic process; GO:0071704 organic substance metabolic process; GO:0006457 protein folding; GO:0018193 peptidyl-amino acid modification; GO:0008152 metabolic process; GO:0044260 cellular macromolecul…		GO:0003755 peptidyl-prolyl cis-trans isomerase activity; GO:0016853 isomerase activity; GO:0003824 catalytic activity; GO:0016859 cis-trans isomerase activity;	K12733	PPIL1; peptidyl-prolyl cis-trans isomerase-like 1 [EC:5.2.1.8]	gga03040 Spliceosome - Gallus gallus (chicken);	IPR002130; IPR029000;	Cyclophilin-type peptidyl-prolyl cis-trans isomerase domain; Cyclophilin-like domain;
A0A1L1RK16	Translocation protein SEC62	0.714	Down	0.00439	SEC62	12.34	nucleus	GO:0045184 establishment of protein localization; GO:0006810 transport; GO:0071702 organic substance transport; GO:0051179 localization; GO:0033036 macromolecule localization; GO:0008104 protein localization; GO:0015031 protein transport; GO:0051234 establishment of localization;	GO:0031224 intrinsic component of membrane; GO:0016020 membrane; GO:0016021 integral component of membrane; GO:0044425 membrane part;	GO:0022892 substrate-specific transporter activity; GO:0008565 protein transporter activity; GO:0005215 transporter activity;				IPR011991;	Winged helix-turn-helix DNA-binding domain;
A0A1L1RK25	"Trifunctional enzyme subunit alpha, mitochondrial"	0.769	Down	0.000219	HADHA	83.071	mitochondria	GO:0034440 lipid oxidation; GO:0044699 single-organism process; GO:0044255 cellular lipid metabolic process; GO:0044237 cellular metabolic process; GO:0071704 organic substance metabolic process; GO:0008152 metabolic process; GO:0030258 lipid modification; GO:0044248 cellular catabolic process; GO:0032787 monocarboxylic acid metabolic process; GO:0009987 cellular process; GO:0006629 lipid metabol…	GO:0043229 intracellular organelle; GO:0005759 mitochondrial matrix; GO:0044429 mitochondrial part; GO:0036125 fatty acid beta-oxidation multienzyme complex; GO:0005737 cytoplasm; GO:0044446 intracellular organelle part; GO:0032991 macromolecular complex; GO:0044424 intracellular part; GO:0005623 cell; GO:0005739 mitochondrion; GO:0044422 organelle part; GO:0031974 membrane-enclosed lumen; GO:004…	GO:0016614 oxidoreductase activity, acting on CH-OH group of donors; GO:0016616 oxidoreductase activity, acting on the CH-OH group of donors, NAD or NADP as acceptor; GO:0003824 catalytic activity; GO:0016829 lyase activity; GO:0016836 hydro-lyase activity; GO:0003857 3-hydroxyacyl-CoA dehydrogenase activity; GO:0016835 carbon-oxygen lyase activity; GO:0016491 oxidoreductase activity; GO:0004300 …	K07515	HADHA; enoyl-CoA hydratase / long-chain 3-hydroxyacyl-CoA dehydrogenase [EC:4.2.1.17 1.1.1.211]	gga00650 Butanoate metabolism - Gallus gallus (chicken); gga01040 Biosynthesis of unsaturated fatty acids - Gallus gallus (chicken); gga00071 Fatty acid degradation - Gallus gallus (chicken); gga00062 Fatty acid elongation - Gallus gallus (chicken); gga00380 Tryptophan metabolism - Gallus gallus (chicken); gga00310 Lysine degradation - Gallus gallus (chicken); gga01200 Carbon metabolism - Gallus …	IPR013328; IPR008927; IPR029045; IPR016040; IPR006176; IPR006108;	6-phosphogluconate dehydrogenase, domain 2; 6-phosphogluconate dehydrogenase C-terminal domain-like; ClpP/crotonase-like domain; NAD(P)-binding domain; 3-hydroxyacyl-CoA dehydrogenase, NAD binding; 3-hydroxyacyl-CoA dehydrogenase, C-terminal;
A0A1L1RKK7	"Thioredoxin-dependent peroxide reductase, mitochondrial"	0.773	Down	0.00051	PRDX3	22.491	cytoplasm	GO:0050794 regulation of cellular process; GO:0065008 regulation of biological quality; GO:0055114 oxidation-reduction process; GO:0045454 cell redox homeostasis; GO:0009636 response to toxic substance; GO:0044763 single-organism cellular process; GO:0019725 cellular homeostasis; GO:0044699 single-organism process; GO:0050896 response to stimulus; GO:0042592 homeostatic process; GO:0008152 metabo…	GO:0005623 cell;	GO:0016209 antioxidant activity; GO:0003824 catalytic activity; GO:0051920 peroxiredoxin activity; GO:0016491 oxidoreductase activity; GO:0016684 oxidoreductase activity, acting on peroxide as acceptor;	K20011			IPR019479; IPR000866; IPR013766; IPR012336;	Peroxiredoxin, C-terminal; Alkyl hydroperoxide reductase subunit C/ Thiol specific antioxidant; Thioredoxin domain; Thioredoxin-like fold;
A0A1L1RKN2	SPARC	1.664	Up	2.73e-05	SPARC	24.584	extracellular	GO:0050794 regulation of cellular process; GO:0044700 single organism signaling; GO:0051716 cellular response to stimulus; GO:0007165 signal transduction; GO:0050789 regulation of biological process; GO:0007154 cell communication; GO:0044699 single-organism process; GO:0023052 signaling; GO:0050896 response to stimulus; GO:0009987 cellular process; GO:0065007 biological regulation;	GO:0031012 extracellular matrix; GO:0005615 extracellular space; GO:0044421 extracellular region part; GO:0005576 extracellular region; GO:0005578 proteinaceous extracellular matrix;	GO:0043169 cation binding; GO:0046872 metal ion binding; GO:0005515 protein binding; GO:0005509 calcium ion binding; GO:0005488 binding; GO:0043167 ion binding;				IPR002350; IPR019577; IPR011992;	Kazal domain; SPARC/Testican, calcium-binding domain; EF-hand domain pair;
A0A1L1RLH6	Voltage-dependent anion-selective channel protein 2	0.749	Down	0.000174	VDAC2	31.496	cytoplasm	GO:0051049 regulation of transport; GO:0044070 regulation of anion transport; GO:0043269 regulation of ion transport; GO:1903959 regulation of anion transmembrane transport; GO:0051234 establishment of localization; GO:0006810 transport; GO:0006820 anion transport; GO:0034762 regulation of transmembrane transport; GO:0055085 transmembrane transport; GO:0050789 regulation of biological process; GO…	GO:0016020 membrane; GO:0043229 intracellular organelle; GO:0019867 outer membrane; GO:0044429 mitochondrial part; GO:0098588 bounding membrane of organelle; GO:0031090 organelle membrane; GO:0005741 mitochondrial outer membrane; GO:0005737 cytoplasm; GO:0044446 intracellular organelle part; GO:0031967 organelle envelope; GO:0044424 intracellular part; GO:0005623 cell; GO:0044422 organelle part; …	GO:0015075 ion transmembrane transporter activity; GO:0022803 passive transmembrane transporter activity; GO:0005253 anion channel activity; GO:0022892 substrate-specific transporter activity; GO:0015267 channel activity; GO:0022891 substrate-specific transmembrane transporter activity; GO:0005244 voltage-gated ion channel activity; GO:0008308 voltage-gated anion channel activity; GO:0022838 subs…	K15040	VDAC2; voltage-dependent anion channel protein 2	gga04217 Necroptosis - Gallus gallus (chicken); gga04020 Calcium signaling pathway - Gallus gallus (chicken); gga04216 Ferroptosis - Gallus gallus (chicken); gga04621 NOD-like receptor signaling pathway - Gallus gallus (chicken); gga04218 Cellular senescence - Gallus gallus (chicken);	IPR023614;	Porin domain;
A0A1L1RLT3	Reticulocalbin-2	0.795	Down	0.0267	Rcn2	22.428	cytoplasm			GO:0043169 cation binding; GO:0046872 metal ion binding; GO:0005509 calcium ion binding; GO:0005488 binding; GO:0043167 ion binding;				IPR002048; IPR011992;	EF-hand domain; EF-hand domain pair;
A0A1L1RM01	Proteasome subunit alpha type-2	1.559	Up	0.0145	PSMA2	9.5918	cytoplasm	GO:0051603 proteolysis involved in cellular protein catabolic process; GO:0044265 cellular macromolecule catabolic process; GO:0044257 cellular protein catabolic process; GO:0044267 cellular protein metabolic process; GO:0044238 primary metabolic process; GO:0044237 cellular metabolic process; GO:0071704 organic substance metabolic process; GO:1901575 organic substance catabolic process; GO:00081…	GO:0019773 proteasome core complex, alpha-subunit complex; GO:1902494 catalytic complex; GO:0000502 proteasome complex; GO:0044464 cell part; GO:0005622 intracellular; GO:0005839 proteasome core complex; GO:0032991 macromolecular complex; GO:0044424 intracellular part; GO:1905368 peptidase complex; GO:0005623 cell; GO:0043234 protein complex; GO:1905369 endopeptidase complex;	GO:0004175 endopeptidase activity; GO:0004298 threonine-type endopeptidase activity; GO:0008233 peptidase activity; GO:0003824 catalytic activity; GO:0070003 threonine-type peptidase activity; GO:0070011 peptidase activity, acting on L-amino acid peptides; GO:0016787 hydrolase activity;				IPR029055;	Nucleophile aminohydrolases, N-terminal;
A0A1L1RMG5	Protein NipSnap homolog 2	0.76	Down	0.000893	GBAS	30.219	cytoplasm							IPR012577; IPR011008;	NIPSNAP; Dimeric alpha-beta barrel;
A0A1L1RMI1	Mini-chromosome maintenance complex-binding protein	1.228	Up	0.00466	MCMBP	59.558	nucleus
A0A1L1RMP5	Poly [ADP-ribose] polymerase 9	1.561	Up	0.0031	PARP9	86.006	cytoplasm			GO:0016763 transferase activity, transferring pentosyl groups; GO:0016757 transferase activity, transferring glycosyl groups; GO:0003950 NAD+ ADP-ribosyltransferase activity; GO:0003824 catalytic activity; GO:0016740 transferase activity;	K15260			IPR002589; IPR012317;	Macro domain; Poly(ADP-ribose) polymerase, catalytic domain;
A0A1L1RN08	Protein ERGIC-53	0.757	Down	0.00045	LMAN1	56.518	endoplasmic reticulum	GO:0006810 transport; GO:0046907 intracellular transport; GO:0051649 establishment of localization in cell; GO:0016192 vesicle-mediated transport; GO:0048193 Golgi vesicle transport; GO:0051179 localization; GO:0006888 ER to Golgi vesicle-mediated transport; GO:0051641 cellular localization; GO:0051234 establishment of localization;	GO:0016020 membrane; GO:0044424 intracellular part; GO:0005623 cell; GO:0044464 cell part; GO:0005622 intracellular; GO:0005737 cytoplasm;	GO:0030246 carbohydrate binding; GO:0048029 monosaccharide binding; GO:0005488 binding; GO:0005537 mannose binding; GO:0036094 small molecule binding;	K10080	LMAN1; lectin, mannose-binding 1	gga04141 Protein processing in endoplasmic reticulum - Gallus gallus (chicken);	IPR005052; IPR013320;	Legume-like lectin; Concanavalin A-like lectin/glucanase domain;
A0A1L1RN36	Chromatin assembly factor 1 subunit A	1.395	Up	0.0375	CHAF1A	104.48	nucleus				K10750			IPR029091; IPR029105;	Chromatin assembly factor 1 subunit A, N-terminal; Chromatin assembly factor 1 subunit A, C-terminal;
A0A1L1RN88	"Eukaryotic translation initiation factor 1A, Y-chromosomal"	1.216	Up	0.0438	EIF1AY	16.34	cytoplasm,nucleus	GO:0006518 peptide metabolic process; GO:0043043 peptide biosynthetic process; GO:0044267 cellular protein metabolic process; GO:0006807 nitrogen compound metabolic process; GO:0009058 biosynthetic process; GO:0043603 cellular amide metabolic process; GO:0044238 primary metabolic process; GO:1901566 organonitrogen compound biosynthetic process; GO:0044237 cellular metabolic process; GO:1901576 or…		GO:0097159 organic cyclic compound binding; GO:1901363 heterocyclic compound binding; GO:0003723 RNA binding; GO:0008135 translation factor activity, RNA binding; GO:0005488 binding; GO:0003676 nucleic acid binding; GO:0003743 translation initiation factor activity;	K03236	EIF1A; translation initiation factor 1A	gga03013 RNA transport - Gallus gallus (chicken);	IPR012340; IPR006196;	Nucleic acid-binding, OB-fold; RNA-binding domain, S1, IF1 type;
A0A1L1RNA0	Probable signal peptidase complex subunit 2	0.688	Down	0.000286	spcs2	23.019	plasma membrane	GO:0006518 peptide metabolic process; GO:0006465 signal peptide processing; GO:0044267 cellular protein metabolic process; GO:0006807 nitrogen compound metabolic process; GO:0016485 protein processing; GO:0043603 cellular amide metabolic process; GO:0044238 primary metabolic process; GO:0044237 cellular metabolic process; GO:0071704 organic substance metabolic process; GO:0008152 metabolic proces…	GO:0043229 intracellular organelle; GO:0016020 membrane; GO:0005783 endoplasmic reticulum; GO:0042175 nuclear outer membrane-endoplasmic reticulum membrane network; GO:0098796 membrane protein complex; GO:0005737 cytoplasm; GO:0044446 intracellular organelle part; GO:0012505 endomembrane system; GO:0032991 macromolecular complex; GO:0031224 intrinsic component of membrane; GO:0044424 intracellula…	GO:0008233 peptidase activity; GO:0016787 hydrolase activity; GO:0003824 catalytic activity;	K12947	SPCS2; signal peptidase complex subunit 2 [EC:3.4.-.-]	gga03060 Protein export - Gallus gallus (chicken);
A0A1L1RNC5	Nuclease-sensitive element-binding protein 1	1.35	Up	0.000396	YBX1	30.336	nucleus	GO:0050794 regulation of cellular process; GO:0010468 regulation of gene expression; GO:0006355 regulation of transcription, DNA-templated; GO:0031326 regulation of cellular biosynthetic process; GO:0080090 regulation of primary metabolic process; GO:0060255 regulation of macromolecule metabolic process; GO:0019219 regulation of nucleobase-containing compound metabolic process; GO:0010556 regulat…		GO:0097159 organic cyclic compound binding; GO:1901363 heterocyclic compound binding; GO:0003677 DNA binding; GO:0005488 binding; GO:0003676 nucleic acid binding;	K09276			IPR012340; IPR011129; IPR002059;	Nucleic acid-binding, OB-fold; Cold shock domain; Cold-shock protein, DNA-binding;
A0A1L1RNG8	Lysophospholipid acyltransferase 5	0.625	Down	0.0176	LPCAT3	30.141	plasma membrane				K13515	LPCAT3; lysophospholipid acyltransferase 5 [EC:2.3.1.23 2.3.1.-]	gga00564 Glycerophospholipid metabolism - Gallus gallus (chicken); gga04216 Ferroptosis - Gallus gallus (chicken);
A0A1L1RNG9	Heat shock protein 30C	0.655	Down	0.0463	hsp30c	21.944	mitochondria							IPR002068; IPR008978;	Alpha crystallin/Hsp20 domain; HSP20-like chaperone;
A0A1L1RNI7	Collagen alpha-1(XI) chain	1.615	Up	0.00363	Col11a1	86.388	cytoplasm,nucleus			GO:0005201 extracellular matrix structural constituent; GO:0005198 structural molecule activity;	K19721			IPR000885;	Fibrillar collagen, C-terminal;
A0A1L1RNL6	Nascent polypeptide-associated complex subunit alpha	1.202	Up	0.00246	naca	15.016	mitochondria				K03626			IPR002715;	Nascent polypeptide-associated complex NAC domain;
A0A1L1RPP9	Integrator complex subunit 3	1.223	Up	0.0323	INTS3	58.905	nucleus
A0A1L1RQ30	"ATP synthase subunit gamma, mitochondrial"	0.819	Down	0.00481	ATP5C1	27.764	cytoplasm	GO:0009116 nucleoside metabolic process; GO:0042278 purine nucleoside metabolic process; GO:0009167 purine ribonucleoside monophosphate metabolic process; GO:0090662 ATP hydrolysis coupled transmembrane transport; GO:0009117 nucleotide metabolic process; GO:0044699 single-organism process; GO:0046129 purine ribonucleoside biosynthetic process; GO:0009163 nucleoside biosynthetic process; GO:000905…	GO:0045261 proton-transporting ATP synthase complex, catalytic core F(1); GO:0016020 membrane; GO:0098796 membrane protein complex; GO:0044425 membrane part; GO:0044464 cell part; GO:0005622 intracellular; GO:0016469 proton-transporting two-sector ATPase complex; GO:0032991 macromolecular complex; GO:0033178 proton-transporting two-sector ATPase complex, catalytic domain; GO:0044424 intracellular…	GO:0022804 active transmembrane transporter activity; GO:0042625 ATPase coupled ion transmembrane transporter activity; GO:0015075 ion transmembrane transporter activity; GO:0022853 active ion transmembrane transporter activity; GO:0015399 primary active transmembrane transporter activity; GO:0022892 substrate-specific transporter activity; GO:0044769 ATPase activity, coupled to transmembrane mov…	K02136	ATPeF1G; F-type H+-transporting ATPase subunit gamma	gga01100 Metabolic pathways - Gallus gallus (chicken); gga00190 Oxidative phosphorylation - Gallus gallus (chicken);
A0A1L1RQ38	DNA polymerase beta	1.254	Up	0.00774	Polb	37.654	cytoplasm,nucleus	GO:0033554 cellular response to stress; GO:0006725 cellular aromatic compound metabolic process; GO:0006259 DNA metabolic process; GO:0009058 biosynthetic process; GO:0050896 response to stimulus; GO:0044237 cellular metabolic process; GO:0071704 organic substance metabolic process; GO:0008152 metabolic process; GO:0046483 heterocycle metabolic process; GO:0006139 nucleobase-containing compound m…	GO:0043226 organelle; GO:0043231 intracellular membrane-bounded organelle; GO:0043229 intracellular organelle; GO:0005634 nucleus; GO:0044464 cell part; GO:0005622 intracellular; GO:0044424 intracellular part; GO:0043227 membrane-bounded organelle; GO:0005623 cell;	GO:0097159 organic cyclic compound binding; GO:1901363 heterocyclic compound binding; GO:0003677 DNA binding; GO:0016779 nucleotidyltransferase activity; GO:0003824 catalytic activity; GO:0005488 binding; GO:0003676 nucleic acid binding; GO:0034061 DNA polymerase activity; GO:0003887 DNA-directed DNA polymerase activity; GO:0016740 transferase activity; GO:0016772 transferase activity, transferri…	K02330	POLB; DNA polymerase beta [EC:2.7.7.7 4.2.99.-]	gga03410 Base excision repair - Gallus gallus (chicken);	IPR029398; IPR003583; IPR018944; IPR027420; IPR010996; IPR002054; IPR028207;	DNA polymerase beta, thumb domain; Helix-hairpin-helix DNA-binding motif, class 1; DNA polymerase lambda, fingers domain; DNA polymerase beta, N-terminal domain; DNA polymerase beta-like, N-terminal domain; DNA-directed DNA polymerase X; DNA polymerase beta, palm domain;
A0A1L1RQY4	Protein NBR1 homolog	1.385	Up	0.00451	NBR1	31.756	cytoplasm			GO:0005515 protein binding; GO:0005488 binding;				IPR032350; IPR009060;	Next to BRCA1, central domain; UBA-like;
A0A1L1RR38	Voltage-dependent anion-selective channel protein 3	0.827	Down	0.000814	VDAC3	30.403	cytoplasm	GO:0050794 regulation of cellular process; GO:1902017 regulation of cilium assembly; GO:0060491 regulation of cell projection assembly; GO:0051049 regulation of transport; GO:0044070 regulation of anion transport; GO:0043269 regulation of ion transport; GO:0033043 regulation of organelle organization; GO:0044087 regulation of cellular component biogenesis; GO:0031344 regulation of cell projection…	GO:0016020 membrane; GO:0043229 intracellular organelle; GO:0019867 outer membrane; GO:0044429 mitochondrial part; GO:0098588 bounding membrane of organelle; GO:0031090 organelle membrane; GO:0005741 mitochondrial outer membrane; GO:0044446 intracellular organelle part; GO:0031967 organelle envelope; GO:0005737 cytoplasm; GO:0044424 intracellular part; GO:0005623 cell; GO:0044422 organelle part; …	GO:0015075 ion transmembrane transporter activity; GO:0022803 passive transmembrane transporter activity; GO:0005253 anion channel activity; GO:0022892 substrate-specific transporter activity; GO:0015267 channel activity; GO:0022891 substrate-specific transmembrane transporter activity; GO:0005244 voltage-gated ion channel activity; GO:0008308 voltage-gated anion channel activity; GO:0022838 subs…	K15041	VDAC3; voltage-dependent anion channel protein 3	gga04217 Necroptosis - Gallus gallus (chicken); gga04020 Calcium signaling pathway - Gallus gallus (chicken); gga04216 Ferroptosis - Gallus gallus (chicken); gga04621 NOD-like receptor signaling pathway - Gallus gallus (chicken); gga04218 Cellular senescence - Gallus gallus (chicken);	IPR023614;	Porin domain;
A0A1L1RRT8	Normal mucosa of esophagus-specific gene 1 protein	0.603	Down	0.00439	NMES1	9.6462	extracellular
A0A1L1RSE1	Golgi pH regulator	0.67	Down	0.00435	GPR89	29.688	plasma membrane		GO:0016020 membrane;		K22193			IPR022535;	Golgi pH regulator, conserved domain;
A0A1L1RSS9	Growth/differentiation factor 15	0.606	Down	0.0359	Gdf15	10.859	extracellular			GO:0008083 growth factor activity; GO:0005515 protein binding; GO:0005102 receptor binding; GO:0005488 binding;	K05504			IPR001839; IPR029034;	Transforming growth factor-beta, C-terminal; Cystine-knot cytokine;
A0A1L1RTD8	"Phytanoyl-CoA dioxygenase, peroxisomal"	1.415	Up	0.0154	PHYH	39.21	mitochondria				K00477	PHYH; phytanoyl-CoA hydroxylase [EC:1.14.11.18]	gga04146 Peroxisome - Gallus gallus (chicken);
A0A1L1RTS0	"Phosphate carrier protein, mitochondrial"	0.746	Down	0.00519	Slc25a3	30.396	cytoplasm		GO:0031224 intrinsic component of membrane; GO:0016020 membrane; GO:0016021 integral component of membrane; GO:0044425 membrane part;		K15102			IPR023395;	Mitochondrial carrier domain;
A0A1L1RTT2	Interferon-induced protein with tetratricopeptide repeats 5	3.732	Up	0.000907	IFIT5	56.332	cytoplasm			GO:0005515 protein binding; GO:0005488 binding;				IPR011990; IPR013026;	Tetratricopeptide-like helical domain; Tetratricopeptide repeat-containing domain;
A0A1L1RTT5	Coiled-coil-helix-coiled-coil-helix domain-containing protein 7	0.802	Down	0.0312	CHCHD7	10.238	extracellular							IPR009069;	Cysteine alpha-hairpin motif superfamily;
A0A1L1RTY4	Dolichyl-diphosphooligosaccharide--protein glycosyltransferase subunit 1	0.828	Down	0.00238	RPN1	67.677	plasma membrane	GO:0006486 protein glycosylation; GO:0043413 macromolecule glycosylation; GO:0009101 glycoprotein biosynthetic process; GO:0044763 single-organism cellular process; GO:0044267 cellular protein metabolic process; GO:0009100 glycoprotein metabolic process; GO:0044699 single-organism process; GO:0009058 biosynthetic process; GO:0044238 primary metabolic process; GO:0044237 cellular metabolic process…	GO:0016020 membrane; GO:0043229 intracellular organelle; GO:0005783 endoplasmic reticulum; GO:0005737 cytoplasm; GO:0031224 intrinsic component of membrane; GO:0012505 endomembrane system; GO:0044424 intracellular part; GO:0005623 cell; GO:0016021 integral component of membrane; GO:0043231 intracellular membrane-bounded organelle; GO:0043226 organelle; GO:0005622 intracellular; GO:0044464 cell pa…	GO:0004579 dolichyl-diphosphooligosaccharide-protein glycotransferase activity; GO:0016757 transferase activity, transferring glycosyl groups; GO:0016758 transferase activity, transferring hexosyl groups; GO:0003824 catalytic activity; GO:0016740 transferase activity; GO:0004576 oligosaccharyl transferase activity;	K12666	OST1; oligosaccharyltransferase complex subunit alpha (ribophorin I)	gga04141 Protein processing in endoplasmic reticulum - Gallus gallus (chicken); gga00510 N-Glycan biosynthesis - Gallus gallus (chicken); gga01100 Metabolic pathways - Gallus gallus (chicken);
A0A1L1RU62	Basigin	0.721	Down	0.00611	BSG	23.355	plasma membrane		GO:0016020 membrane;	GO:0005515 protein binding; GO:0005488 binding;	K06535			IPR007110; IPR013783; IPR003599;	Immunoglobulin-like domain; Immunoglobulin-like fold; Immunoglobulin subtype;
A0A1L1RUW5	N-myc-interactor	1.425	Up	0.00172	NMI	39.811	cytoplasm	GO:0050794 regulation of cellular process; GO:0044700 single organism signaling; GO:0006725 cellular aromatic compound metabolic process; GO:0007166 cell surface receptor signaling pathway; GO:0097659 nucleic acid-templated transcription; GO:0060255 regulation of macromolecule metabolic process; GO:0019219 regulation of nucleobase-containing compound metabolic process; GO:0071310 cellular respons…		GO:0000989 transcription factor activity, transcription factor binding; GO:0003712 transcription cofactor activity; GO:0000988 transcription factor activity, protein binding;				IPR009938; IPR009909;	Nmi/IFP 35 domain, N-terminal; Nmi/IFP 35 domain;
A0A1L1RVN4	Peptidyl-prolyl cis-trans isomerase C	1.273	Up	0.0119	PPIC	21.936	extracellular	GO:0044267 cellular protein metabolic process; GO:0044238 primary metabolic process; GO:0018208 peptidyl-proline modification; GO:0000413 protein peptidyl-prolyl isomerization; GO:0044237 cellular metabolic process; GO:0071704 organic substance metabolic process; GO:0006457 protein folding; GO:0018193 peptidyl-amino acid modification; GO:0008152 metabolic process; GO:0044260 cellular macromolecul…		GO:0003755 peptidyl-prolyl cis-trans isomerase activity; GO:0016853 isomerase activity; GO:0003824 catalytic activity; GO:0016859 cis-trans isomerase activity;	K09563			IPR002130; IPR029000;	Cyclophilin-type peptidyl-prolyl cis-trans isomerase domain; Cyclophilin-like domain;
A0A1L1RW32	"39S ribosomal protein L18, mitochondrial"	0.764	Down	0.018	Mrpl18	17.742	cytoplasm	GO:0006518 peptide metabolic process; GO:0043043 peptide biosynthetic process; GO:0044267 cellular protein metabolic process; GO:0006807 nitrogen compound metabolic process; GO:0009058 biosynthetic process; GO:0043603 cellular amide metabolic process; GO:0044238 primary metabolic process; GO:1901566 organonitrogen compound biosynthetic process; GO:1901576 organic substance biosynthetic process; G…	GO:0005840 ribosome; GO:0043226 organelle; GO:0043229 intracellular organelle; GO:0043232 intracellular non-membrane-bounded organelle; GO:0044464 cell part; GO:0005622 intracellular; GO:0005737 cytoplasm; GO:0032991 macromolecular complex; GO:0044424 intracellular part; GO:1990904 ribonucleoprotein complex; GO:0005623 cell; GO:0030529 intracellular ribonucleoprotein complex; GO:0044444 cytoplasm…	GO:0003735 structural constituent of ribosome; GO:0005198 structural molecule activity;	K02881	RP-L18; large subunit ribosomal protein L18	gga03010 Ribosome - Gallus gallus (chicken);
A0A1L1RW41	#N/A	1.599	Up	0.000949	#N/A	43.201	nucleus	GO:0006810 transport; GO:1902578 single-organism localization; GO:0032940 secretion by cell; GO:0016192 vesicle-mediated transport; GO:0044763 single-organism cellular process; GO:0044699 single-organism process; GO:0051179 localization; GO:0009987 cellular process; GO:0051234 establishment of localization; GO:0006887 exocytosis; GO:0044765 single-organism transport; GO:0046903 secretion;	GO:0005938 cell cortex; GO:0044464 cell part; GO:0044448 cell cortex part; GO:0005622 intracellular; GO:0071944 cell periphery; GO:0005737 cytoplasm; GO:0099568 cytoplasmic region; GO:0032991 macromolecular complex; GO:0044424 intracellular part; GO:0000145 exocyst; GO:0043234 protein complex; GO:0005623 cell; GO:0044444 cytoplasmic part; GO:0099023 tethering complex;
A0A1L1RWA1	Protein C19orf12 homolog	1.745	Up	0.000283	---	15.318	cytoplasm,mitochondria
A0A1L1RWL5	Heterogeneous nuclear ribonucleoprotein D-like	1.239	Up	0.00155	HNRNPDL	30.186	nucleus			GO:0097159 organic cyclic compound binding; GO:1901363 heterocyclic compound binding; GO:1901265 nucleoside phosphate binding; GO:0005488 binding; GO:0003676 nucleic acid binding; GO:0000166 nucleotide binding; GO:0036094 small molecule binding;	K13044			IPR000504; IPR012677;	RNA recognition motif domain; Nucleotide-binding alpha-beta plait domain;
A0A1L1RWQ3	Growth hormone-inducible transmembrane protein	0.667	Down	0.0236	GHITM	34.326	plasma membrane				K21890
A0A1L1RWQ5	40S ribosomal protein S30	1.221	Up	0.0105	Fau	10.559	nucleus	GO:0006518 peptide metabolic process; GO:0043043 peptide biosynthetic process; GO:0044267 cellular protein metabolic process; GO:0006807 nitrogen compound metabolic process; GO:0009058 biosynthetic process; GO:0043603 cellular amide metabolic process; GO:0044238 primary metabolic process; GO:1901566 organonitrogen compound biosynthetic process; GO:1901576 organic substance biosynthetic process; G…	GO:0005840 ribosome; GO:0043226 organelle; GO:0043229 intracellular organelle; GO:0043232 intracellular non-membrane-bounded organelle; GO:0044464 cell part; GO:0005622 intracellular; GO:0005737 cytoplasm; GO:0032991 macromolecular complex; GO:0044424 intracellular part; GO:1990904 ribonucleoprotein complex; GO:0005623 cell; GO:0030529 intracellular ribonucleoprotein complex; GO:0044444 cytoplasm…	GO:0005515 protein binding; GO:0003735 structural constituent of ribosome; GO:0005198 structural molecule activity; GO:0005488 binding;	K02983	RP-S30e; small subunit ribosomal protein S30e	gga03010 Ribosome - Gallus gallus (chicken);	IPR029071; IPR000626;	Ubiquitin-related domain; Ubiquitin domain;
A0A1L1RWR1	Protein PML	1.262	Up	0.000658	PML	47.341	nucleus		GO:0005623 cell; GO:0005622 intracellular; GO:0044464 cell part;	GO:0043169 cation binding; GO:0046872 metal ion binding; GO:0005515 protein binding; GO:0008270 zinc ion binding; GO:0046914 transition metal ion binding; GO:0005488 binding; GO:0043167 ion binding;	K10054	PML; probable transcription factor PML	gga04120 Ubiquitin mediated proteolysis - Gallus gallus (chicken); gga05168 Herpes simplex infection - Gallus gallus (chicken); gga05164 Influenza A - Gallus gallus (chicken); gga04144 Endocytosis - Gallus gallus (chicken);	IPR001841; IPR013083; IPR000315;	Zinc finger, RING-type; Zinc finger, RING/FYVE/PHD-type; B-box-type zinc finger;
A0A1L1RWT6	40S ribosomal protein S15	1.246	Up	0.00518	Rps15	12.99	cytoplasm	GO:0006518 peptide metabolic process; GO:0043043 peptide biosynthetic process; GO:0044267 cellular protein metabolic process; GO:0006807 nitrogen compound metabolic process; GO:0009058 biosynthetic process; GO:0043603 cellular amide metabolic process; GO:0044238 primary metabolic process; GO:1901566 organonitrogen compound biosynthetic process; GO:1901576 organic substance biosynthetic process; G…	GO:0005840 ribosome; GO:0043229 intracellular organelle; GO:0043232 intracellular non-membrane-bounded organelle; GO:0015935 small ribosomal subunit; GO:0044446 intracellular organelle part; GO:0005737 cytoplasm; GO:0032991 macromolecular complex; GO:0044424 intracellular part; GO:0005623 cell; GO:0044422 organelle part; GO:0043228 non-membrane-bounded organelle; GO:0043226 organelle; GO:0044391 …	GO:0097159 organic cyclic compound binding; GO:1901363 heterocyclic compound binding; GO:0003723 RNA binding; GO:0005488 binding; GO:0003676 nucleic acid binding; GO:0005198 structural molecule activity; GO:0003735 structural constituent of ribosome;	K02958	RP-S15e; small subunit ribosomal protein S15e	gga03010 Ribosome - Gallus gallus (chicken);	IPR023575;	Ribosomal protein S19, superfamily;
A0A1L1RWX3	Alpha-adducin	1.208	Up	0.0329	ADD1	80.68	cytoplasm,nucleus		GO:0005856 cytoskeleton; GO:0043226 organelle; GO:0043229 intracellular organelle; GO:0043232 intracellular non-membrane-bounded organelle; GO:0044464 cell part; GO:0005622 intracellular; GO:0044424 intracellular part; GO:0005623 cell; GO:0043228 non-membrane-bounded organelle;		K18622			IPR001303;	Class II aldolase/adducin N-terminal;
A0A1L1RWX6	Acyl-coenzyme A thioesterase 13	0.769	Down	0.00161	ACOT13	9.7353	cytoplasm,nucleus				K17362			IPR029069;	HotDog domain;
A0A1L1RWZ8	Coiled-coil domain-containing protein 58	0.743	Down	0.0164	CCDC58	14.298	extracellular
A0A1L1RX07	"Ubiquinone biosynthesis monooxygenase COQ6, mitochondrial"	0.755	Down	0.0128	Coq6	46.316	nucleus	GO:0051188 cofactor biosynthetic process; GO:0042181 ketone biosynthetic process; GO:1901663 quinone biosynthetic process; GO:0006744 ubiquinone biosynthetic process; GO:0006733 oxidoreduction coenzyme metabolic process; GO:0044711 single-organism biosynthetic process; GO:0055114 oxidation-reduction process; GO:1901661 quinone metabolic process; GO:0044281 small molecule metabolic process; GO:004…	GO:0016020 membrane; GO:0043229 intracellular organelle; GO:0042995 cell projection; GO:0044429 mitochondrial part; GO:0031314 extrinsic component of mitochondrial inner membrane; GO:0019898 extrinsic component of membrane; GO:0031090 organelle membrane; GO:0044446 intracellular organelle part; GO:0005737 cytoplasm; GO:0031967 organelle envelope; GO:0012505 endomembrane system; GO:0044424 intrace…	GO:0016709 oxidoreductase activity, acting on paired donors, with incorporation or reduction of molecular oxygen, NAD(P)H as one donor, and incorporation of one atom of oxygen; GO:1901265 nucleoside phosphate binding; GO:0050660 flavin adenine dinucleotide binding; GO:0043167 ion binding; GO:0016705 oxidoreductase activity, acting on paired donors, with incorporation or reduction of molecular oxy…	K06126	COQ6; ubiquinone biosynthesis monooxygenase Coq6 [EC:1.14.13.-]	gga01100 Metabolic pathways - Gallus gallus (chicken); gga00130 Ubiquinone and other terpenoid-quinone biosynthesis - Gallus gallus (chicken);	IPR002938; IPR023753;	FAD-binding domain; FAD/NAD(P)-binding domain;
A0A1L1RXB9	Perilipin-2	0.737	Down	0.000798	PLIN2	48.083	cytoplasm,nucleus				K17284	PLIN2; perilipin-2	gga03320 PPAR signaling pathway - Gallus gallus (chicken);
A0A1L1RXQ8	Heat shock protein beta-11	0.31	Down	0.000452	hspb11	20.755	mitochondria							IPR002068; IPR008978;	Alpha crystallin/Hsp20 domain; HSP20-like chaperone;
A0A1L1RXR5	Cytochrome b-c1 complex subunit 8	0.738	Down	0.00535	UQCRQ	9.6178	cytoplasm	GO:0098655 cation transmembrane transport; GO:0034220 ion transmembrane transport; GO:0098660 inorganic ion transmembrane transport; GO:0044699 single-organism process; GO:0006818 hydrogen transport; GO:0015992 proton transport; GO:0051234 establishment of localization; GO:0006810 transport; GO:0055085 transmembrane transport; GO:1902578 single-organism localization; GO:0006812 cation transport; …		GO:0008121 ubiquinol-cytochrome-c reductase activity; GO:0015075 ion transmembrane transporter activity; GO:0016679 oxidoreductase activity, acting on diphenols and related substances as donors; GO:0003824 catalytic activity; GO:0022892 substrate-specific transporter activity; GO:0015077 monovalent inorganic cation transmembrane transporter activity; GO:0022890 inorganic cation transmembrane tran…	K00418	QCR8; ubiquinol-cytochrome c reductase subunit 8	gga04260 Cardiac muscle contraction - Gallus gallus (chicken); gga01100 Metabolic pathways - Gallus gallus (chicken); gga00190 Oxidative phosphorylation - Gallus gallus (chicken);
A0A1L1RXX4	Ubiquitin-like domain-containing CTD phosphatase 1	1.84	Up	0.00053	UBLCP1	18.622	cytoplasm	GO:0044267 cellular protein metabolic process; GO:0044238 primary metabolic process; GO:0006470 protein dephosphorylation; GO:0016311 dephosphorylation; GO:0044237 cellular metabolic process; GO:0006796 phosphate-containing compound metabolic process; GO:0071704 organic substance metabolic process; GO:0008152 metabolic process; GO:0006793 phosphorus metabolic process; GO:0044260 cellular macromol…	GO:0043226 organelle; GO:0043231 intracellular membrane-bounded organelle; GO:0043229 intracellular organelle; GO:0005634 nucleus; GO:0044464 cell part; GO:0005622 intracellular; GO:0044424 intracellular part; GO:0043227 membrane-bounded organelle; GO:0005623 cell;	GO:0016787 hydrolase activity; GO:0004721 phosphoprotein phosphatase activity; GO:0003824 catalytic activity; GO:0042578 phosphoric ester hydrolase activity; GO:0016791 phosphatase activity; GO:0016788 hydrolase activity, acting on ester bonds;	K17618			IPR011943; IPR004274; IPR023214;	HAD-superfamily hydrolase, subfamily IIID; FCP1 homology domain; HAD-like domain;
A0A1L1RYG4	Signal peptidase complex subunit 1	0.664	Down	0.00327	SPCS1	11.61	plasma membrane	GO:0006518 peptide metabolic process; GO:0006465 signal peptide processing; GO:0044267 cellular protein metabolic process; GO:0006807 nitrogen compound metabolic process; GO:0016485 protein processing; GO:0043603 cellular amide metabolic process; GO:0044238 primary metabolic process; GO:0044237 cellular metabolic process; GO:0071704 organic substance metabolic process; GO:0008152 metabolic proces…	GO:0043229 intracellular organelle; GO:0016020 membrane; GO:0005783 endoplasmic reticulum; GO:0042175 nuclear outer membrane-endoplasmic reticulum membrane network; GO:0098796 membrane protein complex; GO:0005737 cytoplasm; GO:0044446 intracellular organelle part; GO:0012505 endomembrane system; GO:0032991 macromolecular complex; GO:0031224 intrinsic component of membrane; GO:0044424 intracellula…	GO:0008233 peptidase activity; GO:0016787 hydrolase activity; GO:0003824 catalytic activity;	K12946	SPCS1; signal peptidase complex subunit 1 [EC:3.4.-.-]	gga03060 Protein export - Gallus gallus (chicken);
A0A1L1RYG7	Protein FAM207A	1.479	Up	0.00939	FAM207A	14.48	nucleus
A0A1L1RYV5	tRNA (guanine-N(7)-)-methyltransferase non-catalytic subunit WDR4	1.488	Up	0.0147	WDR4	46.9	cytoplasm	GO:0006396 RNA processing; GO:0034470 ncRNA processing; GO:0036260 RNA capping; GO:0006725 cellular aromatic compound metabolic process; GO:0036265 RNA (guanine-N7)-methylation; GO:1901360 organic cyclic compound metabolic process; GO:0006807 nitrogen compound metabolic process; GO:0009452 7-methylguanosine RNA capping; GO:0044238 primary metabolic process; GO:0044237 cellular metabolic process; …	GO:0043226 organelle; GO:0043231 intracellular membrane-bounded organelle; GO:0043229 intracellular organelle; GO:0005634 nucleus; GO:0044464 cell part; GO:0005622 intracellular; GO:0044424 intracellular part; GO:0043227 membrane-bounded organelle; GO:0005623 cell;	GO:0005515 protein binding; GO:0005488 binding;	K15443			IPR017986; IPR015943;	WD40-repeat-containing domain; WD40/YVTN repeat-like-containing domain;
A0A1L1RYX7	Methylated-DNA--protein-cysteine methyltransferase	1.704	Up	0.000631	MGMT	15.425	extracellular	GO:0033554 cellular response to stress; GO:0051716 cellular response to stimulus; GO:0006725 cellular aromatic compound metabolic process; GO:0006950 response to stress; GO:0006259 DNA metabolic process; GO:1901360 organic cyclic compound metabolic process; GO:0006807 nitrogen compound metabolic process; GO:0044238 primary metabolic process; GO:0050896 response to stimulus; GO:0044237 cellular me…		GO:0003908 methylated-DNA-[protein]-cysteine S-methyltransferase activity; GO:0016741 transferase activity, transferring one-carbon groups; GO:0008168 methyltransferase activity; GO:0003824 catalytic activity; GO:0016740 transferase activity; GO:0008172 S-methyltransferase activity;	K00567			IPR011991; IPR008332; IPR014048;	Winged helix-turn-helix DNA-binding domain; Methylguanine DNA methyltransferase, ribonuclease-like domain; Methylated-DNA-[protein]-cysteine S-methyltransferase, DNA binding;
A0A1L1RYY8	BSD domain-containing protein 1	1.264	Up	0.0292	BSDC1	48.321	cytoplasm							IPR005607;	BSD domain;
A0A1L1RZA0	Sodium channel protein type 5 subunit alpha	0.323	Down	0.000376	Scn5a	218.3	plasma membrane	GO:0007600 sensory perception; GO:0065008 regulation of biological quality; GO:0035725 sodium ion transmembrane transport; GO:0003008 system process; GO:0098655 cation transmembrane transport; GO:0034220 ion transmembrane transport; GO:0098660 inorganic ion transmembrane transport; GO:0030001 metal ion transport; GO:0060078 regulation of postsynaptic membrane potential; GO:0019233 sensory percept…	GO:0016020 membrane; GO:0031226 intrinsic component of plasma membrane; GO:0034706 sodium channel complex; GO:0071944 cell periphery; GO:0034703 cation channel complex; GO:0031224 intrinsic component of membrane; GO:0032991 macromolecular complex; GO:0005887 integral component of plasma membrane; GO:1902495 transmembrane transporter complex; GO:0005623 cell; GO:0016021 integral component of membr…	GO:0015075 ion transmembrane transporter activity; GO:0022803 passive transmembrane transporter activity; GO:0022892 substrate-specific transporter activity; GO:0015077 monovalent inorganic cation transmembrane transporter activity; GO:0015267 channel activity; GO:0022891 substrate-specific transmembrane transporter activity; GO:0005244 voltage-gated ion channel activity; GO:0046873 metal ion tra…	K04842			IPR005821; IPR024583; IPR027359; IPR010526;	Ion transport domain; Voltage-gated Na+ ion channel, cytoplasmic domain; Voltage-dependent channel, four helix bundle domain; Sodium ion transport-associated;
A0A1L1RZA9	Poly [ADP-ribose] polymerase 12	1.373	Up	0.00903	Parp12	79.69	nucleus			GO:0016763 transferase activity, transferring pentosyl groups; GO:0003950 NAD+ ADP-ribosyltransferase activity; GO:0003824 catalytic activity; GO:0005488 binding; GO:0043167 ion binding; GO:0043169 cation binding; GO:0046872 metal ion binding; GO:0016757 transferase activity, transferring glycosyl groups; GO:0016740 transferase activity;	K15259			IPR000571; IPR004170; IPR012317;	Zinc finger, CCCH-type; WWE domain; Poly(ADP-ribose) polymerase, catalytic domain;
A0A1L1RZM9	NADH-cytochrome b5 reductase 3	0.809	Down	0.0154	CYB5R3	34.088	mitochondria	GO:0044699 single-organism process; GO:0008152 metabolic process; GO:0055114 oxidation-reduction process; GO:0044710 single-organism metabolic process;		GO:0003824 catalytic activity; GO:0016491 oxidoreductase activity;	K00326	E1.6.2.2; cytochrome-b5 reductase [EC:1.6.2.2]	gga00520 Amino sugar and nucleotide sugar metabolism - Gallus gallus (chicken);	IPR001433; IPR017927; IPR008333; IPR017938; IPR001709;	Oxidoreductase FAD/NAD(P)-binding; Ferredoxin reductase-type FAD-binding domain; Oxidoreductase, FAD-binding domain; Riboflavin synthase-like beta-barrel; Flavoprotein pyridine nucleotide cytochrome reductase;
A0A1L1S077	Carbonic anhydrase 9	0.733	Down	0.00819	Ca9	29.603	mitochondria	GO:0008152 metabolic process; GO:0006730 one-carbon metabolic process; GO:0044710 single-organism metabolic process; GO:0044281 small molecule metabolic process; GO:0044763 single-organism cellular process; GO:0044699 single-organism process; GO:0009987 cellular process; GO:0044237 cellular metabolic process;		GO:0046914 transition metal ion binding; GO:0003824 catalytic activity; GO:0005488 binding; GO:0043167 ion binding; GO:0016829 lyase activity; GO:0046872 metal ion binding; GO:0043169 cation binding; GO:0016836 hydro-lyase activity; GO:0008270 zinc ion binding; GO:0004089 carbonate dehydratase activity; GO:0016835 carbon-oxygen lyase activity;	K01672	CA; carbonic anhydrase [EC:4.2.1.1]	gga00910 Nitrogen metabolism - Gallus gallus (chicken);	IPR001148;	Alpha carbonic anhydrase;
A0A1L1S085	"Peptidyl-prolyl cis-trans isomerase F, mitochondrial"	0.792	Down	0.0167	PPIF	15.115	extracellular	GO:0044267 cellular protein metabolic process; GO:0044238 primary metabolic process; GO:0018208 peptidyl-proline modification; GO:0000413 protein peptidyl-prolyl isomerization; GO:0044237 cellular metabolic process; GO:0071704 organic substance metabolic process; GO:0006457 protein folding; GO:0018193 peptidyl-amino acid modification; GO:0008152 metabolic process; GO:0044260 cellular macromolecul…		GO:0003755 peptidyl-prolyl cis-trans isomerase activity; GO:0016853 isomerase activity; GO:0003824 catalytic activity; GO:0016859 cis-trans isomerase activity;	K09565	PPIF; peptidyl-prolyl isomerase F (cyclophilin D) [EC:5.2.1.8]	gga04020 Calcium signaling pathway - Gallus gallus (chicken);	IPR002130; IPR029000;	Cyclophilin-type peptidyl-prolyl cis-trans isomerase domain; Cyclophilin-like domain;
A0A1L1S093	Endoplasmin	0.701	Down	0.000436	HSP90B1	91.213	endoplasmic reticulum	GO:0006457 protein folding; GO:0006950 response to stress; GO:0050896 response to stimulus; GO:0009987 cellular process;		GO:0005524 ATP binding; GO:1901265 nucleoside phosphate binding; GO:0001882 nucleoside binding; GO:0043167 ion binding; GO:0005515 protein binding; GO:0000166 nucleotide binding; GO:0097159 organic cyclic compound binding; GO:1901363 heterocyclic compound binding; GO:0032549 ribonucleoside binding; GO:0097367 carbohydrate derivative binding; GO:0032553 ribonucleotide binding; GO:0005488 binding; …	K09487	HSP90B; heat shock protein 90kDa beta	gga04141 Protein processing in endoplasmic reticulum - Gallus gallus (chicken);	IPR020568; IPR020575; IPR003594;	Ribosomal protein S5 domain 2-type fold; Heat shock protein Hsp90, N-terminal; Histidine kinase-like ATPase, C-terminal domain;
A0A1L1S0A0	"Electron transfer flavoprotein subunit alpha, mitochondrial"	0.818	Down	0.00459	ETFA	33.985	cytoplasm			GO:0097159 organic cyclic compound binding; GO:1901363 heterocyclic compound binding; GO:0009055 electron carrier activity; GO:1901265 nucleoside phosphate binding; GO:0050660 flavin adenine dinucleotide binding; GO:0005488 binding; GO:0043167 ion binding; GO:0043168 anion binding; GO:0000166 nucleotide binding; GO:0048037 cofactor binding; GO:0036094 small molecule binding; GO:0050662 coenzyme b…	K03522			IPR014731; IPR014729; IPR033947; IPR014730; IPR029035;	Electron transfer flavoprotein, alpha subunit, C-terminal; Rossmann-like alpha/beta/alpha sandwich fold; Electron transfer flavoprotein, alpha subunit, N-terminal; Electron transfer flavoprotein, alpha/beta-subunit, N-terminal; DHS-like NAD/FAD-binding domain;
A0A1L1S0G7	Tetraspanin-6	1.604	Up	0.000905	TSPAN6	18.36	extracellular		GO:0031224 intrinsic component of membrane; GO:0016020 membrane; GO:0016021 integral component of membrane; GO:0044425 membrane part;		K17295			IPR008952;	Tetraspanin, EC2 domain;
A0M8T8	Caveolin-1	0.678	Down	0.000198	CAV1	20.468	cytoplasm	GO:0044700 single organism signaling; GO:0002694 regulation of leukocyte activation; GO:0010608 posttranscriptional regulation of gene expression; GO:0044255 cellular lipid metabolic process; GO:0032091 negative regulation of protein binding; GO:0044237 cellular metabolic process; GO:0009607 response to biotic stimulus; GO:0071900 regulation of protein serine/threonine kinase activity; GO:0001525…	GO:0016020 membrane; GO:0031090 organelle membrane; GO:0098857 membrane microdomain; GO:0099568 cytoplasmic region; GO:0005737 cytoplasm; GO:0044433 cytoplasmic vesicle part; GO:0032991 macromolecular complex; GO:0005887 integral component of plasma membrane; GO:0005623 cell; GO:0044422 organelle part; GO:0098590 plasma membrane region; GO:0005925 focal adhesion; GO:0005622 intracellular; GO:0099…	GO:0008200 ion channel inhibitor activity; GO:0048365 Rac GTPase binding; GO:0005102 receptor binding; GO:0046983 protein dimerization activity; GO:0019901 protein kinase binding; GO:0061134 peptidase regulator activity; GO:0016504 peptidase activator activity; GO:0099106 ion channel regulator activity; GO:0070320 inward rectifier potassium channel inhibitor activity; GO:0050998 nitric-oxide synt…	K06278	CAV1; caveolin 1	gga04510 Focal adhesion - Gallus gallus (chicken); gga04144 Endocytosis - Gallus gallus (chicken);
A4F5B6	Tapasin	1.303	Up	0.00608	TAPBP	45.516	extracellular		GO:0031224 intrinsic component of membrane; GO:0016020 membrane; GO:0016021 integral component of membrane; GO:0044425 membrane part;	GO:0005515 protein binding; GO:0005488 binding;	K08058			IPR007110; IPR013783; IPR013106; IPR003599; IPR003597;	Immunoglobulin-like domain; Immunoglobulin-like fold; Immunoglobulin V-set domain; Immunoglobulin subtype; Immunoglobulin C1-set;
A4LA71	Protein sprouty homolog 1	0.593	Down	0.000764	SPRY1	34.959	cytoplasm	GO:0060602 branch elongation of an epithelium; GO:0030323 respiratory tube development; GO:0048754 branching morphogenesis of an epithelial tube; GO:0008285 negative regulation of cell proliferation; GO:0071900 regulation of protein serine/threonine kinase activity; GO:0051240 positive regulation of multicellular organismal process; GO:0051056 regulation of small GTPase mediated signal transducti…	GO:0043229 intracellular organelle; GO:0016020 membrane; GO:0044446 intracellular organelle part; GO:0005737 cytoplasm; GO:0012505 endomembrane system; GO:0031981 nuclear lumen; GO:0044424 intracellular part; GO:0005829 cytosol; GO:0005623 cell; GO:0044422 organelle part; GO:0043226 organelle; GO:0043231 intracellular membrane-bounded organelle; GO:0031974 membrane-enclosed lumen; GO:0005634 nucl…		K04704
A4PBT0	Metallothionein-1	2.925	Up	0.000533	---	6.2775	extracellular			GO:0046872 metal ion binding; GO:0043169 cation binding; GO:0005488 binding; GO:0043167 ion binding;	K14739			IPR023587; IPR017854;	Metallothionein domain, vertebrate; Metallothionein domain;
A6NAB8	Fatty acid desaturase 2	1.773	Up	0.000514	FADS2	51.99	cytoplasm	GO:0008152 metabolic process; GO:0055114 oxidation-reduction process; GO:0044710 single-organism metabolic process; GO:0044699 single-organism process; GO:0044238 primary metabolic process; GO:0071704 organic substance metabolic process; GO:0006629 lipid metabolic process;	GO:0031224 intrinsic component of membrane; GO:0016020 membrane; GO:0016021 integral component of membrane; GO:0044425 membrane part;	GO:0003824 catalytic activity; GO:0016491 oxidoreductase activity;	K10226	FADS2; acyl-CoA 6-desaturase (Delta-6 desaturase) [EC:1.14.19.3]	gga01040 Biosynthesis of unsaturated fatty acids - Gallus gallus (chicken); gga00592 alpha-Linolenic acid metabolism - Gallus gallus (chicken); gga03320 PPAR signaling pathway - Gallus gallus (chicken); gga01212 Fatty acid metabolism - Gallus gallus (chicken);	IPR005804; IPR001199;	Fatty acid desaturase domain; Cytochrome b5-like heme/steroid binding domain;
B2X021	Interferon-induced GTP-binding protein Mx	1.648	Up	0.00438	MX	79.532	cytoplasm	GO:0044085 cellular component biogenesis; GO:0016043 cellular component organization; GO:0002252 immune effector process; GO:0048285 organelle fission; GO:0098542 defense response to other organism; GO:0090148 membrane fission; GO:0044699 single-organism process; GO:0043207 response to external biotic stimulus; GO:0044764 multi-organism cellular process; GO:0050896 response to stimulus; GO:005170…	GO:0016020 membrane; GO:0043229 intracellular organelle; GO:0044429 mitochondrial part; GO:0031090 organelle membrane; GO:0005737 cytoplasm; GO:0044446 intracellular organelle part; GO:0031967 organelle envelope; GO:0044424 intracellular part; GO:0005623 cell; GO:0044422 organelle part; GO:0005739 mitochondrion; GO:0005740 mitochondrial envelope; GO:0043231 intracellular membrane-bounded organell…	GO:1901265 nucleoside phosphate binding; GO:0016817 hydrolase activity, acting on acid anhydrides; GO:0005515 protein binding; GO:0016787 hydrolase activity; GO:1901363 heterocyclic compound binding; GO:0097159 organic cyclic compound binding; GO:0008092 cytoskeletal protein binding; GO:0016462 pyrophosphatase activity; GO:0032553 ribonucleotide binding; GO:0003824 catalytic activity; GO:0005488 …	K14754	MX1; interferon-induced GTP-binding protein Mx1	gga05164 Influenza A - Gallus gallus (chicken);	IPR030381; IPR003130; IPR020850; IPR027417; IPR001401; IPR000375;	Dynamin-type guanine nucleotide-binding (G) domain; Dynamin GTPase effector; GTPase effector domain; P-loop containing nucleoside triphosphate hydrolase; Dynamin, GTPase domain; Dynamin central domain;
E1BQ58	"Ribosome-recycling factor, mitochondrial"	0.631	Down	0.00144	Mrrf	28.567	mitochondria	GO:0006518 peptide metabolic process; GO:0043043 peptide biosynthetic process; GO:0044267 cellular protein metabolic process; GO:0006807 nitrogen compound metabolic process; GO:0009058 biosynthetic process; GO:0043603 cellular amide metabolic process; GO:0044238 primary metabolic process; GO:1901566 organonitrogen compound biosynthetic process; GO:1901576 organic substance biosynthetic process; G…	GO:0043226 organelle; GO:0043231 intracellular membrane-bounded organelle; GO:0043229 intracellular organelle; GO:0044464 cell part; GO:0005622 intracellular; GO:0005737 cytoplasm; GO:0044424 intracellular part; GO:0043227 membrane-bounded organelle; GO:0005623 cell; GO:0005739 mitochondrion; GO:0044444 cytoplasmic part;	GO:0043023 ribosomal large subunit binding; GO:0005488 binding; GO:0043021 ribonucleoprotein complex binding; GO:0044877 macromolecular complex binding;	K02838			IPR023584; IPR024946;	Ribosome recycling factor domain; Arginine repressor C-terminal-like domain;
E1BQC5	Poly [ADP-ribose] polymerase 14	1.542	Up	0.00102	PARP14	187.33	cytoplasm			GO:0016763 transferase activity, transferring pentosyl groups; GO:0016757 transferase activity, transferring glycosyl groups; GO:0003950 NAD+ ADP-ribosyltransferase activity; GO:0003824 catalytic activity; GO:0016740 transferase activity;	K15261			IPR002589; IPR012317;	Macro domain; Poly(ADP-ribose) polymerase, catalytic domain;
E1BQF9	Cold shock domain-containing protein E1	1.218	Up	0.000133	CSDE1	88.631	nucleus	GO:0050794 regulation of cellular process; GO:0006725 cellular aromatic compound metabolic process; GO:0060255 regulation of macromolecule metabolic process; GO:0019219 regulation of nucleobase-containing compound metabolic process; GO:0048519 negative regulation of biological process; GO:0044237 cellular metabolic process; GO:0071704 organic substance metabolic process; GO:2001141 regulation of …	GO:0016020 membrane; GO:0043229 intracellular organelle; GO:0044429 mitochondrial part; GO:0070937 CRD-mediated mRNA stability complex; GO:0031090 organelle membrane; GO:0071944 cell periphery; GO:0031967 organelle envelope; GO:0044446 intracellular organelle part; GO:0005737 cytoplasm; GO:0012505 endomembrane system; GO:0032991 macromolecular complex; GO:0044424 intracellular part; GO:0005829 cy…	GO:0097159 organic cyclic compound binding; GO:1901363 heterocyclic compound binding; GO:0003677 DNA binding; GO:0003723 RNA binding; GO:0005488 binding; GO:0003676 nucleic acid binding;				IPR024642; IPR011129; IPR012340; IPR002059;	SUZ-C domain; Cold shock domain; Nucleic acid-binding, OB-fold; Cold-shock protein, DNA-binding;
E1BQJ0	Rab GTPase-activating protein 1-like	1.298	Up	0.00117	RABGAP1L	119.58	plasma membrane	GO:0050789 regulation of biological process; GO:0051336 regulation of hydrolase activity; GO:0043547 positive regulation of GTPase activity; GO:0051345 positive regulation of hydrolase activity; GO:0032879 regulation of localization; GO:0050790 regulation of catalytic activity; GO:0044093 positive regulation of molecular function; GO:0065009 regulation of molecular function; GO:0043087 regulation…	GO:0097708 intracellular vesicle; GO:0043229 intracellular organelle; GO:0005929 cilium; GO:0042995 cell projection; GO:0031410 cytoplasmic vesicle; GO:0031982 vesicle; GO:0005737 cytoplasm; GO:0012505 endomembrane system; GO:0044424 intracellular part; GO:0005623 cell; GO:0005769 early endosome; GO:0043226 organelle; GO:0043231 intracellular membrane-bounded organelle; GO:0005634 nucleus; GO:004…	GO:0031267 small GTPase binding; GO:0030234 enzyme regulator activity; GO:0017016 Ras GTPase binding; GO:0060589 nucleoside-triphosphatase regulator activity; GO:0005488 binding; GO:0030695 GTPase regulator activity; GO:0005515 protein binding; GO:0098772 molecular function regulator; GO:0051020 GTPase binding; GO:0008047 enzyme activator activity; GO:0019899 enzyme binding; GO:0017137 Rab GTPase…	K20284			IPR011993; IPR022164; IPR000195; IPR006020;	PH domain-like; Kinesin-like; Rab-GTPase-TBC domain; PTB/PI domain;
E1BQL9	Putative interleukin-17 receptor E-like	0.471	Down	0.01	IL17REL	39.085	extracellular	GO:0050794 regulation of cellular process; GO:0044700 single organism signaling; GO:0051716 cellular response to stimulus; GO:0034097 response to cytokine; GO:0007166 cell surface receptor signaling pathway; GO:0071310 cellular response to organic substance; GO:0044699 single-organism process; GO:0010033 response to organic substance; GO:0023052 signaling; GO:0050896 response to stimulus; GO:0071…	GO:0016020 membrane; GO:0031226 intrinsic component of plasma membrane; GO:0044459 plasma membrane part; GO:0044425 membrane part; GO:0044464 cell part; GO:0071944 cell periphery; GO:0031224 intrinsic component of membrane; GO:0005887 integral component of plasma membrane; GO:0005623 cell; GO:0016021 integral component of membrane; GO:0005886 plasma membrane;	GO:0038023 signaling receptor activity; GO:0030368 interleukin-17 receptor activity; GO:0060089 molecular transducer activity; GO:0004872 receptor activity; GO:0004888 transmembrane signaling receptor activity; GO:0004896 cytokine receptor activity; GO:0004871 signal transducer activity; GO:0099600 transmembrane receptor activity;				IPR027841;	Interleukin-17 receptor C/E, N-terminal;
E1BQM1	Cysteine-rich with EGF-like domain protein 2-A	0.83	Down	0.0303	creld2-a	39.437	extracellular		GO:0043229 intracellular organelle; GO:0005615 extracellular space; GO:0044421 extracellular region part; GO:0005783 endoplasmic reticulum; GO:0005737 cytoplasm; GO:0012505 endomembrane system; GO:0044424 intracellular part; GO:0005623 cell; GO:0005576 extracellular region; GO:0043231 intracellular membrane-bounded organelle; GO:0043226 organelle; GO:0005622 intracellular; GO:0044464 cell part; G…	GO:0043169 cation binding; GO:0046872 metal ion binding; GO:0005515 protein binding; GO:0005509 calcium ion binding; GO:0005488 binding; GO:0043167 ion binding;				IPR021852; IPR002049; IPR001881; IPR000742; IPR009030;	Domain of unknown function DUF3456; Laminin EGF domain; EGF-like calcium-binding domain; EGF-like domain; Growth factor receptor cysteine-rich domain;
E1BQU9	Inactive serine protease 35	0.479	Down	0.000735	PRSS35	46.867	extracellular	GO:0006508 proteolysis; GO:0008152 metabolic process; GO:0043170 macromolecule metabolic process; GO:0019538 protein metabolic process; GO:0044238 primary metabolic process; GO:0071704 organic substance metabolic process;	GO:0043226 organelle; GO:0043231 intracellular membrane-bounded organelle; GO:0043229 intracellular organelle; GO:0044464 cell part; GO:0005622 intracellular; GO:0005737 cytoplasm; GO:0044424 intracellular part; GO:0043227 membrane-bounded organelle; GO:0005623 cell; GO:0005739 mitochondrion; GO:0044444 cytoplasmic part;	GO:0004252 serine-type endopeptidase activity; GO:0004175 endopeptidase activity; GO:0008233 peptidase activity; GO:0003824 catalytic activity; GO:0017171 serine hydrolase activity; GO:0008236 serine-type peptidase activity; GO:0070011 peptidase activity, acting on L-amino acid peptides; GO:0016787 hydrolase activity;				IPR009003; IPR001254;	Peptidase S1, PA clan; Serine proteases, trypsin domain;
E1BQV4	ER membrane protein complex subunit 3	0.794	Down	0.00137	EMC3	30.099	endoplasmic reticulum	GO:0006457 protein folding; GO:0034975 protein folding in endoplasmic reticulum; GO:0009987 cellular process;	GO:0043229 intracellular organelle; GO:0016020 membrane; GO:0005783 endoplasmic reticulum; GO:0042175 nuclear outer membrane-endoplasmic reticulum membrane network; GO:0098796 membrane protein complex; GO:0005737 cytoplasm; GO:0044446 intracellular organelle part; GO:0012505 endomembrane system; GO:0032991 macromolecular complex; GO:0031224 intrinsic component of membrane; GO:0044424 intracellula…
E1BQW2	Required for meiotic nuclear division protein 1 homolog	0.743	Down	0.00124	RMND1	51.897	mitochondria	GO:0050794 regulation of cellular process; GO:0032270 positive regulation of cellular protein metabolic process; GO:0060255 regulation of macromolecule metabolic process; GO:0010608 posttranscriptional regulation of gene expression; GO:0009891 positive regulation of biosynthetic process; GO:0009893 positive regulation of metabolic process; GO:0051173 positive regulation of nitrogen compound metab…	GO:0043226 organelle; GO:0043231 intracellular membrane-bounded organelle; GO:0043229 intracellular organelle; GO:0044464 cell part; GO:0005622 intracellular; GO:0005737 cytoplasm; GO:0044424 intracellular part; GO:0043227 membrane-bounded organelle; GO:0005623 cell; GO:0005739 mitochondrion; GO:0044444 cytoplasmic part;					IPR003734;	Domain of unknown function DUF155;
E1BQX1	Protein FAM185A	0.795	Down	0.0143	FAM185A	40.689	mitochondria		GO:0044464 cell part; GO:0005622 intracellular; GO:0005737 cytoplasm; GO:0044424 intracellular part; GO:0005829 cytosol; GO:0005623 cell; GO:0044444 cytoplasmic part;
E1BRF3	C-Myc-binding protein	1.212	Up	0.0165	MYCBP	11.89	mitochondria	GO:0050794 regulation of cellular process; GO:0010468 regulation of gene expression; GO:0006355 regulation of transcription, DNA-templated; GO:0031326 regulation of cellular biosynthetic process; GO:0080090 regulation of primary metabolic process; GO:0060255 regulation of macromolecule metabolic process; GO:0019219 regulation of nucleobase-containing compound metabolic process; GO:0010556 regulat…		GO:0000989 transcription factor activity, transcription factor binding; GO:0003713 transcription coactivator activity; GO:0003712 transcription cofactor activity; GO:0000988 transcription factor activity, protein binding;
E1BRR4	Scavenger receptor class A member 5	2.595	Up	0.0494	SCARA5	48.762	extracellular	GO:0044085 cellular component biogenesis; GO:0034755 iron ion transmembrane transport; GO:0065008 regulation of biological quality; GO:0044699 single-organism process; GO:0051234 establishment of localization; GO:0000041 transition metal ion transport; GO:0022607 cellular component assembly; GO:0065003 macromolecular complex assembly; GO:0009408 response to heat; GO:1900046 regulation of hemostas…	GO:0016020 membrane; GO:0031226 intrinsic component of plasma membrane; GO:0044459 plasma membrane part; GO:0044425 membrane part; GO:0071944 cell periphery; GO:0044464 cell part; GO:0031224 intrinsic component of membrane; GO:0009986 cell surface; GO:0005887 integral component of plasma membrane; GO:0005623 cell; GO:0016021 integral component of membrane; GO:0005886 plasma membrane;	GO:0070287 ferritin receptor activity; GO:0038024 cargo receptor activity; GO:0005044 scavenger receptor activity; GO:0060089 molecular transducer activity; GO:0004872 receptor activity;				IPR001190; IPR017448; IPR003543;	SRCR domain; SRCR-like domain; Macrophage scavenger receptor;
E1BRU9	Peroxisomal carnitine O-octanoyltransferase	0.735	Down	0.000391	CROT	70.06	cytoplasm	GO:0009116 nucleoside metabolic process; GO:0042278 purine nucleoside metabolic process; GO:0009117 nucleotide metabolic process; GO:0044699 single-organism process; GO:0044255 cellular lipid metabolic process; GO:0044237 cellular metabolic process; GO:0006796 phosphate-containing compound metabolic process; GO:0051234 establishment of localization; GO:0008152 metabolic process; GO:0006091 genera…	GO:0043231 intracellular membrane-bounded organelle; GO:0043226 organelle; GO:0043229 intracellular organelle; GO:0044464 cell part; GO:0005622 intracellular; GO:0005777 peroxisome; GO:0042579 microbody; GO:0005737 cytoplasm; GO:0044424 intracellular part; GO:0043227 membrane-bounded organelle; GO:0005623 cell; GO:0005739 mitochondrion; GO:0044444 cytoplasmic part;	GO:0016746 transferase activity, transferring acyl groups; GO:0008458 carnitine O-octanoyltransferase activity; GO:0016406 carnitine O-acyltransferase activity; GO:0005102 receptor binding; GO:0003824 catalytic activity; GO:0005488 binding; GO:0016414 O-octanoyltransferase activity; GO:0005515 protein binding; GO:0016415 octanoyltransferase activity; GO:0016747 transferase activity, transferring …	K05940	CROT; carnitine O-octanoyltransferase [EC:2.3.1.137]	gga04146 Peroxisome - Gallus gallus (chicken);
E1BRV6	Neutral amino acid transporter A	1.332	Up	0.00867	SLC1A4	55.685	plasma membrane	GO:0032329 serine transport; GO:0098661 inorganic anion transmembrane transport; GO:0015826 threonine transport; GO:0072337 modified amino acid transport; GO:0034220 ion transmembrane transport; GO:0015824 proline transport; GO:0015807 L-amino acid transport; GO:0044699 single-organism process; GO:0006821 chloride transport; GO:0050877 neurological system process; GO:0098656 anion transmembrane t…	GO:0043229 intracellular organelle; GO:0016020 membrane; GO:0099513 polymeric cytoskeletal fiber; GO:0044421 extracellular region part; GO:0043232 intracellular non-membrane-bounded organelle; GO:0044430 cytoskeletal part; GO:0044446 intracellular organelle part; GO:0031982 vesicle; GO:0031224 intrinsic component of membrane; GO:0044424 intracellular part; GO:0099512 supramolecular fiber; GO:0005…	GO:0015179 L-amino acid transmembrane transporter activity; GO:0022803 passive transmembrane transporter activity; GO:0022892 substrate-specific transporter activity; GO:0022858 alanine transmembrane transporter activity; GO:0015194 L-serine transmembrane transporter activity; GO:0015267 channel activity; GO:0015103 inorganic anion transmembrane transporter activity; GO:0022891 substrate-specific…	K05615
E1BRX6	Calcium-binding and coiled-coil domain-containing protein 2	2.24	Up	0.00153	CALCOCO2	54.629	cytoplasm	GO:0050794 regulation of cellular process; GO:0031331 positive regulation of cellular catabolic process; GO:0098542 defense response to other organism; GO:0043207 response to external biotic stimulus; GO:0050896 response to stimulus; GO:0006914 autophagy; GO:0051707 response to other organism; GO:0044237 cellular metabolic process; GO:0045087 innate immune response; GO:1901096 regulation of autop…	GO:0016020 membrane; GO:0043229 intracellular organelle; GO:0005737 cytoplasm; GO:0044424 intracellular part; GO:0005829 cytosol; GO:0005623 cell; GO:0005776 autophagosome; GO:0043226 organelle; GO:0043231 intracellular membrane-bounded organelle; GO:0005622 intracellular; GO:0044464 cell part; GO:0005773 vacuole; GO:0048471 perinuclear region of cytoplasm; GO:0043227 membrane-bounded organelle; …	GO:0005515 protein binding; GO:0042802 identical protein binding; GO:0042803 protein homodimerization activity; GO:0005488 binding; GO:0046983 protein dimerization activity;	K21348	CALCOCO2; calcium-binding and coiled-coil domain-containing protein 2	gga04137 Mitophagy - animal - Gallus gallus (chicken);	IPR012852;	Calcium binding and coiled-coil domain-like;
E1BRY9	"Axin interactor, dorsalization-associated protein"	1.234	Up	0.0367	Aida	34.908	nucleus	GO:0050794 regulation of cellular process; GO:0044700 single organism signaling; GO:0032502 developmental process; GO:0051716 cellular response to stimulus; GO:0044707 single-multicellular organism process; GO:0003002 regionalization; GO:0035556 intracellular signal transduction; GO:0007389 pattern specification process; GO:0044699 single-organism process; GO:0023052 signaling; GO:0050896 respons…	GO:0016020 membrane; GO:0005623 cell; GO:0005622 intracellular; GO:0044464 cell part;	GO:0008289 lipid binding; GO:0043168 anion binding; GO:0005488 binding; GO:0035091 phosphatidylinositol binding; GO:0005543 phospholipid binding; GO:0043167 ion binding;				IPR023421; IPR025939;	Axin interactor, dorsalization-associated protein, N-terminal; Axin interactor dorsalization-associated protein, C-terminal domain;
E1BS31	MAGUK p55 subfamily member 6	0.782	Down	0.0292	MPP6	61.167	cytoplasm		GO:0016020 membrane; GO:0070062 extracellular exosome; GO:0043226 organelle; GO:0044421 extracellular region part; GO:0044464 cell part; GO:0071944 cell periphery; GO:0031982 vesicle; GO:1903561 extracellular vesicle; GO:0005623 cell; GO:0043227 membrane-bounded organelle; GO:0005576 extracellular region; GO:0043230 extracellular organelle; GO:0005886 plasma membrane;	GO:0005515 protein binding; GO:0005488 binding;				IPR014775; IPR011511; IPR001452; IPR008144; IPR001478; IPR008145; IPR027417; IPR004172;	L27 domain, C-terminal; Variant SH3 domain; SH3 domain; Guanylate kinase-like domain; PDZ domain; Guanylate kinase/L-type calcium channel beta subunit; P-loop containing nucleoside triphosphate hydrolase; L27 domain;
E1BS37	Estradiol 17-beta-dehydrogenase 11	0.716	Down	0.00336	HSD17B11	32.639	plasma membrane							IPR016040;	NAD(P)-binding domain;
E1BS45	Coiled-coil domain-containing protein 126	0.682	Down	0.0296	CCDC126	15.495	extracellular	GO:0006486 protein glycosylation; GO:0043413 macromolecule glycosylation; GO:0009101 glycoprotein biosynthetic process; GO:0044763 single-organism cellular process; GO:0044267 cellular protein metabolic process; GO:0009100 glycoprotein metabolic process; GO:0044699 single-organism process; GO:0009058 biosynthetic process; GO:0044238 primary metabolic process; GO:0044237 cellular metabolic process…	GO:0043229 intracellular organelle; GO:0016020 membrane; GO:0005737 cytoplasm; GO:0031224 intrinsic component of membrane; GO:0012505 endomembrane system; GO:0044424 intracellular part; GO:0005623 cell; GO:0016021 integral component of membrane; GO:0043231 intracellular membrane-bounded organelle; GO:0043226 organelle; GO:0005622 intracellular; GO:0044464 cell part; GO:0044425 membrane part; GO:0…	GO:0008375 acetylglucosaminyltransferase activity; GO:0030144 alpha-1,6-mannosylglycoprotein 6-beta-N-acetylglucosaminyltransferase activity; GO:0016758 transferase activity, transferring hexosyl groups; GO:0003824 catalytic activity; GO:0008194 UDP-glycosyltransferase activity; GO:0016757 transferase activity, transferring glycosyl groups; GO:0016740 transferase activity;				IPR027833;	Domain of unknown function DUF4525;
E1BSA2	Probable rRNA-processing protein EBP2	1.49	Up	2.52e-05	Ebna1bp2	34.398	nucleus	GO:0016072 rRNA metabolic process; GO:0006396 RNA processing; GO:0034470 ncRNA processing; GO:0044085 cellular component biogenesis; GO:0022613 ribonucleoprotein complex biogenesis; GO:0006725 cellular aromatic compound metabolic process; GO:0006807 nitrogen compound metabolic process; GO:1901360 organic cyclic compound metabolic process; GO:0042254 ribosome biogenesis; GO:0044238 primary metabol…	GO:0043229 intracellular organelle; GO:0043232 intracellular non-membrane-bounded organelle; GO:0044446 intracellular organelle part; GO:0032991 macromolecular complex; GO:0031981 nuclear lumen; GO:0044424 intracellular part; GO:0005730 nucleolus; GO:0005623 cell; GO:0044422 organelle part; GO:0030684 preribosome; GO:0043228 non-membrane-bounded organelle; GO:0043231 intracellular membrane-bounde…		K14823
E1BSE6	"FAST kinase domain-containing protein 2, mitochondrial"	0.788	Down	0.00304	FASTKD2	77.344	mitochondria	GO:0044085 cellular component biogenesis; GO:0016310 phosphorylation; GO:0016043 cellular component organization; GO:0022613 ribonucleoprotein complex biogenesis; GO:0022618 ribonucleoprotein complex assembly; GO:0044267 cellular protein metabolic process; GO:0044237 cellular metabolic process; GO:0061668 mitochondrial ribosome assembly; GO:0006796 phosphate-containing compound metabolic process;…	GO:0005759 mitochondrial matrix; GO:0043229 intracellular organelle; GO:0044421 extracellular region part; GO:0042645 mitochondrial nucleoid; GO:0044429 mitochondrial part; GO:0043232 intracellular non-membrane-bounded organelle; GO:0005737 cytoplasm; GO:0044446 intracellular organelle part; GO:0032991 macromolecular complex; GO:0044424 intracellular part; GO:0005623 cell; GO:0005576 extracellula…	GO:0097159 organic cyclic compound binding; GO:1901363 heterocyclic compound binding; GO:0003723 RNA binding; GO:0016301 kinase activity; GO:0016773 phosphotransferase activity, alcohol group as acceptor; GO:0003824 catalytic activity; GO:0005488 binding; GO:0003676 nucleic acid binding; GO:0004672 protein kinase activity; GO:0016740 transferase activity; GO:0019843 rRNA binding; GO:0016772 trans…	K18190			IPR013584; IPR013579; IPR010622;	RAP domain; FAST kinase-like protein, subdomain 2; FAST kinase leucine-rich;
E1BSJ2	40S ribosomal protein S21	1.201	Up	0.0375	rps21	9.1183	cytoplasm	GO:0044085 cellular component biogenesis; GO:0031123 RNA 3'-end processing; GO:0022613 ribonucleoprotein complex biogenesis; GO:0006518 peptide metabolic process; GO:0000466 maturation of 5.8S rRNA from tricistronic rRNA transcript (SSU-rRNA, 5.8S rRNA, LSU-rRNA); GO:0000461 endonucleolytic cleavage to generate mature 3'-end of SSU-rRNA from (SSU-rRNA, 5.8S rRNA, LSU-rRNA); GO:0006725 cellular ar…	GO:0005840 ribosome; GO:0043229 intracellular organelle; GO:0043232 intracellular non-membrane-bounded organelle; GO:0015935 small ribosomal subunit; GO:0044446 intracellular organelle part; GO:0005737 cytoplasm; GO:0032991 macromolecular complex; GO:0044424 intracellular part; GO:0005829 cytosol; GO:0005623 cell; GO:0044422 organelle part; GO:0043228 non-membrane-bounded organelle; GO:0043226 or…	GO:0097159 organic cyclic compound binding; GO:1901363 heterocyclic compound binding; GO:0003723 RNA binding; GO:0047485 protein N-terminus binding; GO:0005488 binding; GO:0003676 nucleic acid binding; GO:0005515 protein binding; GO:0005198 structural molecule activity; GO:0003735 structural constituent of ribosome;	K02971	RP-S21e; small subunit ribosomal protein S21e	gga03010 Ribosome - Gallus gallus (chicken);
E1BSS3	Eukaryotic translation initiation factor 3 subunit A	1.213	Up	0.0295	EIF3A	143.37	nucleus	GO:0050794 regulation of cellular process; GO:0044085 cellular component biogenesis; GO:0016043 cellular component organization; GO:0022613 ribonucleoprotein complex biogenesis; GO:0006518 peptide metabolic process; GO:0022618 ribonucleoprotein complex assembly; GO:0060255 regulation of macromolecule metabolic process; GO:0010608 posttranscriptional regulation of gene expression; GO:0044267 cellu…	GO:0005737 cytoplasm; GO:0071541 eukaryotic translation initiation factor 3 complex, eIF3m; GO:0032991 macromolecular complex; GO:0044424 intracellular part; GO:0005623 cell; GO:0033290 eukaryotic 48S preinitiation complex; GO:0005622 intracellular; GO:0044464 cell part; GO:0070993 translation preinitiation complex; GO:0043614 multi-eIF complex; GO:0016282 eukaryotic 43S preinitiation complex; GO…	GO:0097159 organic cyclic compound binding; GO:1901363 heterocyclic compound binding; GO:0003729 mRNA binding; GO:0008135 translation factor activity, RNA binding; GO:0003723 RNA binding; GO:0005488 binding; GO:0003676 nucleic acid binding; GO:0003743 translation initiation factor activity; GO:0005515 protein binding;	K03254	EIF3A; translation initiation factor 3 subunit A	gga03013 RNA transport - Gallus gallus (chicken);	IPR000717;	Proteasome component (PCI) domain;
E1BSW6	Pleckstrin homology domain-containing family F member 1	0.829	Down	0.0224	Plekhf1	31.315	nucleus	GO:0050794 regulation of cellular process; GO:0016043 cellular component organization; GO:0010941 regulation of cell death; GO:0010256 endomembrane system organization; GO:0023051 regulation of signaling; GO:0031331 positive regulation of cellular catabolic process; GO:1902533 positive regulation of intracellular signal transduction; GO:0043067 regulation of programmed cell death; GO:0043065 posi…	GO:0097708 intracellular vesicle; GO:0043229 intracellular organelle; GO:0031410 cytoplasmic vesicle; GO:0031982 vesicle; GO:0005737 cytoplasm; GO:0012505 endomembrane system; GO:0044424 intracellular part; GO:0005623 cell; GO:0043231 intracellular membrane-bounded organelle; GO:0043226 organelle; GO:0005622 intracellular; GO:0044464 cell part; GO:0005764 lysosome; GO:0005773 vacuole; GO:0005768 …	GO:1901981 phosphatidylinositol phosphate binding; GO:0032266 phosphatidylinositol-3-phosphate binding; GO:0010314 phosphatidylinositol-5-phosphate binding; GO:0005488 binding; GO:0005543 phospholipid binding; GO:0035091 phosphatidylinositol binding; GO:0043167 ion binding; GO:0008289 lipid binding; GO:0046872 metal ion binding; GO:0043169 cation binding; GO:0043168 anion binding; GO:0070273 phos…				IPR000306; IPR017455; IPR013083; IPR011993; IPR011011; IPR001849;	FYVE zinc finger; Zinc finger, FYVE-related; Zinc finger, RING/FYVE/PHD-type; PH domain-like; Zinc finger, FYVE/PHD-type; Pleckstrin homology domain;
E1BSX2	Calponin-3	0.625	Down	0.000298	CNN3	36.61	cytoplasm	GO:0032502 developmental process; GO:0060429 epithelium development; GO:0031032 actomyosin structure organization; GO:0016043 cellular component organization; GO:0009888 tissue development; GO:0048869 cellular developmental process; GO:0098609 cell-cell adhesion; GO:0044763 single-organism cellular process; GO:0044699 single-organism process; GO:1902589 single-organism organelle organization; GO:…	GO:0043229 intracellular organelle; GO:0043232 intracellular non-membrane-bounded organelle; GO:0030054 cell junction; GO:0005737 cytoplasm; GO:0070161 anchoring junction; GO:0044424 intracellular part; GO:0005913 cell-cell adherens junction; GO:0005623 cell; GO:0005829 cytosol; GO:0005911 cell-cell junction; GO:0015629 actin cytoskeleton; GO:0043228 non-membrane-bounded organelle; GO:0043226 org…	GO:0098641 cadherin binding involved in cell-cell adhesion; GO:0050839 cell adhesion molecule binding; GO:0008092 cytoskeletal protein binding; GO:0098631 protein binding involved in cell adhesion; GO:0005488 binding; GO:0045296 cadherin binding; GO:0003779 actin binding; GO:0005515 protein binding; GO:0098632 protein binding involved in cell-cell adhesion; GO:0005516 calmodulin binding;				IPR001715;	Calponin homology domain;
E1BSY6	"DNA-directed RNA polymerases I, II, and III subunit RPABC5"	1.298	Up	0.0237	Polr2l	7.645	cytoplasm	GO:0018130 heterocycle biosynthetic process; GO:0006360 transcription from RNA polymerase I promoter; GO:0006725 cellular aromatic compound metabolic process; GO:0097659 nucleic acid-templated transcription; GO:0034654 nucleobase-containing compound biosynthetic process; GO:1901360 organic cyclic compound metabolic process; GO:0006807 nitrogen compound metabolic process; GO:0009058 biosynthetic p…	GO:0005665 DNA-directed RNA polymerase II, core complex; GO:0061695 transferase complex, transferring phosphorus-containing groups; GO:0032991 macromolecular complex; GO:0044424 intracellular part; GO:0005623 cell; GO:0005736 DNA-directed RNA polymerase I complex; GO:0044422 organelle part; GO:0043228 non-membrane-bounded organelle; GO:0031974 membrane-enclosed lumen; GO:0005654 nucleoplasm; GO:1…	GO:0003677 DNA binding; GO:0034062 5'-3' RNA polymerase activity; GO:0097747 RNA polymerase activity; GO:0043167 ion binding; GO:0008270 zinc ion binding; GO:1901363 heterocyclic compound binding; GO:0097159 organic cyclic compound binding; GO:0016779 nucleotidyltransferase activity; GO:0046914 transition metal ion binding; GO:0003824 catalytic activity; GO:0005488 binding; GO:0003676 nucleic aci…	K03007	RPB10; DNA-directed RNA polymerases I, II, and III subunit RPABC5	gga04623 Cytosolic DNA-sensing pathway - Gallus gallus (chicken); gga00230 Purine metabolism - Gallus gallus (chicken); gga00240 Pyrimidine metabolism - Gallus gallus (chicken); gga01100 Metabolic pathways - Gallus gallus (chicken); gga03020 RNA polymerase - Gallus gallus (chicken);	IPR009057; IPR023580;	Homeobox domain-like; RNA polymerase subunit RPB10;
E1BSZ0	1-acyl-sn-glycerol-3-phosphate acyltransferase epsilon	0.733	Down	0.000463	AGPAT5	42.376	mitochondria	GO:0032502 developmental process; GO:0006638 neutral lipid metabolic process; GO:0002244 hematopoietic progenitor cell differentiation; GO:0044707 single-multicellular organism process; GO:0046486 glycerolipid metabolic process; GO:0048731 system development; GO:0048869 cellular developmental process; GO:0044763 single-organism cellular process; GO:0044699 single-organism process; GO:0044255 cell…	GO:0043226 organelle; GO:0043231 intracellular membrane-bounded organelle; GO:0043229 intracellular organelle; GO:0016020 membrane; GO:0044464 cell part; GO:0005622 intracellular; GO:0044425 membrane part; GO:0005737 cytoplasm; GO:0031224 intrinsic component of membrane; GO:0044424 intracellular part; GO:0005623 cell; GO:0043227 membrane-bounded organelle; GO:0016021 integral component of membran…	GO:0016746 transferase activity, transferring acyl groups; GO:0003841 1-acylglycerol-3-phosphate O-acyltransferase activity; GO:0003824 catalytic activity; GO:0016411 acylglycerol O-acyltransferase activity; GO:0042171 lysophosphatidic acid acyltransferase activity; GO:0071617 lysophospholipid acyltransferase activity; GO:0016740 transferase activity; GO:0016747 transferase activity, transferring…	K19007	AGPAT5; lysophosphatidiate acyltransferase [EC:2.3.1.51]	gga00564 Glycerophospholipid metabolism - Gallus gallus (chicken); gga01100 Metabolic pathways - Gallus gallus (chicken); gga00561 Glycerolipid metabolism - Gallus gallus (chicken);	IPR002123; IPR032098;	Phospholipid/glycerol acyltransferase; Acyltransferase, C-terminal domain;
E1BT08	Heat shock protein 105 kDa	1.223	Up	0.00515	HSPH1	96.05	cytoplasm	GO:0032872 regulation of stress-activated MAPK cascade; GO:0010941 regulation of cell death; GO:0032270 positive regulation of cellular protein metabolic process; GO:0009891 positive regulation of biosynthetic process; GO:1901298 regulation of hydrogen peroxide-mediated programmed cell death; GO:0006458 'de novo' protein folding; GO:0032879 regulation of localization; GO:1903747 regulation of est…	GO:0044421 extracellular region part; GO:0005874 microtubule; GO:0031982 vesicle; GO:0005737 cytoplasm; GO:0099512 supramolecular fiber; GO:0044424 intracellular part; GO:0005623 cell; GO:0099080 supramolecular complex; GO:0044422 organelle part; GO:0043228 non-membrane-bounded organelle; GO:0031974 membrane-enclosed lumen; GO:0070062 extracellular exosome; GO:0005856 cytoskeleton; GO:0005654 nuc…	GO:0005524 ATP binding; GO:1901265 nucleoside phosphate binding; GO:0060589 nucleoside-triphosphatase regulator activity; GO:0001882 nucleoside binding; GO:0043167 ion binding; GO:0015631 tubulin binding; GO:0005515 protein binding; GO:0043014 alpha-tubulin binding; GO:0000166 nucleotide binding; GO:0098772 molecular function regulator; GO:0097159 organic cyclic compound binding; GO:1901363 heter…	K09485	HSP110; heat shock protein 110kDa	gga04141 Protein processing in endoplasmic reticulum - Gallus gallus (chicken);	IPR029048; IPR029047;	Heat shock protein 70kD, C-terminal domain; Heat shock protein 70kD, peptide-binding domain;
E1BT18	Long-chain fatty acid transport protein 4	0.732	Down	0.000855	SLC27A4	89.162	cytoplasm	GO:0044707 single-multicellular organism process; GO:0044699 single-organism process; GO:0044255 cellular lipid metabolic process; GO:0044237 cellular metabolic process; GO:0051234 establishment of localization; GO:0071704 organic substance metabolic process; GO:0015908 fatty acid transport; GO:0008152 metabolic process; GO:1902578 single-organism localization; GO:0015718 monocarboxylic acid tran…	GO:0043229 intracellular organelle; GO:0016020 membrane; GO:0042175 nuclear outer membrane-endoplasmic reticulum membrane network; GO:0042995 cell projection; GO:0098862 cluster of actin-based cell projections; GO:0005783 endoplasmic reticulum; GO:0005903 brush border; GO:0031526 brush border membrane; GO:0071944 cell periphery; GO:0044446 intracellular organelle part; GO:0005737 cytoplasm; GO:00…	GO:0015645 fatty acid ligase activity; GO:0016877 ligase activity, forming carbon-sulfur bonds; GO:0004467 long-chain fatty acid-CoA ligase activity; GO:0003824 catalytic activity; GO:0031957 very long-chain fatty acid-CoA ligase activity; GO:0016874 ligase activity;	K08745	SLC27A1_4; solute carrier family 27 (fatty acid transporter), member 1/4 [EC:6.2.1.-]	gga03320 PPAR signaling pathway - Gallus gallus (chicken);	IPR000873;	AMP-dependent synthetase/ligase;
E1BTE0	"Single-stranded DNA-binding protein, mitochondrial"	0.762	Down	3.15e-06	SSBP1	17.232	nucleus	GO:0016043 cellular component organization; GO:0006260 DNA replication; GO:0006725 cellular aromatic compound metabolic process; GO:0006259 DNA metabolic process; GO:0048869 cellular developmental process; GO:0032989 cellular component morphogenesis; GO:0044699 single-organism process; GO:0009058 biosynthetic process; GO:0070584 mitochondrion morphogenesis; GO:0044237 cellular metabolic process; …	GO:0005759 mitochondrial matrix; GO:0043229 intracellular organelle; GO:0044421 extracellular region part; GO:0042645 mitochondrial nucleoid; GO:0044429 mitochondrial part; GO:0043232 intracellular non-membrane-bounded organelle; GO:0005737 cytoplasm; GO:0044446 intracellular organelle part; GO:0031982 vesicle; GO:0044424 intracellular part; GO:0005623 cell; GO:0005576 extracellular region; GO:00…	GO:0097159 organic cyclic compound binding; GO:1901363 heterocyclic compound binding; GO:0003677 DNA binding; GO:0003723 RNA binding; GO:0005488 binding; GO:0003676 nucleic acid binding; GO:0003697 single-stranded DNA binding; GO:0003682 chromatin binding;	K03111	ssb; single-strand DNA-binding protein	gga03430 Mismatch repair - Gallus gallus (chicken); gga03440 Homologous recombination - Gallus gallus (chicken); gga03030 DNA replication - Gallus gallus (chicken);	IPR012340;	Nucleic acid-binding, OB-fold;
E1BTF7	1-acyl-sn-glycerol-3-phosphate acyltransferase beta	0.689	Down	0.00402	Agpat2	33.313	plasma membrane	GO:0046486 glycerolipid metabolic process; GO:0001819 positive regulation of cytokine production; GO:0006654 phosphatidic acid biosynthetic process; GO:0008654 phospholipid biosynthetic process; GO:0044699 single-organism process; GO:0044255 cellular lipid metabolic process; GO:0009058 biosynthetic process; GO:0044237 cellular metabolic process; GO:0006796 phosphate-containing compound metabolic …	GO:0043229 intracellular organelle; GO:0016020 membrane; GO:0005783 endoplasmic reticulum; GO:0005737 cytoplasm; GO:0031224 intrinsic component of membrane; GO:0012505 endomembrane system; GO:0044424 intracellular part; GO:0005623 cell; GO:0016021 integral component of membrane; GO:0043231 intracellular membrane-bounded organelle; GO:0043226 organelle; GO:0005622 intracellular; GO:0044464 cell pa…	GO:0016746 transferase activity, transferring acyl groups; GO:0003841 1-acylglycerol-3-phosphate O-acyltransferase activity; GO:0003824 catalytic activity; GO:0016411 acylglycerol O-acyltransferase activity; GO:0042171 lysophosphatidic acid acyltransferase activity; GO:0071617 lysophospholipid acyltransferase activity; GO:0016740 transferase activity; GO:0016747 transferase activity, transferring…	K13509	AGPAT1_2; lysophosphatidate acyltransferase [EC:2.3.1.51]	gga00564 Glycerophospholipid metabolism - Gallus gallus (chicken); gga01100 Metabolic pathways - Gallus gallus (chicken); gga00561 Glycerolipid metabolism - Gallus gallus (chicken);	IPR002123; IPR004552;	Phospholipid/glycerol acyltransferase; 1-acyl-sn-glycerol-3-phosphate acyltransferase;
E1BTL0	"2-oxoglutarate dehydrogenase-like, mitochondrial"	0.761	Down	0.0261	ogdhl	114.68	mitochondria	GO:0072350 tricarboxylic acid metabolic process; GO:0055114 oxidation-reduction process; GO:0044281 small molecule metabolic process; GO:0044763 single-organism cellular process; GO:0006099 tricarboxylic acid cycle; GO:0044699 single-organism process; GO:0044238 primary metabolic process; GO:0045333 cellular respiration; GO:0044237 cellular metabolic process; GO:0071704 organic substance metaboli…	GO:0043229 intracellular organelle; GO:0005737 cytoplasm; GO:0032991 macromolecular complex; GO:0044424 intracellular part; GO:1990234 transferase complex; GO:0005623 cell; GO:0005739 mitochondrion; GO:0045240 dihydrolipoyl dehydrogenase complex; GO:0043226 organelle; GO:0043231 intracellular membrane-bounded organelle; GO:1902494 catalytic complex; GO:0005622 intracellular; GO:0044464 cell part;…	GO:0019842 vitamin binding; GO:0043167 ion binding; GO:0016903 oxidoreductase activity, acting on the aldehyde or oxo group of donors; GO:0048037 cofactor binding; GO:1901681 sulfur compound binding; GO:0030976 thiamine pyrophosphate binding; GO:0016491 oxidoreductase activity; GO:1901363 heterocyclic compound binding; GO:0097159 organic cyclic compound binding; GO:0003824 catalytic activity; GO:…	K00164	OGDH; 2-oxoglutarate dehydrogenase E1 component [EC:1.2.4.2]	gga00020 Citrate cycle (TCA cycle) - Gallus gallus (chicken); gga01100 Metabolic pathways - Gallus gallus (chicken); gga00380 Tryptophan metabolism - Gallus gallus (chicken); gga00310 Lysine degradation - Gallus gallus (chicken); gga01200 Carbon metabolism - Gallus gallus (chicken);	IPR001017; IPR031717; IPR029061; IPR005475; IPR032106;	Dehydrogenase, E1 component; Multifunctional 2-oxoglutarate metabolism enzyme, C-terminal; Thiamin diphosphate-binding fold; Transketolase-like, pyrimidine-binding domain; 2-oxoglutarate dehydrogenase E1 component, N-terminal domain;
E1BTM6	Putative sodium-coupled neutral amino acid transporter 10	1.227	Up	0.0185	SLC38A10	135.89	plasma membrane	GO:0032502 developmental process; GO:0044707 single-multicellular organism process; GO:0034220 ion transmembrane transport; GO:0048731 system development; GO:0044699 single-organism process; GO:0071702 organic substance transport; GO:0046942 carboxylic acid transport; GO:0003333 amino acid transmembrane transport; GO:0015849 organic acid transport; GO:0032501 multicellular organismal process; GO:…	GO:0043229 intracellular organelle; GO:0016020 membrane; GO:0005737 cytoplasm; GO:0031224 intrinsic component of membrane; GO:0012505 endomembrane system; GO:0044424 intracellular part; GO:0005623 cell; GO:0016021 integral component of membrane; GO:0043231 intracellular membrane-bounded organelle; GO:0043226 organelle; GO:0005622 intracellular; GO:0044464 cell part; GO:0044425 membrane part; GO:0…	GO:0005342 organic acid transmembrane transporter activity; GO:0015075 ion transmembrane transporter activity; GO:0022892 substrate-specific transporter activity; GO:0008514 organic anion transmembrane transporter activity; GO:0008509 anion transmembrane transporter activity; GO:0046943 carboxylic acid transmembrane transporter activity; GO:0022891 substrate-specific transmembrane transporter act…	K14996			IPR013057;	Amino acid transporter, transmembrane domain;
E1BTT4	"Trifunctional enzyme subunit beta, mitochondrial"	0.783	Down	0.000835	HADHB	50.849	nucleus	GO:0034440 lipid oxidation; GO:0044699 single-organism process; GO:0044255 cellular lipid metabolic process; GO:0044237 cellular metabolic process; GO:0071704 organic substance metabolic process; GO:0008152 metabolic process; GO:0030258 lipid modification; GO:0044248 cellular catabolic process; GO:0032787 monocarboxylic acid metabolic process; GO:0009987 cellular process; GO:0006629 lipid metabol…	GO:0016020 membrane; GO:0019867 outer membrane; GO:0005783 endoplasmic reticulum; GO:0044421 extracellular region part; GO:0031090 organelle membrane; GO:0005737 cytoplasm; GO:0031982 vesicle; GO:0044424 intracellular part; GO:0005623 cell; GO:0044422 organelle part; GO:0043228 non-membrane-bounded organelle; GO:0005740 mitochondrial envelope; GO:0031974 membrane-enclosed lumen; GO:0070062 extrac…	GO:0003723 RNA binding; GO:0016509 long-chain-3-hydroxyacyl-CoA dehydrogenase activity; GO:0016747 transferase activity, transferring acyl groups other than amino-acyl groups; GO:0016491 oxidoreductase activity; GO:1901363 heterocyclic compound binding; GO:0097159 organic cyclic compound binding; GO:0016614 oxidoreductase activity, acting on CH-OH group of donors; GO:0016616 oxidoreductase activi…	K07509			IPR016039; IPR020616; IPR020617;	Thiolase-like; Thiolase, N-terminal; Thiolase, C-terminal;
E1BTT8	L-lactate dehydrogenase A chain	0.749	Down	0.00124	LDHA	36.502	cytoplasm	GO:0008152 metabolic process; GO:0055114 oxidation-reduction process; GO:0044710 single-organism metabolic process; GO:0044281 small molecule metabolic process; GO:0044763 single-organism cellular process; GO:0019752 carboxylic acid metabolic process; GO:0044699 single-organism process; GO:0005975 carbohydrate metabolic process; GO:0044238 primary metabolic process; GO:0006082 organic acid metabo…	GO:0044424 intracellular part; GO:0005623 cell; GO:0044464 cell part; GO:0005622 intracellular; GO:0005737 cytoplasm;	GO:0016614 oxidoreductase activity, acting on CH-OH group of donors; GO:0004457 lactate dehydrogenase activity; GO:0016616 oxidoreductase activity, acting on the CH-OH group of donors, NAD or NADP as acceptor; GO:0004459 L-lactate dehydrogenase activity; GO:0003824 catalytic activity; GO:0016491 oxidoreductase activity;	K00016	LDH; L-lactate dehydrogenase [EC:1.1.1.27]	gga00620 Pyruvate metabolism - Gallus gallus (chicken); gga00010 Glycolysis / Gluconeogenesis - Gallus gallus (chicken); gga00270 Cysteine and methionine metabolism - Gallus gallus (chicken); gga01100 Metabolic pathways - Gallus gallus (chicken); gga00640 Propanoate metabolism - Gallus gallus (chicken);	IPR022383; IPR016040; IPR001236; IPR015955;	Lactate/malate dehydrogenase, C-terminal; NAD(P)-binding domain; Lactate/malate dehydrogenase, N-terminal; Lactate dehydrogenase/glycoside hydrolase, family 4, C-terminal;
E1BTV1	Erythrocyte band 7 integral membrane protein	1.267	Up	0.00323	STOM	30.813	cytoplasm	GO:0044085 cellular component biogenesis; GO:0065008 regulation of biological quality; GO:0044827 modulation by host of viral genome replication; GO:1903533 regulation of protein targeting; GO:0023051 regulation of signaling; GO:0035821 modification of morphology or physiology of other organism; GO:0010469 regulation of receptor activity; GO:0010646 regulation of cell communication; GO:0022607 ce…	GO:0016020 membrane; GO:0005615 extracellular space; GO:0044421 extracellular region part; GO:0005783 endoplasmic reticulum; GO:0098857 membrane microdomain; GO:0071944 cell periphery; GO:0031982 vesicle; GO:0005737 cytoplasm; GO:0031224 intrinsic component of membrane; GO:0044424 intracellular part; GO:0005887 integral component of plasma membrane; GO:0005623 cell; GO:0043228 non-membrane-bounde…	GO:0005515 protein binding; GO:0042802 identical protein binding; GO:0070063 RNA polymerase binding; GO:0042803 protein homodimerization activity; GO:0005488 binding; GO:0019899 enzyme binding; GO:0046983 protein dimerization activity;	K17286			IPR001107;	Band 7 domain;
E1BUA8	BRCA2 and CDKN1A-interacting protein	1.299	Up	0.0104	BCCIP	34.514	nucleus	GO:0045859 regulation of protein kinase activity; GO:0050794 regulation of cellular process; GO:0033554 cellular response to stress; GO:0061101 neuroendocrine cell differentiation; GO:0060255 regulation of macromolecule metabolic process; GO:0031399 regulation of protein modification process; GO:0048869 cellular developmental process; GO:0044699 single-organism process; GO:1904029 regulation of c…	GO:0043229 intracellular organelle; GO:0061695 transferase complex, transferring phosphorus-containing groups; GO:0005737 cytoplasm; GO:0044446 intracellular organelle part; GO:0031981 nuclear lumen; GO:0032991 macromolecular complex; GO:0000307 cyclin-dependent protein kinase holoenzyme complex; GO:0044424 intracellular part; GO:1902554 serine/threonine protein kinase complex; GO:1990234 transfe…	GO:0097159 organic cyclic compound binding; GO:1901363 heterocyclic compound binding; GO:0003723 RNA binding; GO:0030234 enzyme regulator activity; GO:0005488 binding; GO:0003676 nucleic acid binding; GO:0019207 kinase regulator activity; GO:0098772 molecular function regulator;	K15262
E1BUH7	Transmembrane protein 43	1.252	Up	0.00956	Tmem43	44.867	plasma membrane	GO:0016043 cellular component organization; GO:0006997 nucleus organization; GO:0010256 endomembrane system organization; GO:0006996 organelle organization; GO:0061024 membrane organization; GO:0044763 single-organism cellular process; GO:0044699 single-organism process; GO:0071763 nuclear membrane organization; GO:0044802 single-organism membrane organization; GO:0009987 cellular process; GO:007…	GO:0016020 membrane; GO:0005783 endoplasmic reticulum; GO:0031090 organelle membrane; GO:0005737 cytoplasm; GO:0031224 intrinsic component of membrane; GO:0044424 intracellular part; GO:0005623 cell; GO:0044422 organelle part; GO:0031974 membrane-enclosed lumen; GO:0031965 nuclear membrane; GO:0031229 intrinsic component of nuclear inner membrane; GO:0031301 integral component of organelle membra…	GO:0005515 protein binding; GO:0043621 protein self-association; GO:0005488 binding;
E1BUR1	Cdc42 effector protein 4	0.63	Down	0.00345	Cdc42ep4	32.297	mitochondria	GO:0030833 regulation of actin filament polymerization; GO:0044700 single organism signaling; GO:0050794 regulation of cellular process; GO:0016043 cellular component organization; GO:0065008 regulation of biological quality; GO:0032273 positive regulation of protein polymerization; GO:0060491 regulation of cell projection assembly; GO:0032956 regulation of actin cytoskeleton organization; GO:004…	GO:0016020 membrane; GO:0043229 intracellular organelle; GO:0043232 intracellular non-membrane-bounded organelle; GO:0071944 cell periphery; GO:0030054 cell junction; GO:0005737 cytoplasm; GO:0070161 anchoring junction; GO:0044424 intracellular part; GO:0005913 cell-cell adherens junction; GO:0005911 cell-cell junction; GO:0005623 cell; GO:0015629 actin cytoskeleton; GO:0005886 plasma membrane; G…	GO:0031267 small GTPase binding; GO:0017048 Rho GTPase binding; GO:0003723 RNA binding; GO:0060589 nucleoside-triphosphatase regulator activity; GO:0030695 GTPase regulator activity; GO:0005515 protein binding; GO:0098772 molecular function regulator; GO:0017049 GTP-Rho binding; GO:1901363 heterocyclic compound binding; GO:0097159 organic cyclic compound binding; GO:0030234 enzyme regulator activ…				IPR000095;	CRIB domain;
E1BUS4	Protein FAM192A	1.39	Up	0.00744	Fam192a	28.7	nucleus		GO:0043226 organelle; GO:0043231 intracellular membrane-bounded organelle; GO:0043229 intracellular organelle; GO:0005634 nucleus; GO:0044464 cell part; GO:0005622 intracellular; GO:0044424 intracellular part; GO:0043227 membrane-bounded organelle; GO:0005623 cell;					IPR019331;	FAM192A/Fyv6, N-terminal;
E1BUS7	Paladin	1.211	Up	0.00201	PALD1	89.858	cytoplasm							IPR029021;	Protein-tyrosine phosphatase-like;
E1BUT7	Interferon regulatory factor 6	1.957	Up	0.00316	Irf6	52.667	mitochondria	GO:0043616 keratinocyte proliferation; GO:0097659 nucleic acid-templated transcription; GO:0048869 cellular developmental process; GO:0009891 positive regulation of biosynthetic process; GO:0044699 single-organism process; GO:0009058 biosynthetic process; GO:0044237 cellular metabolic process; GO:0008285 negative regulation of cell proliferation; GO:2001141 regulation of RNA biosynthetic process;…	GO:0043229 intracellular organelle; GO:0044421 extracellular region part; GO:0031982 vesicle; GO:0005737 cytoplasm; GO:0044424 intracellular part; GO:0005623 cell; GO:0005829 cytosol; GO:0005576 extracellular region; GO:0043231 intracellular membrane-bounded organelle; GO:0043226 organelle; GO:0070062 extracellular exosome; GO:0005634 nucleus; GO:0005622 intracellular; GO:0044464 cell part; GO:19…	GO:0000975 regulatory region DNA binding; GO:0097159 organic cyclic compound binding; GO:1901363 heterocyclic compound binding; GO:0003677 DNA binding; GO:0001067 regulatory region nucleic acid binding; GO:0005488 binding; GO:0001071 nucleic acid binding transcription factor activity; GO:0003676 nucleic acid binding; GO:0005515 protein binding; GO:0003700 transcription factor activity, sequence-s…	K10154			IPR011991; IPR017855; IPR001346; IPR008984; IPR019471;	Winged helix-turn-helix DNA-binding domain; SMAD domain-like; Interferon regulatory factor DNA-binding domain; SMAD/FHA domain; Interferon regulatory factor-3;
E1BV75	Dehydrogenase/reductase SDR family member 7	0.769	Down	0.00175	DHRS7	37.72	extracellular	GO:0044699 single-organism process; GO:0008152 metabolic process; GO:0055114 oxidation-reduction process; GO:0044710 single-organism metabolic process;	GO:0016020 membrane;	GO:0003824 catalytic activity; GO:0016491 oxidoreductase activity;	K11165			IPR016040;	NAD(P)-binding domain;
E1BVG7	Calcium-independent phospholipase A2-gamma	0.811	Down	0.00662	PNPLA8	90.697	mitochondria	GO:0046470 phosphatidylcholine metabolic process; GO:0046717 acid secretion; GO:0046486 glycerolipid metabolic process; GO:0016053 organic acid biosynthetic process; GO:1901568 fatty acid derivative metabolic process; GO:0044699 single-organism process; GO:0009058 biosynthetic process; GO:0044255 cellular lipid metabolic process; GO:0044237 cellular metabolic process; GO:0006796 phosphate-contain…	GO:0031903 microbody membrane; GO:0043229 intracellular organelle; GO:0016020 membrane; GO:0098588 bounding membrane of organelle; GO:0044439 peroxisomal part; GO:0031090 organelle membrane; GO:0005777 peroxisome; GO:0044446 intracellular organelle part; GO:0005737 cytoplasm; GO:0044438 microbody part; GO:0044424 intracellular part; GO:0005623 cell; GO:0044422 organelle part; GO:0005778 peroxisom…	GO:0004620 phospholipase activity; GO:0016787 hydrolase activity; GO:0052689 carboxylic ester hydrolase activity; GO:0016298 lipase activity; GO:0003824 catalytic activity; GO:0047499 calcium-independent phospholipase A2 activity; GO:0016788 hydrolase activity, acting on ester bonds; GO:0004623 phospholipase A2 activity;	K16815			IPR016035; IPR002641;	Acyl transferase/acyl hydrolase/lysophospholipase; Patatin/Phospholipase A2-related;
E1BVN1	Metaxin-2	0.793	Down	0.0274	MTX2	25.834	cytoplasm	GO:0046907 intracellular transport; GO:0016043 cellular component organization; GO:0072594 establishment of protein localization to organelle; GO:0006839 mitochondrial transport; GO:0071702 organic substance transport; GO:0070585 protein localization to mitochondrion; GO:0015031 protein transport; GO:0051234 establishment of localization; GO:0051641 cellular localization; GO:0045184 establishment…	GO:0016020 membrane; GO:0043229 intracellular organelle; GO:0019867 outer membrane; GO:0044429 mitochondrial part; GO:0098588 bounding membrane of organelle; GO:0031090 organelle membrane; GO:0005741 mitochondrial outer membrane; GO:0005737 cytoplasm; GO:0044446 intracellular organelle part; GO:0031967 organelle envelope; GO:0044424 intracellular part; GO:0005623 cell; GO:0044422 organelle part; …		K17776			IPR010987; IPR019564; IPR033468;	Glutathione S-transferase, C-terminal-like; Mitochondrial outer membrane transport complex Sam37/metaxin, N-terminal domain; Metaxin, glutathione S-transferase domain;
E1BVP8	Nucleolar GTP-binding protein 2	1.308	Up	0.0385	GNL2	89.496	nucleus		GO:0043229 intracellular organelle; GO:0016020 membrane; GO:0043232 intracellular non-membrane-bounded organelle; GO:0044446 intracellular organelle part; GO:0031981 nuclear lumen; GO:0044424 intracellular part; GO:0005730 nucleolus; GO:0005623 cell; GO:0044422 organelle part; GO:0043228 non-membrane-bounded organelle; GO:0043226 organelle; GO:0043231 intracellular membrane-bounded organelle; GO:…	GO:0003723 RNA binding; GO:1901265 nucleoside phosphate binding; GO:0001882 nucleoside binding; GO:0043167 ion binding; GO:0000166 nucleotide binding; GO:1901363 heterocyclic compound binding; GO:0097159 organic cyclic compound binding; GO:0032549 ribonucleoside binding; GO:0097367 carbohydrate derivative binding; GO:0032553 ribonucleotide binding; GO:0005488 binding; GO:0003676 nucleic acid bind…	K14537	NUG2; nuclear GTP-binding protein	gga03008 Ribosome biogenesis in eukaryotes - Gallus gallus (chicken);	IPR006073; IPR027417; IPR023179; IPR030378; IPR012971;	GTP binding domain; P-loop containing nucleoside triphosphate hydrolase; GTP-binding protein, orthogonal bundle domain; Circularly permuted (CP)-type guanine nucleotide-binding (G) domain; Nucleolar GTP-binding protein 2, N-terminal domain;
E1BVR7	Protein phosphatase 1G	1.3	Up	0.00186	PPM1G	57.7	cytoplasm	GO:0050794 regulation of cellular process; GO:0045786 negative regulation of cell cycle; GO:0007050 cell cycle arrest; GO:0044267 cellular protein metabolic process; GO:0044763 single-organism cellular process; GO:0044699 single-organism process; GO:0035970 peptidyl-threonine dephosphorylation; GO:0048523 negative regulation of cellular process; GO:0048519 negative regulation of biological proces…	GO:0043229 intracellular organelle; GO:0044446 intracellular organelle part; GO:0031981 nuclear lumen; GO:0044424 intracellular part; GO:0005623 cell; GO:0044422 organelle part; GO:0043226 organelle; GO:0043231 intracellular membrane-bounded organelle; GO:0031974 membrane-enclosed lumen; GO:0005654 nucleoplasm; GO:0005634 nucleus; GO:0070013 intracellular organelle lumen; GO:0044464 cell part; GO…	GO:0042578 phosphoric ester hydrolase activity; GO:0003824 catalytic activity; GO:0005488 binding; GO:0004722 protein serine/threonine phosphatase activity; GO:0016791 phosphatase activity; GO:0043167 ion binding; GO:0016788 hydrolase activity, acting on ester bonds; GO:0043169 cation binding; GO:0046872 metal ion binding; GO:0016787 hydrolase activity; GO:0004721 phosphoprotein phosphatase activ…	K17499			IPR001932;	PPM-type phosphatase domain;
E1BVT3	"Malate dehydrogenase, mitochondrial"	0.818	Down	0.00198	Mdh2	36.968	mitochondria	GO:0043648 dicarboxylic acid metabolic process; GO:0044267 cellular protein metabolic process; GO:0044699 single-organism process; GO:0044237 cellular metabolic process; GO:0071704 organic substance metabolic process; GO:0008152 metabolic process; GO:0006091 generation of precursor metabolites and energy; GO:0043543 protein acylation; GO:0019538 protein metabolic process; GO:0043170 macromolecule…	GO:0043229 intracellular organelle; GO:0016020 membrane; GO:0044421 extracellular region part; GO:0044429 mitochondrial part; GO:0031090 organelle membrane; GO:0031967 organelle envelope; GO:0044446 intracellular organelle part; GO:0031982 vesicle; GO:0005737 cytoplasm; GO:0044424 intracellular part; GO:0005623 cell; GO:0005576 extracellular region; GO:0044422 organelle part; GO:0005739 mitochond…	GO:0016614 oxidoreductase activity, acting on CH-OH group of donors; GO:0097159 organic cyclic compound binding; GO:1901363 heterocyclic compound binding; GO:0016616 oxidoreductase activity, acting on the CH-OH group of donors, NAD or NADP as acceptor; GO:0003723 RNA binding; GO:0003824 catalytic activity; GO:0005488 binding; GO:0003676 nucleic acid binding; GO:0016615 malate dehydrogenase activi…	K00026	MDH2; malate dehydrogenase [EC:1.1.1.37]	gga00020 Citrate cycle (TCA cycle) - Gallus gallus (chicken); gga00620 Pyruvate metabolism - Gallus gallus (chicken); gga00270 Cysteine and methionine metabolism - Gallus gallus (chicken); gga01100 Metabolic pathways - Gallus gallus (chicken); gga00630 Glyoxylate and dicarboxylate metabolism - Gallus gallus (chicken); gga01200 Carbon metabolism - Gallus gallus (chicken);	IPR022383; IPR016040; IPR001236; IPR015955;	Lactate/malate dehydrogenase, C-terminal; NAD(P)-binding domain; Lactate/malate dehydrogenase, N-terminal; Lactate dehydrogenase/glycoside hydrolase, family 4, C-terminal;
E1BVW9	Sodium bicarbonate cotransporter 3	0.648	Down	0.00195	Slc4a7	134.36	plasma membrane	GO:0065008 regulation of biological quality; GO:0034220 ion transmembrane transport; GO:0006885 regulation of pH; GO:0030003 cellular cation homeostasis; GO:0030641 regulation of cellular pH; GO:0030004 cellular monovalent inorganic cation homeostasis; GO:0044699 single-organism process; GO:0098656 anion transmembrane transport; GO:0055082 cellular chemical homeostasis; GO:0051234 establishment o…	GO:0016020 membrane; GO:0031226 intrinsic component of plasma membrane; GO:0044459 plasma membrane part; GO:0044425 membrane part; GO:0044464 cell part; GO:0071944 cell periphery; GO:0031224 intrinsic component of membrane; GO:0005887 integral component of plasma membrane; GO:0005623 cell; GO:0016021 integral component of membrane; GO:0005886 plasma membrane;	GO:0022804 active transmembrane transporter activity; GO:0015291 secondary active transmembrane transporter activity; GO:0005452 inorganic anion exchanger activity; GO:0015075 ion transmembrane transporter activity; GO:0022892 substrate-specific transporter activity; GO:0015103 inorganic anion transmembrane transporter activity; GO:0008509 anion transmembrane transporter activity; GO:0022891 subs…	K13858			IPR011531; IPR013769; IPR016152;	Bicarbonate transporter, C-terminal; Band 3 cytoplasmic domain; Phosphotransferase/anion transporter;
E1BW15	Nucleolar RNA helicase 2	1.462	Up	0.000139	DDX21	77.183	nucleus	GO:0006725 cellular aromatic compound metabolic process; GO:1901360 organic cyclic compound metabolic process; GO:0006807 nitrogen compound metabolic process; GO:0044238 primary metabolic process; GO:0044237 cellular metabolic process; GO:0071704 organic substance metabolic process; GO:0016070 RNA metabolic process; GO:0008152 metabolic process; GO:0090304 nucleic acid metabolic process; GO:00464…	GO:0043226 organelle; GO:0043231 intracellular membrane-bounded organelle; GO:0043229 intracellular organelle; GO:0005634 nucleus; GO:0044464 cell part; GO:0005622 intracellular; GO:0044424 intracellular part; GO:0043227 membrane-bounded organelle; GO:0005623 cell;	GO:1901265 nucleoside phosphate binding; GO:0008026 ATP-dependent helicase activity; GO:0016817 hydrolase activity, acting on acid anhydrides; GO:0016787 hydrolase activity; GO:0016887 ATPase activity; GO:1901363 heterocyclic compound binding; GO:0097159 organic cyclic compound binding; GO:0016462 pyrophosphatase activity; GO:0032553 ribonucleotide binding; GO:0003824 catalytic activity; GO:00054…	K16911			IPR011545; IPR000504; IPR012562; IPR014001; IPR027417; IPR001650;	DEAD/DEAH box helicase domain; RNA recognition motif domain; GUCT; Helicase superfamily 1/2, ATP-binding domain; P-loop containing nucleoside triphosphate hydrolase; Helicase, C-terminal;
E1BW27	Transmembrane protein 33	0.711	Down	0.0355	TMEM33	28.275	plasma membrane	GO:0044085 cellular component biogenesis; GO:0050794 regulation of cellular process; GO:0006997 nucleus organization; GO:0016043 cellular component organization; GO:0033554 cellular response to stress; GO:0010256 endomembrane system organization; GO:1903899 positive regulation of PERK-mediated unfolded protein response; GO:0034976 response to endoplasmic reticulum stress; GO:0071786 endoplasmic r…	GO:0016020 membrane; GO:0042175 nuclear outer membrane-endoplasmic reticulum membrane network; GO:0044421 extracellular region part; GO:0005783 endoplasmic reticulum; GO:0031410 cytoplasmic vesicle; GO:0031982 vesicle; GO:0005737 cytoplasm; GO:0031224 intrinsic component of membrane; GO:0032991 macromolecular complex; GO:0044424 intracellular part; GO:0005623 cell; GO:0044422 organelle part; GO:0…	GO:0017056 structural constituent of nuclear pore; GO:0005198 structural molecule activity;	K20724
E1BW83	Calcium-binding mitochondrial carrier protein SCaMC-1	0.833	Down	0.000636	SLC25A24	52.529	mitochondria	GO:0050794 regulation of cellular process; GO:0033554 cellular response to stress; GO:0010941 regulation of cell death; GO:0015867 ATP transport; GO:0006839 mitochondrial transport; GO:0044699 single-organism process; GO:0015868 purine ribonucleotide transport; GO:0050896 response to stimulus; GO:0051503 adenine nucleotide transport; GO:0051234 establishment of localization; GO:1902578 single-org…	GO:0043229 intracellular organelle; GO:0016020 membrane; GO:0044429 mitochondrial part; GO:0031090 organelle membrane; GO:0031967 organelle envelope; GO:0044446 intracellular organelle part; GO:0005737 cytoplasm; GO:0031224 intrinsic component of membrane; GO:0044424 intracellular part; GO:0005623 cell; GO:0016021 integral component of membrane; GO:0044422 organelle part; GO:0005739 mitochondrion…	GO:0015216 purine nucleotide transmembrane transporter activity; GO:1901505 carbohydrate derivative transporter activity; GO:0015075 ion transmembrane transporter activity; GO:0043167 ion binding; GO:0022892 substrate-specific transporter activity; GO:0000295 adenine nucleotide transmembrane transporter activity; GO:0015932 nucleobase-containing compound transmembrane transporter activity; GO:002…	K14684			IPR023395; IPR011992; IPR002048;	Mitochondrial carrier domain; EF-hand domain pair; EF-hand domain;
E1BWB7	HCLS1-binding protein 3	1.296	Up	0.0123	HS1BP3	43.231	cytoplasm	GO:0050794 regulation of cellular process; GO:0043067 regulation of programmed cell death; GO:0010941 regulation of cell death; GO:0050789 regulation of biological process; GO:0042981 regulation of apoptotic process; GO:0065007 biological regulation;	GO:0043226 organelle; GO:0043231 intracellular membrane-bounded organelle; GO:0043229 intracellular organelle; GO:0005783 endoplasmic reticulum; GO:0044464 cell part; GO:0005622 intracellular; GO:0005737 cytoplasm; GO:0012505 endomembrane system; GO:0044424 intracellular part; GO:0043227 membrane-bounded organelle; GO:0005623 cell; GO:0005739 mitochondrion; GO:0044444 cytoplasmic part;	GO:0008289 lipid binding; GO:0043168 anion binding; GO:0005488 binding; GO:0035091 phosphatidylinositol binding; GO:0005543 phospholipid binding; GO:0043167 ion binding;				IPR001683;	Phox homologous domain;
E1BWG7	Phosphotriesterase-related protein	1.238	Up	0.00743	Pter	39.056	cytoskeleton	GO:0008152 metabolic process; GO:0009056 catabolic process;		GO:0046914 transition metal ion binding; GO:0003824 catalytic activity; GO:0005488 binding; GO:0016788 hydrolase activity, acting on ester bonds; GO:0043167 ion binding; GO:0043169 cation binding; GO:0046872 metal ion binding; GO:0016787 hydrolase activity; GO:0008270 zinc ion binding;	K07048			IPR032466;	Metal-dependent hydrolase;
E1BWT2	Probable E3 ubiquitin-protein ligase DTX2	0.59	Down	0.0102	DTX2	60.25	nucleus	GO:0050794 regulation of cellular process; GO:0044700 single organism signaling; GO:0051716 cellular response to stimulus; GO:0007165 signal transduction; GO:0050789 regulation of biological process; GO:0007154 cell communication; GO:0007166 cell surface receptor signaling pathway; GO:0044699 single-organism process; GO:0023052 signaling; GO:0050896 response to stimulus; GO:0009987 cellular proce…	GO:0016020 membrane; GO:0043229 intracellular organelle; GO:0031090 organelle membrane; GO:0005635 nuclear envelope; GO:0044446 intracellular organelle part; GO:0031967 organelle envelope; GO:0031981 nuclear lumen; GO:0012505 endomembrane system; GO:0044424 intracellular part; GO:0005623 cell; GO:0044422 organelle part; GO:0031974 membrane-enclosed lumen; GO:0043226 organelle; GO:0043231 intracel…	GO:0046914 transition metal ion binding; GO:0005488 binding; GO:0043167 ion binding; GO:0043169 cation binding; GO:0046872 metal ion binding; GO:0005515 protein binding; GO:0008270 zinc ion binding;	K06058	DTX; deltex [EC:2.3.2.27]	gga04330 Notch signaling pathway - Gallus gallus (chicken);	IPR001841; IPR004170; IPR013083; IPR018957; IPR018123;	Zinc finger, RING-type; WWE domain; Zinc finger, RING/FYVE/PHD-type; Zinc finger, C3HC4 RING-type; WWE domain, subgroup;
E1BWU2	Glia-derived nexin	0.676	Down	0.0143	SERPINE2	49.297	extracellular	GO:0007596 blood coagulation; GO:0065008 regulation of biological quality; GO:0048732 gland development; GO:0014013 regulation of gliogenesis; GO:0022414 reproductive process; GO:0007420 brain development; GO:1903318 negative regulation of protein maturation; GO:0061107 seminal vesicle development; GO:0010766 negative regulation of sodium ion transport; GO:0050877 neurological system process; GO:…	GO:0016020 membrane; GO:0005615 extracellular space; GO:0044421 extracellular region part; GO:0009897 external side of plasma membrane; GO:0031410 cytoplasmic vesicle; GO:0019898 extrinsic component of membrane; GO:0071944 cell periphery; GO:0005737 cytoplasm; GO:0031982 vesicle; GO:0044424 intracellular part; GO:0005623 cell; GO:0005622 intracellular; GO:0044464 cell part; GO:0044425 membrane pa…	GO:0005102 receptor binding; GO:0061134 peptidase regulator activity; GO:0043167 ion binding; GO:0005515 protein binding; GO:0004857 enzyme inhibitor activity; GO:0098772 molecular function regulator; GO:0008201 heparin binding; GO:0004866 endopeptidase inhibitor activity; GO:1901681 sulfur compound binding; GO:0097367 carbohydrate derivative binding; GO:0004867 serine-type endopeptidase inhibito…	K16643			IPR023796;	Serpin domain;
E1BWV0	Mitotic spindle-associated MMXD complex subunit MIP18	1.342	Up	0.0106	FAM96B	17.791	cytoplasm	GO:0006790 sulfur compound metabolic process; GO:0044085 cellular component biogenesis; GO:0051188 cofactor biosynthetic process; GO:0016043 cellular component organization; GO:0007059 chromosome segregation; GO:0044763 single-organism cellular process; GO:0044699 single-organism process; GO:0009058 biosynthetic process; GO:0044237 cellular metabolic process; GO:0044249 cellular biosynthetic proc…	GO:0005737 cytoplasm; GO:0032991 macromolecular complex; GO:0044424 intracellular part; GO:0005623 cell; GO:0044422 organelle part; GO:0043228 non-membrane-bounded organelle; GO:0005856 cytoskeleton; GO:0031974 membrane-enclosed lumen; GO:0005654 nucleoplasm; GO:0070013 intracellular organelle lumen; GO:0015630 microtubule cytoskeleton; GO:0044464 cell part; GO:0005622 intracellular; GO:0044445 c…					IPR002744;	Domain of unknown function DUF59;
E1BWX3	"Calcium uniporter protein, mitochondrial"	0.776	Down	0.0173	MCU	38.866	cytoplasm,nucleus	GO:0065008 regulation of biological quality; GO:0072503 cellular divalent inorganic cation homeostasis; GO:0072511 divalent inorganic cation transport; GO:0034220 ion transmembrane transport; GO:0030001 metal ion transport; GO:0030003 cellular cation homeostasis; GO:0006839 mitochondrial transport; GO:0044699 single-organism process; GO:0055082 cellular chemical homeostasis; GO:0051234 establishm…	GO:0016020 membrane; GO:0031090 organelle membrane; GO:0005737 cytoplasm; GO:0031305 integral component of mitochondrial inner membrane; GO:0031224 intrinsic component of membrane; GO:0032991 macromolecular complex; GO:0044424 intracellular part; GO:0044455 mitochondrial membrane part; GO:0005623 cell; GO:0031304 intrinsic component of mitochondrial inner membrane; GO:0044422 organelle part; GO:0…	GO:0022804 active transmembrane transporter activity; GO:0015291 secondary active transmembrane transporter activity; GO:0015075 ion transmembrane transporter activity; GO:0022803 passive transmembrane transporter activity; GO:0022892 substrate-specific transporter activity; GO:0015267 channel activity; GO:0022891 substrate-specific transmembrane transporter activity; GO:0046873 metal ion transme…	K20858	MCU; calcium uniporter protein, mitochondrial	gga04020 Calcium signaling pathway - Gallus gallus (chicken); gga04621 NOD-like receptor signaling pathway - Gallus gallus (chicken); gga04218 Cellular senescence - Gallus gallus (chicken);	IPR006769;	Coiled-coil domain containing protein 109, C-terminal;
E1BX17	"Myosin light chain kinase 2, skeletal/cardiac muscle"	0.721	Down	0.00452	MYLK2	87.197	nucleus	GO:0044700 single organism signaling; GO:0003012 muscle system process; GO:0018209 peptidyl-serine modification; GO:0048869 cellular developmental process; GO:0060415 muscle tissue morphogenesis; GO:0044699 single-organism process; GO:0044237 cellular metabolic process; GO:0006796 phosphate-containing compound metabolic process; GO:0048729 tissue morphogenesis; GO:0008152 metabolic process; GO:00…	GO:0043226 organelle; GO:0043231 intracellular membrane-bounded organelle; GO:0043229 intracellular organelle; GO:0005634 nucleus; GO:0044464 cell part; GO:0005622 intracellular; GO:0005737 cytoplasm; GO:0044424 intracellular part; GO:0043227 membrane-bounded organelle; GO:0005623 cell;	GO:0005524 ATP binding; GO:1901265 nucleoside phosphate binding; GO:0016773 phosphotransferase activity, alcohol group as acceptor; GO:0001882 nucleoside binding; GO:0043167 ion binding; GO:0004672 protein kinase activity; GO:0000166 nucleotide binding; GO:0004687 myosin light chain kinase activity; GO:0097159 organic cyclic compound binding; GO:1901363 heterocyclic compound binding; GO:0032549 r…	K00907	MYLK; myosin-light-chain kinase [EC:2.7.11.18]	gga04371 Apelin signaling pathway - Gallus gallus (chicken); gga04270 Vascular smooth muscle contraction - Gallus gallus (chicken); gga04020 Calcium signaling pathway - Gallus gallus (chicken); gga04810 Regulation of actin cytoskeleton - Gallus gallus (chicken); gga04510 Focal adhesion - Gallus gallus (chicken);	IPR000719; IPR011009;	Protein kinase domain; Protein kinase-like domain;
E1BX68	Stromal membrane-associated protein 1	1.265	Up	0.00123	Smap1	48.258	nucleus	GO:0060627 regulation of vesicle-mediated transport; GO:0050794 regulation of cellular process; GO:0065008 regulation of biological quality; GO:0045637 regulation of myeloid cell differentiation; GO:0032844 regulation of homeostatic process; GO:0051239 regulation of multicellular organismal process; GO:0045597 positive regulation of cell differentiation; GO:1903706 regulation of hemopoiesis; GO:0…	GO:0044424 intracellular part; GO:0005623 cell; GO:0044464 cell part; GO:0005622 intracellular; GO:0005737 cytoplasm;	GO:0030276 clathrin binding; GO:0030234 enzyme regulator activity; GO:0060589 nucleoside-triphosphatase regulator activity; GO:0005488 binding; GO:0030695 GTPase regulator activity; GO:0005515 protein binding; GO:0098772 molecular function regulator; GO:0008047 enzyme activator activity; GO:0005096 GTPase activator activity;	K12486	SMAP; stromal membrane-associated protein	gga04144 Endocytosis - Gallus gallus (chicken);
E1BX75	Alsin	1.427	Up	0.0463	ALS2	182.07	nucleus	GO:0044700 single organism signaling; GO:0007528 neuromuscular junction development; GO:0010256 endomembrane system organization; GO:0065008 regulation of biological quality; GO:0032270 positive regulation of cellular protein metabolic process; GO:0048869 cellular developmental process; GO:0048666 neuron development; GO:0023051 regulation of signaling; GO:0032989 cellular component morphogenesis;…	GO:0030425 dendrite; GO:0031410 cytoplasmic vesicle; GO:0005737 cytoplasm; GO:0031982 vesicle; GO:0032991 macromolecular complex; GO:0044424 intracellular part; GO:0005623 cell; GO:0044422 organelle part; GO:0032279 asymmetric synapse; GO:0043197 dendritic spine; GO:0005769 early endosome; GO:0043228 non-membrane-bounded organelle; GO:0005856 cytoskeleton; GO:0005815 microtubule organizing center…	GO:0031267 small GTPase binding; GO:0043539 protein serine/threonine kinase activator activity; GO:0030295 protein kinase activator activity; GO:0005085 guanyl-nucleotide exchange factor activity; GO:0046983 protein dimerization activity; GO:0005515 protein binding; GO:0019887 protein kinase regulator activity; GO:0019207 kinase regulator activity; GO:0098772 molecular function regulator; GO:0017…	K04575			IPR009091; IPR011993; IPR003123; IPR000219; IPR001849;	Regulator of chromosome condensation 1/beta-lactamase-inhibitor protein II; PH domain-like; VPS9 domain; Dbl homology (DH) domain; Pleckstrin homology domain;
E1BXD0	General transcription factor IIF subunit 2	1.482	Up	0.00151	Gtf2f2	29.919	nucleus	GO:0060260 regulation of transcription initiation from RNA polymerase II promoter; GO:0097659 nucleic acid-templated transcription; GO:0009891 positive regulation of biosynthetic process; GO:0009058 biosynthetic process; GO:0044237 cellular metabolic process; GO:0051130 positive regulation of cellular component organization; GO:2001141 regulation of RNA biosynthetic process; GO:0008152 metabolic …	GO:0061695 transferase complex, transferring phosphorus-containing groups; GO:0005674 transcription factor TFIIF complex; GO:0032991 macromolecular complex; GO:0044424 intracellular part; GO:0005623 cell; GO:0044422 organelle part; GO:0043228 non-membrane-bounded organelle; GO:0031974 membrane-enclosed lumen; GO:0005856 cytoskeleton; GO:0005654 nucleoplasm; GO:1902494 catalytic complex; GO:007001…	GO:0003677 DNA binding; GO:0005524 ATP binding; GO:1901265 nucleoside phosphate binding; GO:0004386 helicase activity; GO:0001882 nucleoside binding; GO:0043167 ion binding; GO:0016817 hydrolase activity, acting on acid anhydrides; GO:0016787 hydrolase activity; GO:0000166 nucleotide binding; GO:0017111 nucleoside-triphosphatase activity; GO:1901363 heterocyclic compound binding; GO:0097159 organ…	K03139	TFIIF2; transcription initiation factor TFIIF subunit beta [EC:3.6.4.12]	gga03022 Basal transcription factors - Gallus gallus (chicken);	IPR011991; IPR011039;	Winged helix-turn-helix DNA-binding domain; Transcription Factor IIF, Rap30/Rap74, interaction;
E1BXE0	Golgi integral membrane protein 4	1.252	Up	4.55e-05	GOLIM4	57.97	cytoplasm		GO:0031224 intrinsic component of membrane; GO:0016020 membrane; GO:0016021 integral component of membrane; GO:0044425 membrane part;
E1BXK3	"Glycogen [starch] synthase, liver"	0.83	Down	0.000523	Gys2	80.816	cytoplasm	GO:0016051 carbohydrate biosynthetic process; GO:0000271 polysaccharide biosynthetic process; GO:0044042 glucan metabolic process; GO:0044699 single-organism process; GO:0009058 biosynthetic process; GO:0006112 energy reserve metabolic process; GO:0044237 cellular metabolic process; GO:0044264 cellular polysaccharide metabolic process; GO:0071704 organic substance metabolic process; GO:0008152 me…		GO:0016758 transferase activity, transferring hexosyl groups; GO:0003824 catalytic activity; GO:0035251 UDP-glucosyltransferase activity; GO:0008194 UDP-glycosyltransferase activity; GO:0046527 glucosyltransferase activity; GO:0004373 glycogen (starch) synthase activity; GO:0016757 transferase activity, transferring glycosyl groups; GO:0016740 transferase activity;	K00693	GYS; glycogen synthase [EC:2.4.1.11]	gga00500 Starch and sucrose metabolism - Gallus gallus (chicken); gga01100 Metabolic pathways - Gallus gallus (chicken); gga04910 Insulin signaling pathway - Gallus gallus (chicken);
E1BXQ0	Ubl carboxyl-terminal hydrolase 18	1.432	Up	0.016	USP18	43.776	extracellular	GO:0070646 protein modification by small protein removal; GO:0051603 proteolysis involved in cellular protein catabolic process; GO:0044257 cellular protein catabolic process; GO:0044267 cellular protein metabolic process; GO:0016579 protein deubiquitination; GO:0050896 response to stimulus; GO:0044237 cellular metabolic process; GO:0071704 organic substance metabolic process; GO:0008152 metaboli…		GO:0008233 peptidase activity; GO:0036459 thiol-dependent ubiquitinyl hydrolase activity; GO:0003824 catalytic activity; GO:0101005 ubiquitinyl hydrolase activity; GO:0070011 peptidase activity, acting on L-amino acid peptides; GO:0019783 ubiquitin-like protein-specific protease activity; GO:0008234 cysteine-type peptidase activity; GO:0016787 hydrolase activity; GO:0019785 ISG15-specific proteas…	K11846			IPR028889; IPR001394;	Ubiquitin specific protease domain; Peptidase C19, ubiquitin carboxyl-terminal hydrolase;
E1BXS8	Carboxymethylenebutenolidase homolog	0.758	Down	0.0126	cmbl	25.772	cytoplasm			GO:0016787 hydrolase activity; GO:0003824 catalytic activity;	K01061	E3.1.1.45; carboxymethylenebutenolidase [EC:3.1.1.45]	gga01100 Metabolic pathways - Gallus gallus (chicken);	IPR029058; IPR002925;	Alpha/Beta hydrolase fold; Dienelactone hydrolase;
E1BXY0	TRAF-interacting protein with FHA domain-containing protein A	1.348	Up	0.0221	TIFA	29.024	cytoplasm,nucleus	GO:0050794 regulation of cellular process; GO:0044700 single organism signaling; GO:0051716 cellular response to stimulus; GO:0007165 signal transduction; GO:0050789 regulation of biological process; GO:0007154 cell communication; GO:0035556 intracellular signal transduction; GO:0044699 single-organism process; GO:0007249 I-kappaB kinase/NF-kappaB signaling; GO:0023052 signaling; GO:0050896 respo…	GO:0005623 cell; GO:0005622 intracellular; GO:0044464 cell part;	GO:0005515 protein binding; GO:0005488 binding;				IPR008984;	SMAD/FHA domain;
E1BY36	N-acetylserotonin O-methyltransferase-like protein	1.303	Up	0.022	ASMTL	69.496	mitochondria	GO:0008152 metabolic process; GO:0032259 methylation;	GO:0044464 cell part; GO:0005622 intracellular; GO:0005737 cytoplasm; GO:0044424 intracellular part; GO:0005829 cytosol; GO:0005623 cell; GO:0044444 cytoplasmic part;	GO:0008168 methyltransferase activity; GO:0016462 pyrophosphatase activity; GO:0003824 catalytic activity; GO:0047429 nucleoside-triphosphate diphosphatase activity; GO:0016817 hydrolase activity, acting on acid anhydrides; GO:0016741 transferase activity, transferring one-carbon groups; GO:0008171 O-methyltransferase activity; GO:0016787 hydrolase activity; GO:0016818 hydrolase activity, acting …				IPR011991; IPR029063; IPR031725; IPR001077;	Winged helix-turn-helix DNA-binding domain; S-adenosyl-L-methionine-dependent methyltransferase; Acetylserotonin O-methyltransferase, dimerisation domain; O-methyltransferase, family 2;
E1BY44	Protein-glutamine gamma-glutamyltransferase 2	1.47	Up	0.0126	TGL2	77.899	cytoplasm	GO:0010941 regulation of cell death; GO:0065008 regulation of biological quality; GO:0072503 cellular divalent inorganic cation homeostasis; GO:0048732 gland development; GO:0035148 tube formation; GO:0044699 single-organism process; GO:0044237 cellular metabolic process; GO:0006909 phagocytosis; GO:0051234 establishment of localization; GO:0060662 salivary gland cavitation; GO:0008152 metabolic …	GO:0016020 membrane; GO:0044421 extracellular region part; GO:0005783 endoplasmic reticulum; GO:0030054 cell junction; GO:0071944 cell periphery; GO:0031982 vesicle; GO:0005737 cytoplasm; GO:0031224 intrinsic component of membrane; GO:0044424 intracellular part; GO:0005623 cell; GO:0070062 extracellular exosome; GO:0005925 focal adhesion; GO:0044464 cell part; GO:0044425 membrane part; GO:0005622…	GO:0016746 transferase activity, transferring acyl groups; GO:0003824 catalytic activity; GO:0016740 transferase activity; GO:0003810 protein-glutamine gamma-glutamyltransferase activity; GO:0016755 transferase activity, transferring amino-acyl groups;	K05625			IPR008958; IPR013783; IPR002931; IPR014756; IPR001102;	Transglutaminase, C-terminal; Immunoglobulin-like fold; Transglutaminase-like; Immunoglobulin E-set; Transglutaminase, N-terminal;
E1BY49	1-acyl-sn-glycerol-3-phosphate acyltransferase delta	0.803	Down	0.00143	AGPAT4	44.389	endoplasmic reticulum	GO:0008152 metabolic process;	GO:0031224 intrinsic component of membrane; GO:0016020 membrane; GO:0016021 integral component of membrane; GO:0044425 membrane part;	GO:0016746 transferase activity, transferring acyl groups; GO:0003824 catalytic activity; GO:0016740 transferase activity;	K13523	AGPAT3_4; lysophosphatidic acid acyltransferase / lysophosphatidylinositol acyltransferase [EC:2.3.1.51 2.3.1.-]	gga00564 Glycerophospholipid metabolism - Gallus gallus (chicken); gga01100 Metabolic pathways - Gallus gallus (chicken); gga00561 Glycerolipid metabolism - Gallus gallus (chicken);	IPR002123; IPR032098;	Phospholipid/glycerol acyltransferase; Acyltransferase, C-terminal domain;
E1BYF1	Cystathionine gamma-lyase	1.248	Up	0.000378	CTH	43.898	cytoplasm	GO:0044085 cellular component biogenesis; GO:0010941 regulation of cell death; GO:0000097 sulfur amino acid biosynthetic process; GO:1905065 positive regulation of vascular smooth muscle cell differentiation; GO:0044237 cellular metabolic process; GO:0044272 sulfur compound biosynthetic process; GO:0008152 metabolic process; GO:0051240 positive regulation of multicellular organismal process; GO:0…	GO:0070062 extracellular exosome; GO:0043226 organelle; GO:0044421 extracellular region part; GO:0044464 cell part; GO:0005622 intracellular; GO:0031982 vesicle; GO:1903561 extracellular vesicle; GO:0005737 cytoplasm; GO:0044424 intracellular part; GO:0043227 membrane-bounded organelle; GO:0005623 cell; GO:0005576 extracellular region; GO:0043230 extracellular organelle;	GO:0044540 L-cystine L-cysteine-lyase (deaminating); GO:0043167 ion binding; GO:0016829 lyase activity; GO:0005515 protein binding; GO:0048037 cofactor binding; GO:0030170 pyridoxal phosphate binding; GO:1901363 heterocyclic compound binding; GO:0097159 organic cyclic compound binding; GO:0004123 cystathionine gamma-lyase activity; GO:0042802 identical protein binding; GO:0003824 catalytic activi…	K01758	CTH; cystathionine gamma-lyase [EC:4.4.1.1]	gga00260 Glycine, serine and threonine metabolism - Gallus gallus (chicken); gga01230 Biosynthesis of amino acids - Gallus gallus (chicken); gga00450 Selenocompound metabolism - Gallus gallus (chicken); gga00270 Cysteine and methionine metabolism - Gallus gallus (chicken); gga01100 Metabolic pathways - Gallus gallus (chicken);	IPR015424; IPR015421; IPR015422;	Pyridoxal phosphate-dependent transferase; Pyridoxal phosphate-dependent transferase, major region, subdomain 1; Pyridoxal phosphate-dependent transferase, major region, subdomain 2;
E1BYN7	Voltage-dependent anion-selective channel protein 1	0.76	Down	0.000957	VDAC1	30.706	cytoplasm	GO:0051049 regulation of transport; GO:0044070 regulation of anion transport; GO:0043269 regulation of ion transport; GO:1903959 regulation of anion transmembrane transport; GO:0051234 establishment of localization; GO:0006810 transport; GO:0006820 anion transport; GO:0034762 regulation of transmembrane transport; GO:0055085 transmembrane transport; GO:0050789 regulation of biological process; GO…	GO:0043229 intracellular organelle; GO:0016020 membrane; GO:0019867 outer membrane; GO:0044429 mitochondrial part; GO:0098588 bounding membrane of organelle; GO:0031090 organelle membrane; GO:0005741 mitochondrial outer membrane; GO:0044446 intracellular organelle part; GO:0031967 organelle envelope; GO:0005737 cytoplasm; GO:0031224 intrinsic component of membrane; GO:0044424 intracellular part; …	GO:0015075 ion transmembrane transporter activity; GO:0022803 passive transmembrane transporter activity; GO:0005253 anion channel activity; GO:0022892 substrate-specific transporter activity; GO:0015267 channel activity; GO:0022891 substrate-specific transmembrane transporter activity; GO:0005244 voltage-gated ion channel activity; GO:0008308 voltage-gated anion channel activity; GO:0022838 subs…	K05862	VDAC1; voltage-dependent anion channel protein 1	gga04217 Necroptosis - Gallus gallus (chicken); gga04020 Calcium signaling pathway - Gallus gallus (chicken); gga04621 NOD-like receptor signaling pathway - Gallus gallus (chicken); gga04218 Cellular senescence - Gallus gallus (chicken); gga05164 Influenza A - Gallus gallus (chicken);	IPR023614;	Porin domain;
E1BZ36	Mitochondrial calcium uniporter regulator 1	0.795	Down	0.0292	MCUR1	30.724	mitochondria	GO:0065008 regulation of biological quality; GO:0072503 cellular divalent inorganic cation homeostasis; GO:0034220 ion transmembrane transport; GO:0072511 divalent inorganic cation transport; GO:0030001 metal ion transport; GO:0030003 cellular cation homeostasis; GO:0006839 mitochondrial transport; GO:0044699 single-organism process; GO:0055082 cellular chemical homeostasis; GO:0051234 establishm…	GO:0016020 membrane; GO:0031090 organelle membrane; GO:0005737 cytoplasm; GO:0031305 integral component of mitochondrial inner membrane; GO:0031224 intrinsic component of membrane; GO:0044424 intracellular part; GO:0044455 mitochondrial membrane part; GO:0005623 cell; GO:0031304 intrinsic component of mitochondrial inner membrane; GO:0044422 organelle part; GO:0005740 mitochondrial envelope; GO:0…		K22137
E1BZ74	AFG3-like protein 2	0.816	Down	0.000182	AFG3L2	89.39	mitochondria	GO:0006508 proteolysis; GO:0008152 metabolic process; GO:0043170 macromolecule metabolic process; GO:0019538 protein metabolic process; GO:0044238 primary metabolic process; GO:0071704 organic substance metabolic process;	GO:0031224 intrinsic component of membrane; GO:0016020 membrane; GO:0016021 integral component of membrane; GO:0044425 membrane part;	GO:0005524 ATP binding; GO:0004222 metalloendopeptidase activity; GO:0008233 peptidase activity; GO:1901265 nucleoside phosphate binding; GO:0001882 nucleoside binding; GO:0043167 ion binding; GO:0016787 hydrolase activity; GO:0008237 metallopeptidase activity; GO:0000166 nucleotide binding; GO:0008270 zinc ion binding; GO:0004175 endopeptidase activity; GO:0097159 organic cyclic compound binding…	K08956			IPR003959; IPR003593; IPR011546; IPR000642; IPR027417;	ATPase, AAA-type, core; AAA+ ATPase domain; Peptidase M41, FtsH extracellular; Peptidase M41; P-loop containing nucleoside triphosphate hydrolase;
E1BZL0	Ubiquitin carboxyl-terminal hydrolase 24	1.333	Up	0.00106	USP24	292.25	cytoplasm	GO:0043632 modification-dependent macromolecule catabolic process; GO:0070646 protein modification by small protein removal; GO:0044265 cellular macromolecule catabolic process; GO:0051603 proteolysis involved in cellular protein catabolic process; GO:0044257 cellular protein catabolic process; GO:0019941 modification-dependent protein catabolic process; GO:0044267 cellular protein metabolic proc…		GO:0008233 peptidase activity; GO:0036459 thiol-dependent ubiquitinyl hydrolase activity; GO:0003824 catalytic activity; GO:0005488 binding; GO:0019783 ubiquitin-like protein-specific protease activity; GO:0101005 ubiquitinyl hydrolase activity; GO:0070011 peptidase activity, acting on L-amino acid peptides; GO:0008234 cysteine-type peptidase activity; GO:0016787 hydrolase activity; GO:0005515 pr…	K11840			IPR015940; IPR029071; IPR028889; IPR000626; IPR001394; IPR016024; IPR009060;	Ubiquitin-associated domain; Ubiquitin-related domain; Ubiquitin specific protease domain; Ubiquitin domain; Peptidase C19, ubiquitin carboxyl-terminal hydrolase; Armadillo-type fold; UBA-like;
E1BZN6	Receptor expression-enhancing protein 5	0.805	Down	0.0239	REEP5	21.484	cytoplasm		GO:0016020 membrane; GO:0043229 intracellular organelle; GO:0044421 extracellular region part; GO:0005783 endoplasmic reticulum; GO:0031982 vesicle; GO:0044446 intracellular organelle part; GO:0005737 cytoplasm; GO:0031224 intrinsic component of membrane; GO:0012505 endomembrane system; GO:0044424 intracellular part; GO:0005623 cell; GO:0016021 integral component of membrane; GO:0005576 extracell…		K17279
E1BZR0	SLIT-ROBO Rho GTPase-activating protein 2	1.365	Up	0.000962	SRGAP2	97.607	nucleus	GO:0044700 single organism signaling; GO:0044085 cellular component biogenesis; GO:0046847 filopodium assembly; GO:0051674 localization of cell; GO:0007420 brain development; GO:0048869 cellular developmental process; GO:0048666 neuron development; GO:0032989 cellular component morphogenesis; GO:0022008 neurogenesis; GO:0044699 single-organism process; GO:0021987 cerebral cortex development; GO:0…	GO:0016020 membrane; GO:0031090 organelle membrane; GO:0031410 cytoplasmic vesicle; GO:0071944 cell periphery; GO:0031982 vesicle; GO:0005737 cytoplasm; GO:0044424 intracellular part; GO:0005623 cell; GO:0044422 organelle part; GO:0032279 asymmetric synapse; GO:0005740 mitochondrial envelope; GO:0098590 plasma membrane region; GO:0044425 membrane part; GO:0005622 intracellular; GO:0044464 cell pa…	GO:0031267 small GTPase binding; GO:0017048 Rho GTPase binding; GO:0048365 Rac GTPase binding; GO:0060589 nucleoside-triphosphatase regulator activity; GO:0030695 GTPase regulator activity; GO:0046983 protein dimerization activity; GO:0005515 protein binding; GO:0098772 molecular function regulator; GO:0042802 identical protein binding; GO:0030234 enzyme regulator activity; GO:0017016 Ras GTPase …	K07526			IPR001452; IPR031160; IPR001060; IPR008936; IPR000198;	SH3 domain; F-BAR domain; FCH domain; Rho GTPase activation protein; Rho GTPase-activating protein domain;
E1C043	"Cytochrome c oxidase subunit 5A, mitochondrial"	0.691	Down	0.0208	COX5A	16.45	nucleus	GO:0009116 nucleoside metabolic process; GO:0042278 purine nucleoside metabolic process; GO:0006123 mitochondrial electron transport, cytochrome c to oxygen; GO:0009167 purine ribonucleoside monophosphate metabolic process; GO:0009117 nucleotide metabolic process; GO:0044699 single-organism process; GO:0044237 cellular metabolic process; GO:0006796 phosphate-containing compound metabolic process;…	GO:0016020 membrane; GO:0044421 extracellular region part; GO:0098800 inner mitochondrial membrane protein complex; GO:0031090 organelle membrane; GO:0098796 membrane protein complex; GO:0005737 cytoplasm; GO:0031982 vesicle; GO:0032991 macromolecular complex; GO:0098798 mitochondrial protein complex; GO:0044424 intracellular part; GO:0044455 mitochondrial membrane part; GO:0005623 cell; GO:00444…	GO:0015075 ion transmembrane transporter activity; GO:0022892 substrate-specific transporter activity; GO:0015077 monovalent inorganic cation transmembrane transporter activity; GO:0016676 oxidoreductase activity, acting on a heme group of donors, oxygen as acceptor; GO:0016675 oxidoreductase activity, acting on a heme group of donors; GO:0015078 hydrogen ion transmembrane transporter activity; G…	K02264	COX5A; cytochrome c oxidase subunit 5a	gga04260 Cardiac muscle contraction - Gallus gallus (chicken); gga01100 Metabolic pathways - Gallus gallus (chicken); gga00190 Oxidative phosphorylation - Gallus gallus (chicken);
E1C0J4	Regulator of nonsense transcripts 1	1.211	Up	0.00115	UPF1	123.4	cytoplasm	GO:0065008 regulation of biological quality; GO:0010608 posttranscriptional regulation of gene expression; GO:0070555 response to interleukin-1; GO:0071345 cellular response to cytokine stimulus; GO:0044237 cellular metabolic process; GO:0009607 response to biotic stimulus; GO:0009605 response to external stimulus; GO:0008152 metabolic process; GO:0033260 nuclear DNA replication; GO:0010558 negat…	GO:0000784 nuclear chromosome, telomeric region; GO:0000781 chromosome, telomeric region; GO:0005737 cytoplasm; GO:0032991 macromolecular complex; GO:0044424 intracellular part; GO:0005623 cell; GO:0044422 organelle part; GO:0044427 chromosomal part; GO:0043228 non-membrane-bounded organelle; GO:0031974 membrane-enclosed lumen; GO:0005654 nucleoplasm; GO:0070013 intracellular organelle lumen; GO:…	GO:1901265 nucleoside phosphate binding; GO:0008026 ATP-dependent helicase activity; GO:0042162 telomeric DNA binding; GO:0016817 hydrolase activity, acting on acid anhydrides; GO:0016787 hydrolase activity; GO:0003682 chromatin binding; GO:0016887 ATPase activity; GO:1901363 heterocyclic compound binding; GO:0097159 organic cyclic compound binding; GO:0016462 pyrophosphatase activity; GO:0003824…	K14326	UPF1; regulator of nonsense transcripts 1 [EC:3.6.4.-]	gga03013 RNA transport - Gallus gallus (chicken); gga03015 mRNA surveillance pathway - Gallus gallus (chicken);	IPR006935; IPR027417; IPR018999;	Helicase/UvrB, N-terminal; P-loop containing nucleoside triphosphate hydrolase; RNA helicase UPF1, UPF2-interacting domain;
E1C0K5	Lactadherin	1.243	Up	0.00761	Mfge8	53.146	extracellular	GO:0050794 regulation of cellular process; GO:0060627 regulation of vesicle-mediated transport; GO:2000425 regulation of apoptotic cell clearance; GO:0016043 cellular component organization; GO:0045807 positive regulation of endocytosis; GO:0010324 membrane invagination; GO:0044699 single-organism process; GO:2000427 positive regulation of apoptotic cell clearance; GO:0008037 cell recognition; GO…	GO:0016020 membrane; GO:0005615 extracellular space; GO:0044421 extracellular region part; GO:0009897 external side of plasma membrane; GO:0019898 extrinsic component of membrane; GO:0071944 cell periphery; GO:0031982 vesicle; GO:0019897 extrinsic component of plasma membrane; GO:0005623 cell; GO:0005576 extracellular region; GO:0005886 plasma membrane; GO:0070062 extracellular exosome; GO:004322…	GO:0005102 receptor binding; GO:0043167 ion binding; GO:0044877 macromolecular complex binding; GO:0005515 protein binding; GO:0005178 integrin binding; GO:0001786 phosphatidylserine binding; GO:0050839 cell adhesion molecule binding; GO:0072341 modified amino acid binding; GO:0005488 binding; GO:0005543 phospholipid binding; GO:0008289 lipid binding; GO:0046872 metal ion binding; GO:0043169 cati…	K17253			IPR000421; IPR001881; IPR000742; IPR008979;	Coagulation factor 5/8 C-terminal domain; EGF-like calcium-binding domain; EGF-like domain; Galactose-binding domain-like;
E1C0R9	ER membrane protein complex subunit 7	0.807	Down	5.74e-05	Emc7	26.68	extracellular		GO:0043229 intracellular organelle; GO:0016020 membrane; GO:0005783 endoplasmic reticulum; GO:0042175 nuclear outer membrane-endoplasmic reticulum membrane network; GO:0098796 membrane protein complex; GO:0005737 cytoplasm; GO:0044446 intracellular organelle part; GO:0012505 endomembrane system; GO:0032991 macromolecular complex; GO:0031224 intrinsic component of membrane; GO:0044424 intracellula…	GO:0030246 carbohydrate binding; GO:0005488 binding;				IPR013784; IPR014766; IPR019008;	Carbohydrate-binding-like fold; Carboxypeptidase, regulatory domain; Domain of unknown function DUF2012;
E1C0T3	E3 ubiquitin-protein ligase PDZRN3	2.292	Up	0.00105	PDZRN3	119.41	nucleus	GO:0007528 neuromuscular junction development; GO:0016043 cellular component organization; GO:0016567 protein ubiquitination; GO:0044763 single-organism cellular process; GO:0044267 cellular protein metabolic process; GO:0044699 single-organism process; GO:0070647 protein modification by small protein conjugation or removal; GO:0044238 primary metabolic process; GO:0044237 cellular metabolic proc…	GO:0043229 intracellular organelle; GO:0031594 neuromuscular junction; GO:0005737 cytoplasm; GO:0044446 intracellular organelle part; GO:0031981 nuclear lumen; GO:0044424 intracellular part; GO:0005829 cytosol; GO:0005623 cell; GO:0044422 organelle part; GO:0045202 synapse; GO:0043226 organelle; GO:0043231 intracellular membrane-bounded organelle; GO:0031974 membrane-enclosed lumen; GO:0005654 nu…	GO:0061630 ubiquitin protein ligase activity; GO:0046914 transition metal ion binding; GO:0019787 ubiquitin-like protein transferase activity; GO:0003824 catalytic activity; GO:0005488 binding; GO:0043167 ion binding; GO:0004842 ubiquitin-protein transferase activity; GO:0046872 metal ion binding; GO:0043169 cation binding; GO:0005515 protein binding; GO:0061659 ubiquitin-like protein ligase acti…	K15682			IPR008974; IPR003613; IPR013010; IPR001841; IPR013083; IPR013323; IPR001478;	TRAF-like; U box domain; Zinc finger, SIAH-type; Zinc finger, RING-type; Zinc finger, RING/FYVE/PHD-type; SIAH-type domain; PDZ domain;
E1C0V8	Filamin A-interacting protein 1-like	1.436	Up	0.00191	FILIP1L	135.48	nucleus							IPR019131;	Cortactin-binding protein-2, N-terminal;
E1C0W7	ERO1-like protein alpha	0.597	Down	0.000829	Ero1a	52.926	extracellular	GO:0044700 single organism signaling; GO:0065008 regulation of biological quality; GO:0072503 cellular divalent inorganic cation homeostasis; GO:0061077 chaperone-mediated protein folding; GO:0044699 single-organism process; GO:0044237 cellular metabolic process; GO:0030968 endoplasmic reticulum unfolded protein response; GO:0051234 establishment of localization; GO:0006457 protein folding; GO:00…	GO:0043229 intracellular organelle; GO:0016020 membrane; GO:0042175 nuclear outer membrane-endoplasmic reticulum membrane network; GO:0005783 endoplasmic reticulum; GO:0044446 intracellular organelle part; GO:0005737 cytoplasm; GO:0012505 endomembrane system; GO:0044424 intracellular part; GO:0005623 cell; GO:0044422 organelle part; GO:0043231 intracellular membrane-bounded organelle; GO:0043226 …	GO:0015035 protein disulfide oxidoreductase activity; GO:0015036 disulfide oxidoreductase activity; GO:0016864 intramolecular oxidoreductase activity, transposing S-S bonds; GO:0016853 isomerase activity; GO:0003824 catalytic activity; GO:0016667 oxidoreductase activity, acting on a sulfur group of donors; GO:0016671 oxidoreductase activity, acting on a sulfur group of donors, disulfide as accept…	K10950	ERO1L; ERO1-like protein alpha [EC:1.8.4.-]	gga04141 Protein processing in endoplasmic reticulum - Gallus gallus (chicken);
E1C0W9	"ATP-binding cassette sub-family B member 7, mitochondrial"	0.766	Down	0.00272	Abcb7	75.147	cytoplasm	GO:0006879 cellular iron ion homeostasis; GO:0065008 regulation of biological quality; GO:0055076 transition metal ion homeostasis; GO:0050801 ion homeostasis; GO:0030003 cellular cation homeostasis; GO:0098771 inorganic ion homeostasis; GO:0044763 single-organism cellular process; GO:0019725 cellular homeostasis; GO:0055072 iron ion homeostasis; GO:0044699 single-organism process; GO:0055082 cel…	GO:0043229 intracellular organelle; GO:0016020 membrane; GO:0044429 mitochondrial part; GO:0031090 organelle membrane; GO:0031967 organelle envelope; GO:0044446 intracellular organelle part; GO:0005737 cytoplasm; GO:0031224 intrinsic component of membrane; GO:0044424 intracellular part; GO:0005623 cell; GO:0016021 integral component of membrane; GO:0044422 organelle part; GO:0005739 mitochondrion…	GO:1901265 nucleoside phosphate binding; GO:0015399 primary active transmembrane transporter activity; GO:0016817 hydrolase activity, acting on acid anhydrides; GO:0016787 hydrolase activity; GO:0016887 ATPase activity; GO:0097159 organic cyclic compound binding; GO:1901363 heterocyclic compound binding; GO:0016462 pyrophosphatase activity; GO:0003824 catalytic activity; GO:0032553 ribonucleotide…	K05662	ABCB7; ATP-binding cassette, subfamily B (MDR/TAP), member 7	gga02010 ABC transporters - Gallus gallus (chicken);	IPR003593; IPR003439; IPR027417; IPR011527;	AAA+ ATPase domain; ABC transporter-like; P-loop containing nucleoside triphosphate hydrolase; ABC transporter type 1, transmembrane domain;
E1C0Z0	Helicase with zinc finger domain 2	2.142	Up	0.00141	HELZ2	181.74	nucleus	GO:0050794 regulation of cellular process; GO:1903506 regulation of nucleic acid-templated transcription; GO:2001141 regulation of RNA biosynthetic process; GO:0050789 regulation of biological process; GO:0031326 regulation of cellular biosynthetic process; GO:0080090 regulation of primary metabolic process; GO:0009889 regulation of biosynthetic process; GO:0060255 regulation of macromolecule met…		GO:0000989 transcription factor activity, transcription factor binding; GO:0003713 transcription coactivator activity; GO:0030374 ligand-dependent nuclear receptor transcription coactivator activity; GO:0003712 transcription cofactor activity; GO:0000988 transcription factor activity, protein binding;				IPR012340; IPR027417;	Nucleic acid-binding, OB-fold; P-loop containing nucleoside triphosphate hydrolase;
E1C115	Eukaryotic translation initiation factor 4E-binding protein 1	1.285	Up	0.00524	Eif4ebp1	12.5	extracellular	GO:0044700 single organism signaling; GO:0006518 peptide metabolic process; GO:0007166 cell surface receptor signaling pathway; GO:0010608 posttranscriptional regulation of gene expression; GO:0071384 cellular response to corticosteroid stimulus; GO:0044237 cellular metabolic process; GO:0031929 TOR signaling; GO:0008152 metabolic process; GO:0002181 cytoplasmic translation; GO:0071549 cellular r…	GO:0044464 cell part; GO:0005622 intracellular; GO:0005737 cytoplasm; GO:0044424 intracellular part; GO:0005623 cell; GO:0005829 cytosol; GO:0044444 cytoplasmic part;	GO:0008190 eukaryotic initiation factor 4E binding; GO:0005515 protein binding; GO:0045182 translation regulator activity; GO:0030371 translation repressor activity; GO:0005488 binding; GO:0031369 translation initiation factor binding;	K07205	EIF4EBP1; eukaryotic translation initiation factor 4E binding protein 1	gga03013 RNA transport - Gallus gallus (chicken); gga04150 mTOR signaling pathway - Gallus gallus (chicken); gga04218 Cellular senescence - Gallus gallus (chicken); gga04910 Insulin signaling pathway - Gallus gallus (chicken); gga04012 ErbB signaling pathway - Gallus gallus (chicken);
E1C155	"Methylmalonate-semialdehyde dehydrogenase [acylating], mitochondrial"	0.821	Down	0.00837	Aldh6a1	54.969	cytoplasm	GO:1901606 alpha-amino acid catabolic process; GO:0006725 cellular aromatic compound metabolic process; GO:0044699 single-organism process; GO:0006210 thymine catabolic process; GO:0044237 cellular metabolic process; GO:0006573 valine metabolic process; GO:0071704 organic substance metabolic process; GO:0044270 cellular nitrogen compound catabolic process; GO:0008152 metabolic process; GO:0006520…	GO:0043229 intracellular organelle; GO:0044421 extracellular region part; GO:0005737 cytoplasm; GO:0044446 intracellular organelle part; GO:0031982 vesicle; GO:0031981 nuclear lumen; GO:0044424 intracellular part; GO:0005623 cell; GO:0005576 extracellular region; GO:0005739 mitochondrion; GO:0044422 organelle part; GO:0031974 membrane-enclosed lumen; GO:0043226 organelle; GO:0070062 extracellular…	GO:0097159 organic cyclic compound binding; GO:1901363 heterocyclic compound binding; GO:0016620 oxidoreductase activity, acting on the aldehyde or oxo group of donors, NAD or NADP as acceptor; GO:0003723 RNA binding; GO:0003824 catalytic activity; GO:0005488 binding; GO:0003676 nucleic acid binding; GO:0016903 oxidoreductase activity, acting on the aldehyde or oxo group of donors; GO:0004491 met…	K00140	mmsA; malonate-semialdehyde dehydrogenase (acetylating) / methylmalonate-semialdehyde dehydrogenase [EC:1.2.1.18 1.2.1.27]	gga00280 Valine, leucine and isoleucine degradation - Gallus gallus (chicken); gga00562 Inositol phosphate metabolism - Gallus gallus (chicken); gga00410 beta-Alanine metabolism - Gallus gallus (chicken); gga01100 Metabolic pathways - Gallus gallus (chicken); gga01200 Carbon metabolism - Gallus gallus (chicken); gga00640 Propanoate metabolism - Gallus gallus (chicken);	IPR016161; IPR015590; IPR016162; IPR016163;	Aldehyde/histidinol dehydrogenase; Aldehyde dehydrogenase domain; Aldehyde dehydrogenase N-terminal domain; Aldehyde dehydrogenase, C-terminal;
E1C182	eIF-2-alpha kinase GCN2	1.258	Up	0.0037	EIF2AK4	184.79	nucleus	GO:0070417 cellular response to cold; GO:0010608 posttranscriptional regulation of gene expression; GO:0043555 regulation of translation in response to stress; GO:0044237 cellular metabolic process; GO:0006796 phosphate-containing compound metabolic process; GO:0009605 response to external stimulus; GO:0008152 metabolic process; GO:0007154 cell communication; GO:0036490 regulation of translation …		GO:0005524 ATP binding; GO:1901265 nucleoside phosphate binding; GO:0016773 phosphotransferase activity, alcohol group as acceptor; GO:0004694 eukaryotic translation initiation factor 2alpha kinase activity; GO:0001882 nucleoside binding; GO:0043167 ion binding; GO:0005515 protein binding; GO:0004672 protein kinase activity; GO:0000166 nucleotide binding; GO:0097159 organic cyclic compound bindin…	K16196	EIF2AK4; eukaryotic translation initiation factor 2-alpha kinase 4 [EC:2.7.11.1]	gga04141 Protein processing in endoplasmic reticulum - Gallus gallus (chicken); gga04140 Autophagy - animal - Gallus gallus (chicken); gga05168 Herpes simplex infection - Gallus gallus (chicken); gga05164 Influenza A - Gallus gallus (chicken);	IPR016135; IPR024435; IPR000719; IPR004154; IPR011009; IPR006575;	Ubiquitin-conjugating enzyme/RWD-like; Histidyl tRNA synthetase-related domain; Protein kinase domain; Anticodon-binding; Protein kinase-like domain; RWD domain;
E1C1A9	Chromodomain-helicase-DNA-binding protein 2	0.64	Down	0.0265	CHD2	166.74	nucleus	GO:0050794 regulation of cellular process; GO:0010468 regulation of gene expression; GO:0006355 regulation of transcription, DNA-templated; GO:0031326 regulation of cellular biosynthetic process; GO:0080090 regulation of primary metabolic process; GO:0060255 regulation of macromolecule metabolic process; GO:0019219 regulation of nucleobase-containing compound metabolic process; GO:0010556 regulat…	GO:0043226 organelle; GO:0043231 intracellular membrane-bounded organelle; GO:0043229 intracellular organelle; GO:0005634 nucleus; GO:0044464 cell part; GO:0005622 intracellular; GO:0044424 intracellular part; GO:0043227 membrane-bounded organelle; GO:0005623 cell;	GO:1901265 nucleoside phosphate binding; GO:0003690 double-stranded DNA binding; GO:0001047 core promoter binding; GO:1901363 heterocyclic compound binding; GO:0000975 regulatory region DNA binding; GO:0097159 organic cyclic compound binding; GO:0001046 core promoter sequence-specific DNA binding; GO:0032553 ribonucleotide binding; GO:0005488 binding; GO:0032550 purine ribonucleoside binding; GO:…	K20091			IPR023780; IPR016197; IPR027417; IPR014001; IPR001650; IPR000953; IPR000330;	Chromo domain; Chromo domain-like; P-loop containing nucleoside triphosphate hydrolase; Helicase superfamily 1/2, ATP-binding domain; Helicase, C-terminal; Chromo/chromo shadow domain; SNF2-related, N-terminal domain;
E1C1D1	Annexin A7	1.224	Up	0.00301	ANXA7	49.333	cytoplasm	GO:0065008 regulation of biological quality; GO:0072503 cellular divalent inorganic cation homeostasis; GO:0048869 cellular developmental process; GO:0044699 single-organism process; GO:0006914 autophagy; GO:0044237 cellular metabolic process; GO:0007610 behavior; GO:0008152 metabolic process; GO:0008360 regulation of cell shape; GO:0032535 regulation of cellular component size; GO:0055065 metal …	GO:0016020 membrane; GO:0005783 endoplasmic reticulum; GO:0042175 nuclear outer membrane-endoplasmic reticulum membrane network; GO:0044421 extracellular region part; GO:0031090 organelle membrane; GO:0031410 cytoplasmic vesicle; GO:0071944 cell periphery; GO:0005737 cytoplasm; GO:0031982 vesicle; GO:0044433 cytoplasmic vesicle part; GO:0044424 intracellular part; GO:0005623 cell; GO:0044422 orga…	GO:0005544 calcium-dependent phospholipid binding; GO:0003723 RNA binding; GO:0005102 receptor binding; GO:0044877 macromolecular complex binding; GO:0043167 ion binding; GO:0005178 integrin binding; GO:0005515 protein binding; GO:0048306 calcium-dependent protein binding; GO:1901363 heterocyclic compound binding; GO:0097159 organic cyclic compound binding; GO:0050839 cell adhesion molecule bindi…	K17095
E1C1Q0	Cell growth-regulating nucleolar protein	1.419	Up	0.0161	Lyar	42.1	nucleus		GO:0043229 intracellular organelle; GO:0043232 intracellular non-membrane-bounded organelle; GO:0044446 intracellular organelle part; GO:0031981 nuclear lumen; GO:0044424 intracellular part; GO:0005730 nucleolus; GO:0005623 cell; GO:0044422 organelle part; GO:0043228 non-membrane-bounded organelle; GO:0043231 intracellular membrane-bounded organelle; GO:0043226 organelle; GO:0031974 membrane-encl…	GO:0097159 organic cyclic compound binding; GO:1901363 heterocyclic compound binding; GO:0003723 RNA binding; GO:0046914 transition metal ion binding; GO:0005488 binding; GO:0043167 ion binding; GO:0003676 nucleic acid binding; GO:0046872 metal ion binding; GO:0043169 cation binding; GO:0008270 zinc ion binding;	K15263			IPR001781; IPR014898;	Zinc finger, LIM-type; Zinc finger, C2H2, LYAR-type;
E1C1R5	Pumilio homolog 3	1.287	Up	0.000931	Pum3	73.009	nucleus	GO:0050794 regulation of cellular process; GO:0010468 regulation of gene expression; GO:0031326 regulation of cellular biosynthetic process; GO:0080090 regulation of primary metabolic process; GO:0010608 posttranscriptional regulation of gene expression; GO:0060255 regulation of macromolecule metabolic process; GO:0010559 regulation of glycoprotein biosynthetic process; GO:0031399 regulation of p…	GO:0043229 intracellular organelle; GO:0005783 endoplasmic reticulum; GO:0043232 intracellular non-membrane-bounded organelle; GO:0044446 intracellular organelle part; GO:0005737 cytoplasm; GO:0031981 nuclear lumen; GO:0012505 endomembrane system; GO:0044424 intracellular part; GO:0005730 nucleolus; GO:0005623 cell; GO:0044422 organelle part; GO:0043228 non-membrane-bounded organelle; GO:0043231 …	GO:0097159 organic cyclic compound binding; GO:1901363 heterocyclic compound binding; GO:0003729 mRNA binding; GO:0003723 RNA binding; GO:0005488 binding; GO:0003676 nucleic acid binding;	K14844			IPR012959; IPR011989; IPR016024; IPR033133;	CPL domain; Armadillo-like helical; Armadillo-type fold; Pumilio homology domain;
E1C1T9	Peroxisomal bifunctional enzyme	0.828	Down	0.00499	EHHADH	79.663	mitochondria	GO:0034440 lipid oxidation; GO:0044267 cellular protein metabolic process; GO:0044699 single-organism process; GO:0044255 cellular lipid metabolic process; GO:0044237 cellular metabolic process; GO:0071704 organic substance metabolic process; GO:0008152 metabolic process; GO:0030258 lipid modification; GO:0043543 protein acylation; GO:0032787 monocarboxylic acid metabolic process; GO:0044248 cell…	GO:0043226 organelle; GO:0043231 intracellular membrane-bounded organelle; GO:0043229 intracellular organelle; GO:0044464 cell part; GO:0005622 intracellular; GO:0005777 peroxisome; GO:0042579 microbody; GO:0005737 cytoplasm; GO:0044424 intracellular part; GO:0005623 cell; GO:0043227 membrane-bounded organelle; GO:0005739 mitochondrion; GO:0044444 cytoplasmic part;	GO:0016614 oxidoreductase activity, acting on CH-OH group of donors; GO:0016616 oxidoreductase activity, acting on the CH-OH group of donors, NAD or NADP as acceptor; GO:0003824 catalytic activity; GO:0005102 receptor binding; GO:0005488 binding; GO:0005515 protein binding; GO:0003857 3-hydroxyacyl-CoA dehydrogenase activity; GO:0019899 enzyme binding; GO:0016491 oxidoreductase activity;	K07514	EHHADH; enoyl-CoA hydratase / 3-hydroxyacyl-CoA dehydrogenase / 3,2-trans-enoyl-CoA isomerase [EC:4.2.1.17 1.1.1.35 5.3.3.8]	gga00650 Butanoate metabolism - Gallus gallus (chicken); gga00071 Fatty acid degradation - Gallus gallus (chicken); gga00380 Tryptophan metabolism - Gallus gallus (chicken); gga00310 Lysine degradation - Gallus gallus (chicken); gga01200 Carbon metabolism - Gallus gallus (chicken); gga00640 Propanoate metabolism - Gallus gallus (chicken); gga01212 Fatty acid metabolism - Gallus gallus (chicken); …	IPR029045; IPR008927; IPR013328; IPR016040; IPR006176; IPR006108;	ClpP/crotonase-like domain; 6-phosphogluconate dehydrogenase C-terminal domain-like; 6-phosphogluconate dehydrogenase, domain 2; NAD(P)-binding domain; 3-hydroxyacyl-CoA dehydrogenase, NAD binding; 3-hydroxyacyl-CoA dehydrogenase, C-terminal;
E1C1V3	Junction plakoglobin	1.486	Up	7.66e-05	Jup	82.125	cytoplasm	GO:0044085 cellular component biogenesis; GO:0050794 regulation of cellular process; GO:0044700 single organism signaling; GO:0007043 cell-cell junction assembly; GO:0016043 cellular component organization; GO:0034329 cell junction assembly; GO:0051716 cellular response to stimulus; GO:0002934 desmosome organization; GO:0044763 single-organism cellular process; GO:0045216 cell-cell junction organ…	GO:0016020 membrane; GO:0043229 intracellular organelle; GO:0019898 extrinsic component of membrane; GO:0030054 cell junction; GO:0071944 cell periphery; GO:0098796 membrane protein complex; GO:0098797 plasma membrane protein complex; GO:0005737 cytoplasm; GO:0070161 anchoring junction; GO:0019897 extrinsic component of plasma membrane; GO:0032991 macromolecular complex; GO:0044424 intracellular …	GO:0050839 cell adhesion molecule binding; GO:0019903 protein phosphatase binding; GO:0005488 binding; GO:0045296 cadherin binding; GO:0005515 protein binding; GO:0019902 phosphatase binding; GO:0045294 alpha-catenin binding; GO:0005198 structural molecule activity; GO:0004871 signal transducer activity; GO:0019899 enzyme binding;	K10056			IPR011989; IPR016024;	Armadillo-like helical; Armadillo-type fold;
E1C220	WD repeat-containing protein 70	1.4	Up	0.0145	wdr70	71.179	nucleus			GO:0005515 protein binding; GO:0019899 enzyme binding; GO:0005488 binding;				IPR017986; IPR015943;	WD40-repeat-containing domain; WD40/YVTN repeat-like-containing domain;
E1C224	Vacuolar protein sorting-associated protein 13C	1.315	Up	0.0144	Vps13c	421.99	cytoplasm,nucleus	GO:1904924 negative regulation of mitophagy in response to mitochondrial depolarization; GO:0050794 regulation of cellular process; GO:0016043 cellular component organization; GO:1901524 regulation of macromitophagy; GO:0031329 regulation of cellular catabolic process; GO:0009894 regulation of catabolic process; GO:0033043 regulation of organelle organization; GO:0048523 negative regulation of ce…	GO:0016020 membrane; GO:0019867 outer membrane; GO:0044421 extracellular region part; GO:0031090 organelle membrane; GO:0005737 cytoplasm; GO:0031982 vesicle; GO:0044424 intracellular part; GO:0005623 cell; GO:0044422 organelle part; GO:0005740 mitochondrial envelope; GO:0070062 extracellular exosome; GO:0005622 intracellular; GO:0044464 cell part; GO:0098805 whole membrane; GO:1903561 extracellu…		K19525			IPR031642; IPR015412; IPR009543; IPR031646; IPR031645; IPR026854;	VPS13, repeated coiled region; Autophagy-related, C-terminal; Vacuolar protein sorting-associated protein 13, SHR-binding domain; Vacuolar protein sorting-associated protein 13, second N-terminal domain; Vacuolar protein sorting-associated protein 13, C-terminal; Vacuolar protein sorting-associated protein 13, N-terminal domain;
E1C250	KN motif and ankyrin repeat domain-containing protein 4	1.498	Up	0.00573	KANK4	97.119	nucleus		GO:0043226 organelle; GO:0005856 cytoskeleton; GO:0043229 intracellular organelle; GO:0015630 microtubule cytoskeleton; GO:0043232 intracellular non-membrane-bounded organelle; GO:0044464 cell part; GO:0005622 intracellular; GO:0005737 cytoplasm; GO:0044424 intracellular part; GO:0005829 cytosol; GO:0005623 cell; GO:0044444 cytoplasmic part; GO:0043228 non-membrane-bounded organelle;	GO:0005515 protein binding; GO:0005488 binding;				IPR020683;	Ankyrin repeat-containing domain;
[truncated: 539 more rows]

## Sheet: RMvsM
Protein accession	Protein description	RM/M Ratio	Regulated Type	RM/M P value	Gene name	MW [kDa]	Subcellular localization	Biological Process	Cellular Component	Molecular Function	KEGG KO No.	KEGG Gene	KEGG pathway	IPR ID	Domain description
[truncated: 362 more rows]

## Sheet: RvsN
Protein accession	Protein description	R/N Ratio	Regulated Type	R/N P value	Gene name	MW [kDa]	Subcellular localization	Biological Process	Cellular Component	Molecular Function	KEGG KO No.	KEGG Gene	KEGG pathway	IPR ID	Domain description
[truncated: 1,043 more rows]

[truncated: 2 more sheets: MvsN, RMvsN]
