# Supplementary material for: Marek's Disease Virus and Reticuloendotheliosis Virus Coinfection Enhances Viral Replication and Alters Cellular Protein Profiles
Source: Front Vet Sci. 2022 Mar 22;9:854007. doi: 10.3389/fvets.2022.854007 (PMC8981388; doi:10.3389/fvets.2022.854007)
Supplement: Supplementary file 1 [file Data_Sheet_1.ZIP › Supplementary data/Table S2-Venn diagram.xls]

MvsN
	P13914	Arylamine N-acetyltransferase, pineal gland isozyme NAT-3
	A0A1D5P1Z5	Uncharacterized protein
	A0A1D5PWI5	Uncharacterized protein
	A0A1D5PM81	Uncharacterized protein
	P20135	Glutathione S-transferase theta-1
	F1NBV2	Uncharacterized protein
	E1C0Z8	Uncharacterized protein
	E1C1N8	Uncharacterized protein
	Q6PZ02	Cysteine protease ATG4B
	F1NAB5	Uncharacterized protein
	A0A1D5PD11	Uncharacterized protein
	E1C1G0	Uncharacterized protein
	A0A1D5PTL5	Paired mesoderm homeobox protein 1
	E1BXS1	Uncharacterized protein
	A0A1D5P2W8	Uncharacterized protein
	R9PXQ9	Fatty acyl-CoA reductase
	E1BZH3	Uncharacterized protein
	F1NIK4	Uncharacterized protein
	E1C895	Uncharacterized protein
	A0A1D5P6Z4	Uncharacterized protein
	E1C8T8	Uncharacterized protein
	A0A1D5PJR5	Arginine--tRNA ligase, cytoplasmic
	Q5F4B2	Switch-associated protein 70
	A0A1D5NW89	DNA helicase
	A0A1L1RNY8	Histone H2A
	A0A1D5PDN8	Uncharacterized protein
	Q9I8I2	Bcl-2-related ovarian killer protein
	Q5ZHM8	Uncharacterized protein
	A0A1D5PD32	Uncharacterized protein
	E1BYW5	Uncharacterized protein
	A0A1D5PIF2	LIM domain-containing protein
	A0A1D5PZB2	Uncharacterized protein
	A0A1D5NWH9	Uncharacterized protein
	E1BSP8	Uncharacterized protein
	H6SV45	Lipin 1 (Fragment)
	Q92179	Carbohydrate sulfotransferase 3
	E1BU24	U3 small nucleolar RNA-associated protein 11
	A0A1D5PBZ7	alpha-1,2-Mannosidase
	E5G6H7	ADP-ribosyl cyclase CD157
	Q5ZL79	Nucleolar protein 11
	E1C1Q2	Uncharacterized protein
	A0A1D5PK88	Uncharacterized protein
	Q5ZMI5	Uncharacterized protein
	F1P0S2	Uncharacterized protein
	F1P277	Uncharacterized protein
	F1NGM2	Uncharacterized protein
MvsN,RMvsM
	E1C3Y4	Uncharacterized protein
	A0A1D5P8U8	Uncharacterized protein
	E1BXG2	Uncharacterized protein
	A0A1D5PSF5	Stathmin
	F1NJT4	Fibronectin
	H9L3P0	Uncharacterized protein
	F1P332	Uncharacterized protein
	E1C5F2	Uncharacterized protein
MvsN,RMvsM,RMvsN
	A0A1L1RWW5	Uncharacterized protein
MvsN,RMvsM,RMvsN,RMvsR
	F1NC81	P2X purinoceptor
	Q8AXP2	Coiled-coil domain-containing protein 80
	Q6B842	Carnitine palmitoyltransferase I
	A0A1D5PQI0	Receptor-interacting serine/threonine-protein kinase 2
	E1C0Z0	Uncharacterized protein
	Q90ZD4	Interferon regulatory factor 7
	A0A1D5PNH7	Uncharacterized protein
	P70081	Histone H4 type VIII
MvsN,RMvsM,RMvsN,RMvsR,RvsN
	F1NRQ6	Uncharacterized protein
	F1NFU9	Uncharacterized protein
	A0A1D5P416	Prostaglandin G/H synthase 2
	Q5QRU7	Cytoglobin
	Q98TQ8	Connective tissue growth factor
	A6NAB8	Delta-6 fatty acid desaturase
	A0A1D5NYI9	Uncharacterized protein
	Q7SZI5	Raftlin
	A0A1D5NWQ8	Histone H2A
	F1NSB3	Uncharacterized protein
	P08317	Interleukin-8
	E1BV75	Uncharacterized protein
	Q9DD46	Aldehyde dehydrogenase
	F1NCY6	Uncharacterized protein
	P02457	Collagen alpha-1(I) chain
	A0A1D5PLR3	Uncharacterized protein
	F1P4X6	Uncharacterized protein
	P51890	Lumican
	F1NEI2	Uncharacterized protein
	E1C8N1	Uncharacterized protein
	A0A1L1RXB9	Perilipin
	F1NBC2	Uncharacterized protein
	F1NXF2	Uncharacterized protein
	P50460	Cysteine and glycine-rich protein 2
	A0A1D5P6M2	Suppressor of tumorigenicity 14 protein homolog
	P19966	Transgelin
	Q155F6	Tumor necrosis factor-inducible protein 6
	A0A1D5PYU1	Uncharacterized protein
	F1NUQ4	Uncharacterized protein
	F1NU04	Uncharacterized protein
	F1NW65	Serum amyloid A protein
	E1BXS8	Uncharacterized protein
	A0A1D5P2Y4	Uncharacterized protein
	P02467	Collagen alpha-2(I) chain
	R4GHU2	Protein S100-A10
	A0A1D5PH72	Uncharacterized protein
	A0A1D5PBK2	Uncharacterized protein
	Q5ZLK5	Prolyl 4-hydroxylase subunit alpha-2
	E1C653	Uncharacterized protein
	F1P4I7	Uncharacterized protein
MvsN,RMvsM,RMvsN,RvsN
	A0A1L1RIW8	Uncharacterized protein
	E1C353	Collagen alpha-1(VIII) chain
	R4GH41	Uncharacterized protein
	E1BUG3	Uncharacterized protein
	A0A1D5NUL7	Protein kinase C
	A0A1L1RK01	Uncharacterized protein
	E1C9E0	Uncharacterized protein
	E1BYZ3	Uncharacterized protein
	Q5ZMK2	Uncharacterized protein
	F1NG88	Uncharacterized protein
	P26009	Integrin alpha-8
	P35440	Thrombospondin-2
	E1BWN6	Coronin
	R4GLW2	Uncharacterized protein
	Q5ZKR7	Long-chain-fatty-acid--CoA ligase ACSBG2
	A0A1D5P953	Peptidylprolyl isomerase
	E1BWX4	Uncharacterized protein
	A0A1L1RXB2	Carboxypeptidase
	F1NXB0	Uncharacterized protein
	E1C6L7	Uncharacterized protein
	E1BQR6	Uncharacterized protein
	A0A1D5P3U7	Voltage-dependent R-type calcium channel subunit alpha
	E1C7K6	Uncharacterized protein
	F1N8J8	Uncharacterized protein
	F1N986	Uncharacterized protein
	F1NRZ9	Proline dehydrogenase
	A0A1D5PZ48	Uncharacterized protein
	Q5ZM14	Na(+)/H(+) exchange regulatory cofactor NHE-RF1
	A0A1D5P4W9	Solute carrier family 2, facilitated glucose transporter member 1
	Q2LK54	Collectin-12
	F1NMM9	Uridine kinase
	A0A1D5PN32	Annexin
	Q5F420	Uncharacterized protein
	R4GFH1	Uncharacterized protein
	A0A1D5P307	Uncharacterized protein
	F1P4D9	Uncharacterized protein
	A0A1D5NVK3	Uncharacterized protein
	F1NPC5	Uncharacterized protein
	F1NDP3	Uncharacterized protein
	F1P4F1	Uncharacterized protein
	F1NZT4	Uncharacterized protein
	Q5ZMC2	Unconventional myosin-Ig
	F1P099	Uncharacterized protein
	E1C378	Uncharacterized protein
	E1BUP8	Uncharacterized protein
	F1NKV0	Uncharacterized protein
	R4GLT1	Cystatin
	A0A1D5PZE3	Apolipoprotein A-I
	O93242	CEPU-1
	E1C459	Uncharacterized protein
	E1BVU7	Uncharacterized protein
	Q90617	Lysosome-associated membrane glycoprotein 2
	E1C347	Uncharacterized protein
	F1NLL3	Phosphoinositide phospholipase C
	A0A1L1RUK2	Uncharacterized protein
	F1NJ23	Uncharacterized protein
MvsN,RMvsM,RMvsR
	A0A1D5PSM9	Uncharacterized protein
	F1NZZ2	Uncharacterized protein
	F1NB20	DNA helicase
MvsN,RMvsM,RMvsR,RvsN
	F7BEW1	Uncharacterized protein
	F1NGS2	Uncharacterized protein
	A0A1D5NVR1	Uncharacterized protein
	E1C0V8	Uncharacterized protein
	A0A1D5PTL0	Uncharacterized protein
MvsN,RMvsM,RvsN
	E7EDS8	Fatty acid desaturase 1
MvsN,RMvsN
	P67883	60S ribosomal protein L30
	A0A1D5P2K1	Uncharacterized protein
	P50146	Guanine nucleotide-binding protein G(i) subunit alpha-1
	Q5F3S2	Pleckstrin homology domain-containing family B member 2
	F1NT20	Uncharacterized protein
	A0A1L1S0S9	Uncharacterized protein
	A0A1D5P9Y2	Uncharacterized protein
	E1BY22	Uncharacterized protein
	F1P1X0	Uncharacterized protein
	F1NV47	Uncharacterized protein
	F1NT19	Superoxide dismutase
	Q5ZJL5	Adenylosuccinate synthetase isozyme 2
	F1NKX6	Uncharacterized protein
	A0A1D5PM34	Uncharacterized protein
	E1C4H7	Uncharacterized protein
	R4GIE5	Uncharacterized protein
	A0A1L1RNW7	Protein-L-isoaspartate O-methyltransferase
	P32882	Tubulin beta-2 chain
	A0A1D5PJJ6	Uncharacterized protein
	F1N826	Uncharacterized protein
	A0A1L1RME5	Uncharacterized protein
	A0A1D5PYK9	Transcriptional enhancer factor TEF-5
	A0A1L1RXZ9	Uncharacterized protein
	E1BXY6	Uncharacterized protein
	A0A1D5NXR1	Uncharacterized protein
	A0A1D5PXN7	Uncharacterized protein
	E1C2N3	Uncharacterized protein
	A0A1D5P1Y9	V-type proton ATPase subunit a
	A0A1D5PNH0	Uncharacterized protein
	R4GHQ1	ADP-ribosylation factor 6
	Q5ZIK4	Protein yippee-like
	F1NS60	Uncharacterized protein
	A0A1D5PHC2	Uncharacterized protein
	A0A1D5P2Y6	Uncharacterized protein
	F1NWK5	Uncharacterized protein
	E1C1V7	Uncharacterized protein
	A0A1L1RTA1	Uncharacterized protein
	A0A1D5NWE6	Glucosylceramidase
	F1NWP3	Heat shock cognate 71 kDa protein
	E1C3G8	Uncharacterized protein
	F1NYK1	Uncharacterized protein
	F1NZS9	Uncharacterized protein
	F1NZL2	Uncharacterized protein
	F1NYW8	Uncharacterized protein
	A0A1D5NXY4	Uncharacterized protein
MvsN,RMvsN,RMvsR
	A0A1D5PS29	Elongation factor 2
	A0A1L1RTD8	Uncharacterized protein
	A0A1D5P9X5	Uncharacterized protein
	A0A1D5PQE8	Uncharacterized protein
	F1NJU6	E3 ubiquitin-protein ligase
	Q5ZJU3	Asparagine synthetase [glutamine-hydrolyzing]
	A0A1D5P9V5	Uncharacterized protein
	E1BRR4	Scavenger receptor class A member 5
	F1NR44	Uncharacterized protein
	A0A1D5P930	Uncharacterized protein
	E1C1Q0	Uncharacterized protein
	E1BW15	Uncharacterized protein
	A0A1L1RWX6	Uncharacterized protein
	F1NPV8	Uncharacterized protein
	A0A1D5PUM0	Uncharacterized protein
	A0A1D5P6Q5	Fatty acid synthase
	Q5ZLD9	Uncharacterized protein
	F1NI79	Uncharacterized protein
	A0A1D5PFY6	Uncharacterized protein
	E1BYN7	Uncharacterized protein
	F1NK52	Uncharacterized protein
	E1C3A9	Vigilin
	F1P1G4	Uncharacterized protein
	F1NW85	Uncharacterized protein
	A0A1D5PR64	Uncharacterized protein
	P13863	Cyclin-dependent kinase 1
	F1NVC7	Uncharacterized protein
	Q5ZK03	Protein transport protein Sec23A
	R4GF99	Aminopeptidase
	Q5ZIX9	Uncharacterized protein
	A0A1D5PDV6	Uncharacterized protein
	Q5ZKA5	Bifunctional methylenetetrahydrofolate dehydrogenase/cyclohydrolase, mitochondrial
	A0A1D5PU43	Uncharacterized protein
	A0A1D5P6W1	Uncharacterized protein
	A0A1D5PIM8	Neuroserpin
	Q5ZM62	Uncharacterized protein
	O93468	GTP-binding protein
	A0A1D5P786	Uncharacterized protein
	P13648	Lamin-A
	A4LA71	Protein sprouty homolog 1
	E1BUT7	Uncharacterized protein
	E1C8W3	Uncharacterized protein
	I7LRG5	HN1
	A0A1D5P6Q6	Uncharacterized protein
	F1NWF6	Asparagine synthetase [glutamine-hydrolyzing]
	F1P4G0	Methionine aminopeptidase 2
	E1C6K8	Integrin beta
	E1BS37	Uncharacterized protein
	R4GFT6	Uncharacterized protein
	E1C735	S-adenosylmethionine synthase
	F1NH66	Uncharacterized protein
	E1C7F4	Uncharacterized protein
	A4PBT0	Metallothionein
	E1C750	Uncharacterized protein
	F1NV15	Sideroflexin
	Q5ZKR8	DNA helicase
	F1NTT2	Uncharacterized protein
	F1NZJ6	Uncharacterized protein
	F1NA76	Uncharacterized protein
	A0A1D5P778	Uncharacterized protein
	P43347	Translationally-controlled tumor protein homolog
	Q9YGW6	Ezrin
	A0A1D5PAX8	Rho guanine nucleotide exchange factor 6
	E1BQ58	Uncharacterized protein
	Q5ZLQ3	Uncharacterized protein
MvsN,RMvsN,RMvsR,RvsN
	A0A1D5PDG4	Uncharacterized protein
	A0A1D5P0X4	Cathepsin K
	Q01841	Protein-glutamine gamma-glutamyltransferase 2
	F1NHG8	Uncharacterized protein
	R4GK19	Uncharacterized protein
	A0A1D5PZZ5	Uncharacterized protein
	F1NAR8	Uncharacterized protein
	A0A1D5PXA2	Uncharacterized protein
	A0A1D5PHC5	Heat shock cognate protein HSP 90-beta
	F1NTK9	Uncharacterized protein
	A0A1D5PBN1	Uncharacterized protein
	Q11200	CMP-N-acetylneuraminate-beta-galactosamide-alpha-2,3-sialyltransferase 1
	E1C155	Uncharacterized protein
	E1C944	Uncharacterized protein
	F1P0J8	Uncharacterized protein
	Q5F3J5	Proteasome activator complex subunit 3
	E1BY44	Uncharacterized protein
	F1P0I2	Uncharacterized protein
	H9KYW5	Uncharacterized protein
	E1BTV1	Uncharacterized protein
	F1NBA6	Uncharacterized protein
	A0A1C7CYU2	Multiple inositol polyphosphate phosphatase 1
	A0A1D5NV15	Uncharacterized protein
	E1C182	Uncharacterized protein
	F1NVZ1	Uncharacterized protein
	A0A1D5NYF3	Uncharacterized protein
	A0A1D5P1T6	DNA topoisomerase 2
	Q5XNV3	Cytoplasmic activation-proliferation-associated protein 1
	A0A1D5PC75	Uncharacterized protein
	A0A1L1RYX7	Uncharacterized protein
	E1C0K5	Uncharacterized protein
	F1NCU8	Uncharacterized protein
	E1C7H6	Uncharacterized protein
	A0A1D5P2B7	Nuclear factor NF-kappa-B p100 subunit
	E1BSW6	Uncharacterized protein
MvsN,RMvsN,RvsN
	Q05744	Cathepsin D
	E1BX69	Uncharacterized protein
	E1BUB6	Uncharacterized protein
	E1BQZ3	Uncharacterized protein
	A0A1D5NU78	Uncharacterized protein
	Q90847	G protein alpha subunit
	F1NI43	Long-chain-fatty-acid--CoA ligase ACSBG2
	E1C8Z9	Uncharacterized protein
	Q789A6	Nonmuscle myosin heavy chain
	Q5ZMR3	Protein-L-isoaspartate O-methyltransferase domain-containing protein 1
	E1BQI0	Uncharacterized protein
	A0A1D5P946	Sphingomyelin phosphodiesterase
	F1NW57	Uncharacterized protein
	E1BT44	Uncharacterized protein
	A0A1L1RZC3	Uncharacterized protein
	F1NTQ2	Beta-hexosaminidase
	A0A1D5PAT3	Uncharacterized protein
	F1NAR7	Uncharacterized protein
	A0A1D5PXH4	Uncharacterized protein
	F1NFV9	Uncharacterized protein
	A0A1D5PH79	Uncharacterized protein
	F1NBL3	Uncharacterized protein
	A0A1L1RV40	Calponin
	A0A1D5NZF5	Uncharacterized protein
	F1NJF8	Alpha-N-acetylgalactosaminidase
	A0A1L1RTV4	Thymocyte nuclear protein 1
	Q05705	Beta-tropomyosin
	Q9PSW9	Histone H2B 8
	F1NQ66	Uncharacterized protein
	F1N8X2	Uncharacterized protein
	A0A1D5PKH0	Receptor protein-tyrosine kinase
	F1NA27	Receptor-type tyrosine-protein phosphatase gamma
	F1NZ35	Uncharacterized protein
	F1NI04	N-acetylglucosamine-6-sulfatase
	A0A1L1RV86	Uncharacterized protein
	E1BWB9	Uncharacterized protein
	A0A1L1RT92	Uncharacterized protein
	F1NV37	Uncharacterized protein
	F1NUQ3	Heart fatty acid binding protein
	R4GFK2	Uncharacterized protein
	F1NJD6	Uncharacterized protein
	A0A1D5PL84	Aminopeptidase
	A0A1L1RQK6	Uncharacterized protein
	A0A1D5PFJ0	Uncharacterized protein
	E1BRR6	Uncharacterized protein
	F1NKW0	Multidrug resistance protein 1
	A0A1D5PYQ8	Uncharacterized protein
	F1NI86	Uncharacterized protein
	Q5ZIR7	Uncharacterized protein
	A0A1D5P713	Uncharacterized protein
	F1P0Z3	Uncharacterized protein
	Q1G1I6	PACSIN 3
	A0A1D5PK12	Uncharacterized protein
	A0A1D5PT08	Uncharacterized protein
	E1C6J9	Thy-1 membrane glycoprotein
	E1BWG1	Uncharacterized protein
	P43233	Cathepsin B
	F1P5V9	Uncharacterized protein
	A0A1D5PM03	Uncharacterized protein
	Q5ZMB9	Tyrosine-protein kinase
	A0A1D5PTV1	Amine oxidase
	E1BT51	Tetraspanin
	E1BXY4	Uncharacterized protein
	A0A1D5PNX5	Uncharacterized protein
	F1NEA4	Uncharacterized protein
	A0A1L1RSU2	CTP synthase
	F1P107	Uncharacterized protein
	A0A1D5PNQ6	Collagen alpha-1(III) chain
	K7XM59	Interferon-gamma-inducible lysosomal thiol reductase
	A0A1L1RK36	Uncharacterized protein
	Q5F366	Uncharacterized protein
	F1NA74	Uncharacterized protein
	A0A1D5PXY6	Uncharacterized protein
	R4GH14	Charged multivesicular body protein 6
	E1BST5	Uncharacterized protein
	A0A1D5NZC8	Uncharacterized protein
	R4GGJ0	Uncharacterized protein
	P32046	60S ribosomal protein L37a
	A0A1D5NYF7	Uncharacterized protein
	F1NQT4	Uncharacterized protein
	E1C0V1	Uncharacterized protein
	A0A1D5PU31	Uncharacterized protein
	E1C5T6	Uncharacterized protein
	E1BTY4	Sorting nexin
	Q5ZIJ8	Uracil phosphoribosyltransferase homolog
	F1NJ89	Uncharacterized protein
	Q7SX63	Heat shock protein 70
	F1NPU2	Uncharacterized protein
	Q5F3Z0	Uncharacterized protein
	A0A1L1RJ45	Uncharacterized protein
	Q4KS30	C-C motif chemokine 4 homolog
	A0A1D5PGB1	Uncharacterized protein
	E1C1J1	Uncharacterized protein
	A0A1D5PTD2	Uncharacterized protein
	F1P4I3	Uncharacterized protein
	E1C958	Uncharacterized protein
	Q5ZK63	Activated RNA polymerase II transcriptional coactivator p15
	E1BS39	Uncharacterized protein
	A0A1D5PTL7	Annexin
	F1NGW2	Uncharacterized protein
	A0A1D5NYM9	Uncharacterized protein
	A0A1D5PP48	Beta-hexosaminidase
	A0A1D5PTW3	Uncharacterized protein
	A0A1L1RPM3	Uncharacterized protein
	A0A1L1RL97	Uncharacterized protein
	E1BS94	Uncharacterized protein
	F1NDT9	Uncharacterized protein
	F1NYW0	Tyrosine-protein phosphatase non-receptor type
	A0A1D5PHZ5	Uncharacterized protein
	R4GIJ0	Uncharacterized protein
	A0A1D5PXL0	Beta-galactosidase
	A0A1D5NYR1	Uncharacterized protein
	A0A1D5PII9	Uncharacterized protein
	O93510	Gelsolin
	F1NMQ2	Uncharacterized protein
	F1NB21	Uncharacterized protein
	A0A1D5PYY2	Uncharacterized protein
	A0A1D5NWQ3	Uncharacterized protein
	A0A1D5PSL0	Uncharacterized protein
	Q5F3Z7	CTD small phosphatase-like protein 2
	P23228	Hydroxymethylglutaryl-CoA synthase, cytoplasmic
	Q90838	Leucine zipper protein
	A0A1D5PDK1	Uncharacterized protein
	E1C8H6	Uncharacterized protein
	H9KYX6	Uncharacterized protein
	A0A1L1RQ59	Uncharacterized protein
	P12957	Caldesmon
MvsN,RMvsR
	A0A1D5PEN2	Uncharacterized protein
	F1NSA3	Uncharacterized protein
	A0A1L1RNC5	Nuclease-sensitive element-binding protein 1
	A0A1D6UPT6	Uncharacterized protein
	F1NJV0	NAD kinase 2, mitochondrial
	A0A1D5PFV9	Uncharacterized protein
	A0A1D5PW57	Uncharacterized protein
	Q5ZMN2	DNA replication licensing factor MCM3
	A0A1D5PSE5	ATP-citrate synthase
	A0A1D5P5P9	Uncharacterized protein
	F1NQF4	Heme oxygenase 1
	E1C7W7	Transgelin
	E1BRU9	Uncharacterized protein
	P21642	Phosphoenolpyruvate carboxykinase [GTP], mitochondrial
	A0A1D5PJN1	Uncharacterized protein
	E1C3N9	Uncharacterized protein
	F1P3R3	Uncharacterized protein
MvsN,RMvsR,RvsN
	P14154	Gap junction alpha-1 protein
	A0A1D5PJH8	Uncharacterized protein
	F1ND19	Uncharacterized protein
	R4GJX3	Uncharacterized protein
	A0A1D5PK00	Uncharacterized protein
	F1N8J7	Uncharacterized protein
	A0A1D5P763	Uncharacterized protein
	F1NZA2	Uncharacterized protein
	A0A1D5PTC6	Uncharacterized protein
	E1BRY9	Uncharacterized protein
MvsN,RvsN
	A0A1D5PEJ1	Uncharacterized protein
	F1N9U6	Uncharacterized protein
	F1N8Y3	Uncharacterized protein
	P20785	Collagen alpha-1(VI) chain
	Q5ZJ26	Uncharacterized protein KIAA1671 homolog
	A0A1D5PQI8	Uncharacterized protein
	E1BTH3	Uncharacterized protein
	P0C1H5	Histone H2B 7
	A0A1D5PQK3	STE20-related kinase adapter protein alpha
	R4GI22	Guanylate cyclase
	E1BXB7	Uncharacterized protein
	A0A1D5PBP3	Carboxypeptidase
	A0A1D5PCG2	Uncharacterized protein
	A0A1D5P9I0	Uncharacterized protein
	F1NBF1	Uncharacterized protein
	F1NQG5	Ribosomal protein L15
RMvsM
	A0A1D5P5M7	Uncharacterized protein
	E1C4Q0	Ribonucleoside-diphosphate reductase
	A0A1D5PBG4	Galectin
	A0A1D5P8K6	E3 ubiquitin-protein ligase
	A0A1D5PA89	Uncharacterized protein
	R4GL30	Uncharacterized protein
	E1C8Y6	Uncharacterized protein
	A0A1D5PCE2	Uncharacterized protein
	F1NZZ7	Uncharacterized protein
	A0A1D5PIT9	Uncharacterized protein
	E1BS15	Uncharacterized protein
	Q5ZMQ0	Armadillo repeat-containing protein 1
	A0A1L1RIP1	ER lumen protein-retaining receptor
	A0A1D5PUX7	Uncharacterized protein
	E1C832	Uncharacterized protein
	R4GH93	Uncharacterized protein
	A0A1D5P1M7	Uncharacterized protein
	Q5ZKV5	Uncharacterized protein
	P49705	Insulin-like growth factor-binding protein 2
	A0A1D5NVH0	Uncharacterized protein
	F1NUA8	Uncharacterized protein
	A0A1D5PG75	Uncharacterized protein
	A0A1D5PUS1	Uncharacterized protein
	E1BRC1	Uncharacterized protein
	E1C3R0	Uncharacterized protein
	P62764	Visinin-like protein 1
	Q5ZKG5	Low molecular weight phosphotyrosine protein phosphatase
	R4GH86	Uncharacterized protein
	E1BS61	Uncharacterized protein
	A0A1D5P8M1	Uncharacterized protein
	F1NE68	Uncharacterized protein
	F1NQU3	Uncharacterized protein
	F1NG70	Uncharacterized protein
	P08267	Ferritin heavy chain
	F1P3N0	Uncharacterized protein
	P28173	Amidophosphoribosyltransferase
	A0A1D5PSA6	Uncharacterized protein
	Q5ZIK2	PDZ domain-containing protein 11
	A0A1D5NVR3	Uncharacterized protein
	A0A1D5PCD9	Microtubule-associated protein
	A0A1D5P0R1	Uncharacterized protein
	F1NC34	Uncharacterized protein
RMvsM,RMvsN
	A0A1D5PBX8	Uncharacterized protein
	A0A1D5P8A6	Calpain-2 catalytic subunit
	F1NFZ8	Uncharacterized protein
	Q5F356	Phosphatidylinositol 5-phosphate 4-kinase type-2 alpha
	R4GKJ0	Uncharacterized protein
	A0A1D5P7D1	Uncharacterized protein
	F1NMX9	Uncharacterized protein
	E1C0T5	Uncharacterized protein
	A0A1D5P7K7	Uncharacterized protein
	Q49B65	EF hand-containing protein 1
	H9KYZ6	Uncharacterized protein
	A0A1D5PN93	Uncharacterized protein
	A0A1D5PW92	Uncharacterized protein
	F1NBV7	Uncharacterized protein
	E1C5S5	Protein kinase C delta type
	A0A1D5P342	Tropomyosin alpha-1 chain
	A0A1D5PE85	Uncharacterized protein
	A0A1D5PD90	Uncharacterized protein
	R4GKY7	Uncharacterized protein
RMvsM,RMvsN,RMvsR
	A0A1D5NW85	Extracellular fatty acid-binding protein
	E1C8G2	Amino acid transporter
	A0A1D5PE44	Uncharacterized protein
	R4GHN7	Uncharacterized protein
	F1NMS0	Uncharacterized protein
	Q5ZKF6	7-methylguanosine phosphate-specific 5-nucleotidase
	A0A1L1RJP0	Uncharacterized protein
	H9L0X6	Uncharacterized protein
	Q6IEC5	Putative ISG12(2) protein
	E1BXY0	Uncharacterized protein
	F1P1L8	Uncharacterized protein
	Q5ZM48	Synaptogyrin
	A0A1D5P3D9	Uncharacterized protein
	A0A1D5PG77	Uncharacterized protein
	A0A1D5PJ95	Uncharacterized protein
	A0A1L1RM01	Proteasome endopeptidase complex
	A0A1D5PEB3	Signal transducer and activator of transcription
	Q5ZJ39	Density-regulated protein
	A0A1D5P3N9	Uncharacterized protein
	P02789	Ovotransferrin
	R4GFR4	Metalloproteinase inhibitor 3
	F1NI05	Uncharacterized protein
	F1NG51	Uncharacterized protein
	F1NLD7	Uncharacterized protein
	P00368	Glutamate dehydrogenase 1, mitochondrial
	A0A0B5H7I8	Tripartite motif containing 25
	A0A1D5PWM6	Uncharacterized protein
	F1NGG8	Uncharacterized protein
	A0A1D5P2Q9	Uncharacterized protein
	A0A1D5PW31	Uncharacterized protein
	A0A1L1RZA9	Uncharacterized protein
	F1NFA4	Uncharacterized protein
	A0A1D5P4K8	Uncharacterized protein
	Q5ZKE5	45 kDa calcium-binding protein
	E1C224	Uncharacterized protein
	A0A1L1RWR1	Uncharacterized protein
	B2X021	Mx protein (Fragment)
	R4GJC4	Uncharacterized protein
	A0A1D5P6V5	Perilipin
RMvsM,RMvsN,RMvsR,RvsN
	R4GGZ2	Uncharacterized protein
	E1BXQ0	Uncharacterized protein
	E1BWT2	Uncharacterized protein
	P67966	Cysteine and glycine-rich protein 1
	F1NED9	Uncharacterized protein
	F1N9N4	Uncharacterized protein
	A0A1L1RTT2	Uncharacterized protein
	A0A1D5PRM0	Uncharacterized protein
	Q90611	72 kDa type IV collagenase
	F1NX66	Phospholipid scramblase
	A0A1D5PCB5	Uncharacterized protein
	F1NMB3	UDP-glucuronosyltransferase
	A0A1D5PZB7	Nitric oxide synthase
	E1C0W7	Uncharacterized protein
	F1P0Q6	Uncharacterized protein
	Q90997	Transferrin receptor protein 1
	F1NAT2	Uncharacterized protein
	P24798	Sodium/potassium-transporting ATPase subunit alpha-3
	R4GIZ2	Uncharacterized protein
	F1P1L5	Uncharacterized protein
	Q05826	CCAAT/enhancer-binding protein beta
	A0A1L1RW41	Uncharacterized protein
	A0A1L1S077	Uncharacterized protein
	A0A1D5P8P1	Uncharacterized protein
	A0A1D5PKY9	Uncharacterized protein
	A0A1D5PEY4	Uncharacterized protein
	F1P4N9	Uncharacterized protein
	A0A1D5P5I0	Uncharacterized protein
	F1NN41	Uncharacterized protein
	A0A1D5P959	Collagen alpha-1(III) chain
	A0A1D5PI43	Amine oxidase
	E1C312	Uncharacterized protein
	Q90YI0	Interleukin-6
RMvsM,RMvsN,RvsN
	F1NM70	Uncharacterized protein
	A0A1D5P2S8	Uncharacterized protein
	P38024	Multifunctional protein ADE2
	F1NQF6	Alpha-mannosidase
	A0A1D5PE96	Uncharacterized protein
	A0A1D5P2P3	Uncharacterized protein
	E1C2F4	Uncharacterized protein
	A0A1D5PFW6	Uncharacterized protein
	A0A1D5P121	Uncharacterized protein
	A0A1D5PQL8	Uncharacterized protein
	F1NZ66	Uncharacterized protein
	A0A1L1RJ39	CD166 antigen
	F1P593	Heat shock protein beta-1
	F1NAW2	Uncharacterized protein
	Q9I882	Protein kinase C inhibitor
	A0A1D5NTC1	Phospholipase A2
	A0A1L1RVT1	Creatine kinase B-type
	A0A1D5PLB3	Non-lysosomal glucosylceramidase
	A0A1D5NYP5	Uncharacterized protein
	E1C1C3	Uncharacterized protein
	E1BVT0	Uncharacterized protein
	Q92071	Integrin beta
	F1NTC8	Uncharacterized protein
	E1BX85	Uncharacterized protein
	A0A1L1RK71	Major prion protein homolog
	F1NLV8	Inactive tyrosine-protein kinase 7
	E1C1T2	Uridine phosphorylase
	F1NZF1	Uncharacterized protein
	F1NSS4	Non-specific lipid-transfer protein
	A0A1D5P8P3	Uncharacterized protein
	A0A1D5PTM2	Uncharacterized protein
	A0A1D5PBV9	Glutamine synthetase
	E1C311	Uncharacterized protein
	Q5ZJP5	Fibronectin type-III domain-containing protein 3a
	A0A1D5PVL7	Piezo-type mechanosensitive ion channel component
	A0A1D5P106	Uncharacterized protein
	P10288	Cadherin-2
	F1NKE8	Uncharacterized protein
	A0A1D5PV60	Uncharacterized protein
	P02701	Avidin
	A0A1D5P5N0	Uncharacterized protein
	F1NHR3	Uncharacterized protein
	F1NY53	Uncharacterized protein
	Q5ZHV4	Phosphoglycerate mutase
	Q5ZHL5	Uncharacterized protein
	E1BTH1	Uncharacterized protein
	F1NG24	Uncharacterized protein
	Q9PRL8	Acyl-CoA-binding protein
	A0A1L1RP80	Uncharacterized protein
	E1BU12	Uncharacterized protein
	Q9DGL8	Jun-suppressed chemokine
	F1NX74	Uncharacterized protein
	A0A1D5PN69	Uncharacterized protein
	F1NVD4	Adenylosuccinate synthetase isozyme 1
	F1NNR1	Uncharacterized protein
	F1NDK8	Polypeptide N-acetylgalactosaminyltransferase
	Q8QG57	C-C motif chemokine
	A0A1D5PT84	Uncharacterized protein
	F1NY52	Uncharacterized protein
	A0A1D5PQN0	Uncharacterized protein
	A0A1D5PML0	Uncharacterized protein
	Q9PW72	PDZ and LIM domain protein 4
	R4GH11	Proto-oncogene c-Fos
	A0A1D5NTN8	Uncharacterized protein
	A0A1D5PTJ8	Uncharacterized protein
	A0A1L1RYG0	Uncharacterized protein
	P0CB50	Peroxiredoxin-1
	E1C5Y7	Uncharacterized protein
	F1NT57	Uncharacterized protein
RMvsM,RMvsR
	F1NZH6	Uncharacterized protein
	A0A1D5PIT4	Uncharacterized protein
	Q5ZMF9	Derlin
	F1N9I4	Uncharacterized protein
	P26007	Integrin alpha-6
	F1P2Q3	Uncharacterized protein
	Q8AYS8	Calcium-activated potassium channel subunit alpha-1
	A0A1D5P7H0	Uncharacterized protein
	E1BZN6	Receptor expression-enhancing protein
	A0A1D5PU58	Uncharacterized protein
	A0A1D5PXP9	Uncharacterized protein
	E1BZR0	Uncharacterized protein
	A0A1D5P0F8	Uncharacterized protein
	A0A1D5PW83	Uncharacterized protein
	A0A1D5PZV2	Uncharacterized protein
	A0A1D5NWB3	Uncharacterized protein
	F1P4X7	Uncharacterized protein
	O93466	GTPase cRac1B
	E1C2Z8	Uncharacterized protein
	P19336	Protein CYR61
	F1NW40	Uncharacterized protein
RMvsM,RMvsR,RvsN
	A0A1D5NTE0	Uncharacterized protein
	F1NTK1	Phosphoserine aminotransferase
	F1NE57	Uncharacterized protein
	F1NJI6	Uncharacterized protein
	E1BRV6	Amino acid transporter
	P28568	Solute carrier family 2, facilitated glucose transporter member 3
	Q5F3Y0	Uncharacterized protein
	E1BQL9	Uncharacterized protein
	F1NF56	Uncharacterized protein
RMvsM,RvsN
	A0A1D5P159	Uncharacterized protein
	E1BYS4	Uncharacterized protein
	F1P0I9	Anoctamin
	F1NM87	Amine oxidase
	Q5ZIZ6	Uncharacterized protein
	F1NAU1	Uncharacterized protein
	A0A1L1RV25	Uncharacterized protein
	A0A1L1RQZ0	Ubiquitin carboxyl-terminal hydrolase
RMvsN	RM����
	A0A1L1RY12	Uncharacterized protein
	A0A1D5PPL7	Uncharacterized protein
	A0A1D5PVM3	Uncharacterized protein
	R4GIB7	Uncharacterized protein
	A0A1D5P768	Uncharacterized protein
	Q90835	Elongation factor 1-alpha 1
	E1C7J0	Uncharacterized protein
	A0A1L1RNF0	Uncharacterized protein
	F1NG31	Uncharacterized protein
	E1C6T8	Eukaryotic translation initiation factor 3 subunit I
	Q5ZKD7	Putative helicase MOV-10
	Q04929	Adapter molecule crk
	F1N9V4	Uncharacterized protein
	Q5ZKQ8	ADP-ribosylation factor-like protein 8A
	F7BGT1	Uncharacterized protein
	E1C8F7	Uncharacterized protein
	F6SU35	Ribosomal protein
	A0A1D5PL53	Uncharacterized protein
	E1C3C6	V-type proton ATPase subunit G
	E1BSG5	Uncharacterized protein
	A0A1D5P511	Uncharacterized protein
	A0A1L1RTN0	Uncharacterized protein
	A0A1D5PDT3	Calcium-transporting ATPase
	F1N804	Uncharacterized protein
	A0A1D5P7N1	Phosphotyrosine interaction domain-containing 1
	Q5F3D7	U3 small nucleolar RNA-associated protein 15 homolog
	A0A1D5PU33	Unconventional myosin-VI
	E1BXS9	Uncharacterized protein
	A0A1L1RT65	40S ribosomal protein S24
	A0A1D5PSV1	Protein kinase C
	Q5ZL42	Basic leucine zipper and W2 domain-containing protein 2
	A0A1L1RZS3	Uncharacterized protein
	Q5ZM66	40S ribosomal protein S26
	A0A1D5PQD8	Uncharacterized protein
	F1N9Z7	Succinyl-CoA:3-ketoacid-coenzyme A transferase
	A0A1L1S086	Ribosomal protein L19
	F1NQU9	Tyrosine-protein kinase
	F1NV32	Secretory carrier-associated membrane protein
	P33879	Sodium/potassium-transporting ATPase subunit beta-3
	F1NHD8	Uncharacterized protein
	E1C6X1	Uncharacterized protein
	Q5ZM57	Very-long-chain (3R)-3-hydroxyacyl-CoA dehydratase
	Q90771	Cyclin-dependent kinase
	A0A1D5PGA4	Uncharacterized protein
	A0A1L1RLQ0	60S ribosomal protein L27
	A0A1D5PR77	Uncharacterized protein
	A0A1L1RTI9	Uncharacterized protein
	A0A1D5NWY3	Unconventional myosin-Ic
	P22451	60S ribosomal protein L5
	A0A1D5PUU1	Sentan
	Q5ZIP7	Uncharacterized protein
	E1C8I7	Uncharacterized protein
	Q5ZML9	Histone-lysine N-methyltransferase setd3
	A0A1L1RZS5	Uncharacterized protein
	E1C5K0	Uncharacterized protein
	E1BXG9	Uncharacterized protein
	Q5ZKZ5	Signal recognition particle subunit SRP72
	P05094	Alpha-actinin-1
	Q98932	Ras-related protein Rab-5C
	Q5ZHX1	Ras-related protein Rap-1b
	E1BVN0	Histone H2A
	A0A1D5PHS9	Uncharacterized protein
	A0A1D5PRF2	Macrophage migration inhibitory factor
	Q8AXV0	Endophilin-A2
	A0A1D5PFT8	Uncharacterized protein
	A0A1L1RLQ7	Uncharacterized protein
	A0A1D5PXF4	Uncharacterized protein
	A0A1D5P6D5	Diacylglycerol kinase
	A0A1D5PJM2	Uncharacterized protein
	Q6JHU8	Prolyl 3-hydroxylase 1
	A0A1L1RZS7	Uncharacterized protein
	A0A1D5PDZ7	Uncharacterized protein
	F1NWF3	Uncharacterized protein
	A0A1D5PQ10	Uncharacterized protein
	E1C1P7	Uncharacterized protein
	E1C5W8	Uncharacterized protein
	P08642	GTPase HRas
	Q5ZHQ8	Uncharacterized protein
	R4GFT9	Guanine nucleotide-binding protein subunit gamma
	F1NIS2	Uncharacterized protein
	E1C6A6	Uncharacterized protein
	F1NDC2	Uncharacterized protein
	F6V7J1	Uncharacterized protein
	F1NE00	Kinesin-like protein
	Q02391	Golgi apparatus protein 1
	A0A1D5PXI1	Uncharacterized protein
	A0A1D5PWD7	Uncharacterized protein
	E1C123	Uncharacterized protein
	A0A1D5PHM1	Uncharacterized protein
	A0A1D5PHA4	Uncharacterized protein
	E1BW51	Uncharacterized protein
	Q5ZHW4	Ras-related protein Rab-5B
	A0A1D5PMR9	Uncharacterized protein
	F1NRR5	Uncharacterized protein
	A0A1D5PHH8	Uncharacterized protein
	A0A1L1RK55	Uncharacterized protein
	A0A1D5PLG1	Macrophage erythroblast attacher
	A0A1D5P8E6	Uncharacterized protein
	P51509	Transcription factor RelB homolog
	F1NIX0	Uncharacterized protein
	A0A1D5NVX1	Uncharacterized protein
	A0A1L1RIZ2	Uncharacterized protein
	A0A1D5P1X0	Uncharacterized protein
	A0A1D5PUQ9	Uncharacterized protein
	A0A1D5P2F9	Uncharacterized protein
	F1N829	Uncharacterized protein
	A0A1D5PRB3	Uncharacterized protein
	A0A1D5PN29	Uncharacterized protein
	F1NQA6	Uncharacterized protein
	A0A1D5PJP0	Uncharacterized protein
	A0A1D5PI06	Uncharacterized protein
	P07583	Beta-galactoside-binding lectin
	A0A1D5PRV3	Uncharacterized protein
	Q5ZML1	Importin subunit alpha-5
	F1NJ08	Vimentin
	F1P1P3	Apoptotic protease-activating factor 1
	A0A1L1RR71	Uncharacterized protein
	F1NJH4	Uncharacterized protein
	F1NN16	Uncharacterized protein
	O93327	Core histone macro-H2A.1
	Q5ZI42	Malignant T-cell-amplified sequence 1
	F2Z4K6	Uncharacterized protein
	A0A1D5PIQ5	Mitogen-activated protein kinase
	F1NM13	Ankyrin repeat and MYND domain-containing protein 2
	A0A1D5NWR3	Uncharacterized protein
	F1P558	Histone-lysine N-methyltransferase SETD7
	Q5ZMG0	D-dopachrome decarboxylase
	A0A1D5PAT6	Uncharacterized protein
	F1NSZ7	Uncharacterized protein
	A0A0A0MQ61	Uncharacterized protein
	A0A1L1RXA4	F-actin-capping protein subunit alpha-2
	A0A1L1RJB1	Lipase maturation factor
	A0A1D5P4K6	Uncharacterized protein
	A0A1L1RWL3	Uncharacterized protein
RMvsN,RMvsR
	F1N8D3	Uncharacterized protein
	F1NBV3	Uncharacterized protein
	E1BQX1	Uncharacterized protein
	F1NG59	Uncharacterized protein
	P50147	Guanine nucleotide-binding protein G(i) subunit alpha-2
	P18937	NADH-ubiquinone oxidoreductase chain 2
	A0A1D5PKK0	Pyrroline-5-carboxylate reductase
	A0A1D5P5J0	Uncharacterized protein
	A0A1L1RSE1	Uncharacterized protein
	A0A1D5PTI9	Uncharacterized protein
	P08629	Thioredoxin
	A0A1D5P709	Uncharacterized protein
	E1BSS3	Eukaryotic translation initiation factor 3 subunit A
	A0A1D5PXM4	Phospholipid-transporting ATPase
	A0M8T8	Caveolin
	A0A1D5PU96	Ubiquitin carboxyl-terminal hydrolase 10
	A0A1D5PPI5	NmrA-like family domain-containing protein 1
	A0A1D5PT14	Uncharacterized protein
	A0A1D5PFS2	Uncharacterized protein
	E1C220	Uncharacterized protein
	A0A1D5PX69	Uncharacterized protein
	F1NCS6	Uncharacterized protein
	E1BXD0	General transcription factor IIF subunit 2
	A0A1D5P094	Uncharacterized protein
	F1NF19	Uncharacterized protein
	F1NEF6	Uncharacterized protein
	A0A1D5PNB4	Integrin beta
	Q5ZJQ2	Phenylalanine--tRNA ligase alpha subunit
	E1C4J8	Uncharacterized protein
	A0A1D5PK39	Uncharacterized protein
	P24032	Myosin regulatory light chain 2, smooth muscle minor isoform
	F1NYF5	Uncharacterized protein
	E1BQC5	Poly [ADP-ribose] polymerase
	E1C2H4	Uncharacterized protein
	Q5F423	Kinesin-like protein
	A0A1L1RUW5	Uncharacterized protein
	E1BWG7	Uncharacterized protein
	F1NCA2	Glycerol-3-phosphate dehydrogenase
	A0A1D5PX09	Uncharacterized protein
	E1BQW2	Uncharacterized protein
	A0A1D5PAP6	Uncharacterized protein
	E1C936	Uncharacterized protein
	A0A1L1RYG7	Uncharacterized protein
	E1BQF9	Uncharacterized protein
	A0A1D5PPG3	Uncharacterized protein
	F1N988	Clustered mitochondria protein homolog
	E1BRX6	Uncharacterized protein
	P28675	Decorin
	A0A1D5PRE1	Uncharacterized protein
	F1NC78	U3 small nucleolar ribonucleoprotein protein MPP10
	A0A1D5P5J2	Uncharacterized protein
	F1NCY7	Uncharacterized protein
	Q5F433	PRA1 family protein 3
	F1P4X4	Uncharacterized protein
	Q5ZIW8	Putative uncharacterized protein
	A0A1L1RQY4	Uncharacterized protein
	Q6K1L7	Probable RNA-binding protein EIF1AD
	E1BUS7	Paladin
	A0A1D5PM57	Uncharacterized protein
	Q5ZLP5	Uncharacterized protein
	R4GL82	Uncharacterized protein
	A0A1D5P6N1	Uncharacterized protein
	R4GFY2	Uncharacterized protein
	E1C769	Uncharacterized protein
	A0A1D5PHR5	Uncharacterized protein
	E1BS31	Uncharacterized protein
	A0A1D5PK01	Uncharacterized protein
	F1N8K3	Uncharacterized protein
	E1BWX3	Uncharacterized protein
	A0A1D5P8M7	Lipase maturation factor
	A0A1L1RWT6	40S ribosomal protein S15
	F1NYJ6	Uncharacterized protein
	E1C7F5	Uncharacterized protein
	Q5ZIE8	Activating transcription factor 7-interacting protein 1
	R9PXM3	Ubiquitin carboxyl-terminal hydrolase 47
	Q71RI7	Guanine nucleotide-binding protein G11 alpha-subunit
	F1NME3	Uncharacterized protein
	F6T844	Uncharacterized protein
	F1NV80	Uncharacterized protein
	F1P130	10-formyltetrahydrofolate dehydrogenase
	A0A1L1RR38	Uncharacterized protein
	Q5ZL33	Serine-threonine kinase receptor-associated protein
	F1NH69	Uncharacterized protein
	A0A1D5NYB2	Polyadenylate-binding protein
	A0A1D5PQE4	Tumor necrosis factor receptor superfamily member 11B
RMvsN,RMvsR,RvsN
	Q5ZLL8	Glycerol-3-phosphate acyltransferase 3
	A0A1D5PRA9	Uncharacterized protein
	Q5ZI60	Coronin
	F6RS71	Uncharacterized protein
	E1BSX2	Calponin
	Q5ZLI7	Uncharacterized protein
	A0A1D5PZD9	Uncharacterized protein
	F1NH70	Uncharacterized protein
	A0A1D5PEQ0	E3 ubiquitin-protein ligase RNF13
	Q6DV79	Signal transducer and activator of transcription 3
	A0A1D5P359	Uncharacterized protein
	A0A1D5P4E9	Uncharacterized protein
	F1NC58	Uncharacterized protein
	E1BUR1	Uncharacterized protein
	A0A1D5PXE5	Uncharacterized protein
RMvsN,RvsN
	E1C8I6	Uncharacterized protein
	E1BU01	Uncharacterized protein
	A0A1L1RM71	Magnesium transporter protein 1
	A0A1L1RPC8	Uncharacterized protein
	A0A1D5NYP3	Cofilin-2
	E1C0F3	Uncharacterized protein
	F1NPD3	60S ribosomal protein L18a
	Q5ZKQ2	Uncharacterized protein
	Q5ZIQ8	Uncharacterized protein
	A0A1L1RL78	Uncharacterized protein
	Q5ZJT7	Uncharacterized protein
	Q5ZIY8	Uncharacterized protein
	E1BQJ4	Uncharacterized protein
	A0A1D5PQM6	Uncharacterized protein
	A0A1D5P7Q9	Stimulator of interferon genes protein
	A0A1D5PAN0	Uncharacterized protein
	A0A1D5NVU4	Sulfotransferase
	A0A1D5P6C3	Uncharacterized protein
	A0A1D5NYT1	Uncharacterized protein
	Q5ZIE0	Uncharacterized protein
	A0A1D5PXN3	Uncharacterized protein
	A0A1D5P3D1	Uncharacterized protein
	P48800	Fibroblast growth factor 2
	A0A1D5PZF3	Uncharacterized protein
	F1P3H8	Uncharacterized protein
	Q9YH06	High mobility group protein B1
	A0A1D5PYG0	Uncharacterized protein
	F1P4H4	Uncharacterized protein
	F1NBW0	Uncharacterized protein
	P12003	Vinculin
	E1BRE5	Uncharacterized protein
	A0A1D5NYS9	Oxysterol-binding protein
	A0A1D5NXZ5	Uncharacterized protein
	F1NKB6	ATP-dependent 6-phosphofructokinase
	F1NW22	Uncharacterized protein
	A0A1D5PP03	Uncharacterized protein
	E1BSP1	Uncharacterized protein
	Q5F464	Lipoma-preferred partner homolog
	A0A1L1RTZ9	Uncharacterized protein
	E1C0T6	Uncharacterized protein
	A0A1D5NV38	Uncharacterized protein
	F1NSM4	Uncharacterized protein
	A0A1D5P7X3	Uncharacterized protein
	A0A1L1RQX4	High mobility group protein B3
	F1P4I1	Uncharacterized protein
	E1BVP6	Uncharacterized protein
	A0A1D5PVG1	Spectrin alpha chain, non-erythrocytic 1
	P04268	Tropomyosin alpha-1 chain
	A0A1D6UPS2	Uncharacterized protein
	A0A1D5PJY1	Spectrin beta chain
	Q9DGN6	Endothelin converting enzyme-1
	P17785	Annexin A2
	A0A1D5PLN1	Uncharacterized protein
	E1BQF6	Uncharacterized protein
	A0A1D5PJA6	Uncharacterized protein
	A0A1D5PM55	Galectin
	A0A1D5PVA4	Uncharacterized protein
	A0A1D5P7P7	Uncharacterized protein
	F1NIM4	Peptidylprolyl isomerase
	F1NDD6	Uncharacterized protein
	F1NLT8	Uncharacterized protein
	P98152	Transcription factor p65
	F1NAY8	Diphosphomevalonate decarboxylase
	A0A1D5PYM8	Protein CREG1
	A0A1D5PDK5	Uncharacterized protein
	A0A1D5PCW8	Uncharacterized protein
	A0A1D5PQR2	Uncharacterized protein
	E1C877	Uncharacterized protein
	E1BQD1	Uncharacterized protein
	F1NU68	Uncharacterized protein
	A0A1D5PZ95	Uncharacterized protein
	Q90979	Transcription factor
	Q5ZJX5	TLD domain-containing protein 1
	F1NQH1	Uncharacterized protein
	Q05423	Fatty acid-binding protein, brain
	E1C0C4	Uncharacterized protein
	F1NI75	Uncharacterized protein
	Q5F3Z2	Uncharacterized protein
	A0A1D5PCD1	Uncharacterized protein
	F1NEB5	Dihydroxyacetone phosphate acyltransferase
	A0A1D5PYE9	Uncharacterized protein
	A0A1D5PW25	Uncharacterized protein
	Q5ZM33	Heterochromatin protein 1-binding protein 3
	E1C455	Uncharacterized protein
	E1C1Y0	Uncharacterized protein
	F1NKG5	Uncharacterized protein
	R4GH26	Peptidylprolyl isomerase
	Q90734	Alpha-actinin-4
	A0A1L1RK15	Uncharacterized protein
	Q5ZL74	Vesicle-associated membrane protein 7
	A0A1D5P2Y5	Uncharacterized protein
	Q5ZLN1	Phosphoglycerate mutase 1
	E1BU38	Uncharacterized protein
	F7AU58	Uncharacterized protein
	A0A1L1RUM2	Succinate dehydrogenase [ubiquinone] iron-sulfur subunit, mitochondrial
	F1NUL5	Uncharacterized protein
	A0A1D5PX97	Uncharacterized protein
	Q5ZK22	Sorting nexin
	Q5ZLH5	Uncharacterized protein
	A0A1D5NUK6	Uncharacterized protein
	Q5ZMB2	Heme-binding protein 1
	F1NCM6	Uncharacterized protein
	F1NHH1	Uncharacterized protein
	R4GJD3	Uncharacterized protein
	F1NZI4	Protein-glucosylgalactosylhydroxylysine glucosidase
	Q5ZK02	Uncharacterized protein
	E1C8P2	Uncharacterized protein
	Q7ZT27	p15INK4b tumor suppressor
	O73775	Fibulin-1
	Q5ZJN2	Ras-related protein Rab-11A
RMvsR
	F1NMQ3	Uncharacterized protein
	F1N9B7	Uncharacterized protein
	F1NG43	Uncharacterized protein
	H9L3K3	Uncharacterized protein
	A0A1D5NTI8	Uncharacterized protein
	A0A1D5P810	Uncharacterized protein
	Q5ZIR9	E3 ubiquitin-protein ligase RNF185
	F1P2U5	Uncharacterized protein
	A0A1D5PTJ0	Uncharacterized protein
	P84172	Elongation factor Tu, mitochondrial (Fragment)
	A0A1D5PF08	Uncharacterized protein
	E1BX75	Uncharacterized protein
	Q5ZKU8	p21-activated protein kinase-interacting protein 1-like
	P28687	Signal peptidase complex subunit 3
	E1C250	Uncharacterized protein
	A0A1L1RNI7	Uncharacterized protein
	E1BX68	Uncharacterized protein
	Q8AV28	Pericentriolar material 1 protein
	F1P555	Uncharacterized protein
	A0A1D5PWD2	Uncharacterized protein
	F1P550	Uncharacterized protein
	E1C4X5	Uncharacterized protein
	F1NBB7	Uncharacterized protein
	A0A1L1RTT5	Uncharacterized protein
	F1NR30	Uncharacterized protein
	F1NC27	Uncharacterized protein
	Q8UWC5	Nuclear protein matrin 3
	P67962	Casein kinase I isoform alpha
	E1C843	Uncharacterized protein
	Q5ZJ32	SOSS complex subunit C
	F1NIC5	Uncharacterized protein
	A0A1D5PNX4	Uncharacterized protein
	A0A1D5PHI7	Uncharacterized protein
	Q5ZHZ9	Uncharacterized protein
	A0A1D5NW93	Uncharacterized protein
	Q5F3B5	Putative uncharacterized protein
	Q6W8X3	High mobility group A1b
	O42404	ICOS ligand
	Q5F3Z5	DnaJ homolog subfamily B member 6
	A0A1D5PAG1	Uncharacterized protein
	F1NVQ2	Uncharacterized protein
	Q5ZIM5	Methionine aminopeptidase 1
	A0A1L1RKK7	Uncharacterized protein
	A0A1D5P407	Uncharacterized protein
	F1NF84	Uncharacterized protein
	A0A1L1RW32	Uncharacterized protein
	A0A1D5NZU8	Uncharacterized protein
	Q5ZIF4	Putative uncharacterized protein
	A0A1D5P291	Uncharacterized protein
	Q5ZIG8	Uncharacterized protein
	Q5ZLZ6	Putative uncharacterized protein
	A0A1D5PI00	Nuclear factor 1
	P14093	ATP synthase protein 8
	A0A1D5PVC0	Uncharacterized protein
	E1C7D6	Uncharacterized protein
	Q05063	Protein-lysine 6-oxidase
	E1C3P9	Uncharacterized protein
	A0A1D5NTX7	Uncharacterized protein
	E1C0J4	Uncharacterized protein
	A0A1D5PRN8	Uncharacterized protein
	P21265	Adenylosuccinate lyase
	A0A1D5NYK3	Uncharacterized protein
	E1C525	Uncharacterized protein
	A0A1D5P751	Uncharacterized protein
	F1NRC2	Uncharacterized protein
	Q9W744	DEAD-box RNA helicase
	E1C592	Uncharacterized protein
	E1C4M6	Uncharacterized protein
	F1NMU0	Uncharacterized protein
	F1NVW7	Uncharacterized protein
	A4F5B6	TAP binding protein
	F1NJ02	Uncharacterized protein
	F1NGG3	Uncharacterized protein
	E1C6Q1	Pachytene checkpoint protein 2 homolog
	A0A1D5NUQ6	Uncharacterized protein
	A0A1D5P5E6	Uncharacterized protein
	R9PXM8	tRNA wybutosine-synthesizing protein 5
	A0A1D5PKX6	Uncharacterized protein
	A0A1D5NZW8	Uncharacterized protein
	R4GLP0	Uncharacterized protein
	A0A1D5PPX3	Uncharacterized protein
	A0A1D5P868	Uncharacterized protein
	F1P5N8	Uncharacterized protein
	A0A1D5P560	Integrin beta
	A0A1D5PB11	Uncharacterized protein
	P26932	Calponin-1
	E1C8A2	Uncharacterized protein
	E1C9J2	Uncharacterized protein
	E1BTE0	Uncharacterized protein
	F1ND93	Uncharacterized protein
	Q8JFP1	Eukaryotic initiation factor 4A-II
	P00378	Dihydrofolate reductase
	A0A1D5NTZ7	Uncharacterized protein
	A0A1D5PL06	Uncharacterized protein
	P28686	Protein NOV
	Q5ZHV2	N-alpha-acetyltransferase 35, NatC auxiliary subunit
	A0A1D5PU77	ATP synthase subunit beta
	A0A1L1S085	Peptidyl-prolyl cis-trans isomerase
	E1BW83	Uncharacterized protein
	E1BZ74	Uncharacterized protein
	E1BVP8	Nucleolar GTP-binding protein 2
	A0A1L1RQ38	Uncharacterized protein
	F1NCA1	Uncharacterized protein
	A0A1D5PWP7	Protein disulfide-isomerase A4
	Q5ZLR5	Cytochrome b-c1 complex subunit Rieske, mitochondrial
	F1NP58	Pescadillo homolog
	A0A1D5PMY7	Uncharacterized protein
	Q5ZMM1	Ribosomal oxygenase 1
	A0A1D5NTC3	Microtubule-associated protein
	A0A1D5P346	Probable lysosomal cobalamin transporter
	F1NVI4	Uncharacterized protein
	A0A1D5NW46	Histone deacetylase
	A0A1L1RMI1	Mini-chromosome maintenance complex-binding protein
	A0A1D5PWK8	Uncharacterized protein
	Q5F3Q6	O-phosphoseryl-tRNA(Sec) selenium transferase
	Q5ZIP4	5-3 exoribonuclease 2
	F1NI12	Uncharacterized protein
	A0A1D5PL36	Uncharacterized protein
	R4GGM5	Uncharacterized protein
	R4GI67	Uncharacterized protein
	E1C4V1	ATP synthase-coupling factor 6, mitochondrial
	F1NII7	Uncharacterized protein
	A0A1D5Q004	Uncharacterized protein
	Q8JHU0	Homeodomain-only protein
	E1C2E9	Uncharacterized protein
	A0A1D5Q010	Uncharacterized protein
	A0A1D5PFF2	Uncharacterized protein
	A0A1D5P0Z5	Uncharacterized protein
	Q06900	Receptor protein serine/threonine kinase
	E1C699	Uncharacterized protein
	Q800K9	Surfeit locus protein 4
	A0A1D5PST7	Uncharacterized protein
	A0A1L1RWQ5	40S ribosomal protein S30
	F1NSC1	Uncharacterized protein
	A0A1D5P8G6	Uncharacterized protein
	A0A1D5PH18	Uncharacterized protein
	F1P4U8	Uncharacterized protein
	A0A1D5PJG9	ATP synthase subunit alpha
	E1C396	Uncharacterized protein
	E1BXE0	Uncharacterized protein
	A0A1D5P205	Uncharacterized protein
	F1NZJ2	Uncharacterized protein
	A0A1D5PI83	ATP-dependent RNA helicase SUPV3L1, mitochondrial
	A0A1D5PEP2	Uncharacterized protein
	A0A1D5NTH5	Uncharacterized protein
	A0A1L1RMG5	Uncharacterized protein
	E1C4M3	Uncharacterized protein
	A0A1D5P9H8	Uncharacterized protein
	R9PXQ6	Serine/threonine-protein phosphatase 4 regulatory subunit 2
	Q5ZKG2	Bromodomain-containing protein 7
	F1NSU6	Uncharacterized protein
	A0A1D5P2H3	Uncharacterized protein
	A0A1D5P7X0	Uncharacterized protein
	F1P1R2	Uncharacterized protein
	Q5ZJG8	Hydroxysteroid dehydrogenase-like protein 1
	E1BTT4	Uncharacterized protein
	F1NSQ4	Mitochondrial Rho GTPase
	F1NQ45	Uncharacterized protein
	A0A1D5PN05	Uncharacterized protein
	A0A1D5PPL9	ATP-dependent Clp protease proteolytic subunit
	O93417	Caspase-3
	E1BSJ2	40S ribosomal protein S21
	F1NIL3	Uncharacterized protein
	F1P582	Uncharacterized protein
	F1NH33	Aldehyde dehydrogenase
	Q5ZKI6	Glucoside xylosyltransferase 1
	A0A1L1RPP9	Uncharacterized protein
	E1BUA8	Protein BCCIP homolog
	A0A1D5PHK9	Uncharacterized protein
	E1BZ36	Uncharacterized protein
	Q5ZMN3	Prohibitin-2
	F1NH79	Uncharacterized protein
	Q5ZL39	Serine/threonine-protein phosphatase
	Q9YH14	Progesterone receptor binding protein
	Q5ZJ70	Uncharacterized protein
	Q5ZLT7	Basic leucine zipper and W2 domain-containing protein 1
	F1P231	Uncharacterized protein
	E1BRF3	Uncharacterized protein
	A0A1D5NYP9	Uncharacterized protein
	Q5ZKF5	S-phase kinase-associated protein 1
	F1P1F7	Uncharacterized protein
	A0A1D5PCF7	Uncharacterized protein
	F1NCH3	Uncharacterized protein
	A0A1D5PFH3	Uncharacterized protein
	A0A1D5PG34	Uncharacterized protein
	A0A1D5PI87	Uncharacterized protein
	F1NV40	Uncharacterized protein
	F1NYW3	Uncharacterized protein
	Q5F426	Pyruvate dehydrogenase E1 component subunit alpha
	R4GM73	Uncharacterized protein
	E1C4D9	MICOS complex subunit
	A0A1D5PSD2	Uncharacterized protein
	E1C5V0	N-lysine methyltransferase SMYD2
	A0A1D5NZ30	Nucleolin
	Q5ZI43	Snurportin-1
	F1NH35	Uncharacterized protein
	A0A1D5P8I7	Isocitrate dehydrogenase [NADP]
	A0A1L1RN88	Uncharacterized protein
	F1NUP9	Uncharacterized protein
	E1C115	Uncharacterized protein
	F1NW06	Tetraspanin
	A0A1D5PLC4	Uncharacterized protein
	F1NRT4	Ubiquinone biosynthesis O-methyltransferase, mitochondrial
	A0A1D5PCV7	Uncharacterized protein
	A0A1D5PJQ4	Programmed cell death protein 4
	A0A1D5PF76	Uncharacterized protein
	F1NQH8	Uncharacterized protein
	A0A1D5PN56	Uncharacterized protein
	A0A1D5P2V3	Uncharacterized protein
	A0A1D5PZF2	Uncharacterized protein
	F1N803	Uncharacterized protein
	Q7T048	Aryl-hydrocarbon receptor-interacting protein
	Q90687	Tyrosine-protein phosphatase non-receptor type 11
	A0A1D5P9M6	Uncharacterized protein
	E1C6S7	Uncharacterized protein
	E1C6R6	Uncharacterized protein
	E1C0T3	Uncharacterized protein
	Q5ZKB0	Uncharacterized protein
	A0A1D5NUT9	Uncharacterized protein
	E1BQJ0	Rab GTPase-activating protein 1-like
	A0A1L1RNG9	Uncharacterized protein
	A0A1D5PVA3	Uncharacterized protein
	A0A1D5PX67	Uncharacterized protein
	E1C658	ATP synthase subunit d, mitochondrial
	E1C8Y2	Uncharacterized protein
	A0A1D5PHE0	Uncharacterized protein
	A0A1D5PF30	Uncharacterized protein
	A0A1D5P017	Uncharacterized protein
	E1BT08	Uncharacterized protein
	A0A1D5PZB5	Uncharacterized protein
	Q5ZLC1	39S ribosomal protein L50, mitochondrial
	A0A1D5NW88	Uncharacterized protein
	Q5F465	Uncharacterized protein
	A0A1D5PKI0	Uncharacterized protein
	A0A1D5PFX6	Uncharacterized protein
	A0A1L1RX07	Ubiquinone biosynthesis monooxygenase COQ6, mitochondrial
	F1NC49	Uncharacterized protein
	E1BVG7	Uncharacterized protein
	A0A1D5P117	Uncharacterized protein
	F1P2A1	Uncharacterized protein
	Q5ZL83	Succinate--CoA ligase [ADP/GDP-forming] subunit alpha, mitochondrial
	F1N9P9	KRR1 small subunit processome component
	A0A1D5P945	Uncharacterized protein
	F1NQR2	Na(+)/H(+) exchange regulatory cofactor NHE-RF
	A0A1D5PN92	Uncharacterized protein
	R4GLG2	Uncharacterized protein
	A0A1D5P835	Uncharacterized protein
	F1NT14	Uncharacterized protein
	P68497	Metallothionein
	P27921	Transcription factor jun-D
	A0A1D5PRD3	Uncharacterized protein
	A0A1L1RN36	Chromatin assembly factor 1 subunit A
	A0A1D5PYR1	Uncharacterized protein
	F1NUM7	Uncharacterized protein
	Q92074	Beta-1,4-galactosyltransferase
	A0A1D5PUA4	Uncharacterized protein
	F1NRK3	Uncharacterized protein
	F1P371	Uncharacterized protein
	P51901	Annexin A6
	Q5ZLM1	Uncharacterized protein
	E1BVR7	Uncharacterized protein
	F1NK34	Uncharacterized protein
	A0A1D5PTN6	Tolloid-like protein 1
	A0A1D5PFM8	Uncharacterized protein
	A0A1L1RYY8	BSD domain-containing protein 1
	P18940	NADH-ubiquinone oxidoreductase chain 5
	F1NNS8	Uncharacterized protein
	F1NCX2	Uncharacterized protein
	A0A1L1RLH6	Uncharacterized protein
	F1NCJ9	Uncharacterized protein
	F1P0P3	Uncharacterized protein
	A0A1L1RK25	Uncharacterized protein
	F1NAG9	Uncharacterized protein
	A0A1D5PUD1	Uncharacterized protein
	A0A1D5P2Q1	Uncharacterized protein
	A0A1D5PC09	Uncharacterized protein
	F1NXD7	Uncharacterized protein
	A0A1D5PNE9	Uncharacterized protein
	F1NMA3	Sulfotransferase
	A0A1L1RTS0	Uncharacterized protein
	F1NSQ9	Uncharacterized protein
	F1NC48	Uncharacterized protein
	F6UK13	Uncharacterized protein
	F1ND59	Uncharacterized protein
	E1C6N5	Acetyltransferase component of pyruvate dehydrogenase complex
	F1N998	Uncharacterized protein
	E1BTM6	Uncharacterized protein
	Q5ZMN0	Acidic leucine-rich nuclear phosphoprotein 32 family member B
	E1C4N5	Uncharacterized protein
	F1NZD3	Uncharacterized protein
	F1NC38	Uncharacterized protein
	Q5ZMN1	Uncharacterized protein
	A0A1D5NUD7	Uncharacterized protein
	A0A1D5NWM7	Uncharacterized protein
	A0A1L1RWZ8	Uncharacterized protein
	A0A1D5PAM6	Uncharacterized protein
	E1BY49	Uncharacterized protein
	E1C2U4	DNA helicase
	A0A1D5PJY0	Uncharacterized protein
	Q5F473	Uncharacterized protein
	Q5F491	Uncharacterized protein
	A0A1D5PYI8	Uncharacterized protein
	F1NXZ7	Uncharacterized protein
	E1C9H4	Uncharacterized protein
	A0A1D5P2T7	Uncharacterized protein
	F1NTD6	Activating signal cointegrator 1 complex subunit 3
	E1C5R5	Uncharacterized protein
	A0A1L1RMP5	Uncharacterized protein
	A0A1D5NYT2	Uncharacterized protein
	A0A1D5PCW5	Uncharacterized protein
	A0A1D5PAH2	Uncharacterized protein
	F1NQG6	Uncharacterized protein
	A0A1D6UPR6	O-acyltransferase
	F1NGN9	Uncharacterized protein
	E1C581	Uncharacterized protein
	F1NBV0	Peroxiredoxin-6
	F1NIU4	Uncharacterized protein
	F1NI14	Uncharacterized protein
	Q5F3B9	Succinate--CoA ligase [ADP-forming] subunit beta, mitochondrial
	F1NCS2	Uncharacterized protein
	F1NF63	Uncharacterized protein
	R4GHM9	Uncharacterized protein
	A0A1D5PDE6	Myristoylated alanine-rich C-kinase substrate
	Q5ZJM3	Peptide-N(4)-(N-acetyl-beta-glucosaminyl)asparagine amidase
	A0A1D5NYW5	Peptidylprolyl isomerase
	A0A1D5PH75	Uncharacterized protein
	O42283	Heat shock protein 10
	A0A1D5PE45	Uncharacterized protein
	A0A1D5PAD2	Uncharacterized protein
	A0A1D5NUQ9	Uncharacterized protein
	Q0GFE9	Thymosin beta 15
	O42388	Ubiquitin-60S ribosomal protein L40
	A0A1D5PBJ0	Uncharacterized protein
	A0A1D5PUC8	Uncharacterized protein
	A0A1D5PCV3	Uncharacterized protein
	E1BVT3	Malate dehydrogenase
	A0A1L1S0A0	Uncharacterized protein
	Q5ZHP4	Putative uncharacterized protein
	F6R8U4	Uncharacterized protein
	A0A1D5PGY9	Eukaryotic translation initiation factor 3 subunit A
	F1NGM1	Uncharacterized protein
	E1C277	Uncharacterized protein
	A0A1D5PHF2	Uncharacterized protein
	E1C043	Uncharacterized protein
	Q5ZJX6	Uncharacterized protein
	Q5F485	ATP-dependent RNA helicase DDX42
	Q5ZKH8	Protein odr-4 homolog
	A0A1D5NZ44	Uncharacterized protein
	A0A1D5PME9	Uncharacterized protein
	A0A1L1RNL6	Uncharacterized protein
	F1NYV3	Uncharacterized protein
	A0A1L1RYV5	tRNA (guanine-N(7)-)-methyltransferase non-catalytic subunit WDR4
	P79781	Ubiquitin-40S ribosomal protein S27a
	A0A1D5NVC3	Uncharacterized protein
	E1BUS4	Uncharacterized protein
	A0A1D5PAD0	Uncharacterized protein
	A0A1L1RZM9	NADH-cytochrome b5 reductase
RMvsR,RvsN
	A0A1D5PJC6	Uncharacterized protein
	F1NBN1	Uncharacterized protein
	A0A1I7Q417	Serine/threonine-protein kinase receptor
	F1NJ62	Uncharacterized protein
	Q5ZK88	Paraspeckle component 1
	F1NBS9	Uncharacterized protein
	Q5ZJK3	Signal transducer and activator of transcription
	A0A1D5P986	Uncharacterized protein
	E1BTL0	Uncharacterized protein
	A0A1D5P6P3	Uncharacterized protein
	A0A1D5PG49	Uncharacterized protein
	F1NGB1	Uncharacterized protein
	A0A1D5PNK3	Uncharacterized protein
	A0A1D5PVQ1	pre-rRNA processing protein FTSJ3
	E1BTT8	L-lactate dehydrogenase
	A0A1L1RXX4	Ubiquitin-like domain-containing CTD phosphatase 1
	A0A1D5PH32	Gelsolin
	E1BSA2	Uncharacterized protein
	E1BWV0	Uncharacterized protein
	A0A1D5PQA2	Uncharacterized protein
	E1C3Q7	Uncharacterized protein
	A0A1D5PN61	Clusterin
	A0A1D5PTR2	Uncharacterized protein
	F1NCG5	Uncharacterized protein
	Q5ZIZ4	Cytosolic purine 5-nucleotidase
	A0A1D5PA28	Uncharacterized protein
	F1NIP2	5-demethoxyubiquinone hydroxylase, mitochondrial
	A0A1D5NZP2	Uncharacterized protein
	A0A1D5PXD0	Uncharacterized protein
	A0A1D5PNA8	Uncharacterized protein
	F1NUY0	Uncharacterized protein
	A0A1L1RSS9	Uncharacterized protein
	Q5ZML6	Protein FAM210A
	F1NY76	Uncharacterized protein
	A0A1L1RLT3	Uncharacterized protein
	E1BYF1	Uncharacterized protein
	E1BQM1	Uncharacterized protein
	R4GKQ7	Uncharacterized protein
	R4GM64	Uncharacterized protein
	E1BXK3	Glycogen [starch] synthase
	A0A1D5PGC1	Uncharacterized protein
	A0A1D5PAS4	Uncharacterized protein
	F1NUZ2	Uncharacterized protein
	E1BT18	Uncharacterized protein
	A0A1D5PXQ2	Uncharacterized protein
	R4GLE6	Eukaryotic translation initiation factor 1
	A0A1L1S093	Endoplasmin
	A0A1D5PFF0	Uncharacterized protein
	A0A1D5PEV5	Uncharacterized protein
	A0A1D5P2P4	Uncharacterized protein
	A0A1L1RXR5	Uncharacterized protein
	A0A1L1RVN4	Peptidyl-prolyl cis-trans isomerase
	A0A1D5PVN8	Uncharacterized protein
	F7B5S0	Importin subunit alpha
	E1C8H5	Uncharacterized protein
	A0A1D5PP62	Uncharacterized protein
	Q5ZLA7	Uncharacterized protein
	Q5ZJV5	Uncharacterized protein
	Q5ZJL1	Polypeptide N-acetylgalactosaminyltransferase
	E1C0W9	Uncharacterized protein
	F1NG97	AMP deaminase
	F1NVA4	Nucleophosmin
	A0A1D5NW19	Tudor domain-containing protein 7
	F1P4F4	Uncharacterized protein
	Q2KN97	Cytospin-A
	E1BQV4	ER membrane protein complex subunit 3
	F6UZR6	Lamin-B receptor
	F1NC84	Uncharacterized protein
	F1NNU7	Uncharacterized protein
	E1BSY6	Uncharacterized protein
	F1NNS1	Dolichyl-diphosphooligosaccharide--protein glycosyltransferase 48 kDa subunit
	E1C1D1	Annexin
	E1C891	Uncharacterized protein
	R9PXP3	NAD-dependent protein deacylase sirtuin-5, mitochondrial
	A0A1D5NYI2	Uncharacterized protein
	F1NMS1	Uncharacterized protein
	A0A1L1RYG4	Uncharacterized protein
	E1BSZ0	Uncharacterized protein
	F1NYL2	Uncharacterized protein
	Q07816	Bcl-2-like protein 1
	E1C0R9	Uncharacterized protein
	A0A1L1RWA1	Uncharacterized protein
	Q5ZK33	LETM1 and EF-hand domain-containing protein 1, mitochondrial
	A0A1D5P756	Uncharacterized protein
	A0A1D5NUX8	Uncharacterized protein
	Q5ZKK2	Integrator complex subunit 9
	A0A1D5PKH6	Uncharacterized protein
	A0A1D5PR93	Mothers against decapentaplegic homolog
	A0A1D5PIK2	Uncharacterized protein
	Q5ZIP3	Deoxyhypusine hydroxylase
	Q5ZL00	ER membrane protein complex subunit 1
	A0A1D5P975	Uncharacterized protein
	F1NJF0	Uncharacterized protein
	A0A1D5P4V2	Uncharacterized protein
	A0A1D5P0D0	Ditrans,polycis-polyprenyl diphosphate synthase ((2E,6E)-farnesyl diphosphate specific)
	F1NP60	Uncharacterized protein
	A0A1D5NYA0	Uncharacterized protein
	E1BVW9	Anion exchange protein
	E1BX17	Uncharacterized protein
	F1NLI4	Uncharacterized protein
	A0A1L1RNA0	Uncharacterized protein
	Q5F3L1	Ribosomal protein S6 kinase alpha-5
	Q5F3X0	Lysocardiolipin acyltransferase 1
	Q5ZMQ3	Signal peptidase complex catalytic subunit SEC11
	Q90986	Lymphocyte antigen 6E
	F1NMJ2	Adenylate kinase 4, mitochondrial
	F1NCD7	Peptidyl-prolyl cis-trans isomerase
	F1NAS1	Diacylglycerol kinase
	E1BQU9	Uncharacterized protein
	A0A1D5PSL2	Uncharacterized protein
	R4GM36	Uncharacterized protein
	Q5ZKQ5	Protein CASC4
	F6UW25	Uncharacterized protein
	E1C3H1	Uncharacterized protein
	A0A1D5PAH0	Uncharacterized protein
	E1C1A9	Uncharacterized protein
	A0A1L1RXQ8	Uncharacterized protein
	E1BVN1	Uncharacterized protein
	R4GH27	Uncharacterized protein
	Q90593	78 kDa glucose-regulated protein
	A0A1D5P010	Hypoxia up-regulated protein 1
	Q5ZL72	60 kDa heat shock protein, mitochondrial
	F1NI93	Uncharacterized protein
	F1N8E6	Uncharacterized protein
	F1NAC6	Uncharacterized protein
	Q9W770	Spondin-1
	A0A1L1RTY4	Dolichyl-diphosphooligosaccharide--protein glycosyltransferase subunit 1
	E1BZL0	Uncharacterized protein
	F1NIN3	Phosphatidylserine decarboxylase proenzyme, mitochondrial
	F1N9J3	Uncharacterized protein
	E1BS45	Uncharacterized protein
	F1P0H8	Uncharacterized protein
	Q5ZL97	Uncharacterized protein
	A0A1D5P9V0	Pyruvate kinase
	R4GGS3	Uncharacterized protein
	E1C487	Peptidylprolyl isomerase
	F1NC51	Uncharacterized protein
	F1NNP6	Uncharacterized protein
	Q90Z16	Optineurin
	R4GGF3	Uncharacterized protein
	A0A1D5NYJ2	Lon protease homolog, mitochondrial
	A0A1L1RN08	Uncharacterized protein
	E1BWB7	Uncharacterized protein
	F1P360	Uncharacterized protein
	P26446	Poly [ADP-ribose] polymerase 1
	A0A1L1RJW4	Peptidyl-prolyl cis-trans isomerase
	F1NWX1	Uncharacterized protein
	Q5ZJR3	Oligosaccharyltransferase complex subunit OSTC
	F1NHW5	Cytochrome b-c1 complex subunit 6
	F1P394	Uncharacterized protein
	E1BUH7	Uncharacterized protein
	Q5F3M9	Serine/threonine-protein kinase
	A0A1D5P5D8	Uncharacterized protein
	A0A1D5PRP5	Uncharacterized protein
	A0A1D5NZ43	Uncharacterized protein
	A0A1D5NXC6	Uncharacterized protein
	P67881	Cytochrome c
	F1NQN1	Uncharacterized protein
	F1NLK0	Uncharacterized protein
	E1C894	Uncharacterized protein
	F1NHT8	Uncharacterized protein
	A0A1D5PAC0	Multidrug resistance-associated protein 1
	A0A1L1RWQ3	Uncharacterized protein
	F1NV60	Uncharacterized protein
	F1NW17	Uncharacterized protein
	F1NCN0	Transcription factor AP-1
	A0A1L1RU62	Basigin
	A0A1D5NWP2	Uncharacterized protein
	F1P451	Uncharacterized protein
	Q679P3	PDZ and LIM domain protein 7
	A0A1L1RKN2	SPARC
	A0A1L1S0G7	Uncharacterized protein
	P09102	Protein disulfide-isomerase
	F1NG56	Uncharacterized protein
	F1NCI3	Uncharacterized protein
	A0A1D5PG57	Uncharacterized protein
	A0A1D5PRA3	Signal peptidase complex catalytic subunit SEC11
	F1NBP0	Uncharacterized protein
	E1C1R5	Uncharacterized protein
	F1NB92	Aminopeptidase
	E1BTF7	1-acyl-sn-glycerol-3-phosphate acyltransferase
	Q5F3S6	Uncharacterized protein
	Q58I02	Visfatin
	A0A1D5PZ83	Uncharacterized protein
	E1BSE6	Uncharacterized protein
	Q5F4A4	Inosine-5-monophosphate dehydrogenase
	F1NNR7	Uncharacterized protein
	E1BY36	Uncharacterized protein
	A0A1D5PHU5	Uncharacterized protein
	O93319	Cadherin-11
	F1P5I1	Uncharacterized protein
	F1NT45	Uncharacterized protein
	A0A1D5PQK9	Uncharacterized protein
	F1NFB8	Uncharacterized protein
	S5TQ07	Zinc finger protein 36 C3H1 type-like 1 protein
	A0A1D5PTU8	Uncharacterized protein
	A0A1D5PGV4	Uncharacterized protein
	A0A1D5NZM5	Uncharacterized protein
	F1P0U4	Uncharacterized protein
	Q5ZHN9	CDP-diacylglycerol--glycerol-3-phosphate 3-phosphatidyltransferase, mitochondrial
	A0A1D5PGG8	Uncharacterized protein
	A0A1D5NZV1	Uncharacterized protein
	F1P5Y2	Uncharacterized protein
	F1P376	Protein wntless homolog
	Q5ZM44	Calcineurin B homologous protein 1
	A0A1L1RZA0	Sodium channel protein
	Q5ZJN1	Protein RTF2 homolog
	R4GJL1	Uncharacterized protein
	A0A1L1RK16	Translocation protein SEC62
	Q5ZHY5	STIP1 homology and U box-containing protein 1
	A0A1D5NVZ7	Uncharacterized protein
	F1P353	Ribosome assembly factor mrt4
	F1NT18	Uncharacterized protein
	Q5ZJA5	Uncharacterized protein
	A0A1D5PWI6	Uncharacterized protein
	E1BWU2	Uncharacterized protein
	A0A1L1RQ30	ATP synthase subunit gamma
	F1P077	Mannosyltransferase
	A0A1D5PLS2	Citrate synthase
	A0A1D5PBW4	Uncharacterized protein
	F1NJ10	Uncharacterized protein
	A0A1D5PW32	Uncharacterized protein
	A0A1D5PMU3	Uncharacterized protein
	R4GKS3	Uncharacterized protein
	A0A1D5PTL4	Uncharacterized protein
	Q9W689	Ataxin-3
	A0A1L1RWX3	Uncharacterized protein
	A0A1D5PJV3	Uncharacterized protein
	E1C1T9	Uncharacterized protein
	R4GLW9	Uncharacterized protein
	Q03669	Sarcoplasmic/endoplasmic reticulum calcium ATPase 2
	F1NI39	Uncharacterized protein
	A0A1D5P411	Uncharacterized protein
	F1P1G0	Uncharacterized protein
	F1NGR5	Uncharacterized protein
	A0A1D5NXI5	Transcriptional coactivator YAP1
	F1NZV4	Uncharacterized protein
	F1N9K2	Uncharacterized protein
	A0A1D5PIY2	Uncharacterized protein
	Q5ZLL6	Methylsterol monooxygenase 1
	F1NSS7	Uncharacterized protein
	F6R1X6	Uncharacterized protein
	O73912	C-X-C motif chemokine
	E1C1V3	Plakoglobin
	A0A1D5P6R9	Uncharacterized protein
	A0A1D5P6A3	Uncharacterized protein
	A0A1D5PSP0	Uncharacterized protein
	A0A1D5PTS3	Uncharacterized protein
	Q5ZM18	Nucleolar GTP-binding protein 1
	A0A1L1RNG8	Uncharacterized protein
	O13113	Dolichyl-diphosphooligosaccharide--protein glycosyltransferase subunit DAD1
	F1N872	Uncharacterized protein
	A0A1D5PCK2	Anoctamin
	F1P0C0	Uncharacterized protein
	E1C8D3	Uncharacterized protein
	P00508	Aspartate aminotransferase, mitochondrial
	A0A1D5PZG4	Frizzled-1
	E1C8Z0	Dolichyl-diphosphooligosaccharide--protein glycosyltransferase subunit 2
	A0A1L1RRT8	Uncharacterized protein
	R4GJN4	Uncharacterized protein
	A0A1D5P7X9	Cytochrome b-c1 complex subunit 7
	Q08392	Glutathione S-transferase
	A0A1D5NWC3	Uncharacterized protein
	Q5ZKF4	High mobility group protein 20A
	Q5ZM86	Coiled-coil domain-containing protein 50
	F1NLR1	Acetyl-coenzyme A synthetase
	E1C9E9	DCN1-like protein
	F1NQV5	Uncharacterized protein
	A0A1D5PUT6	Uncharacterized protein
	A0A1D5PB98	Uncharacterized protein
	A0A1D5P167	Uncharacterized protein
	F7BQ11	Signal transducer and activator of transcription
	R4GLE3	Uncharacterized protein
	F1P5J5	Uncharacterized protein
	F1NDA2	Uncharacterized protein
	A0A1D5P580	Uncharacterized protein
	A0A1L1RWL5	Heterogeneous nuclear ribonucleoprotein D-like
	A0A1D5PAA4	Monocarboxylate transporter 4
	F1NEQ3	RNA helicase
	E1BW27	Uncharacterized protein
	A0A1D5P9S3	Uncharacterized protein
RvsN
	A0A1D5NVY0	Uncharacterized protein
	A0A1D5PX86	Uncharacterized protein
	F1N9P5	Uncharacterized protein
	Q5ZKS0	Uncharacterized protein
	Q9PSX7	Rho-related GTP-binding protein RhoC
	A0A1L1RQX5	Uncharacterized protein
	F1P3U1	MICOS complex subunit MIC60
	A0A1L1RW43	Uncharacterized protein
	F1NBP6	Uncharacterized protein
	A0A1D5PUV1	Uncharacterized protein
	A0A1D5PKE9	Uncharacterized protein
	F1NWX7	Protein transport protein Sec61 subunit beta
	F1NSY0	Uncharacterized protein
	E1C330	Uncharacterized protein
	E1BTZ4	Uncharacterized protein
	Q5ZIL3	Uncharacterized protein
	A0A1D5P0F7	Nicalin
	E1BRV2	Uncharacterized protein
	Q5ZJ56	60S ribosomal protein L7
	E1C007	Protein kinase C and casein kinase substrate in neurons protein 2
	A0A1L1RQT1	Uncharacterized protein
	A0A1D5PIN2	Uncharacterized protein
	A0A1L1RWU2	Uncharacterized protein
	Q25QX5	BASH/BLNK N-terminal associated protein 1
	G1K360	Cyclic AMP-dependent transcription factor ATF-2
	A0A1D5P5X1	Uncharacterized protein
	A0A1D5P3F7	Uncharacterized protein
	A0A1L1RUW1	Uncharacterized protein
	F1N8H5	Uncharacterized protein
	A0A1D5P8F9	Uncharacterized protein
	A0A1D5PMN6	Uncharacterized protein
	F1NU17	Phosphoglycerate kinase
	E1BUQ7	Uncharacterized protein
	Q8AWB4	Putative uncharacterized protein POFUT1
	Q90930	Nuclear factor 1
	F1NMM5	Uncharacterized protein
	A0A1D5P4G6	Integrin alpha-V
	F1NVZ3	Uncharacterized protein
	F1NQC6	Uncharacterized protein
	F1NMW9	Uncharacterized protein
	A0A1L1RYP4	Uncharacterized protein
	E1BSH7	Uncharacterized protein
	P15979	Class I histocompatibility antigen, F10 alpha chain
	E1C588	Uncharacterized protein
	Z4YJB8	Destrin
	F1P2F4	Uncharacterized protein
	E1C884	Uncharacterized protein
	Q8AWB8	Structural maintenance of chromosomes protein
	Q5F4A3	Acidic leucine-rich nuclear phosphoprotein 32 family member E
	Q8JGM4	Sulfhydryl oxidase 1
	F1P1Z6	Uncharacterized protein
	F1NSB6	Uncharacterized protein
	A0A1D5NYZ0	Uncharacterized protein
	A0A1D5NYT6	Uncharacterized protein
	A4GTP0	Galectin
	E1BUP6	Uncharacterized protein
	Q5ZJL3	Uncharacterized protein
	F1NJM8	Uncharacterized protein
	A0A1L1RRG1	Uncharacterized protein
	E1BZ66	Uncharacterized protein
	A0A1L1RQ14	Uncharacterized protein
	F1NEB0	Uncharacterized protein
	Q90635	Dihydropyrimidinase-related protein 2
	E1C310	Uncharacterized protein
	A0A1D5PD25	Uncharacterized protein
	A0A1D5P7H6	Uncharacterized protein
	A0A1D5P0Z0	ATP-dependent 6-phosphofructokinase
	E1BYJ6	Uncharacterized protein
	F1P0G8	Uncharacterized protein
	A0A1D5P9L6	Uncharacterized protein
	Q5ZM59	Phosphohippolin-like protein
	A0A1D5PMH7	Cytochrome c oxidase subunit
	F1NL77	Uncharacterized protein
	R4GIG0	Tumor necrosis factor alpha-induced protein 8
	Q5ZKK7	TFIIH basal transcription factor complex helicase XPB subunit
	A0A1L1RLT7	Uncharacterized protein
	F1NT80	Uncharacterized protein
	F1NUL3	Uncharacterized protein
	A0A1D5NXL7	Uncharacterized protein
	F1P5E2	Uncharacterized protein
	E1BTT7	Uncharacterized protein
	A0A1D5P2V5	Cation-transporting ATPase
	A0A1D5PSY0	Uncharacterized protein
	A0A1L1RMW4	Uncharacterized protein
	F1NWW5	Uncharacterized protein
	E1BXT1	Uncharacterized protein
	F1NHD3	Uncharacterized protein
	Q90ZK6	Activin receptor type-1
	F1NQ58	Uncharacterized protein
	A0A1D5NZX0	Hexosyltransferase
	A0A1D5PA09	V-type proton ATPase subunit C
	A0A1L1S0T9	Uncharacterized protein
	Q5ZMJ6	Uncharacterized protein
	F1NGI7	Uncharacterized protein
	E1BXC5	Uncharacterized protein
	A0A1D5NU66	Uncharacterized protein
	A0A1D5PS07	Uncharacterized protein
	A0A1D5PC97	Uncharacterized protein
	E1BTL3	Uncharacterized protein
	A0A1L1RWN0	Uncharacterized protein
	A0A1D5P6H2	Uncharacterized protein
	E1C1R8	Uncharacterized protein
	F1NWK2	Uncharacterized protein
	A0A1D5PZU7	Peptidyl-prolyl cis-trans isomerase
	A0A1D5PL72	Uncharacterized protein
	P00504	Aspartate aminotransferase, cytoplasmic
	F1NWZ1	Uncharacterized protein
	A0A1D5PFA8	Protein YIPF
	Q5ZKX3	Uncharacterized protein
	P09482	Neuronal acetylcholine receptor subunit alpha-4
	A0A1D5P2Q6	Uncharacterized protein
	F1NNH9	Uncharacterized protein
	A0A1D5PQL9	Uncharacterized protein
	A0A1D5P0U5	Uncharacterized protein
	Q5ZM56	Serine/threonine-protein phosphatase 2A activator
	F1NAM7	Uncharacterized protein
	A0A1D5PTF3	Uncharacterized protein
	F1NND9	Uncharacterized protein
	A0A1D5PYR4	Uncharacterized protein
	A0A1D5PDN2	Uncharacterized protein
	F1NBX1	Regucalcin
	A0A1D5PQ33	Serine/threonine-protein kinase TAO3
	A0A1D5NZW2	Nicotinamide-nucleotide adenylyltransferase
	F1NFC4	Uncharacterized protein
	Q9PVL6	Mitochondrial carrier homolog 2
	R4GGX6	Uncharacterized protein
	A0A1D5P954	Uncharacterized protein
	Q5ZL65	Uncharacterized protein
	Q9IAR7	TvbS1
	A0A1D5P5B8	Uncharacterized protein
	E1C440	Uncharacterized protein
	A0A1D5P2B1	Protein quaking
	Q5ZK23	Uncharacterized protein
	E1C740	Malic enzyme
	F1NRH6	Rho-associated protein kinase
	A0A1D5PZ11	Coiled-coil domain-containing protein 61
	E1C8S9	Uncharacterized protein
	A0A1D5NWG7	Uncharacterized protein
	Q5ZIT5	Ras-related protein Rab-10
	A0A1D5P6U6	Uncharacterized protein
	E1C319	Uncharacterized protein
	A0A1D5PAS9	Uncharacterized protein
	A0A1L1RXI6	60S ribosomal protein L6
	F1NLC7	Uncharacterized protein
	F1NUY5	Uncharacterized protein
	A0A1L1RQ47	Uncharacterized protein
	E1C6C1	Uncharacterized protein
	E1C316	Uncharacterized protein
	A0A1D5PRR4	Uncharacterized protein
	A0A1D5PFV7	Uncharacterized protein
	A0A1L1RK83	Uncharacterized protein
	A0A1L1S0C5	Uncharacterized protein
	E1BQH9	Uncharacterized protein
	A0A1D5NWM9	Argininosuccinate synthase
	E1BY27	Uncharacterized protein
	E1C3C1	Uncharacterized protein
	A0A1D5PBY0	Mothers against decapentaplegic homolog
	A0A1L1RRB1	Uncharacterized protein
	F1NIW6	Uncharacterized protein
	A0A1D5PD62	Reticulon
	Q5F3C1	Sphingolipid delta(4)-desaturase DES1
	A0A1D5PLY0	Uncharacterized protein
	F1NCV8	Uncharacterized protein
	A0A1D5PN07	Uncharacterized protein
	A0A1D5PRS4	Glucose-6-phosphate isomerase
	A0A1L1RVJ1	Uncharacterized protein
	E1BV10	Uncharacterized protein
	F1NQP8	Uncharacterized protein
	A0A1D5PMB4	Uncharacterized protein
	A0A1L1RVP3	Uncharacterized protein
	E1C7Y3	D-3-phosphoglycerate dehydrogenase
	A0A1L1RS02	Vacuolar protein sorting-associated protein 29
	A0A1D5NV94	Uncharacterized protein
	D2D3P4	Rab27a
	A0A1D5PEL4	Uncharacterized protein
	F1NPS8	Uncharacterized protein
	A0A1D5PX13	Uncharacterized protein
	A0A1D5PXK1	Uncharacterized protein
	A0A1D5P4M5	Uncharacterized protein
	E1C6B9	Protein YIPF
	A0A1D5NX47	Uncharacterized protein
	A0A1D5PQM0	Uncharacterized protein
	F1NID0	Uncharacterized protein
	Q5ZMW3	Apoptosis inhibitor 5
	A0A1D5PB75	Uncharacterized protein
	R4GMD9	Uncharacterized protein
	P15988	Collagen alpha-2(VI) chain
	F1NPU4	Uncharacterized protein
	F1NK75	Uncharacterized protein
	A0A1D5PT46	Uncharacterized protein
	A0A1D5PKJ5	Uncharacterized protein
	F1NGG2	Uncharacterized protein
	A0A1D5PJL7	Uncharacterized protein
	A0A1D5P492	Uncharacterized protein
	A0A1D5NWN5	Uncharacterized protein
	F1NLG8	Uncharacterized protein
	Q5ZJ46	Uncharacterized protein
	A0A1L1RRW6	Transcription factor 12
	Q5ZL43	1,2-dihydroxy-3-keto-5-methylthiopentene dioxygenase
	Q5ZLM5	Transmembrane 9 superfamily member
	F1P0J0	Elongation factor G, mitochondrial
	P21611	Beta-2-microglobulin
	Q8JIY0	Syndecan
	A0A1D5P4B3	Uncharacterized protein
	Q5ZJ96	Putative uncharacterized protein
	F1P0L2	Transmembrane 9 superfamily member
	P02612	Myosin regulatory light chain 2, smooth muscle major isoform
	F1P315	Uncharacterized protein
	A5HNF6	Myeloid differentiation primary response protein MyD88
	E1C8J7	Uncharacterized protein
	A0A1D5PSN5	Uncharacterized protein
	F1NTB0	Uncharacterized protein
	Q5ZM32	Dihydrolipoyl dehydrogenase
	E1C6X2	Uncharacterized protein
	A0A1D5PA69	Uncharacterized protein
	A0A1D5PRZ0	Uncharacterized protein
	Q5ZMQ7	Uncharacterized protein
	F6S174	Uncharacterized protein
	Q5F3P1	Uncharacterized protein
	F1NB05	Uncharacterized protein
	F1NT40	Uncharacterized protein
	A0A1L1RQG8	Uncharacterized protein
	A0A1D5PT30	Uncharacterized protein
	A0A1D5PWG6	Neurofibromin
	R4GGE6	Uncharacterized protein
	Q5ZK05	Toll-interacting protein
	E1C0C3	Uncharacterized protein
	A0A1D5PSR5	Uncharacterized protein
