# Supplementary material for: Marek's Disease Virus and Reticuloendotheliosis Virus Coinfection Enhances Viral Replication and Alters Cellular Protein Profiles
Source: Front Vet Sci. 2022 Mar 22;9:854007. doi: 10.3389/fvets.2022.854007 (PMC8981388; doi:10.3389/fvets.2022.854007)
Supplement: Supplementary file 1 [file Data_Sheet_1.ZIP › Supplementary data/Table S3-GO_enrichment-RM-M.xlsx]

## Sheet: Up
GO Terms Level 1	GO Terms Description	GO Terms Level	GO Terms ID	Mapping	Background	All Mapping	All Background	Fold Enrichment	Fisher' exact test P value	-log10(p value)	Related Protein
Cellular Component	extracellular matrix	4	GO:0031012	11	101	126	4452	3.85	0.000468539	3.33	A0A1D5P1M7 F1N9I4 P02457 P02789 E1C9E0 E1BU12 F1NN41 P02467 A0A1D5P959 P0CB50 F1NJ23
	extracellular space	4	GO:0005615	13	177	126	4452	2.6	0.00373086	2.43	F1NBV7 A0A1D5NW85 R4GIZ2 F1NW65 F1N9I4 P02789 A0A1D5PLR3 F1NN41 P0CB50 Q8QG57 F1NJ23 Q90YI0 P08317
	extracellular matrix component	5	GO:0044420	4	17	126	4452	8.31	0.011017	1.96	P02467 A0A1D5P1M7 F1N9I4 F1NJ23
	integral component of plasma membrane	8	GO:0005887	9	110	126	4452	2.89	0.01153	1.94	E1BUG3 F1NCY6 Q92071 Q5ZMK2 F1NEI2 E1BQL9 F1NLV8 E1C5Y7 Q90YI0
	intrinsic component of plasma membrane	7	GO:0031226	9	115	126	4452	2.77	0.014821	1.83	E1BUG3 F1NCY6 Q92071 Q5ZMK2 F1NEI2 E1BQL9 F1NLV8 E1C5Y7 Q90YI0
	proteinaceous extracellular matrix	5	GO:0005578	5	42	126	4452	4.21	0.0291245	1.54	P02467 A0A1D5P959 F1N9I4 P02457 F1NJ23
Molecular Function	extracellular matrix structural constituent	3	GO:0005201	5	17	161	5402	9.87	0.00130478	2.88	P02467 A0A1D5P959 P02457 F1NJ23 F1NN41
	iron ion binding	7	GO:0005506	7	49	161	5402	4.79	0.00299552	2.52	F1NXB0 A0A1D5NYP5 P02789 A0A1D5PML0 Q5ZLK5 F1NGG8 Q5QRU7
	oxidoreductase activity, acting on paired donors, with incorporation or reduction of molecular oxygen	4	GO:0016705	7	57	161	5402	4.12	0.00640187	2.19	F1NXB0 A0A1D5PZB7 A0A1D5NYP5 A0A1D5PML0 Q5ZLK5 F1NGG8 A0A1D5P416
	carbohydrate binding	3	GO:0030246	7	57	161	5402	4.12	0.00640187	2.19	R4GIZ2 A0A1D5PBG4 F1NXB0 A0A1D5PH72 Q5ZLK5 F1NDK8 F1NGG8
	carboxylic acid binding	5	GO:0031406	5	33	161	5402	5.08	0.015537	1.81	A0A1D5NW85 F1NXB0 Q5ZLK5 P02701 F1NGG8
	organic acid binding	4	GO:0043177	5	33	161	5402	5.08	0.015537	1.81	A0A1D5NW85 F1NXB0 Q5ZLK5 P02701 F1NGG8
	chemokine activity	7	GO:0008009	3	7	161	5402	14.38	0.0166011	1.78	Q9DGL8 Q8QG57 P08317
	chemokine receptor binding	6	GO:0042379	3	7	161	5402	14.38	0.0166011	1.78	Q9DGL8 Q8QG57 P08317
Biological Process	defense response	4	GO:0006952	21	116	144	4741	5.96	1.2387e-10	9.91	A0A1D5NW85 R4GIZ2 P02789 P02701 Q05826 F1P0I9 F1NMS0 A0A1D5P416 F1NLD7 H9L0X6 F1NY53 A0A0B5H7I8 Q8QG57 P08317 F1NBV7 F1NW65 F1NCY6 A0A1D5PQI0 B2X021 P0CB50 Q90YI0
	immune response	3	GO:0006955	16	101	144	4741	5.22	2.40271e-07	6.62	F1NBV7 R4GIZ2 F1NCY6 A0A1D5PQI0 P02789 P02701 F1NLD7 H9L0X6 B2X021 P0CB50 Q9DGL8 A0A0B5H7I8 Q90ZD4 Q8QG57 P08317 Q90YI0
	response to other organism	5	GO:0051707	15	88	144	4741	5.61	2.58437e-07	6.59	F1NBV7 A0A1D5NW85 R4GIZ2 F1NCY6 P02789 P02701 Q05826 F1NMS0 F1NLD7 H9L0X6 F1NY53 B2X021 Q8QG57 P08317 Q90YI0
	response to external biotic stimulus	4	GO:0043207	15	88	144	4741	5.61	2.58437e-07	6.59	F1NBV7 A0A1D5NW85 R4GIZ2 F1NCY6 P02789 P02701 Q05826 F1NMS0 F1NLD7 H9L0X6 F1NY53 B2X021 Q8QG57 P08317 Q90YI0
	response to biotic stimulus	3	GO:0009607	15	92	144	4741	5.37	4.56366e-07	6.34	F1NBV7 A0A1D5NW85 R4GIZ2 F1NCY6 P02789 P02701 Q05826 F1NMS0 F1NLD7 H9L0X6 F1NY53 B2X021 Q8QG57 P08317 Q90YI0
	response to external stimulus	3	GO:0009605	20	176	144	4741	3.74	9.64381e-07	6.02	A0A1D5NW85 R4GIZ2 P02789 E1BVT0 P02701 Q05826 F1P0I9 F1NMS0 F1NLD7 H9L0X6 F1NY53 Q8QG57 P08317 F1NBV7 Q9DD46 F1NW65 F1NCY6 B2X021 Q9DGL8 Q90YI0
	response to bacterium	6	GO:0009617	11	53	144	4741	6.83	2.92372e-06	5.53	F1NBV7 A0A1D5NW85 F1NCY6 P02789 P02701 Q05826 F1NMS0 F1NY53 Q8QG57 P08317 Q90YI0
	response to lipopolysaccharide	8	GO:0032496	9	35	144	4741	8.47	6.65152e-06	5.18	A0A1D5NW85 F1NCY6 P02789 Q05826 F1NMS0 F1NY53 Q8QG57 Q90YI0 P08317
	response to molecule of bacterial origin	7	GO:0002237	9	37	144	4741	8.01	1.03672e-05	4.98	A0A1D5NW85 F1NCY6 P02789 Q05826 F1NMS0 F1NY53 Q8QG57 Q90YI0 P08317
	acute inflammatory response	6	GO:0002526	5	7	144	4741	23.52	2.58932e-05	4.59	A0A1D5NW85 F1NW65 P02789 F1P0I9 Q90YI0
	immune system process	2	GO:0002376	20	220	144	4741	2.99	2.64493e-05	4.58	R4GIZ2 P02789 P02701 F1P0I9 F1NMS0 F1NLD7 H9L0X6 F1NY53 A0A0B5H7I8 Q90ZD4 F1NDK8 Q8QG57 P08317 F1NBV7 F1NCY6 A0A1D5PQI0 B2X021 Q9DGL8 P0CB50 Q90YI0
	inflammatory response	5	GO:0006954	10	55	144	4741	5.99	3.13044e-05	4.5	A0A1D5NW85 F1NW65 F1NCY6 P02789 F1P0I9 F1NMS0 A0A1D5P416 Q8QG57 Q90YI0 P08317
	response to stress	3	GO:0006950	30	449	144	4741	2.2	5.08316e-05	4.29	A0A1L1RIW8 A0A1D5NW85 R4GIZ2 E1BXG2 P02789 E1BVT0 P02701 E1C9E0 Q05826 F1P0I9 F1NMS0 A0A1D5P416 Q92071 F1NLD7 H9L0X6 F1NY53 A0A0B5H7I8 Q8QG57 P08317 F1NBV7 F1NW65 F1NXB0 F1NCY6 A0A1D5PQI0 F1NN41 E1C0W7 B2X021 P0CB50 E1C5Y7 Q90YI0
	acute-phase response	7	GO:0006953	4	4	144	4741	32.92	0.000105156	3.98	A0A1D5NW85 F1NW65 P02789 Q90YI0

## Sheet: Up GO2Protein
GO Terms Level 1	GO Terms ID	GO Terms Level	GO Terms Description	Fisher's exact test P value	Protein accession	Protein description	RM/M Ratio	Regulated Type	RM/M P value	Gene name	MW [kDa]
Molecular Function	GO:0016763	5	transferase activity, transferring pentosyl groups	0.157767	A0A1D5PEY4	Uncharacterized protein	1.293	Up	0.0345	ZC3HAV1	79.494
Molecular Function	GO:0016757	4	transferase activity, transferring glycosyl groups	0.145307	A0A1D5PEY4	Uncharacterized protein	1.293	Up	0.0345	ZC3HAV1	79.494
Molecular Function	GO:0003950	6	NAD+ ADP-ribosyltransferase activity	0.23723	A0A1D5PEY4	Uncharacterized protein	1.293	Up	0.0345	ZC3HAV1	79.494
Molecular Function	GO:0003950	6	NAD+ ADP-ribosyltransferase activity	0.00469722	A0A1D5PEY4	Uncharacterized protein	1.754	Up	0.00412	ZC3HAV1	79.494
Molecular Function	GO:0016763	5	transferase activity, transferring pentosyl groups	0.143915	A0A1D5PEY4	Uncharacterized protein	1.754	Up	0.00412	ZC3HAV1	79.494
Molecular Function	GO:0004532	7	exoribonuclease activity	0.591319	Q5ZIP4	5-3 exoribonuclease 2	1.222	Up	0.00573	XRN2	108.54
Cellular Component	GO:0016234	6	inclusion body	0.249486	Q5ZIP4	5-3 exoribonuclease 2	1.222	Up	0.00573	XRN2	108.54
Cellular Component	GO:0005730	11	nucleolus	9.78827e-06	Q5ZIP4	5-3 exoribonuclease 2	1.222	Up	0.00573	XRN2	108.54
Biological Process	GO:0090503	9	RNA phosphodiester bond hydrolysis, exonucleolytic	0.628426	Q5ZIP4	5-3 exoribonuclease 2	1.222	Up	0.00573	XRN2	108.54
Biological Process	GO:1901699	5	cellular response to nitrogen compound	0.0485734	E1C4X5	Uncharacterized protein	1.204	Up	0.0411	WDTC1	77.36
Biological Process	GO:1901653	7	cellular response to peptide	0.22675	E1C4X5	Uncharacterized protein	1.204	Up	0.0411	WDTC1	77.36
Biological Process	GO:0071375	8	cellular response to peptide hormone stimulus	0.22675	E1C4X5	Uncharacterized protein	1.204	Up	0.0411	WDTC1	77.36
Molecular Function	GO:0042826	5	histone deacetylase binding	0.433695	E1C4X5	Uncharacterized protein	1.204	Up	0.0411	WDTC1	77.36
Biological Process	GO:0035264	5	multicellular organism growth	0.305146	E1C4X5	Uncharacterized protein	1.204	Up	0.0411	WDTC1	77.36
Biological Process	GO:0045922	8	negative regulation of fatty acid metabolic process	0.337799	E1C4X5	Uncharacterized protein	1.204	Up	0.0411	WDTC1	77.36
Biological Process	GO:0045833	7	negative regulation of lipid metabolic process	0.628426	E1C4X5	Uncharacterized protein	1.204	Up	0.0411	WDTC1	77.36
Biological Process	GO:0008361	6	regulation of cell size	0.103192	E1C4X5	Uncharacterized protein	1.204	Up	0.0411	WDTC1	77.36
Biological Process	GO:0019217	7	regulation of fatty acid metabolic process	0.628426	E1C4X5	Uncharacterized protein	1.204	Up	0.0411	WDTC1	77.36
Biological Process	GO:0009452	10	7-methylguanosine RNA capping	0.483001	A0A1L1RYV5	tRNA (guanine-N(7)-)-methyltransferase non-catalytic subunit WDR4	1.488	Up	0.0147	WDR4	46.9
Biological Process	GO:0036260	9	RNA capping	0.483001	A0A1L1RYV5	tRNA (guanine-N(7)-)-methyltransferase non-catalytic subunit WDR4	1.488	Up	0.0147	WDR4	46.9
Biological Process	GO:0030488	12	tRNA methylation	0.596431	A0A1L1RYV5	tRNA (guanine-N(7)-)-methyltransferase non-catalytic subunit WDR4	1.488	Up	0.0147	WDR4	46.9
Biological Process	GO:0034143	9	regulation of toll-like receptor 4 signaling pathway	0.280869	F1NVZ1	Uncharacterized protein	1.202	Up	0.0229	WDFY1	46.45
Biological Process	GO:0034121	8	regulation of toll-like receptor signaling pathway	0.127186	F1NVZ1	Uncharacterized protein	1.202	Up	0.0229	WDFY1	46.45
Biological Process	GO:0009566	6	fertilization	0.596431	F1NGS2	Uncharacterized protein	2.630	Up	0.00528	WBP2NL	32.534
Biological Process	GO:0007338	7	single fertilization	0.523963	F1NGS2	Uncharacterized protein	2.630	Up	0.00528	WBP2NL	32.534
Biological Process	GO:0080134	5	regulation of response to stress	0.0146853	E1C224	Uncharacterized protein	1.215	Up	0.0251	VPS13C	421.99
Biological Process	GO:0010821	7	regulation of mitochondrion organization	0.0992998	E1C224	Uncharacterized protein	1.215	Up	0.0251	VPS13C	421.99
Biological Process	GO:0016241	8	regulation of macroautophagy	0.535894	E1C224	Uncharacterized protein	1.215	Up	0.0251	VPS13C	421.99
Biological Process	GO:0016241	8	regulation of macroautophagy	0.130541	E1C224	Uncharacterized protein	1.315	Up	0.0144	VPS13C	421.99
Biological Process	GO:1901524	9	regulation of macromitophagy	0.337799	E1C224	Uncharacterized protein	1.315	Up	0.0144	VPS13C	421.99
Biological Process	GO:0006767	6	water-soluble vitamin metabolic process	0.0346873	F1P4I7	Uncharacterized protein	1.530	Up	0.0022	VNN1	55.413
Biological Process	GO:0006766	5	vitamin metabolic process	0.0415709	F1P4I7	Uncharacterized protein	1.530	Up	0.0022	VNN1	55.413
Biological Process	GO:0006575	5	cellular modified amino acid metabolic process	0.262432	F1P4I7	Uncharacterized protein	1.530	Up	0.0022	VNN1	55.413
Biological Process	GO:0061041	7	regulation of wound healing	0.458701	F1NG51	Uncharacterized protein	1.205	Up	0.00541	VAV2	97.461
Biological Process	GO:1903034	6	regulation of response to wounding	0.506424	F1NG51	Uncharacterized protein	1.205	Up	0.00541	VAV2	97.461
Biological Process	GO:0080134	5	regulation of response to stress	0.0146853	F1NG51	Uncharacterized protein	1.205	Up	0.00541	VAV2	97.461
Biological Process	GO:0032101	5	regulation of response to external stimulus	0.00328728	F1NG51	Uncharacterized protein	1.205	Up	0.00541	VAV2	97.461
Biological Process	GO:0043549	9	regulation of kinase activity	0.0995138	F1NG51	Uncharacterized protein	1.205	Up	0.00541	VAV2	97.461
Biological Process	GO:1900046	5	regulation of hemostasis	0.328781	F1NG51	Uncharacterized protein	1.205	Up	0.00541	VAV2	97.461
Biological Process	GO:0050818	5	regulation of coagulation	0.368773	F1NG51	Uncharacterized protein	1.205	Up	0.00541	VAV2	97.461
Biological Process	GO:0008361	6	regulation of cell size	0.506424	F1NG51	Uncharacterized protein	1.205	Up	0.00541	VAV2	97.461
Biological Process	GO:0050878	4	regulation of body fluid levels	0.341119	F1NG51	Uncharacterized protein	1.205	Up	0.00541	VAV2	97.461
Biological Process	GO:0030193	8	regulation of blood coagulation	0.328781	F1NG51	Uncharacterized protein	1.205	Up	0.00541	VAV2	97.461
Biological Process	GO:0051347	6	positive regulation of transferase activity	0.100415	F1NG51	Uncharacterized protein	1.205	Up	0.00541	VAV2	97.461
Biological Process	GO:0042327	9	positive regulation of phosphorylation	0.0769155	F1NG51	Uncharacterized protein	1.205	Up	0.00541	VAV2	97.461
Biological Process	GO:0045834	7	positive regulation of lipid metabolic process	0.368773	F1NG51	Uncharacterized protein	1.205	Up	0.00541	VAV2	97.461
Biological Process	GO:0033674	10	positive regulation of kinase activity	0.0589599	F1NG51	Uncharacterized protein	1.205	Up	0.00541	VAV2	97.461
Biological Process	GO:0040011	2	locomotion	0.070362	F1NG51	Uncharacterized protein	1.205	Up	0.00541	VAV2	97.461
Biological Process	GO:0051674	3	localization of cell	0.035557	F1NG51	Uncharacterized protein	1.205	Up	0.00541	VAV2	97.461
Molecular Function	GO:0070851	5	growth factor receptor binding	0.46878	F1NG51	Uncharacterized protein	1.205	Up	0.00541	VAV2	97.461
Biological Process	GO:0030031	5	cell projection assembly	0.0787207	F1NG51	Uncharacterized protein	1.205	Up	0.00541	VAV2	97.461
Biological Process	GO:0048870	5	cell motility	0.035557	F1NG51	Uncharacterized protein	1.205	Up	0.00541	VAV2	97.461
Biological Process	GO:0016477	6	cell migration	0.0276292	F1NG51	Uncharacterized protein	1.205	Up	0.00541	VAV2	97.461
Biological Process	GO:0008361	6	regulation of cell size	0.103192	F1NG51	Uncharacterized protein	1.370	Up	0.000946	VAV2	97.461
Molecular Function	GO:0008234	6	cysteine-type peptidase activity	0.0219415	A0A1D5PF76	Uncharacterized protein	1.205	Up	0.00201	USP9	285.57
Biological Process	GO:0016579	10	protein deubiquitination	0.0609838	A0A1D5PF76	Uncharacterized protein	1.205	Up	0.00201	USP9	285.57
Biological Process	GO:0070647	8	protein modification by small protein conjugation or removal	0.000177439	A0A1D5PF76	Uncharacterized protein	1.205	Up	0.00201	USP9	285.57
Molecular Function	GO:0036459	8	thiol-dependent ubiquitinyl hydrolase activity	0.0630208	A0A1D5PF76	Uncharacterized protein	1.205	Up	0.00201	USP9	285.57
Molecular Function	GO:0019783	7	ubiquitin-like protein-specific protease activity	0.0774308	A0A1D5PF76	Uncharacterized protein	1.205	Up	0.00201	USP9	285.57
Molecular Function	GO:0101005	4	ubiquitinyl hydrolase activity	0.0700041	A0A1D5PF76	Uncharacterized protein	1.205	Up	0.00201	USP9	285.57
Molecular Function	GO:0008234	6	cysteine-type peptidase activity	0.0219415	A0A1D5PG34	Uncharacterized protein	1.310	Up	0.0295	USP8	128.01
Biological Process	GO:0016579	10	protein deubiquitination	0.0609838	A0A1D5PG34	Uncharacterized protein	1.310	Up	0.0295	USP8	128.01
Biological Process	GO:0070647	8	protein modification by small protein conjugation or removal	0.000177439	A0A1D5PG34	Uncharacterized protein	1.310	Up	0.0295	USP8	128.01
Molecular Function	GO:0036459	8	thiol-dependent ubiquitinyl hydrolase activity	0.0630208	A0A1D5PG34	Uncharacterized protein	1.310	Up	0.0295	USP8	128.01
Molecular Function	GO:0019783	7	ubiquitin-like protein-specific protease activity	0.0774308	A0A1D5PG34	Uncharacterized protein	1.310	Up	0.0295	USP8	128.01
Molecular Function	GO:0101005	4	ubiquitinyl hydrolase activity	0.0700041	A0A1D5PG34	Uncharacterized protein	1.310	Up	0.0295	USP8	128.01
Molecular Function	GO:0008234	6	cysteine-type peptidase activity	0.0219415	R9PXM3	Ubiquitin carboxyl-terminal hydrolase 47	1.246	Up	0.00321	USP47	154.85
Biological Process	GO:0016579	10	protein deubiquitination	0.0609838	R9PXM3	Ubiquitin carboxyl-terminal hydrolase 47	1.246	Up	0.00321	USP47	154.85
Biological Process	GO:0070647	8	protein modification by small protein conjugation or removal	0.000177439	R9PXM3	Ubiquitin carboxyl-terminal hydrolase 47	1.246	Up	0.00321	USP47	154.85
Molecular Function	GO:0036459	8	thiol-dependent ubiquitinyl hydrolase activity	0.0630208	R9PXM3	Ubiquitin carboxyl-terminal hydrolase 47	1.246	Up	0.00321	USP47	154.85
Molecular Function	GO:0019783	7	ubiquitin-like protein-specific protease activity	0.0774308	R9PXM3	Ubiquitin carboxyl-terminal hydrolase 47	1.246	Up	0.00321	USP47	154.85
Molecular Function	GO:0101005	4	ubiquitinyl hydrolase activity	0.0700041	R9PXM3	Ubiquitin carboxyl-terminal hydrolase 47	1.246	Up	0.00321	USP47	154.85
Molecular Function	GO:0008234	6	cysteine-type peptidase activity	0.0219415	E1BZL0	Uncharacterized protein	1.333	Up	0.00106	USP24	292.25
Biological Process	GO:0016579	10	protein deubiquitination	0.0609838	E1BZL0	Uncharacterized protein	1.333	Up	0.00106	USP24	292.25
Biological Process	GO:0070647	8	protein modification by small protein conjugation or removal	0.000177439	E1BZL0	Uncharacterized protein	1.333	Up	0.00106	USP24	292.25
Molecular Function	GO:0036459	8	thiol-dependent ubiquitinyl hydrolase activity	0.0630208	E1BZL0	Uncharacterized protein	1.333	Up	0.00106	USP24	292.25
Molecular Function	GO:0019783	7	ubiquitin-like protein-specific protease activity	0.0774308	E1BZL0	Uncharacterized protein	1.333	Up	0.00106	USP24	292.25
Molecular Function	GO:0101005	4	ubiquitinyl hydrolase activity	0.0700041	E1BZL0	Uncharacterized protein	1.333	Up	0.00106	USP24	292.25
Biological Process	GO:0010033	4	response to organic substance	0.0044662	E1BXQ0	Uncharacterized protein	2.469	Up	0.000822	USP18	43.776
Biological Process	GO:0014070	5	response to organic cyclic compound	0.195637	E1BXQ0	Uncharacterized protein	2.469	Up	0.000822	USP18	43.776
Biological Process	GO:0042221	3	response to chemical	0.000895059	E1BXQ0	Uncharacterized protein	2.469	Up	0.000822	USP18	43.776
Molecular Function	GO:0008234	6	cysteine-type peptidase activity	0.0219415	E1BXQ0	Uncharacterized protein	1.432	Up	0.016	USP18	43.776
Biological Process	GO:0016579	10	protein deubiquitination	0.0609838	E1BXQ0	Uncharacterized protein	1.432	Up	0.016	USP18	43.776
Biological Process	GO:0070647	8	protein modification by small protein conjugation or removal	0.000177439	E1BXQ0	Uncharacterized protein	1.432	Up	0.016	USP18	43.776
Molecular Function	GO:0036459	8	thiol-dependent ubiquitinyl hydrolase activity	0.0630208	E1BXQ0	Uncharacterized protein	1.432	Up	0.016	USP18	43.776
Molecular Function	GO:0019783	7	ubiquitin-like protein-specific protease activity	0.0774308	E1BXQ0	Uncharacterized protein	1.432	Up	0.016	USP18	43.776
Molecular Function	GO:0101005	4	ubiquitinyl hydrolase activity	0.0700041	E1BXQ0	Uncharacterized protein	1.432	Up	0.016	USP18	43.776
Molecular Function	GO:0008234	6	cysteine-type peptidase activity	0.0219415	E1C4M6	Uncharacterized protein	1.214	Up	0.0155	USP14	55.63
Biological Process	GO:0016579	10	protein deubiquitination	0.0609838	E1C4M6	Uncharacterized protein	1.214	Up	0.0155	USP14	55.63
Biological Process	GO:0070647	8	protein modification by small protein conjugation or removal	0.000177439	E1C4M6	Uncharacterized protein	1.214	Up	0.0155	USP14	55.63
Biological Process	GO:1903362	8	regulation of cellular protein catabolic process	0.0672801	E1C4M6	Uncharacterized protein	1.214	Up	0.0155	USP14	55.63
Biological Process	GO:0061136	10	regulation of proteasomal protein catabolic process	0.0753028	E1C4M6	Uncharacterized protein	1.214	Up	0.0155	USP14	55.63
Biological Process	GO:0032434	11	regulation of proteasomal ubiquitin-dependent protein catabolic process	0.0572777	E1C4M6	Uncharacterized protein	1.214	Up	0.0155	USP14	55.63
Biological Process	GO:1903050	9	regulation of proteolysis involved in cellular protein catabolic process	0.100872	E1C4M6	Uncharacterized protein	1.214	Up	0.0155	USP14	55.63
Molecular Function	GO:0036459	8	thiol-dependent ubiquitinyl hydrolase activity	0.0630208	E1C4M6	Uncharacterized protein	1.214	Up	0.0155	USP14	55.63
Molecular Function	GO:0019783	7	ubiquitin-like protein-specific protease activity	0.0774308	E1C4M6	Uncharacterized protein	1.214	Up	0.0155	USP14	55.63
Molecular Function	GO:0101005	4	ubiquitinyl hydrolase activity	0.0700041	E1C4M6	Uncharacterized protein	1.214	Up	0.0155	USP14	55.63
Molecular Function	GO:0008234	6	cysteine-type peptidase activity	0.0219415	A0A1D5PU96	Ubiquitin carboxyl-terminal hydrolase 10	1.390	Up	0.00165	USP10	86.367
Biological Process	GO:0016579	10	protein deubiquitination	0.0609838	A0A1D5PU96	Ubiquitin carboxyl-terminal hydrolase 10	1.390	Up	0.00165	USP10	86.367
Biological Process	GO:0070647	8	protein modification by small protein conjugation or removal	0.000177439	A0A1D5PU96	Ubiquitin carboxyl-terminal hydrolase 10	1.390	Up	0.00165	USP10	86.367
Molecular Function	GO:0036459	8	thiol-dependent ubiquitinyl hydrolase activity	0.0630208	A0A1D5PU96	Ubiquitin carboxyl-terminal hydrolase 10	1.390	Up	0.00165	USP10	86.367
Molecular Function	GO:0019783	7	ubiquitin-like protein-specific protease activity	0.0774308	A0A1D5PU96	Ubiquitin carboxyl-terminal hydrolase 10	1.390	Up	0.00165	USP10	86.367
Molecular Function	GO:0101005	4	ubiquitinyl hydrolase activity	0.0700041	A0A1D5PU96	Ubiquitin carboxyl-terminal hydrolase 10	1.390	Up	0.00165	USP10	86.367
Biological Process	GO:0044206	13	UMP salvage	0.0878033	E1C1T2	Uridine phosphorylase	1.662	Up	0.0407	UPP1	34.375
Biological Process	GO:0046049	11	UMP metabolic process	0.21745	E1C1T2	Uridine phosphorylase	1.662	Up	0.0407	UPP1	34.375
Biological Process	GO:0006222	12	UMP biosynthetic process	0.21745	E1C1T2	Uridine phosphorylase	1.662	Up	0.0407	UPP1	34.375
Molecular Function	GO:0016763	5	transferase activity, transferring pentosyl groups	0.157767	E1C1T2	Uridine phosphorylase	1.662	Up	0.0407	UPP1	34.375
Molecular Function	GO:0016757	4	transferase activity, transferring glycosyl groups	0.145307	E1C1T2	Uridine phosphorylase	1.662	Up	0.0407	UPP1	34.375
Biological Process	GO:0008655	7	pyrimidine-containing compound salvage	0.115335	E1C1T2	Uridine phosphorylase	1.662	Up	0.0407	UPP1	34.375
Biological Process	GO:0072527	5	pyrimidine-containing compound metabolic process	0.184074	E1C1T2	Uridine phosphorylase	1.662	Up	0.0407	UPP1	34.375
Biological Process	GO:0072528	6	pyrimidine-containing compound biosynthetic process	0.13078	E1C1T2	Uridine phosphorylase	1.662	Up	0.0407	UPP1	34.375
Biological Process	GO:0010138	12	pyrimidine ribonucleotide salvage	0.0878033	E1C1T2	Uridine phosphorylase	1.662	Up	0.0407	UPP1	34.375
Biological Process	GO:0009218	10	pyrimidine ribonucleotide metabolic process	0.349082	E1C1T2	Uridine phosphorylase	1.662	Up	0.0407	UPP1	34.375
Biological Process	GO:0009220	11	pyrimidine ribonucleotide biosynthetic process	0.328781	E1C1T2	Uridine phosphorylase	1.662	Up	0.0407	UPP1	34.375
Biological Process	GO:0009173	10	pyrimidine ribonucleoside monophosphate metabolic process	0.21745	E1C1T2	Uridine phosphorylase	1.662	Up	0.0407	UPP1	34.375
Biological Process	GO:0009174	11	pyrimidine ribonucleoside monophosphate biosynthetic process	0.21745	E1C1T2	Uridine phosphorylase	1.662	Up	0.0407	UPP1	34.375
Biological Process	GO:0046131	9	pyrimidine ribonucleoside metabolic process	0.349082	E1C1T2	Uridine phosphorylase	1.662	Up	0.0407	UPP1	34.375
Biological Process	GO:0046132	10	pyrimidine ribonucleoside biosynthetic process	0.328781	E1C1T2	Uridine phosphorylase	1.662	Up	0.0407	UPP1	34.375
Biological Process	GO:0032262	11	pyrimidine nucleotide salvage	0.0878033	E1C1T2	Uridine phosphorylase	1.662	Up	0.0407	UPP1	34.375
Biological Process	GO:0006220	9	pyrimidine nucleotide metabolic process	0.110652	E1C1T2	Uridine phosphorylase	1.662	Up	0.0407	UPP1	34.375
Biological Process	GO:0006221	10	pyrimidine nucleotide biosynthetic process	0.091461	E1C1T2	Uridine phosphorylase	1.662	Up	0.0407	UPP1	34.375
Biological Process	GO:0043097	10	pyrimidine nucleoside salvage	0.115335	E1C1T2	Uridine phosphorylase	1.662	Up	0.0407	UPP1	34.375
Biological Process	GO:0009129	9	pyrimidine nucleoside monophosphate metabolic process	0.21745	E1C1T2	Uridine phosphorylase	1.662	Up	0.0407	UPP1	34.375
Biological Process	GO:0009130	10	pyrimidine nucleoside monophosphate biosynthetic process	0.21745	E1C1T2	Uridine phosphorylase	1.662	Up	0.0407	UPP1	34.375
Biological Process	GO:0006213	8	pyrimidine nucleoside metabolic process	0.368773	E1C1T2	Uridine phosphorylase	1.662	Up	0.0407	UPP1	34.375
Biological Process	GO:0046134	9	pyrimidine nucleoside biosynthetic process	0.328781	E1C1T2	Uridine phosphorylase	1.662	Up	0.0407	UPP1	34.375
Biological Process	GO:0046434	6	organophosphate catabolic process	0.217362	E1C1T2	Uridine phosphorylase	1.662	Up	0.0407	UPP1	34.375
Biological Process	GO:0043173	10	nucleotide salvage	0.193075	E1C1T2	Uridine phosphorylase	1.662	Up	0.0407	UPP1	34.375
Biological Process	GO:0043174	9	nucleoside salvage	0.21745	E1C1T2	Uridine phosphorylase	1.662	Up	0.0407	UPP1	34.375
Biological Process	GO:0043094	4	cellular metabolic compound salvage	0.100928	E1C1T2	Uridine phosphorylase	1.662	Up	0.0407	UPP1	34.375
Molecular Function	GO:0008026	10	ATP-dependent helicase activity	0.00785092	E1C0J4	Uncharacterized protein	1.211	Up	0.00115	UPF1	123.4
Molecular Function	GO:0004004	11	ATP-dependent RNA helicase activity	0.00626664	E1C0J4	Uncharacterized protein	1.211	Up	0.00115	UPF1	123.4
Biological Process	GO:0044786	10	cell cycle DNA replication	0.21906	E1C0J4	Uncharacterized protein	1.211	Up	0.00115	UPF1	123.4
Biological Process	GO:0006974	5	cellular response to DNA damage stimulus	0.0012732	E1C0J4	Uncharacterized protein	1.211	Up	0.00115	UPF1	123.4
Biological Process	GO:0071347	7	cellular response to interleukin-1	0.438524	E1C0J4	Uncharacterized protein	1.211	Up	0.00115	UPF1	123.4
Biological Process	GO:0006260	8	DNA replication	0.0364509	E1C0J4	Uncharacterized protein	1.211	Up	0.00115	UPF1	123.4
Biological Process	GO:0006261	9	DNA-dependent DNA replication	0.000803133	E1C0J4	Uncharacterized protein	1.211	Up	0.00115	UPF1	123.4
Molecular Function	GO:0004386	8	helicase activity	4.91973e-06	E1C0J4	Uncharacterized protein	1.211	Up	0.00115	UPF1	123.4
Biological Process	GO:0071044	11	histone mRNA catabolic process	0.337799	E1C0J4	Uncharacterized protein	1.211	Up	0.00115	UPF1	123.4
Biological Process	GO:0008334	9	histone mRNA metabolic process	0.438524	E1C0J4	Uncharacterized protein	1.211	Up	0.00115	UPF1	123.4
Biological Process	GO:0033260	11	nuclear DNA replication	0.21906	E1C0J4	Uncharacterized protein	1.211	Up	0.00115	UPF1	123.4
Molecular Function	GO:0070035	9	purine NTP-dependent helicase activity	0.00785092	E1C0J4	Uncharacterized protein	1.211	Up	0.00115	UPF1	123.4
Biological Process	GO:0006417	8	regulation of translation	0.0136659	E1C0J4	Uncharacterized protein	1.211	Up	0.00115	UPF1	123.4
Biological Process	GO:0009607	3	response to biotic stimulus	0.0124761	E1C0J4	Uncharacterized protein	1.211	Up	0.00115	UPF1	123.4
Biological Process	GO:0034097	5	response to cytokine	0.00558162	E1C0J4	Uncharacterized protein	1.211	Up	0.00115	UPF1	123.4
Biological Process	GO:0043207	4	response to external biotic stimulus	0.0198614	E1C0J4	Uncharacterized protein	1.211	Up	0.00115	UPF1	123.4
Biological Process	GO:0070555	6	response to interleukin-1	0.127186	E1C0J4	Uncharacterized protein	1.211	Up	0.00115	UPF1	123.4
Biological Process	GO:0032496	8	response to lipopolysaccharide	0.138676	E1C0J4	Uncharacterized protein	1.211	Up	0.00115	UPF1	123.4
Biological Process	GO:0002237	7	response to molecule of bacterial origin	0.164332	E1C0J4	Uncharacterized protein	1.211	Up	0.00115	UPF1	123.4
Biological Process	GO:0051707	5	response to other organism	0.0198614	E1C0J4	Uncharacterized protein	1.211	Up	0.00115	UPF1	123.4
Molecular Function	GO:0003724	9	RNA helicase activity	0.00626664	E1C0J4	Uncharacterized protein	1.211	Up	0.00115	UPF1	123.4
Molecular Function	GO:0008186	10	RNA-dependent ATPase activity	0.00626664	E1C0J4	Uncharacterized protein	1.211	Up	0.00115	UPF1	123.4
Molecular Function	GO:0008194	5	UDP-glycosyltransferase activity	0.582813	F1NMB3	UDP-glucuronosyltransferase	1.225	Up	0.00438	UGT2A1	60.643
Molecular Function	GO:0016757	4	transferase activity, transferring glycosyl groups	0.145307	F1NMB3	UDP-glucuronosyltransferase	1.225	Up	0.00438	UGT2A1	60.643
Molecular Function	GO:0070569	6	uridylyltransferase activity	0.113344	F1NNR1	Uncharacterized protein	1.245	Up	4.69e-05	UGP2	56.922
Biological Process	GO:0005976	5	polysaccharide metabolic process	0.458701	F1NNR1	Uncharacterized protein	1.245	Up	4.69e-05	UGP2	56.922
Biological Process	GO:0005977	8	glycogen metabolic process	0.424368	F1NNR1	Uncharacterized protein	1.245	Up	4.69e-05	UGP2	56.922
Biological Process	GO:0044042	6	glucan metabolic process	0.424368	F1NNR1	Uncharacterized protein	1.245	Up	4.69e-05	UGP2	56.922
Biological Process	GO:0006112	6	energy reserve metabolic process	0.424368	F1NNR1	Uncharacterized protein	1.245	Up	4.69e-05	UGP2	56.922
Biological Process	GO:0044264	6	cellular polysaccharide metabolic process	0.441796	F1NNR1	Uncharacterized protein	1.245	Up	4.69e-05	UGP2	56.922
Biological Process	GO:0006073	7	cellular glucan metabolic process	0.424368	F1NNR1	Uncharacterized protein	1.245	Up	4.69e-05	UGP2	56.922
Biological Process	GO:0044262	5	cellular carbohydrate metabolic process	0.15314	F1NNR1	Uncharacterized protein	1.245	Up	4.69e-05	UGP2	56.922
Biological Process	GO:0044206	13	UMP salvage	0.0878033	F1NMM9	Uridine kinase	1.252	Up	0.00743	UCK2	29.409
Biological Process	GO:0046049	11	UMP metabolic process	0.21745	F1NMM9	Uridine kinase	1.252	Up	0.00743	UCK2	29.409
Biological Process	GO:0006222	12	UMP biosynthetic process	0.21745	F1NMM9	Uridine kinase	1.252	Up	0.00743	UCK2	29.409
Biological Process	GO:0008655	7	pyrimidine-containing compound salvage	0.115335	F1NMM9	Uridine kinase	1.252	Up	0.00743	UCK2	29.409
Biological Process	GO:0072527	5	pyrimidine-containing compound metabolic process	0.184074	F1NMM9	Uridine kinase	1.252	Up	0.00743	UCK2	29.409
Biological Process	GO:0072528	6	pyrimidine-containing compound biosynthetic process	0.13078	F1NMM9	Uridine kinase	1.252	Up	0.00743	UCK2	29.409
Biological Process	GO:0010138	12	pyrimidine ribonucleotide salvage	0.0878033	F1NMM9	Uridine kinase	1.252	Up	0.00743	UCK2	29.409
Biological Process	GO:0009218	10	pyrimidine ribonucleotide metabolic process	0.349082	F1NMM9	Uridine kinase	1.252	Up	0.00743	UCK2	29.409
Biological Process	GO:0009220	11	pyrimidine ribonucleotide biosynthetic process	0.328781	F1NMM9	Uridine kinase	1.252	Up	0.00743	UCK2	29.409
Biological Process	GO:0009173	10	pyrimidine ribonucleoside monophosphate metabolic process	0.21745	F1NMM9	Uridine kinase	1.252	Up	0.00743	UCK2	29.409
Biological Process	GO:0009174	11	pyrimidine ribonucleoside monophosphate biosynthetic process	0.21745	F1NMM9	Uridine kinase	1.252	Up	0.00743	UCK2	29.409
Biological Process	GO:0046131	9	pyrimidine ribonucleoside metabolic process	0.349082	F1NMM9	Uridine kinase	1.252	Up	0.00743	UCK2	29.409
Biological Process	GO:0046132	10	pyrimidine ribonucleoside biosynthetic process	0.328781	F1NMM9	Uridine kinase	1.252	Up	0.00743	UCK2	29.409
Biological Process	GO:0032262	11	pyrimidine nucleotide salvage	0.0878033	F1NMM9	Uridine kinase	1.252	Up	0.00743	UCK2	29.409
Biological Process	GO:0006220	9	pyrimidine nucleotide metabolic process	0.110652	F1NMM9	Uridine kinase	1.252	Up	0.00743	UCK2	29.409
Biological Process	GO:0006221	10	pyrimidine nucleotide biosynthetic process	0.091461	F1NMM9	Uridine kinase	1.252	Up	0.00743	UCK2	29.409
Biological Process	GO:0009147	9	pyrimidine nucleoside triphosphate metabolic process	0.241093	F1NMM9	Uridine kinase	1.252	Up	0.00743	UCK2	29.409
Biological Process	GO:0009148	10	pyrimidine nucleoside triphosphate biosynthetic process	0.21745	F1NMM9	Uridine kinase	1.252	Up	0.00743	UCK2	29.409
Biological Process	GO:0043097	10	pyrimidine nucleoside salvage	0.115335	F1NMM9	Uridine kinase	1.252	Up	0.00743	UCK2	29.409
Biological Process	GO:0009129	9	pyrimidine nucleoside monophosphate metabolic process	0.21745	F1NMM9	Uridine kinase	1.252	Up	0.00743	UCK2	29.409
Biological Process	GO:0009130	10	pyrimidine nucleoside monophosphate biosynthetic process	0.21745	F1NMM9	Uridine kinase	1.252	Up	0.00743	UCK2	29.409
Biological Process	GO:0006213	8	pyrimidine nucleoside metabolic process	0.368773	F1NMM9	Uridine kinase	1.252	Up	0.00743	UCK2	29.409
Biological Process	GO:0046134	9	pyrimidine nucleoside biosynthetic process	0.328781	F1NMM9	Uridine kinase	1.252	Up	0.00743	UCK2	29.409
Biological Process	GO:0043173	10	nucleotide salvage	0.193075	F1NMM9	Uridine kinase	1.252	Up	0.00743	UCK2	29.409
Biological Process	GO:0009142	9	nucleoside triphosphate biosynthetic process	0.589692	F1NMM9	Uridine kinase	1.252	Up	0.00743	UCK2	29.409
Biological Process	GO:0043174	9	nucleoside salvage	0.21745	F1NMM9	Uridine kinase	1.252	Up	0.00743	UCK2	29.409
Molecular Function	GO:0019205	6	nucleobase-containing compound kinase activity	0.499904	F1NMM9	Uridine kinase	1.252	Up	0.00743	UCK2	29.409
Biological Process	GO:0043094	4	cellular metabolic compound salvage	0.100928	F1NMM9	Uridine kinase	1.252	Up	0.00743	UCK2	29.409
Molecular Function	GO:0016597	6	amino acid binding	0.591319	F1P5I1	Uncharacterized protein	1.701	Up	0.00505	UBR1	202.31
Molecular Function	GO:0031406	5	carboxylic acid binding	0.0578525	F1P5I1	Uncharacterized protein	1.701	Up	0.00505	UBR1	202.31
Biological Process	GO:0071229	5	cellular response to acid chemical	0.364863	F1P5I1	Uncharacterized protein	1.701	Up	0.00505	UBR1	202.31
Biological Process	GO:1901699	5	cellular response to nitrogen compound	0.0485734	F1P5I1	Uncharacterized protein	1.701	Up	0.00505	UBR1	202.31
Molecular Function	GO:0043177	4	organic acid binding	0.0578525	F1P5I1	Uncharacterized protein	1.701	Up	0.00505	UBR1	202.31
Biological Process	GO:0032446	9	protein modification by small protein conjugation	0.00141603	F1P5I1	Uncharacterized protein	1.701	Up	0.00505	UBR1	202.31
Biological Process	GO:0070647	8	protein modification by small protein conjugation or removal	0.000177439	F1P5I1	Uncharacterized protein	1.701	Up	0.00505	UBR1	202.31
Biological Process	GO:0016567	10	protein ubiquitination	0.000609207	F1P5I1	Uncharacterized protein	1.701	Up	0.00505	UBR1	202.31
Biological Process	GO:0001101	4	response to acid chemical	0.103192	F1P5I1	Uncharacterized protein	1.701	Up	0.00505	UBR1	202.31
Biological Process	GO:0043200	6	response to amino acid	0.628426	F1P5I1	Uncharacterized protein	1.701	Up	0.00505	UBR1	202.31
Molecular Function	GO:0061630	6	ubiquitin protein ligase activity	0.0307487	F1P5I1	Uncharacterized protein	1.701	Up	0.00505	UBR1	202.31
Molecular Function	GO:0061659	5	ubiquitin-like protein ligase activity	0.0307487	F1P5I1	Uncharacterized protein	1.701	Up	0.00505	UBR1	202.31
Molecular Function	GO:0019787	4	ubiquitin-like protein transferase activity	0.000961216	F1P5I1	Uncharacterized protein	1.701	Up	0.00505	UBR1	202.31
Molecular Function	GO:0004842	5	ubiquitin-protein transferase activity	0.000489887	F1P5I1	Uncharacterized protein	1.701	Up	0.00505	UBR1	202.31
Biological Process	GO:0032446	9	protein modification by small protein conjugation	0.00141603	F1NZJ6	Uncharacterized protein	1.312	Up	0.0112	UBE3C	124.1
Biological Process	GO:0070647	8	protein modification by small protein conjugation or removal	0.000177439	F1NZJ6	Uncharacterized protein	1.312	Up	0.0112	UBE3C	124.1
Biological Process	GO:0000209	11	protein polyubiquitination	0.0497663	F1NZJ6	Uncharacterized protein	1.312	Up	0.0112	UBE3C	124.1
Biological Process	GO:0016567	10	protein ubiquitination	0.000609207	F1NZJ6	Uncharacterized protein	1.312	Up	0.0112	UBE3C	124.1
Molecular Function	GO:0019787	4	ubiquitin-like protein transferase activity	0.000961216	F1NZJ6	Uncharacterized protein	1.312	Up	0.0112	UBE3C	124.1
Molecular Function	GO:0004842	5	ubiquitin-protein transferase activity	0.000489887	F1NZJ6	Uncharacterized protein	1.312	Up	0.0112	UBE3C	124.1
Biological Process	GO:0032446	9	protein modification by small protein conjugation	0.00141603	A0A1D5PTI9	Uncharacterized protein	1.366	Up	0.000397	UBE3A	100.99
Biological Process	GO:0070647	8	protein modification by small protein conjugation or removal	0.000177439	A0A1D5PTI9	Uncharacterized protein	1.366	Up	0.000397	UBE3A	100.99
Biological Process	GO:0016567	10	protein ubiquitination	0.000609207	A0A1D5PTI9	Uncharacterized protein	1.366	Up	0.000397	UBE3A	100.99
Molecular Function	GO:0061630	6	ubiquitin protein ligase activity	0.0307487	A0A1D5PTI9	Uncharacterized protein	1.366	Up	0.000397	UBE3A	100.99
Molecular Function	GO:0061659	5	ubiquitin-like protein ligase activity	0.0307487	A0A1D5PTI9	Uncharacterized protein	1.366	Up	0.000397	UBE3A	100.99
Molecular Function	GO:0019787	4	ubiquitin-like protein transferase activity	0.000961216	A0A1D5PTI9	Uncharacterized protein	1.366	Up	0.000397	UBE3A	100.99
Molecular Function	GO:0004842	5	ubiquitin-protein transferase activity	0.000489887	A0A1D5PTI9	Uncharacterized protein	1.366	Up	0.000397	UBE3A	100.99
Biological Process	GO:0070936	12	protein K48-linked ubiquitination	0.596431	Q5ZLI7	Uncharacterized protein	1.389	Up	0.0182	UBE2H	20.655
Biological Process	GO:0032446	9	protein modification by small protein conjugation	0.00141603	Q5ZLI7	Uncharacterized protein	1.389	Up	0.0182	UBE2H	20.655
Biological Process	GO:0070647	8	protein modification by small protein conjugation or removal	0.000177439	Q5ZLI7	Uncharacterized protein	1.389	Up	0.0182	UBE2H	20.655
Biological Process	GO:0000209	11	protein polyubiquitination	0.0497663	Q5ZLI7	Uncharacterized protein	1.389	Up	0.0182	UBE2H	20.655
Biological Process	GO:0016567	10	protein ubiquitination	0.000609207	Q5ZLI7	Uncharacterized protein	1.389	Up	0.0182	UBE2H	20.655
Molecular Function	GO:0061630	6	ubiquitin protein ligase activity	0.0307487	Q5ZLI7	Uncharacterized protein	1.389	Up	0.0182	UBE2H	20.655
Molecular Function	GO:0061659	5	ubiquitin-like protein ligase activity	0.0307487	Q5ZLI7	Uncharacterized protein	1.389	Up	0.0182	UBE2H	20.655
Molecular Function	GO:0019787	4	ubiquitin-like protein transferase activity	0.000961216	Q5ZLI7	Uncharacterized protein	1.389	Up	0.0182	UBE2H	20.655
Molecular Function	GO:0004842	5	ubiquitin-protein transferase activity	0.000489887	Q5ZLI7	Uncharacterized protein	1.389	Up	0.0182	UBE2H	20.655
Molecular Function	GO:0070569	6	uridylyltransferase activity	0.113344	A0A1D5P7D1	Uncharacterized protein	1.240	Up	0.00438	UAP1L1	55.979
Molecular Function	GO:0051213	4	dioxygenase activity	0.313743	R9PXM8	tRNA wybutosine-synthesizing protein 5	1.208	Up	0.0044	TYW5	37.244
Molecular Function	GO:0005506	7	iron ion binding	0.05398	R9PXM8	tRNA wybutosine-synthesizing protein 5	1.208	Up	0.0044	TYW5	37.244
Molecular Function	GO:0016706	5	oxidoreductase activity, acting on paired donors, with incorporation or reduction of molecular oxygen, 2-oxoglutarate as one donor, and incorporation of one atom each of oxygen into both donors	0.218221	R9PXM8	tRNA wybutosine-synthesizing protein 5	1.208	Up	0.0044	TYW5	37.244
Molecular Function	GO:0000049	6	tRNA binding	0.289525	R9PXM8	tRNA wybutosine-synthesizing protein 5	1.208	Up	0.0044	TYW5	37.244
Biological Process	GO:0006950	3	response to stress	5.08316e-05	A0A0B5H7I8	Tripartite motif containing 25	1.261	Up	0.000548	TRIM25	71.424
Biological Process	GO:0010033	4	response to organic substance	0.0044662	A0A0B5H7I8	Tripartite motif containing 25	1.261	Up	0.000548	TRIM25	71.424
Biological Process	GO:0042221	3	response to chemical	0.000895059	A0A0B5H7I8	Tripartite motif containing 25	1.261	Up	0.000548	TRIM25	71.424
Biological Process	GO:0050792	6	regulation of viral process	0.0288176	A0A0B5H7I8	Tripartite motif containing 25	1.261	Up	0.000548	TRIM25	71.424
Biological Process	GO:1903900	7	regulation of viral life cycle	0.00612888	A0A0B5H7I8	Tripartite motif containing 25	1.261	Up	0.000548	TRIM25	71.424
Biological Process	GO:0046596	8	regulation of viral entry into host cell	0.0878033	A0A0B5H7I8	Tripartite motif containing 25	1.261	Up	0.000548	TRIM25	71.424
Biological Process	GO:0043903	5	regulation of symbiosis, encompassing mutualism through parasitism	0.0424121	A0A0B5H7I8	Tripartite motif containing 25	1.261	Up	0.000548	TRIM25	71.424
Biological Process	GO:0051090	11	regulation of sequence-specific DNA binding transcription factor activity	0.167816	A0A0B5H7I8	Tripartite motif containing 25	1.261	Up	0.000548	TRIM25	71.424
Biological Process	GO:0043900	4	regulation of multi-organism process	0.025908	A0A0B5H7I8	Tripartite motif containing 25	1.261	Up	0.000548	TRIM25	71.424
Biological Process	GO:0040012	4	regulation of locomotion	0.00226331	A0A0B5H7I8	Tripartite motif containing 25	1.261	Up	0.000548	TRIM25	71.424
Biological Process	GO:0051091	12	positive regulation of sequence-specific DNA binding transcription factor activity	0.0759453	A0A0B5H7I8	Tripartite motif containing 25	1.261	Up	0.000548	TRIM25	71.424
Biological Process	GO:0051092	13	positive regulation of NF-kappaB transcription factor activity	0.458701	A0A0B5H7I8	Tripartite motif containing 25	1.261	Up	0.000548	TRIM25	71.424
Biological Process	GO:0048525	7	negative regulation of viral process	0.00139058	A0A0B5H7I8	Tripartite motif containing 25	1.261	Up	0.000548	TRIM25	71.424
Biological Process	GO:1903901	8	negative regulation of viral life cycle	0.000222087	A0A0B5H7I8	Tripartite motif containing 25	1.261	Up	0.000548	TRIM25	71.424
Biological Process	GO:0046597	9	negative regulation of viral entry into host cell	0.0878033	A0A0B5H7I8	Tripartite motif containing 25	1.261	Up	0.000548	TRIM25	71.424
Biological Process	GO:0043901	5	negative regulation of multi-organism process	0.000404943	A0A0B5H7I8	Tripartite motif containing 25	1.261	Up	0.000548	TRIM25	71.424
Biological Process	GO:0040013	5	negative regulation of locomotion	0.046331	A0A0B5H7I8	Tripartite motif containing 25	1.261	Up	0.000548	TRIM25	71.424
Biological Process	GO:0045087	5	innate immune response	0.0036087	A0A0B5H7I8	Tripartite motif containing 25	1.261	Up	0.000548	TRIM25	71.424
Biological Process	GO:0002376	2	immune system process	2.64493e-05	A0A0B5H7I8	Tripartite motif containing 25	1.261	Up	0.000548	TRIM25	71.424
Biological Process	GO:0006955	3	immune response	2.40271e-07	A0A0B5H7I8	Tripartite motif containing 25	1.261	Up	0.000548	TRIM25	71.424
Biological Process	GO:0006952	4	defense response	1.2387e-10	A0A0B5H7I8	Tripartite motif containing 25	1.261	Up	0.000548	TRIM25	71.424
Biological Process	GO:0006952	4	defense response	0.00165594	A0A0B5H7I8	Tripartite motif containing 25	1.455	Up	0.000431	TRIM25	71.424
Biological Process	GO:0036503	7	ERAD pathway	0.22675	A0A0B5H7I8	Tripartite motif containing 25	1.455	Up	0.000431	TRIM25	71.424
Biological Process	GO:0045087	5	innate immune response	0.0962267	A0A0B5H7I8	Tripartite motif containing 25	1.455	Up	0.000431	TRIM25	71.424
Biological Process	GO:0043901	5	negative regulation of multi-organism process	0.0906191	A0A0B5H7I8	Tripartite motif containing 25	1.455	Up	0.000431	TRIM25	71.424
Biological Process	GO:1903901	8	negative regulation of viral life cycle	0.0502385	A0A0B5H7I8	Tripartite motif containing 25	1.455	Up	0.000431	TRIM25	71.424
Biological Process	GO:0048525	7	negative regulation of viral process	0.040156	A0A0B5H7I8	Tripartite motif containing 25	1.455	Up	0.000431	TRIM25	71.424
Biological Process	GO:0051092	13	positive regulation of NF-kappaB transcription factor activity	0.0173041	A0A0B5H7I8	Tripartite motif containing 25	1.455	Up	0.000431	TRIM25	71.424
Biological Process	GO:0051091	12	positive regulation of sequence-specific DNA binding transcription factor activity	0.0129182	A0A0B5H7I8	Tripartite motif containing 25	1.455	Up	0.000431	TRIM25	71.424
Biological Process	GO:0032446	9	protein modification by small protein conjugation	0.00141603	A0A0B5H7I8	Tripartite motif containing 25	1.455	Up	0.000431	TRIM25	71.424
Biological Process	GO:0070647	8	protein modification by small protein conjugation or removal	0.000177439	A0A0B5H7I8	Tripartite motif containing 25	1.455	Up	0.000431	TRIM25	71.424
Biological Process	GO:0006513	11	protein monoubiquitination	0.596431	A0A0B5H7I8	Tripartite motif containing 25	1.455	Up	0.000431	TRIM25	71.424
Biological Process	GO:0016567	10	protein ubiquitination	0.000609207	A0A0B5H7I8	Tripartite motif containing 25	1.455	Up	0.000431	TRIM25	71.424
Biological Process	GO:0042787	11	protein ubiquitination involved in ubiquitin-dependent protein catabolic process	0.116514	A0A0B5H7I8	Tripartite motif containing 25	1.455	Up	0.000431	TRIM25	71.424
Biological Process	GO:0043900	4	regulation of multi-organism process	0.0112426	A0A0B5H7I8	Tripartite motif containing 25	1.455	Up	0.000431	TRIM25	71.424
Biological Process	GO:0051090	11	regulation of sequence-specific DNA binding transcription factor activity	0.0291474	A0A0B5H7I8	Tripartite motif containing 25	1.455	Up	0.000431	TRIM25	71.424
Biological Process	GO:0043903	5	regulation of symbiosis, encompassing mutualism through parasitism	0.130429	A0A0B5H7I8	Tripartite motif containing 25	1.455	Up	0.000431	TRIM25	71.424
Biological Process	GO:1903900	7	regulation of viral life cycle	0.0428693	A0A0B5H7I8	Tripartite motif containing 25	1.455	Up	0.000431	TRIM25	71.424
Biological Process	GO:0050792	6	regulation of viral process	0.0833683	A0A0B5H7I8	Tripartite motif containing 25	1.455	Up	0.000431	TRIM25	71.424
Molecular Function	GO:0061630	6	ubiquitin protein ligase activity	0.0307487	A0A0B5H7I8	Tripartite motif containing 25	1.455	Up	0.000431	TRIM25	71.424
Molecular Function	GO:1904264	7	ubiquitin protein ligase activity involved in ERAD pathway	0.00232876	A0A0B5H7I8	Tripartite motif containing 25	1.455	Up	0.000431	TRIM25	71.424
Molecular Function	GO:0061659	5	ubiquitin-like protein ligase activity	0.0307487	A0A0B5H7I8	Tripartite motif containing 25	1.455	Up	0.000431	TRIM25	71.424
Molecular Function	GO:0019787	4	ubiquitin-like protein transferase activity	0.000961216	A0A0B5H7I8	Tripartite motif containing 25	1.455	Up	0.000431	TRIM25	71.424
Molecular Function	GO:0004842	5	ubiquitin-protein transferase activity	0.000489887	A0A0B5H7I8	Tripartite motif containing 25	1.455	Up	0.000431	TRIM25	71.424
Biological Process	GO:0030488	12	tRNA methylation	0.596431	F1NJ02	Uncharacterized protein	1.275	Up	0.0167	TR	45.067
Biological Process	GO:0033209	8	tumor necrosis factor-mediated signaling pathway	0.241093	F1NCY6	Uncharacterized protein	1.443	Up	0.00162	TNFRSF6B	33.439
Biological Process	GO:0034612	6	response to tumor necrosis factor	0.0822769	F1NCY6	Uncharacterized protein	1.443	Up	0.00162	TNFRSF6B	33.439
Biological Process	GO:0006950	3	response to stress	5.08316e-05	F1NCY6	Uncharacterized protein	1.443	Up	0.00162	TNFRSF6B	33.439
Biological Process	GO:1901700	4	response to oxygen-containing compound	0.00792634	F1NCY6	Uncharacterized protein	1.443	Up	0.00162	TNFRSF6B	33.439
Biological Process	GO:0051707	5	response to other organism	2.58437e-07	F1NCY6	Uncharacterized protein	1.443	Up	0.00162	TNFRSF6B	33.439
Biological Process	GO:0010033	4	response to organic substance	0.0044662	F1NCY6	Uncharacterized protein	1.443	Up	0.00162	TNFRSF6B	33.439
Biological Process	GO:0002237	7	response to molecule of bacterial origin	1.03672e-05	F1NCY6	Uncharacterized protein	1.443	Up	0.00162	TNFRSF6B	33.439
Biological Process	GO:0032496	8	response to lipopolysaccharide	6.65152e-06	F1NCY6	Uncharacterized protein	1.443	Up	0.00162	TNFRSF6B	33.439
Biological Process	GO:0033993	5	response to lipid	0.00172171	F1NCY6	Uncharacterized protein	1.443	Up	0.00162	TNFRSF6B	33.439
Biological Process	GO:0009605	3	response to external stimulus	9.64381e-07	F1NCY6	Uncharacterized protein	1.443	Up	0.00162	TNFRSF6B	33.439
Biological Process	GO:0043207	4	response to external biotic stimulus	2.58437e-07	F1NCY6	Uncharacterized protein	1.443	Up	0.00162	TNFRSF6B	33.439
Biological Process	GO:0034097	5	response to cytokine	0.000815394	F1NCY6	Uncharacterized protein	1.443	Up	0.00162	TNFRSF6B	33.439
Biological Process	GO:0042221	3	response to chemical	0.000895059	F1NCY6	Uncharacterized protein	1.443	Up	0.00162	TNFRSF6B	33.439
Biological Process	GO:0009607	3	response to biotic stimulus	4.56366e-07	F1NCY6	Uncharacterized protein	1.443	Up	0.00162	TNFRSF6B	33.439
Biological Process	GO:0009617	6	response to bacterium	2.92372e-06	F1NCY6	Uncharacterized protein	1.443	Up	0.00162	TNFRSF6B	33.439
Biological Process	GO:0051704	2	multi-organism process	0.00105225	F1NCY6	Uncharacterized protein	1.443	Up	0.00162	TNFRSF6B	33.439
Cellular Component	GO:0031226	7	intrinsic component of plasma membrane	0.014821	F1NCY6	Uncharacterized protein	1.443	Up	0.00162	TNFRSF6B	33.439
Cellular Component	GO:0005887	8	integral component of plasma membrane	0.01153	F1NCY6	Uncharacterized protein	1.443	Up	0.00162	TNFRSF6B	33.439
Biological Process	GO:0006954	5	inflammatory response	3.13044e-05	F1NCY6	Uncharacterized protein	1.443	Up	0.00162	TNFRSF6B	33.439
Biological Process	GO:0002376	2	immune system process	2.64493e-05	F1NCY6	Uncharacterized protein	1.443	Up	0.00162	TNFRSF6B	33.439
Biological Process	GO:0006955	3	immune response	2.40271e-07	F1NCY6	Uncharacterized protein	1.443	Up	0.00162	TNFRSF6B	33.439
Biological Process	GO:0006952	4	defense response	1.2387e-10	F1NCY6	Uncharacterized protein	1.443	Up	0.00162	TNFRSF6B	33.439
Biological Process	GO:0019221	7	cytokine-mediated signaling pathway	0.000534282	F1NCY6	Uncharacterized protein	1.443	Up	0.00162	TNFRSF6B	33.439
Biological Process	GO:0071356	7	cellular response to tumor necrosis factor	0.073402	F1NCY6	Uncharacterized protein	1.443	Up	0.00162	TNFRSF6B	33.439
Biological Process	GO:0071310	5	cellular response to organic substance	0.011411	F1NCY6	Uncharacterized protein	1.443	Up	0.00162	TNFRSF6B	33.439
Biological Process	GO:0071345	6	cellular response to cytokine stimulus	0.00582075	F1NCY6	Uncharacterized protein	1.443	Up	0.00162	TNFRSF6B	33.439
Biological Process	GO:0070887	4	cellular response to chemical stimulus	0.00121753	F1NCY6	Uncharacterized protein	1.443	Up	0.00162	TNFRSF6B	33.439
Biological Process	GO:0097190	7	apoptotic signaling pathway	0.406497	F1NCY6	Uncharacterized protein	1.443	Up	0.00162	TNFRSF6B	33.439
Biological Process	GO:0080134	5	regulation of response to stress	0.0146853	Q155F6	Tumor necrosis factor-inducible protein 6	1.409	Up	0.000123	TNFIP6	30.751
Biological Process	GO:0032101	5	regulation of response to external stimulus	0.00328728	Q155F6	Tumor necrosis factor-inducible protein 6	1.409	Up	0.000123	TNFIP6	30.751
Biological Process	GO:0050727	7	regulation of inflammatory response	0.0653132	Q155F6	Tumor necrosis factor-inducible protein 6	1.409	Up	0.000123	TNFIP6	30.751
Biological Process	GO:0031347	6	regulation of defense response	0.148163	Q155F6	Tumor necrosis factor-inducible protein 6	1.409	Up	0.000123	TNFIP6	30.751
Biological Process	GO:0032102	6	negative regulation of response to external stimulus	0.549966	Q155F6	Tumor necrosis factor-inducible protein 6	1.409	Up	0.000123	TNFIP6	30.751
Cellular Component	GO:0099023	3	tethering complex	0.100846	F1P1L5	Uncharacterized protein	1.406	Up	1.29e-05	TNFAIP2	77.99
Biological Process	GO:0046903	6	secretion	0.159581	F1P1L5	Uncharacterized protein	1.406	Up	1.29e-05	TNFAIP2	77.99
Biological Process	GO:0006887	8	exocytosis	0.406497	F1P1L5	Uncharacterized protein	1.406	Up	1.29e-05	TNFAIP2	77.99
Cellular Component	GO:0000145	11	exocyst	0.0726213	F1P1L5	Uncharacterized protein	1.406	Up	1.29e-05	TNFAIP2	77.99
Cellular Component	GO:0099568	8	cytoplasmic region	0.185494	F1P1L5	Uncharacterized protein	1.406	Up	1.29e-05	TNFAIP2	77.99
Cellular Component	GO:0044448	10	cell cortex part	0.0951435	F1P1L5	Uncharacterized protein	1.406	Up	1.29e-05	TNFAIP2	77.99
Cellular Component	GO:0005938	9	cell cortex	0.150906	F1P1L5	Uncharacterized protein	1.406	Up	1.29e-05	TNFAIP2	77.99
Biological Process	GO:0034629	6	cellular protein complex localization	0.561688	F1P1L5	Uncharacterized protein	1.234	Up	0.00179	TNFAIP2	77.99
Biological Process	GO:0031503	5	protein complex localization	0.186132	F1P1L5	Uncharacterized protein	1.234	Up	0.00179	TNFAIP2	77.99
Cellular Component	GO:0043296	4	apical junction complex	0.113254	F1NK34	Uncharacterized protein	1.216	Up	0.00694	TJP2	130.73
Cellular Component	GO:0005923	5	bicellular tight junction	0.249486	F1NK34	Uncharacterized protein	1.216	Up	0.00694	TJP2	130.73
Cellular Component	GO:0005911	3	cell-cell junction	0.0434509	F1NK34	Uncharacterized protein	1.216	Up	0.00694	TJP2	130.73
Cellular Component	GO:0070160	4	occluding junction	0.249486	F1NK34	Uncharacterized protein	1.216	Up	0.00694	TJP2	130.73
Cellular Component	GO:0043296	4	apical junction complex	0.113254	A0A1D5PB11	Uncharacterized protein	1.216	Up	0.00143	TJP1	189.49
Cellular Component	GO:0005923	5	bicellular tight junction	0.249486	A0A1D5PB11	Uncharacterized protein	1.216	Up	0.00143	TJP1	189.49
Cellular Component	GO:0005911	3	cell-cell junction	0.0434509	A0A1D5PB11	Uncharacterized protein	1.216	Up	0.00143	TJP1	189.49
Cellular Component	GO:0070160	4	occluding junction	0.249486	A0A1D5PB11	Uncharacterized protein	1.216	Up	0.00143	TJP1	189.49
Biological Process	GO:0018149	8	peptide cross-linking	0.0203602	A0A1D5P5P9	Uncharacterized protein	1.384	Up	0.0076	TGM4	78.998
Molecular Function	GO:0003810	6	protein-glutamine gamma-glutamyltransferase activity	0.038983	A0A1D5P5P9	Uncharacterized protein	1.384	Up	0.0076	TGM4	78.998
Molecular Function	GO:0016755	5	transferase activity, transferring amino-acyl groups	0.176201	A0A1D5P5P9	Uncharacterized protein	1.384	Up	0.0076	TGM4	78.998
Cellular Component	GO:0031012	4	extracellular matrix	0.00599909	E1BY44	Uncharacterized protein	1.470	Up	0.0126	TGM2	77.899
Biological Process	GO:0061138	7	morphogenesis of a branching epithelium	0.305146	E1BY44	Uncharacterized protein	1.470	Up	0.0126	TGM2	77.899
Biological Process	GO:0001763	5	morphogenesis of a branching structure	0.305146	E1BY44	Uncharacterized protein	1.470	Up	0.0126	TGM2	77.899
Biological Process	GO:0018149	8	peptide cross-linking	0.0203602	E1BY44	Uncharacterized protein	1.470	Up	0.0126	TGM2	77.899
Biological Process	GO:0006909	7	phagocytosis	0.228363	E1BY44	Uncharacterized protein	1.470	Up	0.0126	TGM2	77.899
Molecular Function	GO:0003810	6	protein-glutamine gamma-glutamyltransferase activity	0.038983	E1BY44	Uncharacterized protein	1.470	Up	0.0126	TGM2	77.899
Molecular Function	GO:0016755	5	transferase activity, transferring amino-acyl groups	0.176201	E1BY44	Uncharacterized protein	1.470	Up	0.0126	TGM2	77.899
Biological Process	GO:0018149	8	peptide cross-linking	0.0203602	Q01841	Protein-glutamine gamma-glutamyltransferase 2	1.445	Up	0.00328	TGL2	77.969
Molecular Function	GO:0003810	6	protein-glutamine gamma-glutamyltransferase activity	0.038983	Q01841	Protein-glutamine gamma-glutamyltransferase 2	1.445	Up	0.00328	TGL2	77.969
Molecular Function	GO:0016755	5	transferase activity, transferring amino-acyl groups	0.176201	Q01841	Protein-glutamine gamma-glutamyltransferase 2	1.445	Up	0.00328	TGL2	77.969
Molecular Function	GO:0005178	5	integrin binding	0.435732	A0A1D5PXP9	Uncharacterized protein	1.260	Up	0.0307	TGFBI	74.108
Molecular Function	GO:0050840	3	extracellular matrix binding	0.189887	A0A1D5PXP9	Uncharacterized protein	1.260	Up	0.0307	TGFBI	74.108
Biological Process	GO:0008283	3	cell proliferation	0.0203072	A0A1D5PXP9	Uncharacterized protein	1.376	Up	0.0152	TGFBI	74.108
Molecular Function	GO:0005518	5	collagen binding	0.0264624	A0A1D5PXP9	Uncharacterized protein	1.376	Up	0.0152	TGFBI	74.108
Molecular Function	GO:0050840	3	extracellular matrix binding	0.465376	A0A1D5PXP9	Uncharacterized protein	1.376	Up	0.0152	TGFBI	74.108
Molecular Function	GO:0005178	5	integrin binding	0.019004	A0A1D5PXP9	Uncharacterized protein	1.376	Up	0.0152	TGFBI	74.108
Biological Process	GO:0000041	8	transition metal ion transport	0.491	P02789	Ovotransferrin	3.560	Up	5.92e-05	TF	77.776
Biological Process	GO:0006950	3	response to stress	5.08316e-05	P02789	Ovotransferrin	3.560	Up	5.92e-05	TF	77.776
Biological Process	GO:1901700	4	response to oxygen-containing compound	0.00792634	P02789	Ovotransferrin	3.560	Up	5.92e-05	TF	77.776
Biological Process	GO:0051707	5	response to other organism	2.58437e-07	P02789	Ovotransferrin	3.560	Up	5.92e-05	TF	77.776
Biological Process	GO:0010033	4	response to organic substance	0.0044662	P02789	Ovotransferrin	3.560	Up	5.92e-05	TF	77.776
Biological Process	GO:0002237	7	response to molecule of bacterial origin	1.03672e-05	P02789	Ovotransferrin	3.560	Up	5.92e-05	TF	77.776
Biological Process	GO:0032496	8	response to lipopolysaccharide	6.65152e-06	P02789	Ovotransferrin	3.560	Up	5.92e-05	TF	77.776
Biological Process	GO:0033993	5	response to lipid	0.00172171	P02789	Ovotransferrin	3.560	Up	5.92e-05	TF	77.776
Biological Process	GO:0009605	3	response to external stimulus	9.64381e-07	P02789	Ovotransferrin	3.560	Up	5.92e-05	TF	77.776
Biological Process	GO:0043207	4	response to external biotic stimulus	2.58437e-07	P02789	Ovotransferrin	3.560	Up	5.92e-05	TF	77.776
Biological Process	GO:0042493	4	response to drug	0.535894	P02789	Ovotransferrin	3.560	Up	5.92e-05	TF	77.776
Biological Process	GO:0042221	3	response to chemical	0.000895059	P02789	Ovotransferrin	3.560	Up	5.92e-05	TF	77.776
Biological Process	GO:0009607	3	response to biotic stimulus	4.56366e-07	P02789	Ovotransferrin	3.560	Up	5.92e-05	TF	77.776
Biological Process	GO:0009617	6	response to bacterium	2.92372e-06	P02789	Ovotransferrin	3.560	Up	5.92e-05	TF	77.776
Biological Process	GO:0051704	2	multi-organism process	0.00105225	P02789	Ovotransferrin	3.560	Up	5.92e-05	TF	77.776
Biological Process	GO:0030001	7	metal ion transport	0.0486988	P02789	Ovotransferrin	3.560	Up	5.92e-05	TF	77.776
Biological Process	GO:0051651	5	maintenance of location in cell	0.475097	P02789	Ovotransferrin	3.560	Up	5.92e-05	TF	77.776
Biological Process	GO:0051235	4	maintenance of location	0.549966	P02789	Ovotransferrin	3.560	Up	5.92e-05	TF	77.776
Biological Process	GO:0006826	9	iron ion transport	0.328781	P02789	Ovotransferrin	3.560	Up	5.92e-05	TF	77.776
Molecular Function	GO:0005506	7	iron ion binding	0.00299552	P02789	Ovotransferrin	3.560	Up	5.92e-05	TF	77.776
Biological Process	GO:0006954	5	inflammatory response	3.13044e-05	P02789	Ovotransferrin	3.560	Up	5.92e-05	TF	77.776
Biological Process	GO:0002376	2	immune system process	2.64493e-05	P02789	Ovotransferrin	3.560	Up	5.92e-05	TF	77.776
Biological Process	GO:0006955	3	immune response	2.40271e-07	P02789	Ovotransferrin	3.560	Up	5.92e-05	TF	77.776
Biological Process	GO:0006959	4	humoral immune response	0.0224514	P02789	Ovotransferrin	3.560	Up	5.92e-05	TF	77.776
Cellular Component	GO:0005615	4	extracellular space	0.00373086	P02789	Ovotransferrin	3.560	Up	5.92e-05	TF	77.776
Cellular Component	GO:0031012	4	extracellular matrix	0.000468539	P02789	Ovotransferrin	3.560	Up	5.92e-05	TF	77.776
Biological Process	GO:0006952	4	defense response	1.2387e-10	P02789	Ovotransferrin	3.560	Up	5.92e-05	TF	77.776
Biological Process	GO:0019730	6	antimicrobial humoral response	0.0052089	P02789	Ovotransferrin	3.560	Up	5.92e-05	TF	77.776
Biological Process	GO:0006953	7	acute-phase response	0.000105156	P02789	Ovotransferrin	3.560	Up	5.92e-05	TF	77.776
Biological Process	GO:0002526	6	acute inflammatory response	2.58932e-05	P02789	Ovotransferrin	3.560	Up	5.92e-05	TF	77.776
Biological Process	GO:0002526	6	acute inflammatory response	0.0135075	P02789	Ovotransferrin	4.021	Up	5.05e-05	TF	77.776
Biological Process	GO:0006953	7	acute-phase response	0.033632	P02789	Ovotransferrin	4.021	Up	5.05e-05	TF	77.776
Biological Process	GO:0006952	4	defense response	0.00165594	P02789	Ovotransferrin	4.021	Up	5.05e-05	TF	77.776
Cellular Component	GO:0031012	4	extracellular matrix	0.00599909	P02789	Ovotransferrin	4.021	Up	5.05e-05	TF	77.776
Molecular Function	GO:0005506	7	iron ion binding	0.05398	P02789	Ovotransferrin	4.021	Up	5.05e-05	TF	77.776
Biological Process	GO:0009607	3	response to biotic stimulus	0.0124761	P02789	Ovotransferrin	4.021	Up	5.05e-05	TF	77.776
Biological Process	GO:0043207	4	response to external biotic stimulus	0.0198614	P02789	Ovotransferrin	4.021	Up	5.05e-05	TF	77.776
Biological Process	GO:0032496	8	response to lipopolysaccharide	0.138676	P02789	Ovotransferrin	4.021	Up	5.05e-05	TF	77.776
Biological Process	GO:0002237	7	response to molecule of bacterial origin	0.164332	P02789	Ovotransferrin	4.021	Up	5.05e-05	TF	77.776
Biological Process	GO:0051707	5	response to other organism	0.0198614	P02789	Ovotransferrin	4.021	Up	5.05e-05	TF	77.776
Biological Process	GO:0008283	3	cell proliferation	0.0203072	E1C581	Uncharacterized protein	1.239	Up	0.0398	TBK1	83.777
Biological Process	GO:0006952	4	defense response	0.00165594	E1C581	Uncharacterized protein	1.239	Up	0.0398	TBK1	83.777
Biological Process	GO:0098542	6	defense response to other organism	0.192735	E1C581	Uncharacterized protein	1.239	Up	0.0398	TBK1	83.777
Biological Process	GO:0045087	5	innate immune response	0.0962267	E1C581	Uncharacterized protein	1.239	Up	0.0398	TBK1	83.777
Biological Process	GO:0018209	9	peptidyl-serine modification	0.164332	E1C581	Uncharacterized protein	1.239	Up	0.0398	TBK1	83.777
Biological Process	GO:0042108	8	positive regulation of cytokine biosynthetic process	0.438524	E1C581	Uncharacterized protein	1.239	Up	0.0398	TBK1	83.777
Biological Process	GO:0032727	8	positive regulation of interferon-alpha production	0.337799	E1C581	Uncharacterized protein	1.239	Up	0.0398	TBK1	83.777
Biological Process	GO:0032728	8	positive regulation of interferon-beta production	0.483001	E1C581	Uncharacterized protein	1.239	Up	0.0398	TBK1	83.777
Biological Process	GO:0016239	9	positive regulation of macroautophagy	0.335202	E1C581	Uncharacterized protein	1.239	Up	0.0398	TBK1	83.777
Biological Process	GO:0043902	5	positive regulation of multi-organism process	0.294385	E1C581	Uncharacterized protein	1.239	Up	0.0398	TBK1	83.777
Biological Process	GO:0002833	6	positive regulation of response to biotic stimulus	0.483001	E1C581	Uncharacterized protein	1.239	Up	0.0398	TBK1	83.777
Biological Process	GO:0032481	7	positive regulation of type I interferon production	0.561688	E1C581	Uncharacterized protein	1.239	Up	0.0398	TBK1	83.777
Biological Process	GO:1904417	10	positive regulation of xenophagy	0.151953	E1C581	Uncharacterized protein	1.239	Up	0.0398	TBK1	83.777
Biological Process	GO:0042035	7	regulation of cytokine biosynthetic process	0.483001	E1C581	Uncharacterized protein	1.239	Up	0.0398	TBK1	83.777
Biological Process	GO:0032647	7	regulation of interferon-alpha production	0.337799	E1C581	Uncharacterized protein	1.239	Up	0.0398	TBK1	83.777
Biological Process	GO:0032648	7	regulation of interferon-beta production	0.561688	E1C581	Uncharacterized protein	1.239	Up	0.0398	TBK1	83.777
Biological Process	GO:0016241	8	regulation of macroautophagy	0.130541	E1C581	Uncharacterized protein	1.239	Up	0.0398	TBK1	83.777
Biological Process	GO:0043900	4	regulation of multi-organism process	0.0112426	E1C581	Uncharacterized protein	1.239	Up	0.0398	TBK1	83.777
Biological Process	GO:1904415	9	regulation of xenophagy	0.151953	E1C581	Uncharacterized protein	1.239	Up	0.0398	TBK1	83.777
Biological Process	GO:0009607	3	response to biotic stimulus	0.0124761	E1C581	Uncharacterized protein	1.239	Up	0.0398	TBK1	83.777
Biological Process	GO:0043207	4	response to external biotic stimulus	0.0198614	E1C581	Uncharacterized protein	1.239	Up	0.0398	TBK1	83.777
Biological Process	GO:0051707	5	response to other organism	0.0198614	E1C581	Uncharacterized protein	1.239	Up	0.0398	TBK1	83.777
Biological Process	GO:0071359	7	cellular response to dsRNA	0.561688	A0A1D5P6Q6	Uncharacterized protein	1.320	Up	0.0216	TARBP2	33.568
Biological Process	GO:1901699	5	cellular response to nitrogen compound	0.0485734	A0A1D5P6Q6	Uncharacterized protein	1.320	Up	0.0216	TARBP2	33.568
Biological Process	GO:0035195	11	gene silencing by miRNA	0.596431	A0A1D5P6Q6	Uncharacterized protein	1.320	Up	0.0216	TARBP2	33.568
Biological Process	GO:0035194	10	posttranscriptional gene silencing by RNA	0.628426	A0A1D5P6Q6	Uncharacterized protein	1.320	Up	0.0216	TARBP2	33.568
Biological Process	GO:0043900	4	regulation of multi-organism process	0.0112426	A0A1D5P6Q6	Uncharacterized protein	1.320	Up	0.0216	TARBP2	33.568
Biological Process	GO:0043903	5	regulation of symbiosis, encompassing mutualism through parasitism	0.130429	A0A1D5P6Q6	Uncharacterized protein	1.320	Up	0.0216	TARBP2	33.568
Biological Process	GO:0006417	8	regulation of translation	0.0136659	A0A1D5P6Q6	Uncharacterized protein	1.320	Up	0.0216	TARBP2	33.568
Biological Process	GO:1903900	7	regulation of viral life cycle	0.0428693	A0A1D5P6Q6	Uncharacterized protein	1.320	Up	0.0216	TARBP2	33.568
Biological Process	GO:0050792	6	regulation of viral process	0.0833683	A0A1D5P6Q6	Uncharacterized protein	1.320	Up	0.0216	TARBP2	33.568
Biological Process	GO:0022613	4	ribonucleoprotein complex biogenesis	0.000550174	A0A1D5P6Q6	Uncharacterized protein	1.320	Up	0.0216	TARBP2	33.568
Biological Process	GO:0030855	6	epithelial cell differentiation	0.0299769	P19966	Transgelin	1.215	Up	0.00813	TAGLN	22.314
Biological Process	GO:0006974	5	cellular response to DNA damage stimulus	0.0012732	Q5ZHY5	STIP1 homology and U box-containing protein 1	1.378	Up	0.0142	STUB1	35.661
Biological Process	GO:0071218	7	cellular response to misfolded protein	0.0135075	Q5ZHY5	STIP1 homology and U box-containing protein 1	1.378	Up	0.0142	STUB1	35.661
Biological Process	GO:0035967	6	cellular response to topologically incorrect protein	0.00458789	Q5ZHY5	STIP1 homology and U box-containing protein 1	1.378	Up	0.0142	STUB1	35.661
Biological Process	GO:0034620	7	cellular response to unfolded protein	0.127573	Q5ZHY5	STIP1 homology and U box-containing protein 1	1.378	Up	0.0142	STUB1	35.661
Biological Process	GO:0030968	8	endoplasmic reticulum unfolded protein response	0.127573	Q5ZHY5	STIP1 homology and U box-containing protein 1	1.378	Up	0.0142	STUB1	35.661
Biological Process	GO:0036503	7	ERAD pathway	0.22675	Q5ZHY5	STIP1 homology and U box-containing protein 1	1.378	Up	0.0142	STUB1	35.661
Cellular Component	GO:0016234	6	inclusion body	0.249486	Q5ZHY5	STIP1 homology and U box-containing protein 1	1.378	Up	0.0142	STUB1	35.661
Biological Process	GO:0006515	9	misfolded or incompletely synthesized protein catabolic process	0.00812207	Q5ZHY5	STIP1 homology and U box-containing protein 1	1.378	Up	0.0142	STUB1	35.661
Biological Process	GO:0090288	6	negative regulation of cellular response to growth factor stimulus	0.228363	Q5ZHY5	STIP1 homology and U box-containing protein 1	1.378	Up	0.0142	STUB1	35.661
Biological Process	GO:1903845	7	negative regulation of cellular response to transforming growth factor beta stimulus	0.0387522	Q5ZHY5	STIP1 homology and U box-containing protein 1	1.378	Up	0.0142	STUB1	35.661
Biological Process	GO:0030512	9	negative regulation of transforming growth factor beta receptor signaling pathway	0.0387522	Q5ZHY5	STIP1 homology and U box-containing protein 1	1.378	Up	0.0142	STUB1	35.661
Biological Process	GO:0090101	8	negative regulation of transmembrane receptor protein serine/threonine kinase signaling pathway	0.165863	Q5ZHY5	STIP1 homology and U box-containing protein 1	1.378	Up	0.0142	STUB1	35.661
Cellular Component	GO:0042405	10	nuclear inclusion body	0.284279	Q5ZHY5	STIP1 homology and U box-containing protein 1	1.378	Up	0.0142	STUB1	35.661
Biological Process	GO:1903364	9	positive regulation of cellular protein catabolic process	0.176377	Q5ZHY5	STIP1 homology and U box-containing protein 1	1.378	Up	0.0142	STUB1	35.661
Biological Process	GO:1901800	11	positive regulation of proteasomal protein catabolic process	0.228363	Q5ZHY5	STIP1 homology and U box-containing protein 1	1.378	Up	0.0142	STUB1	35.661
Biological Process	GO:0032436	12	positive regulation of proteasomal ubiquitin-dependent protein catabolic process	0.146305	Q5ZHY5	STIP1 homology and U box-containing protein 1	1.378	Up	0.0142	STUB1	35.661
Biological Process	GO:1903322	10	positive regulation of protein modification by small protein conjugation or removal	0.103192	Q5ZHY5	STIP1 homology and U box-containing protein 1	1.378	Up	0.0142	STUB1	35.661
Biological Process	GO:0031398	11	positive regulation of protein ubiquitination	0.228363	Q5ZHY5	STIP1 homology and U box-containing protein 1	1.378	Up	0.0142	STUB1	35.661
Biological Process	GO:1903052	10	positive regulation of proteolysis involved in cellular protein catabolic process	0.272151	Q5ZHY5	STIP1 homology and U box-containing protein 1	1.378	Up	0.0142	STUB1	35.661
Biological Process	GO:0051443	12	positive regulation of ubiquitin-protein transferase activity	0.337799	Q5ZHY5	STIP1 homology and U box-containing protein 1	1.378	Up	0.0142	STUB1	35.661
Biological Process	GO:0051865	11	protein autoubiquitination	0.0502385	Q5ZHY5	STIP1 homology and U box-containing protein 1	1.378	Up	0.0142	STUB1	35.661
Biological Process	GO:0032446	9	protein modification by small protein conjugation	0.00141603	Q5ZHY5	STIP1 homology and U box-containing protein 1	1.378	Up	0.0142	STUB1	35.661
Biological Process	GO:0070647	8	protein modification by small protein conjugation or removal	0.000177439	Q5ZHY5	STIP1 homology and U box-containing protein 1	1.378	Up	0.0142	STUB1	35.661
Biological Process	GO:0000209	11	protein polyubiquitination	0.0497663	Q5ZHY5	STIP1 homology and U box-containing protein 1	1.378	Up	0.0142	STUB1	35.661
Biological Process	GO:0016567	10	protein ubiquitination	0.000609207	Q5ZHY5	STIP1 homology and U box-containing protein 1	1.378	Up	0.0142	STUB1	35.661
Biological Process	GO:0042787	11	protein ubiquitination involved in ubiquitin-dependent protein catabolic process	0.116514	Q5ZHY5	STIP1 homology and U box-containing protein 1	1.378	Up	0.0142	STUB1	35.661
Biological Process	GO:1903362	8	regulation of cellular protein catabolic process	0.0672801	Q5ZHY5	STIP1 homology and U box-containing protein 1	1.378	Up	0.0142	STUB1	35.661
Biological Process	GO:1903844	6	regulation of cellular response to transforming growth factor beta stimulus	0.0930448	Q5ZHY5	STIP1 homology and U box-containing protein 1	1.378	Up	0.0142	STUB1	35.661
Biological Process	GO:0061136	10	regulation of proteasomal protein catabolic process	0.0753028	Q5ZHY5	STIP1 homology and U box-containing protein 1	1.378	Up	0.0142	STUB1	35.661
Biological Process	GO:0032434	11	regulation of proteasomal ubiquitin-dependent protein catabolic process	0.0572777	Q5ZHY5	STIP1 homology and U box-containing protein 1	1.378	Up	0.0142	STUB1	35.661
Biological Process	GO:1903050	9	regulation of proteolysis involved in cellular protein catabolic process	0.100872	Q5ZHY5	STIP1 homology and U box-containing protein 1	1.378	Up	0.0142	STUB1	35.661
Biological Process	GO:0017015	8	regulation of transforming growth factor beta receptor signaling pathway	0.0930448	Q5ZHY5	STIP1 homology and U box-containing protein 1	1.378	Up	0.0142	STUB1	35.661
Biological Process	GO:0051438	11	regulation of ubiquitin-protein transferase activity	0.483001	Q5ZHY5	STIP1 homology and U box-containing protein 1	1.378	Up	0.0142	STUB1	35.661
Biological Process	GO:0051788	6	response to misfolded protein	0.0135075	Q5ZHY5	STIP1 homology and U box-containing protein 1	1.378	Up	0.0142	STUB1	35.661
Biological Process	GO:0035966	5	response to topologically incorrect protein	0.00929524	Q5ZHY5	STIP1 homology and U box-containing protein 1	1.378	Up	0.0142	STUB1	35.661
Biological Process	GO:0006986	6	response to unfolded protein	0.186132	Q5ZHY5	STIP1 homology and U box-containing protein 1	1.378	Up	0.0142	STUB1	35.661
Molecular Function	GO:0061630	6	ubiquitin protein ligase activity	0.0307487	Q5ZHY5	STIP1 homology and U box-containing protein 1	1.378	Up	0.0142	STUB1	35.661
Molecular Function	GO:1904264	7	ubiquitin protein ligase activity involved in ERAD pathway	0.00232876	Q5ZHY5	STIP1 homology and U box-containing protein 1	1.378	Up	0.0142	STUB1	35.661
Biological Process	GO:0030579	11	ubiquitin-dependent SMAD protein catabolic process	0.151953	Q5ZHY5	STIP1 homology and U box-containing protein 1	1.378	Up	0.0142	STUB1	35.661
Molecular Function	GO:0061659	5	ubiquitin-like protein ligase activity	0.0307487	Q5ZHY5	STIP1 homology and U box-containing protein 1	1.378	Up	0.0142	STUB1	35.661
Molecular Function	GO:0019787	4	ubiquitin-like protein transferase activity	0.000961216	Q5ZHY5	STIP1 homology and U box-containing protein 1	1.378	Up	0.0142	STUB1	35.661
Molecular Function	GO:0004842	5	ubiquitin-protein transferase activity	0.000489887	Q5ZHY5	STIP1 homology and U box-containing protein 1	1.378	Up	0.0142	STUB1	35.661
Molecular Function	GO:0034450	7	ubiquitin-ubiquitin ligase activity	0.465376	Q5ZHY5	STIP1 homology and U box-containing protein 1	1.378	Up	0.0142	STUB1	35.661
Biological Process	GO:0051702	5	interaction with symbiont	0.628426	E1BTV1	Uncharacterized protein	1.267	Up	0.00323	STOM	30.813
Biological Process	GO:0051851	6	modification by host of symbiont morphology or physiology	0.596431	E1BTV1	Uncharacterized protein	1.267	Up	0.00323	STOM	30.813
Biological Process	GO:0044827	9	modulation by host of viral genome replication	0.280869	E1BTV1	Uncharacterized protein	1.267	Up	0.00323	STOM	30.813
Biological Process	GO:0044788	7	modulation by host of viral process	0.337799	E1BTV1	Uncharacterized protein	1.267	Up	0.00323	STOM	30.813
Biological Process	GO:0043902	5	positive regulation of multi-organism process	0.294385	E1BTV1	Uncharacterized protein	1.267	Up	0.00323	STOM	30.813
Biological Process	GO:1905477	8	positive regulation of protein localization to membrane	0.274846	E1BTV1	Uncharacterized protein	1.267	Up	0.00323	STOM	30.813
Biological Process	GO:0043900	4	regulation of multi-organism process	0.0112426	E1BTV1	Uncharacterized protein	1.267	Up	0.00323	STOM	30.813
Biological Process	GO:0043903	5	regulation of symbiosis, encompassing mutualism through parasitism	0.130429	E1BTV1	Uncharacterized protein	1.267	Up	0.00323	STOM	30.813
Biological Process	GO:0045069	8	regulation of viral genome replication	0.0930448	E1BTV1	Uncharacterized protein	1.267	Up	0.00323	STOM	30.813
Biological Process	GO:1903900	7	regulation of viral life cycle	0.0428693	E1BTV1	Uncharacterized protein	1.267	Up	0.00323	STOM	30.813
Biological Process	GO:0050792	6	regulation of viral process	0.0833683	E1BTV1	Uncharacterized protein	1.267	Up	0.00323	STOM	30.813
Molecular Function	GO:0070063	5	RNA polymerase binding	0.40303	E1BTV1	Uncharacterized protein	1.267	Up	0.00323	STOM	30.813
Biological Process	GO:0000041	8	transition metal ion transport	0.491	E1BUG3	Uncharacterized protein	1.986	Up	1.49e-05	STEAP4	53.433
Biological Process	GO:0030001	7	metal ion transport	0.0486988	E1BUG3	Uncharacterized protein	1.986	Up	1.49e-05	STEAP4	53.433
Biological Process	GO:0006826	9	iron ion transport	0.328781	E1BUG3	Uncharacterized protein	1.986	Up	1.49e-05	STEAP4	53.433
Cellular Component	GO:0031226	7	intrinsic component of plasma membrane	0.014821	E1BUG3	Uncharacterized protein	1.986	Up	1.49e-05	STEAP4	53.433
Cellular Component	GO:0005887	8	integral component of plasma membrane	0.01153	E1BUG3	Uncharacterized protein	1.986	Up	1.49e-05	STEAP4	53.433
Biological Process	GO:0045444	6	fat cell differentiation	0.00483971	E1BUG3	Uncharacterized protein	1.986	Up	1.49e-05	STEAP4	53.433
Biological Process	GO:0002250	4	adaptive immune response	0.0326856	Q6DV79	Signal transducer and activator of transcription 3	1.404	Up	0.00669	STAT3	88.17
Biological Process	GO:0002460	5	adaptive immune response based on somatic recombination of immune receptors built from immunoglobulin superfamily domains	0.628426	Q6DV79	Signal transducer and activator of transcription 3	1.404	Up	0.00669	STAT3	88.17
Biological Process	GO:0048708	10	astrocyte differentiation	0.10048	Q6DV79	Signal transducer and activator of transcription 3	1.404	Up	0.00669	STAT3	88.17
Biological Process	GO:0008283	3	cell proliferation	0.0203072	Q6DV79	Signal transducer and activator of transcription 3	1.404	Up	0.00669	STAT3	88.17
Biological Process	GO:1901699	5	cellular response to nitrogen compound	0.0485734	Q6DV79	Signal transducer and activator of transcription 3	1.404	Up	0.00669	STAT3	88.17
Biological Process	GO:1901653	7	cellular response to peptide	0.22675	Q6DV79	Signal transducer and activator of transcription 3	1.404	Up	0.00669	STAT3	88.17
Biological Process	GO:0071375	8	cellular response to peptide hormone stimulus	0.22675	Q6DV79	Signal transducer and activator of transcription 3	1.404	Up	0.00669	STAT3	88.17
Biological Process	GO:0019221	7	cytokine-mediated signaling pathway	0.138676	Q6DV79	Signal transducer and activator of transcription 3	1.404	Up	0.00669	STAT3	88.17
Biological Process	GO:0006952	4	defense response	0.00165594	Q6DV79	Signal transducer and activator of transcription 3	1.404	Up	0.00669	STAT3	88.17
Biological Process	GO:0048592	9	eye morphogenesis	0.364863	Q6DV79	Signal transducer and activator of transcription 3	1.404	Up	0.00669	STAT3	88.17
Biological Process	GO:0035195	11	gene silencing by miRNA	0.596431	Q6DV79	Signal transducer and activator of transcription 3	1.404	Up	0.00669	STAT3	88.17
Biological Process	GO:0010001	9	glial cell differentiation	0.272151	Q6DV79	Signal transducer and activator of transcription 3	1.404	Up	0.00669	STAT3	88.17
Biological Process	GO:0007259	8	JAK-STAT cascade	0.337799	Q6DV79	Signal transducer and activator of transcription 3	1.404	Up	0.00669	STAT3	88.17
Biological Process	GO:0051170	8	nuclear import	0.22675	Q6DV79	Signal transducer and activator of transcription 3	1.404	Up	0.00669	STAT3	88.17
Biological Process	GO:1902895	13	positive regulation of pri-miRNA transcription from RNA polymerase II promoter	0.21906	Q6DV79	Signal transducer and activator of transcription 3	1.404	Up	0.00669	STAT3	88.17
Biological Process	GO:0035194	10	posttranscriptional gene silencing by RNA	0.628426	Q6DV79	Signal transducer and activator of transcription 3	1.404	Up	0.00669	STAT3	88.17
Biological Process	GO:0006606	10	protein import into nucleus	0.209544	Q6DV79	Signal transducer and activator of transcription 3	1.404	Up	0.00669	STAT3	88.17
Biological Process	GO:0044744	9	protein targeting to nucleus	0.209544	Q6DV79	Signal transducer and activator of transcription 3	1.404	Up	0.00669	STAT3	88.17
Biological Process	GO:0043467	6	regulation of generation of precursor metabolites and energy	0.628426	Q6DV79	Signal transducer and activator of transcription 3	1.404	Up	0.00669	STAT3	88.17
Biological Process	GO:0040014	6	regulation of multicellular organism growth	0.335202	Q6DV79	Signal transducer and activator of transcription 3	1.404	Up	0.00669	STAT3	88.17
Biological Process	GO:1902893	12	regulation of pri-miRNA transcription from RNA polymerase II promoter	0.21906	Q6DV79	Signal transducer and activator of transcription 3	1.404	Up	0.00669	STAT3	88.17
Biological Process	GO:2000736	6	regulation of stem cell differentiation	0.127186	Q6DV79	Signal transducer and activator of transcription 3	1.404	Up	0.00669	STAT3	88.17
Biological Process	GO:0006417	8	regulation of translation	0.0136659	Q6DV79	Signal transducer and activator of transcription 3	1.404	Up	0.00669	STAT3	88.17
Biological Process	GO:0034097	5	response to cytokine	0.00558162	Q6DV79	Signal transducer and activator of transcription 3	1.404	Up	0.00669	STAT3	88.17
Biological Process	GO:0060416	8	response to growth hormone	0.280869	Q6DV79	Signal transducer and activator of transcription 3	1.404	Up	0.00669	STAT3	88.17
Molecular Function	GO:0000978	10	RNA polymerase II core promoter proximal region sequence-specific DNA binding	0.213836	Q6DV79	Signal transducer and activator of transcription 3	1.404	Up	0.00669	STAT3	88.17
Molecular Function	GO:0001103	6	RNA polymerase II repressing transcription factor binding	0.415316	Q6DV79	Signal transducer and activator of transcription 3	1.404	Up	0.00669	STAT3	88.17
Biological Process	GO:1902593	9	single-organism nuclear import	0.22675	Q6DV79	Signal transducer and activator of transcription 3	1.404	Up	0.00669	STAT3	88.17
Biological Process	GO:0097696	7	STAT cascade	0.337799	Q6DV79	Signal transducer and activator of transcription 3	1.404	Up	0.00669	STAT3	88.17
Biological Process	GO:0071346	7	cellular response to interferon-gamma	0.438524	Q5ZJK3	Signal transducer and activator of transcription	1.365	Up	0.000574	STAT1	87.243
Biological Process	GO:0019221	7	cytokine-mediated signaling pathway	0.138676	Q5ZJK3	Signal transducer and activator of transcription	1.365	Up	0.000574	STAT1	87.243
Biological Process	GO:0006952	4	defense response	0.00165594	Q5ZJK3	Signal transducer and activator of transcription	1.365	Up	0.000574	STAT1	87.243
Biological Process	GO:0045087	5	innate immune response	0.0962267	Q5ZJK3	Signal transducer and activator of transcription	1.365	Up	0.000574	STAT1	87.243
Biological Process	GO:0060333	8	interferon-gamma-mediated signaling pathway	0.151953	Q5ZJK3	Signal transducer and activator of transcription	1.365	Up	0.000574	STAT1	87.243
Biological Process	GO:0007259	8	JAK-STAT cascade	0.337799	Q5ZJK3	Signal transducer and activator of transcription	1.365	Up	0.000574	STAT1	87.243
Biological Process	GO:0016525	9	negative regulation of angiogenesis	0.274846	Q5ZJK3	Signal transducer and activator of transcription	1.365	Up	0.000574	STAT1	87.243
Biological Process	GO:2000181	8	negative regulation of blood vessel morphogenesis	0.274846	Q5ZJK3	Signal transducer and activator of transcription	1.365	Up	0.000574	STAT1	87.243
Biological Process	GO:0043901	5	negative regulation of multi-organism process	0.0906191	Q5ZJK3	Signal transducer and activator of transcription	1.365	Up	0.000574	STAT1	87.243
Biological Process	GO:1901343	7	negative regulation of vasculature development	0.274846	Q5ZJK3	Signal transducer and activator of transcription	1.365	Up	0.000574	STAT1	87.243
Biological Process	GO:0048525	7	negative regulation of viral process	0.040156	Q5ZJK3	Signal transducer and activator of transcription	1.365	Up	0.000574	STAT1	87.243
Cellular Component	GO:0005730	11	nucleolus	9.78827e-06	Q5ZJK3	Signal transducer and activator of transcription	1.365	Up	0.000574	STAT1	87.243
Biological Process	GO:0043900	4	regulation of multi-organism process	0.0112426	Q5ZJK3	Signal transducer and activator of transcription	1.365	Up	0.000574	STAT1	87.243
Biological Process	GO:0043903	5	regulation of symbiosis, encompassing mutualism through parasitism	0.130429	Q5ZJK3	Signal transducer and activator of transcription	1.365	Up	0.000574	STAT1	87.243
Biological Process	GO:1901342	6	regulation of vasculature development	0.209544	Q5ZJK3	Signal transducer and activator of transcription	1.365	Up	0.000574	STAT1	87.243
Biological Process	GO:0050792	6	regulation of viral process	0.0833683	Q5ZJK3	Signal transducer and activator of transcription	1.365	Up	0.000574	STAT1	87.243
Biological Process	GO:0034097	5	response to cytokine	0.00558162	Q5ZJK3	Signal transducer and activator of transcription	1.365	Up	0.000574	STAT1	87.243
Biological Process	GO:0034341	6	response to interferon-gamma	0.127186	Q5ZJK3	Signal transducer and activator of transcription	1.365	Up	0.000574	STAT1	87.243
Molecular Function	GO:0000978	10	RNA polymerase II core promoter proximal region sequence-specific DNA binding	0.213836	Q5ZJK3	Signal transducer and activator of transcription	1.365	Up	0.000574	STAT1	87.243
Molecular Function	GO:0000979	10	RNA polymerase II core promoter sequence-specific DNA binding	0.465376	Q5ZJK3	Signal transducer and activator of transcription	1.365	Up	0.000574	STAT1	87.243
Biological Process	GO:0097696	7	STAT cascade	0.337799	Q5ZJK3	Signal transducer and activator of transcription	1.365	Up	0.000574	STAT1	87.243
Biological Process	GO:0033209	8	tumor necrosis factor-mediated signaling pathway	0.523963	Q5ZJK3	Signal transducer and activator of transcription	1.365	Up	0.000574	STAT1	87.243
Biological Process	GO:0009311	6	oligosaccharide metabolic process	0.155303	F1NI12	Uncharacterized protein	1.442	Up	0.00829	ST6GALNAC3	34.83
Biological Process	GO:0018196	9	peptidyl-asparagine modification	0.483001	F1NI12	Uncharacterized protein	1.442	Up	0.00829	ST6GALNAC3	34.83
Biological Process	GO:0018279	10	protein N-linked glycosylation via asparagine	0.438524	F1NI12	Uncharacterized protein	1.442	Up	0.00829	ST6GALNAC3	34.83
Biological Process	GO:0097503	6	sialylation	0.0756305	F1NI12	Uncharacterized protein	1.442	Up	0.00829	ST6GALNAC3	34.83
Molecular Function	GO:0008373	5	sialyltransferase activity	0.0868975	F1NI12	Uncharacterized protein	1.442	Up	0.00829	ST6GALNAC3	34.83
Molecular Function	GO:0016757	4	transferase activity, transferring glycosyl groups	0.145307	A0A1D5PWM6	Uncharacterized protein	1.722	Up	0.0471	ST3GAL6	34.494
Biological Process	GO:0097503	6	sialylation	0.0756305	A0A1D5PWM6	Uncharacterized protein	1.718	Up	0.0458	ST3GAL6	34.494
Molecular Function	GO:0008373	5	sialyltransferase activity	0.0868975	A0A1D5PWM6	Uncharacterized protein	1.718	Up	0.0458	ST3GAL6	34.494
Biological Process	GO:0009311	6	oligosaccharide metabolic process	0.155303	Q11200	"CMP-N-acetylneuraminate-beta-galactosamide-alpha-2,3-sialyltransferase 1"	1.201	Up	0.0393	ST3GAL1	39.54
Biological Process	GO:0018196	9	peptidyl-asparagine modification	0.483001	Q11200	"CMP-N-acetylneuraminate-beta-galactosamide-alpha-2,3-sialyltransferase 1"	1.201	Up	0.0393	ST3GAL1	39.54
Biological Process	GO:0018279	10	protein N-linked glycosylation via asparagine	0.438524	Q11200	"CMP-N-acetylneuraminate-beta-galactosamide-alpha-2,3-sialyltransferase 1"	1.201	Up	0.0393	ST3GAL1	39.54
Biological Process	GO:0097503	6	sialylation	0.0756305	Q11200	"CMP-N-acetylneuraminate-beta-galactosamide-alpha-2,3-sialyltransferase 1"	1.201	Up	0.0393	ST3GAL1	39.54
Molecular Function	GO:0008373	5	sialyltransferase activity	0.0868975	Q11200	"CMP-N-acetylneuraminate-beta-galactosamide-alpha-2,3-sialyltransferase 1"	1.201	Up	0.0393	ST3GAL1	39.54
Biological Process	GO:0022030	12	telencephalon glial cell migration	0.142041	E1BZR0	Uncharacterized protein	1.232	Up	0.00783	SRGAP2	97.607
Biological Process	GO:0021537	10	telencephalon development	0.0305972	E1BZR0	Uncharacterized protein	1.232	Up	0.00783	SRGAP2	97.607
Biological Process	GO:0022029	11	telencephalon cell migration	0.21745	E1BZR0	Uncharacterized protein	1.232	Up	0.00783	SRGAP2	97.607
Cellular Component	GO:0044456	3	synapse part	0.392326	E1BZR0	Uncharacterized protein	1.232	Up	0.00783	SRGAP2	97.607
Cellular Component	GO:0045202	2	synapse	0.298151	E1BZR0	Uncharacterized protein	1.232	Up	0.00783	SRGAP2	97.607
Biological Process	GO:0040012	4	regulation of locomotion	0.00226331	E1BZR0	Uncharacterized protein	1.232	Up	0.00783	SRGAP2	97.607
Biological Process	GO:0051270	5	regulation of cellular component movement	0.00629811	E1BZR0	Uncharacterized protein	1.232	Up	0.00783	SRGAP2	97.607
Biological Process	GO:2000145	6	regulation of cell motility	0.00411595	E1BZR0	Uncharacterized protein	1.232	Up	0.00783	SRGAP2	97.607
Biological Process	GO:0030334	7	regulation of cell migration	0.0101012	E1BZR0	Uncharacterized protein	1.232	Up	0.00783	SRGAP2	97.607
Molecular Function	GO:0042803	5	protein homodimerization activity	0.0928639	E1BZR0	Uncharacterized protein	1.232	Up	0.00783	SRGAP2	97.607
Cellular Component	GO:0099572	5	postsynaptic specialization	0.269208	E1BZR0	Uncharacterized protein	1.232	Up	0.00783	SRGAP2	97.607
Cellular Component	GO:0014069	6	postsynaptic density	0.269208	E1BZR0	Uncharacterized protein	1.232	Up	0.00783	SRGAP2	97.607
Cellular Component	GO:0098794	4	postsynapse	0.510283	E1BZR0	Uncharacterized protein	1.232	Up	0.00783	SRGAP2	97.607
Cellular Component	GO:0098590	7	plasma membrane region	0.137591	E1BZR0	Uncharacterized protein	1.232	Up	0.00783	SRGAP2	97.607
Biological Process	GO:0021543	11	pallium development	0.0822769	E1BZR0	Uncharacterized protein	1.232	Up	0.00783	SRGAP2	97.607
Cellular Component	GO:0098984	3	neuron to neuron synapse	0.269208	E1BZR0	Uncharacterized protein	1.232	Up	0.00783	SRGAP2	97.607
Biological Process	GO:0031175	11	neuron projection development	0.220957	E1BZR0	Uncharacterized protein	1.232	Up	0.00783	SRGAP2	97.607
Biological Process	GO:0040013	5	negative regulation of locomotion	0.046331	E1BZR0	Uncharacterized protein	1.232	Up	0.00783	SRGAP2	97.607
Biological Process	GO:0051271	6	negative regulation of cellular component movement	0.173152	E1BZR0	Uncharacterized protein	1.232	Up	0.00783	SRGAP2	97.607
Biological Process	GO:2000146	7	negative regulation of cell motility	0.162343	E1BZR0	Uncharacterized protein	1.232	Up	0.00783	SRGAP2	97.607
Biological Process	GO:0030336	8	negative regulation of cell migration	0.506424	E1BZR0	Uncharacterized protein	1.232	Up	0.00783	SRGAP2	97.607
Biological Process	GO:0040011	2	locomotion	0.070362	E1BZR0	Uncharacterized protein	1.232	Up	0.00783	SRGAP2	97.607
Biological Process	GO:0051674	3	localization of cell	0.035557	E1BZR0	Uncharacterized protein	1.232	Up	0.00783	SRGAP2	97.607
Biological Process	GO:0060322	4	head development	0.112598	E1BZR0	Uncharacterized protein	1.232	Up	0.00783	SRGAP2	97.607
Biological Process	GO:0042063	8	gliogenesis	0.0705379	E1BZR0	Uncharacterized protein	1.232	Up	0.00783	SRGAP2	97.607
Biological Process	GO:0008347	9	glial cell migration	0.21745	E1BZR0	Uncharacterized protein	1.232	Up	0.00783	SRGAP2	97.607
Biological Process	GO:0030900	9	forebrain development	0.0394484	E1BZR0	Uncharacterized protein	1.232	Up	0.00783	SRGAP2	97.607
Biological Process	GO:0021885	10	forebrain cell migration	0.21745	E1BZR0	Uncharacterized protein	1.232	Up	0.00783	SRGAP2	97.607
Biological Process	GO:0021799	14	cerebral cortex radially oriented cell migration	0.167946	E1BZR0	Uncharacterized protein	1.232	Up	0.00783	SRGAP2	97.607
Biological Process	GO:0021801	15	cerebral cortex radial glia guided migration	0.142041	E1BZR0	Uncharacterized protein	1.232	Up	0.00783	SRGAP2	97.607
Biological Process	GO:0021987	12	cerebral cortex development	0.0415709	E1BZR0	Uncharacterized protein	1.232	Up	0.00783	SRGAP2	97.607
Biological Process	GO:0021795	13	cerebral cortex cell migration	0.21745	E1BZR0	Uncharacterized protein	1.232	Up	0.00783	SRGAP2	97.607
Biological Process	GO:0007417	7	central nervous system development	0.157939	E1BZR0	Uncharacterized protein	1.232	Up	0.00783	SRGAP2	97.607
Biological Process	GO:0030031	5	cell projection assembly	0.0787207	E1BZR0	Uncharacterized protein	1.232	Up	0.00783	SRGAP2	97.607
Biological Process	GO:0048870	5	cell motility	0.035557	E1BZR0	Uncharacterized protein	1.232	Up	0.00783	SRGAP2	97.607
Biological Process	GO:0016477	6	cell migration	0.0276292	E1BZR0	Uncharacterized protein	1.232	Up	0.00783	SRGAP2	97.607
Biological Process	GO:0007420	8	brain development	0.0926847	E1BZR0	Uncharacterized protein	1.232	Up	0.00783	SRGAP2	97.607
Cellular Component	GO:0032279	4	asymmetric synapse	0.269208	E1BZR0	Uncharacterized protein	1.232	Up	0.00783	SRGAP2	97.607
Cellular Component	GO:0032279	4	asymmetric synapse	0.218792	E1BZR0	Uncharacterized protein	1.365	Up	0.000962	SRGAP2	97.607
Biological Process	GO:0046847	6	filopodium assembly	0.21906	E1BZR0	Uncharacterized protein	1.365	Up	0.000962	SRGAP2	97.607
Cellular Component	GO:0098984	3	neuron to neuron synapse	0.218792	E1BZR0	Uncharacterized protein	1.365	Up	0.000962	SRGAP2	97.607
Cellular Component	GO:0014069	6	postsynaptic density	0.218792	E1BZR0	Uncharacterized protein	1.365	Up	0.000962	SRGAP2	97.607
Cellular Component	GO:0099572	5	postsynaptic specialization	0.218792	E1BZR0	Uncharacterized protein	1.365	Up	0.000962	SRGAP2	97.607
Cellular Component	GO:0005911	3	cell-cell junction	0.0434509	Q2KN97	Cytospin-A	1.231	Up	0.0104	SPECC1L	124.91
Cellular Component	GO:0031012	4	extracellular matrix	0.00599909	A0A1L1RKN2	SPARC	1.664	Up	2.73e-05	SPARC	24.584
Cellular Component	GO:0005578	5	proteinaceous extracellular matrix	0.00512393	A0A1L1RKN2	SPARC	1.664	Up	2.73e-05	SPARC	24.584
Biological Process	GO:0051170	8	nuclear import	0.22675	Q5ZI43	Snurportin-1	1.491	Up	0.0334	SNUPN	40.742
Biological Process	GO:0006606	10	protein import into nucleus	0.209544	Q5ZI43	Snurportin-1	1.491	Up	0.0334	SNUPN	40.742
Biological Process	GO:0044744	9	protein targeting to nucleus	0.209544	Q5ZI43	Snurportin-1	1.491	Up	0.0334	SNUPN	40.742
Biological Process	GO:1902593	9	single-organism nuclear import	0.22675	Q5ZI43	Snurportin-1	1.491	Up	0.0334	SNUPN	40.742
Biological Process	GO:0043516	9	regulation of DNA damage response, signal transduction by p53 class mediator	0.438524	E1C5V0	N-lysine methyltransferase SMYD2	1.600	Up	0.00706	SMYD2	49.947
Biological Process	GO:1901796	8	regulation of signal transduction by p53 class mediator	0.483001	E1C5V0	N-lysine methyltransferase SMYD2	1.600	Up	0.00706	SMYD2	49.947
Molecular Function	GO:0070063	5	RNA polymerase binding	0.40303	E1C5V0	N-lysine methyltransferase SMYD2	1.600	Up	0.00706	SMYD2	49.947
Molecular Function	GO:0000993	7	RNA polymerase II core binding	0.591319	E1C5V0	N-lysine methyltransferase SMYD2	1.600	Up	0.00706	SMYD2	49.947
Biological Process	GO:0045639	8	positive regulation of myeloid cell differentiation	0.628426	E1BX68	Uncharacterized protein	1.265	Up	0.00123	SMAP1	48.258
Molecular Function	GO:0008013	4	beta-catenin binding	0.0764585	F1NQR2	Na(+)/H(+) exchange regulatory cofactor NHE-RF	1.245	Up	0.0434	SLC9A3R2	39.04
Molecular Function	GO:0032947	4	protein complex scaffold	0.553028	F1NQR2	Na(+)/H(+) exchange regulatory cofactor NHE-RF	1.245	Up	0.0434	SLC9A3R2	39.04
Biological Process	GO:0016055	8	Wnt signaling pathway	0.625933	Q5ZM14	Na(+)/H(+) exchange regulatory cofactor NHE-RF1	1.748	Up	4.38e-05	SLC9A3R1	35.805
Biological Process	GO:0046903	6	secretion	0.159581	Q5ZM14	Na(+)/H(+) exchange regulatory cofactor NHE-RF1	1.748	Up	4.38e-05	SLC9A3R1	35.805
Biological Process	GO:0014066	8	regulation of phosphatidylinositol 3-kinase signaling	0.264027	Q5ZM14	Na(+)/H(+) exchange regulatory cofactor NHE-RF1	1.748	Up	4.38e-05	SLC9A3R1	35.805
Biological Process	GO:0040012	4	regulation of locomotion	0.00226331	Q5ZM14	Na(+)/H(+) exchange regulatory cofactor NHE-RF1	1.748	Up	4.38e-05	SLC9A3R1	35.805
Biological Process	GO:0043549	9	regulation of kinase activity	0.0995138	Q5ZM14	Na(+)/H(+) exchange regulatory cofactor NHE-RF1	1.748	Up	4.38e-05	SLC9A3R1	35.805
Biological Process	GO:0051270	5	regulation of cellular component movement	0.00629811	Q5ZM14	Na(+)/H(+) exchange regulatory cofactor NHE-RF1	1.748	Up	4.38e-05	SLC9A3R1	35.805
Biological Process	GO:2000145	6	regulation of cell motility	0.00411595	Q5ZM14	Na(+)/H(+) exchange regulatory cofactor NHE-RF1	1.748	Up	4.38e-05	SLC9A3R1	35.805
Cellular Component	GO:0098590	7	plasma membrane region	0.137591	Q5ZM14	Na(+)/H(+) exchange regulatory cofactor NHE-RF1	1.748	Up	4.38e-05	SLC9A3R1	35.805
Biological Process	GO:0015711	7	organic anion transport	0.287351	Q5ZM14	Na(+)/H(+) exchange regulatory cofactor NHE-RF1	1.748	Up	4.38e-05	SLC9A3R1	35.805
Biological Process	GO:0015849	6	organic acid transport	0.105543	Q5ZM14	Na(+)/H(+) exchange regulatory cofactor NHE-RF1	1.748	Up	4.38e-05	SLC9A3R1	35.805
Biological Process	GO:0040013	5	negative regulation of locomotion	0.046331	Q5ZM14	Na(+)/H(+) exchange regulatory cofactor NHE-RF1	1.748	Up	4.38e-05	SLC9A3R1	35.805
Biological Process	GO:0051271	6	negative regulation of cellular component movement	0.173152	Q5ZM14	Na(+)/H(+) exchange regulatory cofactor NHE-RF1	1.748	Up	4.38e-05	SLC9A3R1	35.805
Biological Process	GO:2000146	7	negative regulation of cell motility	0.162343	Q5ZM14	Na(+)/H(+) exchange regulatory cofactor NHE-RF1	1.748	Up	4.38e-05	SLC9A3R1	35.805
Biological Process	GO:0015718	9	monocarboxylic acid transport	0.424368	Q5ZM14	Na(+)/H(+) exchange regulatory cofactor NHE-RF1	1.748	Up	4.38e-05	SLC9A3R1	35.805
Biological Process	GO:0198738	5	cell-cell signaling by wnt	0.625933	Q5ZM14	Na(+)/H(+) exchange regulatory cofactor NHE-RF1	1.748	Up	4.38e-05	SLC9A3R1	35.805
Biological Process	GO:0007267	4	cell-cell signaling	0.0619541	Q5ZM14	Na(+)/H(+) exchange regulatory cofactor NHE-RF1	1.748	Up	4.38e-05	SLC9A3R1	35.805
Biological Process	GO:0046942	8	carboxylic acid transport	0.0992998	Q5ZM14	Na(+)/H(+) exchange regulatory cofactor NHE-RF1	1.748	Up	4.38e-05	SLC9A3R1	35.805
Molecular Function	GO:0015291	5	secondary active transmembrane transporter activity	0.514779	F1NEI2	Uncharacterized protein	1.435	Up	0.00593	SLC7A5	55.937
Biological Process	GO:0015711	7	organic anion transport	0.287351	F1NEI2	Uncharacterized protein	1.435	Up	0.00593	SLC7A5	55.937
Molecular Function	GO:0008514	7	organic anion transmembrane transporter activity	0.570011	F1NEI2	Uncharacterized protein	1.435	Up	0.00593	SLC7A5	55.937
Biological Process	GO:0015849	6	organic acid transport	0.105543	F1NEI2	Uncharacterized protein	1.435	Up	0.00593	SLC7A5	55.937
Molecular Function	GO:0005342	5	organic acid transmembrane transporter activity	0.484575	F1NEI2	Uncharacterized protein	1.435	Up	0.00593	SLC7A5	55.937
Biological Process	GO:1903825	7	organic acid transmembrane transport	0.424368	F1NEI2	Uncharacterized protein	1.435	Up	0.00593	SLC7A5	55.937
Biological Process	GO:0015807	10	L-amino acid transport	0.193075	F1NEI2	Uncharacterized protein	1.435	Up	0.00593	SLC7A5	55.937
Molecular Function	GO:0015179	10	L-amino acid transmembrane transporter activity	0.139625	F1NEI2	Uncharacterized protein	1.435	Up	0.00593	SLC7A5	55.937
Biological Process	GO:1902475	11	L-alpha-amino acid transmembrane transport	0.0878033	F1NEI2	Uncharacterized protein	1.435	Up	0.00593	SLC7A5	55.937
Cellular Component	GO:0031226	7	intrinsic component of plasma membrane	0.014821	F1NEI2	Uncharacterized protein	1.435	Up	0.00593	SLC7A5	55.937
Cellular Component	GO:0005887	8	integral component of plasma membrane	0.01153	F1NEI2	Uncharacterized protein	1.435	Up	0.00593	SLC7A5	55.937
Biological Process	GO:0046942	8	carboxylic acid transport	0.0992998	F1NEI2	Uncharacterized protein	1.435	Up	0.00593	SLC7A5	55.937
Molecular Function	GO:0046943	8	carboxylic acid transmembrane transporter activity	0.452503	F1NEI2	Uncharacterized protein	1.435	Up	0.00593	SLC7A5	55.937
Biological Process	GO:1905039	9	carboxylic acid transmembrane transport	0.406399	F1NEI2	Uncharacterized protein	1.435	Up	0.00593	SLC7A5	55.937
Molecular Function	GO:0008509	6	anion transmembrane transporter activity	0.428716	F1NEI2	Uncharacterized protein	1.435	Up	0.00593	SLC7A5	55.937
Biological Process	GO:0098656	7	anion transmembrane transport	0.285038	F1NEI2	Uncharacterized protein	1.435	Up	0.00593	SLC7A5	55.937
Biological Process	GO:0006865	9	amino acid transport	0.387873	F1NEI2	Uncharacterized protein	1.435	Up	0.00593	SLC7A5	55.937
Molecular Function	GO:0015171	9	amino acid transmembrane transporter activity	0.323824	F1NEI2	Uncharacterized protein	1.435	Up	0.00593	SLC7A5	55.937
Biological Process	GO:0003333	10	amino acid transmembrane transport	0.328781	F1NEI2	Uncharacterized protein	1.435	Up	0.00593	SLC7A5	55.937
Molecular Function	GO:0022804	4	active transmembrane transporter activity	0.175471	F1NEI2	Uncharacterized protein	1.435	Up	0.00593	SLC7A5	55.937
Biological Process	GO:0003333	10	amino acid transmembrane transport	0.0774738	F1NEI2	Uncharacterized protein	1.315	Up	0.0265	SLC7A5	55.937
Molecular Function	GO:0015171	9	amino acid transmembrane transporter activity	0.0933249	F1NEI2	Uncharacterized protein	1.315	Up	0.0265	SLC7A5	55.937
Biological Process	GO:0006865	9	amino acid transport	0.127573	F1NEI2	Uncharacterized protein	1.315	Up	0.0265	SLC7A5	55.937
Biological Process	GO:1905039	9	carboxylic acid transmembrane transport	0.146305	F1NEI2	Uncharacterized protein	1.315	Up	0.0265	SLC7A5	55.937
Molecular Function	GO:0046943	8	carboxylic acid transmembrane transporter activity	0.241646	F1NEI2	Uncharacterized protein	1.315	Up	0.0265	SLC7A5	55.937
Biological Process	GO:1902475	11	L-alpha-amino acid transmembrane transport	0.21906	F1NEI2	Uncharacterized protein	1.315	Up	0.0265	SLC7A5	55.937
Molecular Function	GO:0015179	10	L-amino acid transmembrane transporter activity	0.0613368	F1NEI2	Uncharacterized protein	1.315	Up	0.0265	SLC7A5	55.937
Biological Process	GO:0015807	10	L-amino acid transport	0.10048	F1NEI2	Uncharacterized protein	1.315	Up	0.0265	SLC7A5	55.937
Molecular Function	GO:0015175	10	neutral amino acid transmembrane transporter activity	0.300731	F1NEI2	Uncharacterized protein	1.315	Up	0.0265	SLC7A5	55.937
Biological Process	GO:0015804	10	neutral amino acid transport	0.280869	F1NEI2	Uncharacterized protein	1.315	Up	0.0265	SLC7A5	55.937
Biological Process	GO:1903825	7	organic acid transmembrane transport	0.165863	F1NEI2	Uncharacterized protein	1.315	Up	0.0265	SLC7A5	55.937
Molecular Function	GO:0005342	5	organic acid transmembrane transporter activity	0.289525	F1NEI2	Uncharacterized protein	1.315	Up	0.0265	SLC7A5	55.937
Biological Process	GO:0003333	10	amino acid transmembrane transport	0.0774738	E1BTM6	Uncharacterized protein	1.227	Up	0.0185	SLC38A10	135.89
Molecular Function	GO:0015171	9	amino acid transmembrane transporter activity	0.0933249	E1BTM6	Uncharacterized protein	1.227	Up	0.0185	SLC38A10	135.89
Biological Process	GO:0006865	9	amino acid transport	0.127573	E1BTM6	Uncharacterized protein	1.227	Up	0.0185	SLC38A10	135.89
Biological Process	GO:1905039	9	carboxylic acid transmembrane transport	0.146305	E1BTM6	Uncharacterized protein	1.227	Up	0.0185	SLC38A10	135.89
Molecular Function	GO:0046943	8	carboxylic acid transmembrane transporter activity	0.241646	E1BTM6	Uncharacterized protein	1.227	Up	0.0185	SLC38A10	135.89
Biological Process	GO:1903825	7	organic acid transmembrane transport	0.165863	E1BTM6	Uncharacterized protein	1.227	Up	0.0185	SLC38A10	135.89
Molecular Function	GO:0005342	5	organic acid transmembrane transporter activity	0.289525	E1BTM6	Uncharacterized protein	1.227	Up	0.0185	SLC38A10	135.89
Molecular Function	GO:0015291	5	secondary active transmembrane transporter activity	0.514779	E1C8G2	Amino acid transporter	2.605	Up	0.034	SLC1A6	59.916
Biological Process	GO:0015711	7	organic anion transport	0.287351	E1C8G2	Amino acid transporter	2.605	Up	0.034	SLC1A6	59.916
Molecular Function	GO:0008514	7	organic anion transmembrane transporter activity	0.570011	E1C8G2	Amino acid transporter	2.605	Up	0.034	SLC1A6	59.916
Biological Process	GO:0015849	6	organic acid transport	0.105543	E1C8G2	Amino acid transporter	2.605	Up	0.034	SLC1A6	59.916
Molecular Function	GO:0005342	5	organic acid transmembrane transporter activity	0.484575	E1C8G2	Amino acid transporter	2.605	Up	0.034	SLC1A6	59.916
Biological Process	GO:1903825	7	organic acid transmembrane transport	0.424368	E1C8G2	Amino acid transporter	2.605	Up	0.034	SLC1A6	59.916
Biological Process	GO:0015807	10	L-amino acid transport	0.193075	E1C8G2	Amino acid transporter	2.605	Up	0.034	SLC1A6	59.916
Molecular Function	GO:0015179	10	L-amino acid transmembrane transporter activity	0.139625	E1C8G2	Amino acid transporter	2.605	Up	0.034	SLC1A6	59.916
Biological Process	GO:1902475	11	L-alpha-amino acid transmembrane transport	0.0878033	E1C8G2	Amino acid transporter	2.605	Up	0.034	SLC1A6	59.916
Biological Process	GO:0046942	8	carboxylic acid transport	0.0992998	E1C8G2	Amino acid transporter	2.605	Up	0.034	SLC1A6	59.916
Molecular Function	GO:0046943	8	carboxylic acid transmembrane transporter activity	0.452503	E1C8G2	Amino acid transporter	2.605	Up	0.034	SLC1A6	59.916
Biological Process	GO:1905039	9	carboxylic acid transmembrane transport	0.406399	E1C8G2	Amino acid transporter	2.605	Up	0.034	SLC1A6	59.916
Molecular Function	GO:0008509	6	anion transmembrane transporter activity	0.428716	E1C8G2	Amino acid transporter	2.605	Up	0.034	SLC1A6	59.916
Biological Process	GO:0098656	7	anion transmembrane transport	0.285038	E1C8G2	Amino acid transporter	2.605	Up	0.034	SLC1A6	59.916
Biological Process	GO:0006865	9	amino acid transport	0.387873	E1C8G2	Amino acid transporter	2.605	Up	0.034	SLC1A6	59.916
Molecular Function	GO:0015171	9	amino acid transmembrane transporter activity	0.323824	E1C8G2	Amino acid transporter	2.605	Up	0.034	SLC1A6	59.916
Biological Process	GO:0003333	10	amino acid transmembrane transport	0.328781	E1C8G2	Amino acid transporter	2.605	Up	0.034	SLC1A6	59.916
Molecular Function	GO:0022804	4	active transmembrane transporter activity	0.175471	E1C8G2	Amino acid transporter	2.605	Up	0.034	SLC1A6	59.916
Biological Process	GO:0003333	10	amino acid transmembrane transport	0.0774738	E1C8G2	Amino acid transporter	2.641	Up	0.0339	SLC1A6	59.916
Molecular Function	GO:0015171	9	amino acid transmembrane transporter activity	0.0933249	E1C8G2	Amino acid transporter	2.641	Up	0.0339	SLC1A6	59.916
Biological Process	GO:0006865	9	amino acid transport	0.127573	E1C8G2	Amino acid transporter	2.641	Up	0.0339	SLC1A6	59.916
Biological Process	GO:1905039	9	carboxylic acid transmembrane transport	0.146305	E1C8G2	Amino acid transporter	2.641	Up	0.0339	SLC1A6	59.916
Molecular Function	GO:0046943	8	carboxylic acid transmembrane transporter activity	0.241646	E1C8G2	Amino acid transporter	2.641	Up	0.0339	SLC1A6	59.916
Biological Process	GO:1902475	11	L-alpha-amino acid transmembrane transport	0.21906	E1C8G2	Amino acid transporter	2.641	Up	0.0339	SLC1A6	59.916
Molecular Function	GO:0015179	10	L-amino acid transmembrane transporter activity	0.0613368	E1C8G2	Amino acid transporter	2.641	Up	0.0339	SLC1A6	59.916
Biological Process	GO:0015807	10	L-amino acid transport	0.10048	E1C8G2	Amino acid transporter	2.641	Up	0.0339	SLC1A6	59.916
Biological Process	GO:1903825	7	organic acid transmembrane transport	0.165863	E1C8G2	Amino acid transporter	2.641	Up	0.0339	SLC1A6	59.916
Molecular Function	GO:0005342	5	organic acid transmembrane transporter activity	0.289525	E1C8G2	Amino acid transporter	2.641	Up	0.0339	SLC1A6	59.916
Molecular Function	GO:0015293	6	symporter activity	0.24115	E1C8G2	Amino acid transporter	2.641	Up	0.0339	SLC1A6	59.916
Biological Process	GO:0003333	10	amino acid transmembrane transport	0.0774738	E1BRV6	Amino acid transporter	1.332	Up	0.00867	SLC1A4	55.685
Molecular Function	GO:0015171	9	amino acid transmembrane transporter activity	0.0933249	E1BRV6	Amino acid transporter	1.332	Up	0.00867	SLC1A4	55.685
Biological Process	GO:0006865	9	amino acid transport	0.127573	E1BRV6	Amino acid transporter	1.332	Up	0.00867	SLC1A4	55.685
Biological Process	GO:1905039	9	carboxylic acid transmembrane transport	0.146305	E1BRV6	Amino acid transporter	1.332	Up	0.00867	SLC1A4	55.685
Molecular Function	GO:0046943	8	carboxylic acid transmembrane transporter activity	0.241646	E1BRV6	Amino acid transporter	1.332	Up	0.00867	SLC1A4	55.685
Biological Process	GO:1902476	9	chloride transmembrane transport	0.628426	E1BRV6	Amino acid transporter	1.332	Up	0.00867	SLC1A4	55.685
Molecular Function	GO:0015179	10	L-amino acid transmembrane transporter activity	0.0613368	E1BRV6	Amino acid transporter	1.332	Up	0.00867	SLC1A4	55.685
Biological Process	GO:0015807	10	L-amino acid transport	0.10048	E1BRV6	Amino acid transporter	1.332	Up	0.00867	SLC1A4	55.685
Molecular Function	GO:0015175	10	neutral amino acid transmembrane transporter activity	0.300731	E1BRV6	Amino acid transporter	1.332	Up	0.00867	SLC1A4	55.685
Biological Process	GO:0015804	10	neutral amino acid transport	0.280869	E1BRV6	Amino acid transporter	1.332	Up	0.00867	SLC1A4	55.685
Biological Process	GO:1903825	7	organic acid transmembrane transport	0.165863	E1BRV6	Amino acid transporter	1.332	Up	0.00867	SLC1A4	55.685
Molecular Function	GO:0005342	5	organic acid transmembrane transporter activity	0.289525	E1BRV6	Amino acid transporter	1.332	Up	0.00867	SLC1A4	55.685
Molecular Function	GO:0015293	6	symporter activity	0.24115	E1BRV6	Amino acid transporter	1.332	Up	0.00867	SLC1A4	55.685
Biological Process	GO:0006884	7	cell volume homeostasis	0.0531521	A0A1D5P9V5	Uncharacterized protein	1.363	Up	0.00584	SLC12A7	125.21
Biological Process	GO:1902476	9	chloride transmembrane transport	0.628426	A0A1D5P9V5	Uncharacterized protein	1.363	Up	0.00584	SLC12A7	125.21
Biological Process	GO:0008361	6	regulation of cell size	0.103192	A0A1D5P9V5	Uncharacterized protein	1.363	Up	0.00584	SLC12A7	125.21
Molecular Function	GO:0015293	6	symporter activity	0.24115	A0A1D5P9V5	Uncharacterized protein	1.363	Up	0.00584	SLC12A7	125.21
Biological Process	GO:0032446	9	protein modification by small protein conjugation	0.00141603	Q5ZKF5	S-phase kinase-associated protein 1	1.331	Up	0.000313	SKP1	18.658
Biological Process	GO:0070647	8	protein modification by small protein conjugation or removal	0.000177439	Q5ZKF5	S-phase kinase-associated protein 1	1.331	Up	0.000313	SKP1	18.658
Biological Process	GO:0016567	10	protein ubiquitination	0.000609207	Q5ZKF5	S-phase kinase-associated protein 1	1.331	Up	0.000313	SKP1	18.658
Biological Process	GO:0006974	5	cellular response to DNA damage stimulus	0.0012732	F1P555	Uncharacterized protein	1.217	Up	0.000142	SFPQ	69.532
Biological Process	GO:0000724	10	double-strand break repair via homologous recombination	0.628426	F1P555	Uncharacterized protein	1.217	Up	0.000142	SFPQ	69.532
Cellular Component	GO:0031012	4	extracellular matrix	0.00599909	F1P555	Uncharacterized protein	1.217	Up	0.000142	SFPQ	69.532
Molecular Function	GO:0042826	5	histone deacetylase binding	0.433695	F1P555	Uncharacterized protein	1.217	Up	0.000142	SFPQ	69.532
Biological Process	GO:0070932	11	histone H3 deacetylation	0.483001	F1P555	Uncharacterized protein	1.217	Up	0.000142	SFPQ	69.532
Cellular Component	GO:0042382	14	paraspeckles	0.284279	F1P555	Uncharacterized protein	1.217	Up	0.000142	SFPQ	69.532
Biological Process	GO:0045787	6	positive regulation of cell cycle	0.0326601	F1P555	Uncharacterized protein	1.217	Up	0.000142	SFPQ	69.532
Biological Process	GO:0000725	9	recombinational repair	0.628426	F1P555	Uncharacterized protein	1.217	Up	0.000142	SFPQ	69.532
Biological Process	GO:0042752	4	regulation of circadian rhythm	0.523963	F1P555	Uncharacterized protein	1.217	Up	0.000142	SFPQ	69.532
Biological Process	GO:1902175	10	regulation of oxidative stress-induced intrinsic apoptotic signaling pathway	0.561688	F1P555	Uncharacterized protein	1.217	Up	0.000142	SFPQ	69.532
Biological Process	GO:0007063	9	regulation of sister chromatid cohesion	0.337799	F1P555	Uncharacterized protein	1.217	Up	0.000142	SFPQ	69.532
Biological Process	GO:0006417	8	regulation of translation	0.0136659	Q5F3Q6	O-phosphoseryl-tRNA(Sec) selenium transferase	1.226	Up	0.0329	SEPSECS	53.841
Molecular Function	GO:0000049	6	tRNA binding	0.289525	Q5F3Q6	O-phosphoseryl-tRNA(Sec) selenium transferase	1.226	Up	0.0329	SEPSECS	53.841
Biological Process	GO:0045444	6	fat cell differentiation	0.00483971	Q5ZKE5	45 kDa calcium-binding protein	1.925	Up	4.54e-05	SDF4	41.907
Biological Process	GO:0072330	9	monocarboxylic acid biosynthetic process	0.316727	A0A1D5PC75	Uncharacterized protein	1.529	Up	0.0215	SCD	40.393
Biological Process	GO:0034605	6	cellular response to heat	0.244481	E1BRR4	Scavenger receptor class A member 5	2.595	Up	0.0494	SCARA5	48.762
Biological Process	GO:0044786	10	cell cycle DNA replication	0.21906	Q5ZJN1	Protein RTF2 homolog	1.324	Up	0.0107	RTFDC1	34.222
Biological Process	GO:0006260	8	DNA replication	0.0364509	Q5ZJN1	Protein RTF2 homolog	1.324	Up	0.0107	RTFDC1	34.222
Biological Process	GO:0006261	9	DNA-dependent DNA replication	0.000803133	Q5ZJN1	Protein RTF2 homolog	1.324	Up	0.0107	RTFDC1	34.222
Biological Process	GO:0033260	11	nuclear DNA replication	0.21906	Q5ZJN1	Protein RTF2 homolog	1.324	Up	0.0107	RTFDC1	34.222
Biological Process	GO:2000241	4	regulation of reproductive process	0.0502385	Q5ZJN1	Protein RTF2 homolog	1.324	Up	0.0107	RTFDC1	34.222
Biological Process	GO:0022613	4	ribonucleoprotein complex biogenesis	0.000550174	A0A1D5P6R9	Uncharacterized protein	1.590	Up	0.000685	RRS1	37.375
Biological Process	GO:0042254	5	ribosome biogenesis	0.000723917	A0A1D5P6R9	Uncharacterized protein	1.590	Up	0.000685	RRS1	37.375
Biological Process	GO:0071347	7	cellular response to interleukin-1	0.438524	Q5F3L1	Ribosomal protein S6 kinase alpha-5	1.377	Up	0.00145	RPS6KA5	89.039
Biological Process	GO:0019221	7	cytokine-mediated signaling pathway	0.138676	Q5F3L1	Ribosomal protein S6 kinase alpha-5	1.377	Up	0.00145	RPS6KA5	89.039
Biological Process	GO:0016572	9	histone phosphorylation	0.280869	Q5F3L1	Ribosomal protein S6 kinase alpha-5	1.377	Up	0.00145	RPS6KA5	89.039
Biological Process	GO:0018209	9	peptidyl-serine modification	0.164332	Q5F3L1	Ribosomal protein S6 kinase alpha-5	1.377	Up	0.00145	RPS6KA5	89.039
Biological Process	GO:0051092	13	positive regulation of NF-kappaB transcription factor activity	0.0173041	Q5F3L1	Ribosomal protein S6 kinase alpha-5	1.377	Up	0.00145	RPS6KA5	89.039
Biological Process	GO:0051091	12	positive regulation of sequence-specific DNA binding transcription factor activity	0.0129182	Q5F3L1	Ribosomal protein S6 kinase alpha-5	1.377	Up	0.00145	RPS6KA5	89.039
Biological Process	GO:0051090	11	regulation of sequence-specific DNA binding transcription factor activity	0.0291474	Q5F3L1	Ribosomal protein S6 kinase alpha-5	1.377	Up	0.00145	RPS6KA5	89.039
Biological Process	GO:0034097	5	response to cytokine	0.00558162	Q5F3L1	Ribosomal protein S6 kinase alpha-5	1.377	Up	0.00145	RPS6KA5	89.039
Biological Process	GO:0070555	6	response to interleukin-1	0.127186	Q5F3L1	Ribosomal protein S6 kinase alpha-5	1.377	Up	0.00145	RPS6KA5	89.039
Biological Process	GO:0030490	11	maturation of SSU-rRNA	0.0274507	F1NTT2	Uncharacterized protein	1.272	Up	0.0161	RPS28	7.8409
Biological Process	GO:0022613	4	ribonucleoprotein complex biogenesis	0.000550174	F1NTT2	Uncharacterized protein	1.272	Up	0.0161	RPS28	7.8409
Biological Process	GO:0042274	6	ribosomal small subunit biogenesis	0.0071377	F1NTT2	Uncharacterized protein	1.272	Up	0.0161	RPS28	7.8409
Biological Process	GO:0042254	5	ribosome biogenesis	0.000723917	F1NTT2	Uncharacterized protein	1.272	Up	0.0161	RPS28	7.8409
Biological Process	GO:0016072	9	rRNA metabolic process	0.0181831	F1NTT2	Uncharacterized protein	1.272	Up	0.0161	RPS28	7.8409
Biological Process	GO:0006364	10	rRNA processing	0.0102581	F1NTT2	Uncharacterized protein	1.272	Up	0.0161	RPS28	7.8409
Biological Process	GO:0000469	11	cleavage involved in rRNA processing	0.483001	E1BSJ2	40S ribosomal protein S21	1.201	Up	0.0375	RPS21	9.1183
Biological Process	GO:0000478	12	endonucleolytic cleavage involved in rRNA processing	0.280869	E1BSJ2	40S ribosomal protein S21	1.201	Up	0.0375	RPS21	9.1183
Biological Process	GO:0000479	13	endonucleolytic cleavage of tricistronic rRNA transcript (SSU-rRNA, 5.8S rRNA, LSU-rRNA)	0.280869	E1BSJ2	40S ribosomal protein S21	1.201	Up	0.0375	RPS21	9.1183
Biological Process	GO:0000460	11	maturation of 5.8S rRNA	0.214263	E1BSJ2	40S ribosomal protein S21	1.201	Up	0.0375	RPS21	9.1183
Biological Process	GO:0000466	12	maturation of 5.8S rRNA from tricistronic rRNA transcript (SSU-rRNA, 5.8S rRNA, LSU-rRNA)	0.390232	E1BSJ2	40S ribosomal protein S21	1.201	Up	0.0375	RPS21	9.1183
Biological Process	GO:0030490	11	maturation of SSU-rRNA	0.0274507	E1BSJ2	40S ribosomal protein S21	1.201	Up	0.0375	RPS21	9.1183
Biological Process	GO:0000462	12	maturation of SSU-rRNA from tricistronic rRNA transcript (SSU-rRNA, 5.8S rRNA, LSU-rRNA)	0.207002	E1BSJ2	40S ribosomal protein S21	1.201	Up	0.0375	RPS21	9.1183
Biological Process	GO:0022613	4	ribonucleoprotein complex biogenesis	0.000550174	E1BSJ2	40S ribosomal protein S21	1.201	Up	0.0375	RPS21	9.1183
Biological Process	GO:0042274	6	ribosomal small subunit biogenesis	0.0071377	E1BSJ2	40S ribosomal protein S21	1.201	Up	0.0375	RPS21	9.1183
Biological Process	GO:0042254	5	ribosome biogenesis	0.000723917	E1BSJ2	40S ribosomal protein S21	1.201	Up	0.0375	RPS21	9.1183
Biological Process	GO:0016072	9	rRNA metabolic process	0.0181831	E1BSJ2	40S ribosomal protein S21	1.201	Up	0.0375	RPS21	9.1183
Biological Process	GO:0006364	10	rRNA processing	0.0102581	E1BSJ2	40S ribosomal protein S21	1.201	Up	0.0375	RPS21	9.1183
Cellular Component	GO:0044452	12	nucleolar part	0.0713022	F1NRK3	Uncharacterized protein	1.216	Up	0.0218	RPP38	32.375
Cellular Component	GO:0005730	11	nucleolus	9.78827e-06	F1NRK3	Uncharacterized protein	1.216	Up	0.0218	RPP38	32.375
Biological Process	GO:0002181	9	cytoplasmic translation	0.491	E1C653	Uncharacterized protein	1.276	Up	0.0137	RPL22L1	14.383
Biological Process	GO:0002181	9	cytoplasmic translation	0.0906191	E1C653	Uncharacterized protein	1.633	Up	0.00127	RPL22L1	14.383
Biological Process	GO:0071218	7	cellular response to misfolded protein	0.0135075	Q5ZIR9	E3 ubiquitin-protein ligase RNF185	1.968	Up	0.0422	RNF185	20.828
Biological Process	GO:0035967	6	cellular response to topologically incorrect protein	0.00458789	Q5ZIR9	E3 ubiquitin-protein ligase RNF185	1.968	Up	0.0422	RNF185	20.828
Cellular Component	GO:0036513	11	Derlin-1 retrotranslocation complex	0.394569	Q5ZIR9	E3 ubiquitin-protein ligase RNF185	1.968	Up	0.0422	RNF185	20.828
Biological Process	GO:0036503	7	ERAD pathway	0.22675	Q5ZIR9	E3 ubiquitin-protein ligase RNF185	1.968	Up	0.0422	RNF185	20.828
Biological Process	GO:0006515	9	misfolded or incompletely synthesized protein catabolic process	0.00812207	Q5ZIR9	E3 ubiquitin-protein ligase RNF185	1.968	Up	0.0422	RNF185	20.828
Biological Process	GO:0051865	11	protein autoubiquitination	0.0502385	Q5ZIR9	E3 ubiquitin-protein ligase RNF185	1.968	Up	0.0422	RNF185	20.828
Biological Process	GO:0032446	9	protein modification by small protein conjugation	0.00141603	Q5ZIR9	E3 ubiquitin-protein ligase RNF185	1.968	Up	0.0422	RNF185	20.828
Biological Process	GO:0070647	8	protein modification by small protein conjugation or removal	0.000177439	Q5ZIR9	E3 ubiquitin-protein ligase RNF185	1.968	Up	0.0422	RNF185	20.828
Biological Process	GO:0016567	10	protein ubiquitination	0.000609207	Q5ZIR9	E3 ubiquitin-protein ligase RNF185	1.968	Up	0.0422	RNF185	20.828
Biological Process	GO:0042787	11	protein ubiquitination involved in ubiquitin-dependent protein catabolic process	0.116514	Q5ZIR9	E3 ubiquitin-protein ligase RNF185	1.968	Up	0.0422	RNF185	20.828
Biological Process	GO:0051788	6	response to misfolded protein	0.0135075	Q5ZIR9	E3 ubiquitin-protein ligase RNF185	1.968	Up	0.0422	RNF185	20.828
Biological Process	GO:0035966	5	response to topologically incorrect protein	0.00929524	Q5ZIR9	E3 ubiquitin-protein ligase RNF185	1.968	Up	0.0422	RNF185	20.828
Molecular Function	GO:0061630	6	ubiquitin protein ligase activity	0.0307487	Q5ZIR9	E3 ubiquitin-protein ligase RNF185	1.968	Up	0.0422	RNF185	20.828
Molecular Function	GO:1904264	7	ubiquitin protein ligase activity involved in ERAD pathway	0.00232876	Q5ZIR9	E3 ubiquitin-protein ligase RNF185	1.968	Up	0.0422	RNF185	20.828
Molecular Function	GO:0044390	5	ubiquitin-like protein conjugating enzyme binding	0.208413	Q5ZIR9	E3 ubiquitin-protein ligase RNF185	1.968	Up	0.0422	RNF185	20.828
Molecular Function	GO:0061659	5	ubiquitin-like protein ligase activity	0.0307487	Q5ZIR9	E3 ubiquitin-protein ligase RNF185	1.968	Up	0.0422	RNF185	20.828
Molecular Function	GO:0019787	4	ubiquitin-like protein transferase activity	0.000961216	Q5ZIR9	E3 ubiquitin-protein ligase RNF185	1.968	Up	0.0422	RNF185	20.828
Molecular Function	GO:0004842	5	ubiquitin-protein transferase activity	0.000489887	Q5ZIR9	E3 ubiquitin-protein ligase RNF185	1.968	Up	0.0422	RNF185	20.828
Biological Process	GO:0006950	3	response to stress	5.08316e-05	A0A1D5PQI0	Receptor-interacting serine/threonine-protein kinase 2	2.064	Up	5.57e-05	RIPK2	61.526
Biological Process	GO:0045087	5	innate immune response	0.0036087	A0A1D5PQI0	Receptor-interacting serine/threonine-protein kinase 2	2.064	Up	5.57e-05	RIPK2	61.526
Biological Process	GO:0002376	2	immune system process	2.64493e-05	A0A1D5PQI0	Receptor-interacting serine/threonine-protein kinase 2	2.064	Up	5.57e-05	RIPK2	61.526
Biological Process	GO:0006955	3	immune response	2.40271e-07	A0A1D5PQI0	Receptor-interacting serine/threonine-protein kinase 2	2.064	Up	5.57e-05	RIPK2	61.526
Biological Process	GO:0006952	4	defense response	1.2387e-10	A0A1D5PQI0	Receptor-interacting serine/threonine-protein kinase 2	2.064	Up	5.57e-05	RIPK2	61.526
Biological Process	GO:0002250	4	adaptive immune response	0.387873	A0A1D5PQI0	Receptor-interacting serine/threonine-protein kinase 2	2.064	Up	5.57e-05	RIPK2	61.526
Biological Process	GO:0002250	4	adaptive immune response	0.0326856	A0A1D5PQI0	Receptor-interacting serine/threonine-protein kinase 2	1.223	Up	0.00228	RIPK2	61.526
Biological Process	GO:0006952	4	defense response	0.00165594	A0A1D5PQI0	Receptor-interacting serine/threonine-protein kinase 2	1.223	Up	0.00228	RIPK2	61.526
Biological Process	GO:0045087	5	innate immune response	0.0962267	A0A1D5PQI0	Receptor-interacting serine/threonine-protein kinase 2	1.223	Up	0.00228	RIPK2	61.526
Biological Process	GO:0008360	7	regulation of cell shape	0.250113	F1NK52	Uncharacterized protein	1.435	Up	0.0244	RHOJ	23.85
Biological Process	GO:0006767	6	water-soluble vitamin metabolic process	0.0346873	F1NPC5	Uncharacterized protein	1.284	Up	0.00164	RFK	17.55
Biological Process	GO:0006766	5	vitamin metabolic process	0.0415709	F1NPC5	Uncharacterized protein	1.284	Up	0.00164	RFK	17.55
Cellular Component	GO:0005730	11	nucleolus	9.78827e-06	F1P1R2	Uncharacterized protein	1.258	Up	0.00141	RBM19	107.87
Biological Process	GO:0045995	6	regulation of embryonic development	0.596431	F1P1R2	Uncharacterized protein	1.258	Up	0.00141	RBM19	107.87
Cellular Component	GO:0031235	8	intrinsic component of the cytoplasmic side of the plasma membrane	0.221837	F1NF56	Uncharacterized protein	1.278	Up	0.0305	RASA4	89.284
Biological Process	GO:0046580	10	negative regulation of Ras protein signal transduction	0.628426	F1NF56	Uncharacterized protein	1.278	Up	0.0305	RASA4	89.284
Biological Process	GO:0051058	9	negative regulation of small GTPase mediated signal transduction	0.628426	F1NF56	Uncharacterized protein	1.278	Up	0.0305	RASA4	89.284
Cellular Component	GO:0031235	8	intrinsic component of the cytoplasmic side of the plasma membrane	0.221837	F1NCI3	Uncharacterized protein	1.222	Up	0.0381	RASA1	124.38
Biological Process	GO:0046580	10	negative regulation of Ras protein signal transduction	0.628426	F1NCI3	Uncharacterized protein	1.222	Up	0.0381	RASA1	124.38
Biological Process	GO:0051058	9	negative regulation of small GTPase mediated signal transduction	0.628426	F1NCI3	Uncharacterized protein	1.222	Up	0.0381	RASA1	124.38
Cellular Component	GO:0099023	3	tethering complex	0.100846	E1BVT0	Uncharacterized protein	1.272	Up	0.0206	RALB	23.348
Biological Process	GO:0006950	3	response to stress	5.08316e-05	E1BVT0	Uncharacterized protein	1.272	Up	0.0206	RALB	23.348
Biological Process	GO:0042594	6	response to starvation	0.491	E1BVT0	Uncharacterized protein	1.272	Up	0.0206	RALB	23.348
Biological Process	GO:0010033	4	response to organic substance	0.0044662	E1BVT0	Uncharacterized protein	1.272	Up	0.0206	RALB	23.348
Biological Process	GO:0014070	5	response to organic cyclic compound	0.195637	E1BVT0	Uncharacterized protein	1.272	Up	0.0206	RALB	23.348
Biological Process	GO:0031667	5	response to nutrient levels	0.25113	E1BVT0	Uncharacterized protein	1.272	Up	0.0206	RALB	23.348
Biological Process	GO:0009991	4	response to extracellular stimulus	0.285038	E1BVT0	Uncharacterized protein	1.272	Up	0.0206	RALB	23.348
Biological Process	GO:0009605	3	response to external stimulus	9.64381e-07	E1BVT0	Uncharacterized protein	1.272	Up	0.0206	RALB	23.348
Biological Process	GO:0042221	3	response to chemical	0.000895059	E1BVT0	Uncharacterized protein	1.272	Up	0.0206	RALB	23.348
Biological Process	GO:0016241	8	regulation of macroautophagy	0.535894	E1BVT0	Uncharacterized protein	1.272	Up	0.0206	RALB	23.348
Biological Process	GO:0043549	9	regulation of kinase activity	0.0995138	E1BVT0	Uncharacterized protein	1.272	Up	0.0206	RALB	23.348
Biological Process	GO:0051347	6	positive regulation of transferase activity	0.100415	E1BVT0	Uncharacterized protein	1.272	Up	0.0206	RALB	23.348
Biological Process	GO:0071902	12	positive regulation of protein serine/threonine kinase activity	0.318805	E1BVT0	Uncharacterized protein	1.272	Up	0.0206	RALB	23.348
Biological Process	GO:0045860	11	positive regulation of protein kinase activity	0.121131	E1BVT0	Uncharacterized protein	1.272	Up	0.0206	RALB	23.348
Biological Process	GO:0042327	9	positive regulation of phosphorylation	0.0769155	E1BVT0	Uncharacterized protein	1.272	Up	0.0206	RALB	23.348
Biological Process	GO:0033674	10	positive regulation of kinase activity	0.0589599	E1BVT0	Uncharacterized protein	1.272	Up	0.0206	RALB	23.348
Cellular Component	GO:0000145	11	exocyst	0.0726213	E1BVT0	Uncharacterized protein	1.272	Up	0.0206	RALB	23.348
Cellular Component	GO:0099568	8	cytoplasmic region	0.185494	E1BVT0	Uncharacterized protein	1.272	Up	0.0206	RALB	23.348
Biological Process	GO:0009267	7	cellular response to starvation	0.458701	E1BVT0	Uncharacterized protein	1.272	Up	0.0206	RALB	23.348
Biological Process	GO:0071310	5	cellular response to organic substance	0.011411	E1BVT0	Uncharacterized protein	1.272	Up	0.0206	RALB	23.348
Biological Process	GO:0031669	6	cellular response to nutrient levels	0.491	E1BVT0	Uncharacterized protein	1.272	Up	0.0206	RALB	23.348
Biological Process	GO:0031668	5	cellular response to extracellular stimulus	0.535894	E1BVT0	Uncharacterized protein	1.272	Up	0.0206	RALB	23.348
Biological Process	GO:0071496	4	cellular response to external stimulus	0.602144	E1BVT0	Uncharacterized protein	1.272	Up	0.0206	RALB	23.348
Biological Process	GO:0070887	4	cellular response to chemical stimulus	0.00121753	E1BVT0	Uncharacterized protein	1.272	Up	0.0206	RALB	23.348
Cellular Component	GO:0044448	10	cell cortex part	0.0951435	E1BVT0	Uncharacterized protein	1.272	Up	0.0206	RALB	23.348
Cellular Component	GO:0005938	9	cell cortex	0.150906	E1BVT0	Uncharacterized protein	1.272	Up	0.0206	RALB	23.348
Biological Process	GO:0006974	5	cellular response to DNA damage stimulus	0.0012732	F1N9B7	Uncharacterized protein	1.270	Up	0.0409	RAD23B	40.975
Biological Process	GO:1903362	8	regulation of cellular protein catabolic process	0.0672801	F1N9B7	Uncharacterized protein	1.270	Up	0.0409	RAD23B	40.975
Biological Process	GO:0061136	10	regulation of proteasomal protein catabolic process	0.0753028	F1N9B7	Uncharacterized protein	1.270	Up	0.0409	RAD23B	40.975
Biological Process	GO:0032434	11	regulation of proteasomal ubiquitin-dependent protein catabolic process	0.0572777	F1N9B7	Uncharacterized protein	1.270	Up	0.0409	RAD23B	40.975
Biological Process	GO:1903050	9	regulation of proteolysis involved in cellular protein catabolic process	0.100872	F1N9B7	Uncharacterized protein	1.270	Up	0.0409	RAD23B	40.975
Biological Process	GO:0099537	6	trans-synaptic signaling	0.563615	O93466	GTPase cRac1B	1.215	Up	0.0473	RAC3	21.356
Biological Process	GO:0001894	6	tissue homeostasis	0.458701	O93466	GTPase cRac1B	1.215	Up	0.0473	RAC3	21.356
Biological Process	GO:0099536	5	synaptic signaling	0.563615	O93466	GTPase cRac1B	1.215	Up	0.0473	RAC3	21.356
Biological Process	GO:1900024	8	regulation of substrate adhesion-dependent cell spreading	0.286273	O93466	GTPase cRac1B	1.215	Up	0.0473	RAC3	21.356
Biological Process	GO:0010810	5	regulation of cell-substrate adhesion	0.576853	O93466	GTPase cRac1B	1.215	Up	0.0473	RAC3	21.356
Biological Process	GO:0033628	5	regulation of cell adhesion mediated by integrin	0.21745	O93466	GTPase cRac1B	1.215	Up	0.0473	RAC3	21.356
Biological Process	GO:0030155	4	regulation of cell adhesion	0.0965101	O93466	GTPase cRac1B	1.215	Up	0.0473	RAC3	21.356
Biological Process	GO:1900026	9	positive regulation of substrate adhesion-dependent cell spreading	0.264027	O93466	GTPase cRac1B	1.215	Up	0.0473	RAC3	21.356
Biological Process	GO:0010811	6	positive regulation of cell-substrate adhesion	0.424368	O93466	GTPase cRac1B	1.215	Up	0.0473	RAC3	21.356
Biological Process	GO:0010770	8	positive regulation of cell morphogenesis involved in differentiation	0.458701	O93466	GTPase cRac1B	1.215	Up	0.0473	RAC3	21.356
Biological Process	GO:0033630	6	positive regulation of cell adhesion mediated by integrin	0.142041	O93466	GTPase cRac1B	1.215	Up	0.0473	RAC3	21.356
Biological Process	GO:0045785	5	positive regulation of cell adhesion	0.138903	O93466	GTPase cRac1B	1.215	Up	0.0473	RAC3	21.356
Cellular Component	GO:0043025	6	neuronal cell body	0.537551	O93466	GTPase cRac1B	1.215	Up	0.0473	RAC3	21.356
Biological Process	GO:0031175	11	neuron projection development	0.220957	O93466	GTPase cRac1B	1.215	Up	0.0473	RAC3	21.356
Biological Process	GO:0050885	6	neuromuscular process controlling balance	0.21745	O93466	GTPase cRac1B	1.215	Up	0.0473	RAC3	21.356
Biological Process	GO:0050905	5	neuromuscular process	0.307851	O93466	GTPase cRac1B	1.215	Up	0.0473	RAC3	21.356
Biological Process	GO:0048871	5	multicellular organismal homeostasis	0.589692	O93466	GTPase cRac1B	1.215	Up	0.0473	RAC3	21.356
Biological Process	GO:0048872	5	homeostasis of number of cells	0.0221137	O93466	GTPase cRac1B	1.215	Up	0.0473	RAC3	21.356
Biological Process	GO:0060322	4	head development	0.112598	O93466	GTPase cRac1B	1.215	Up	0.0473	RAC3	21.356
Biological Process	GO:0030900	9	forebrain development	0.0394484	O93466	GTPase cRac1B	1.215	Up	0.0473	RAC3	21.356
Biological Process	GO:0007268	8	chemical synaptic transmission	0.549966	O93466	GTPase cRac1B	1.215	Up	0.0473	RAC3	21.356
Biological Process	GO:0007417	7	central nervous system development	0.157939	O93466	GTPase cRac1B	1.215	Up	0.0473	RAC3	21.356
Biological Process	GO:0007267	4	cell-cell signaling	0.0619541	O93466	GTPase cRac1B	1.215	Up	0.0473	RAC3	21.356
Biological Process	GO:0030031	5	cell projection assembly	0.0787207	O93466	GTPase cRac1B	1.215	Up	0.0473	RAC3	21.356
Cellular Component	GO:0044297	4	cell body	0.278729	O93466	GTPase cRac1B	1.215	Up	0.0473	RAC3	21.356
Biological Process	GO:0007420	8	brain development	0.0926847	O93466	GTPase cRac1B	1.215	Up	0.0473	RAC3	21.356
Biological Process	GO:0098916	7	anterograde trans-synaptic signaling	0.549966	O93466	GTPase cRac1B	1.215	Up	0.0473	RAC3	21.356
Biological Process	GO:0031532	7	actin cytoskeleton reorganization	0.424368	O93466	GTPase cRac1B	1.215	Up	0.0473	RAC3	21.356
Cellular Component	GO:0005884	11	actin filament	0.429599	O93466	GTPase cRac1B	1.232	Up	0.046	RAC3	21.356
Molecular Function	GO:0048306	4	calcium-dependent protein binding	0.24115	O93466	GTPase cRac1B	1.232	Up	0.046	RAC3	21.356
Cellular Component	GO:0031941	12	filamentous actin	0.221837	O93466	GTPase cRac1B	1.232	Up	0.046	RAC3	21.356
Biological Process	GO:0048873	7	homeostasis of number of cells within a tissue	0.337799	O93466	GTPase cRac1B	1.232	Up	0.046	RAC3	21.356
Biological Process	GO:0050905	5	neuromuscular process	0.244481	O93466	GTPase cRac1B	1.232	Up	0.046	RAC3	21.356
Biological Process	GO:0050885	6	neuromuscular process controlling balance	0.127186	O93466	GTPase cRac1B	1.232	Up	0.046	RAC3	21.356
Biological Process	GO:0007270	9	neuron-neuron synaptic transmission	0.561688	O93466	GTPase cRac1B	1.232	Up	0.046	RAC3	21.356
Biological Process	GO:0033628	5	regulation of cell adhesion mediated by integrin	0.483001	O93466	GTPase cRac1B	1.232	Up	0.046	RAC3	21.356
Biological Process	GO:0045639	8	positive regulation of myeloid cell differentiation	0.628426	F1NVC7	Uncharacterized protein	1.308	Up	0.00478	RAB7B	23.441
Biological Process	GO:0051092	13	positive regulation of NF-kappaB transcription factor activity	0.0173041	F1NVC7	Uncharacterized protein	1.308	Up	0.00478	RAB7B	23.441
Biological Process	GO:0051091	12	positive regulation of sequence-specific DNA binding transcription factor activity	0.0129182	F1NVC7	Uncharacterized protein	1.308	Up	0.00478	RAB7B	23.441
Biological Process	GO:0051090	11	regulation of sequence-specific DNA binding transcription factor activity	0.0291474	F1NVC7	Uncharacterized protein	1.308	Up	0.00478	RAB7B	23.441
Biological Process	GO:0034143	9	regulation of toll-like receptor 4 signaling pathway	0.280869	F1NVC7	Uncharacterized protein	1.308	Up	0.00478	RAB7B	23.441
Biological Process	GO:0034121	8	regulation of toll-like receptor signaling pathway	0.127186	F1NVC7	Uncharacterized protein	1.308	Up	0.00478	RAB7B	23.441
Molecular Function	GO:0046906	4	tetrapyrrole binding	0.0250178	F1NN41	Uncharacterized protein	1.377	Up	0.00152	PXDN	165.75
Biological Process	GO:0009636	4	response to toxic substance	0.0221137	F1NN41	Uncharacterized protein	1.377	Up	0.00152	PXDN	165.75
Biological Process	GO:0006950	3	response to stress	5.08316e-05	F1NN41	Uncharacterized protein	1.377	Up	0.00152	PXDN	165.75
Biological Process	GO:0006979	4	response to oxidative stress	0.110976	F1NN41	Uncharacterized protein	1.377	Up	0.00152	PXDN	165.75
Biological Process	GO:0042221	3	response to chemical	0.000895059	F1NN41	Uncharacterized protein	1.377	Up	0.00152	PXDN	165.75
Biological Process	GO:0072593	4	reactive oxygen species metabolic process	0.0305972	F1NN41	Uncharacterized protein	1.377	Up	0.00152	PXDN	165.75
Molecular Function	GO:0004601	5	peroxidase activity	0.0549046	F1NN41	Uncharacterized protein	1.377	Up	0.00152	PXDN	165.75
Molecular Function	GO:0016684	4	oxidoreductase activity, acting on peroxide as acceptor	0.0979008	F1NN41	Uncharacterized protein	1.377	Up	0.00152	PXDN	165.75
Biological Process	GO:0042743	5	hydrogen peroxide metabolic process	0.142041	F1NN41	Uncharacterized protein	1.377	Up	0.00152	PXDN	165.75
Biological Process	GO:0042744	6	hydrogen peroxide catabolic process	0.0878033	F1NN41	Uncharacterized protein	1.377	Up	0.00152	PXDN	165.75
Molecular Function	GO:0020037	5	heme binding	0.0228975	F1NN41	Uncharacterized protein	1.377	Up	0.00152	PXDN	165.75
Biological Process	GO:0043062	4	extracellular structure organization	0.589692	F1NN41	Uncharacterized protein	1.377	Up	0.00152	PXDN	165.75
Cellular Component	GO:0005615	4	extracellular space	0.00373086	F1NN41	Uncharacterized protein	1.377	Up	0.00152	PXDN	165.75
Molecular Function	GO:0005201	3	extracellular matrix structural constituent	0.00130478	F1NN41	Uncharacterized protein	1.377	Up	0.00152	PXDN	165.75
Biological Process	GO:0030198	5	extracellular matrix organization	0.589692	F1NN41	Uncharacterized protein	1.377	Up	0.00152	PXDN	165.75
Cellular Component	GO:0031012	4	extracellular matrix	0.000468539	F1NN41	Uncharacterized protein	1.377	Up	0.00152	PXDN	165.75
Biological Process	GO:0098754	5	detoxification	0.228583	F1NN41	Uncharacterized protein	1.377	Up	0.00152	PXDN	165.75
Biological Process	GO:0098869	7	cellular oxidant detoxification	0.228583	F1NN41	Uncharacterized protein	1.377	Up	0.00152	PXDN	165.75
Biological Process	GO:1990748	6	cellular detoxification	0.228583	F1NN41	Uncharacterized protein	1.377	Up	0.00152	PXDN	165.75
Molecular Function	GO:0016209	2	antioxidant activity	0.22254	F1NN41	Uncharacterized protein	1.377	Up	0.00152	PXDN	165.75
Cellular Component	GO:0031012	4	extracellular matrix	0.00599909	F1NN41	Uncharacterized protein	2.211	Up	0.000111	PXDN	165.75
Biological Process	GO:0030198	5	extracellular matrix organization	0.192735	F1NN41	Uncharacterized protein	2.211	Up	0.000111	PXDN	165.75
Molecular Function	GO:0005201	3	extracellular matrix structural constituent	3.2767e-05	F1NN41	Uncharacterized protein	2.211	Up	0.000111	PXDN	165.75
Biological Process	GO:0043062	4	extracellular structure organization	0.192735	F1NN41	Uncharacterized protein	2.211	Up	0.000111	PXDN	165.75
Molecular Function	GO:0035064	5	methylated histone binding	0.465376	F1NYF5	Uncharacterized protein	1.398	Up	0.00703	PWP1	55.703
Cellular Component	GO:0005730	11	nucleolus	9.78827e-06	F1NYF5	Uncharacterized protein	1.398	Up	0.00703	PWP1	55.703
Biological Process	GO:2000736	6	regulation of stem cell differentiation	0.127186	F1NYF5	Uncharacterized protein	1.398	Up	0.00703	PWP1	55.703
Molecular Function	GO:0016866	4	intramolecular transferase activity	0.484575	E1C8Y6	Uncharacterized protein	1.212	Up	0.0145	PUS10	61.416
Cellular Component	GO:0005730	11	nucleolus	9.78827e-06	E1C1R5	Uncharacterized protein	1.287	Up	0.000931	PUM3	73.009
Biological Process	GO:0006417	8	regulation of translation	0.0136659	E1C1R5	Uncharacterized protein	1.287	Up	0.000931	PUM3	73.009
Biological Process	GO:0044403	4	symbiosis, encompassing mutualism through parasitism	0.0650334	R4GIZ2	Uncharacterized protein	1.358	Up	0.000545	PTX3	47.353
Biological Process	GO:0006950	3	response to stress	5.08316e-05	R4GIZ2	Uncharacterized protein	1.358	Up	0.000545	PTX3	47.353
Biological Process	GO:0051707	5	response to other organism	2.58437e-07	R4GIZ2	Uncharacterized protein	1.358	Up	0.000545	PTX3	47.353
Biological Process	GO:0009605	3	response to external stimulus	9.64381e-07	R4GIZ2	Uncharacterized protein	1.358	Up	0.000545	PTX3	47.353
Biological Process	GO:0043207	4	response to external biotic stimulus	2.58437e-07	R4GIZ2	Uncharacterized protein	1.358	Up	0.000545	PTX3	47.353
Biological Process	GO:0009607	3	response to biotic stimulus	4.56366e-07	R4GIZ2	Uncharacterized protein	1.358	Up	0.000545	PTX3	47.353
Biological Process	GO:0050792	6	regulation of viral process	0.0288176	R4GIZ2	Uncharacterized protein	1.358	Up	0.000545	PTX3	47.353
Biological Process	GO:1903900	7	regulation of viral life cycle	0.00612888	R4GIZ2	Uncharacterized protein	1.358	Up	0.000545	PTX3	47.353
Biological Process	GO:0046596	8	regulation of viral entry into host cell	0.0878033	R4GIZ2	Uncharacterized protein	1.358	Up	0.000545	PTX3	47.353
Biological Process	GO:0043903	5	regulation of symbiosis, encompassing mutualism through parasitism	0.0424121	R4GIZ2	Uncharacterized protein	1.358	Up	0.000545	PTX3	47.353
Biological Process	GO:2000377	6	regulation of reactive oxygen species metabolic process	0.475097	R4GIZ2	Uncharacterized protein	1.358	Up	0.000545	PTX3	47.353
Biological Process	GO:1903426	7	regulation of reactive oxygen species biosynthetic process	0.264027	R4GIZ2	Uncharacterized protein	1.358	Up	0.000545	PTX3	47.353
Biological Process	GO:0050764	8	regulation of phagocytosis	0.307851	R4GIZ2	Uncharacterized protein	1.358	Up	0.000545	PTX3	47.353
Biological Process	GO:0045428	8	regulation of nitric oxide biosynthetic process	0.193075	R4GIZ2	Uncharacterized protein	1.358	Up	0.000545	PTX3	47.353
Biological Process	GO:0043900	4	regulation of multi-organism process	0.025908	R4GIZ2	Uncharacterized protein	1.358	Up	0.000545	PTX3	47.353
Biological Process	GO:0051050	6	positive regulation of transport	0.0935519	R4GIZ2	Uncharacterized protein	1.358	Up	0.000545	PTX3	47.353
Biological Process	GO:2000379	7	positive regulation of reactive oxygen species metabolic process	0.349082	R4GIZ2	Uncharacterized protein	1.358	Up	0.000545	PTX3	47.353
Biological Process	GO:1903428	8	positive regulation of reactive oxygen species biosynthetic process	0.21745	R4GIZ2	Uncharacterized protein	1.358	Up	0.000545	PTX3	47.353
Biological Process	GO:0050766	9	positive regulation of phagocytosis	0.241093	R4GIZ2	Uncharacterized protein	1.358	Up	0.000545	PTX3	47.353
Biological Process	GO:1904407	8	positive regulation of nitric oxide metabolic process	0.142041	R4GIZ2	Uncharacterized protein	1.358	Up	0.000545	PTX3	47.353
Biological Process	GO:0045429	9	positive regulation of nitric oxide biosynthetic process	0.142041	R4GIZ2	Uncharacterized protein	1.358	Up	0.000545	PTX3	47.353
Biological Process	GO:0045807	8	positive regulation of endocytosis	0.458701	R4GIZ2	Uncharacterized protein	1.358	Up	0.000545	PTX3	47.353
Biological Process	GO:0048525	7	negative regulation of viral process	0.00139058	R4GIZ2	Uncharacterized protein	1.358	Up	0.000545	PTX3	47.353
Biological Process	GO:1903901	8	negative regulation of viral life cycle	0.000222087	R4GIZ2	Uncharacterized protein	1.358	Up	0.000545	PTX3	47.353
Biological Process	GO:0046597	9	negative regulation of viral entry into host cell	0.0878033	R4GIZ2	Uncharacterized protein	1.358	Up	0.000545	PTX3	47.353
Biological Process	GO:0043901	5	negative regulation of multi-organism process	0.000404943	R4GIZ2	Uncharacterized protein	1.358	Up	0.000545	PTX3	47.353
Biological Process	GO:0051704	2	multi-organism process	0.00105225	R4GIZ2	Uncharacterized protein	1.358	Up	0.000545	PTX3	47.353
Biological Process	GO:0051817	5	modification of morphology or physiology of other organism involved in symbiotic interaction	0.349082	R4GIZ2	Uncharacterized protein	1.358	Up	0.000545	PTX3	47.353
Biological Process	GO:0035821	4	modification of morphology or physiology of other organism	0.368773	R4GIZ2	Uncharacterized protein	1.358	Up	0.000545	PTX3	47.353
Biological Process	GO:0051851	6	modification by host of symbiont morphology or physiology	0.286273	R4GIZ2	Uncharacterized protein	1.358	Up	0.000545	PTX3	47.353
Biological Process	GO:0044419	3	interspecies interaction between organisms	0.0650334	R4GIZ2	Uncharacterized protein	1.358	Up	0.000545	PTX3	47.353
Biological Process	GO:0051702	5	interaction with symbiont	0.307851	R4GIZ2	Uncharacterized protein	1.358	Up	0.000545	PTX3	47.353
Biological Process	GO:0045087	5	innate immune response	0.0036087	R4GIZ2	Uncharacterized protein	1.358	Up	0.000545	PTX3	47.353
Biological Process	GO:0002376	2	immune system process	2.64493e-05	R4GIZ2	Uncharacterized protein	1.358	Up	0.000545	PTX3	47.353
Biological Process	GO:0006955	3	immune response	2.40271e-07	R4GIZ2	Uncharacterized protein	1.358	Up	0.000545	PTX3	47.353
Biological Process	GO:0002252	3	immune effector process	0.00586562	R4GIZ2	Uncharacterized protein	1.358	Up	0.000545	PTX3	47.353
Cellular Component	GO:0005615	4	extracellular space	0.00373086	R4GIZ2	Uncharacterized protein	1.358	Up	0.000545	PTX3	47.353
Biological Process	GO:0006952	4	defense response	1.2387e-10	R4GIZ2	Uncharacterized protein	1.358	Up	0.000545	PTX3	47.353
Molecular Function	GO:0030246	3	carbohydrate binding	0.00640187	R4GIZ2	Uncharacterized protein	1.358	Up	0.000545	PTX3	47.353
Biological Process	GO:0006639	7	acylglycerol metabolic process	0.628426	Q90687	Tyrosine-protein phosphatase non-receptor type 11	1.206	Up	0.00447	PTPN11	67.982
Biological Process	GO:0048708	10	astrocyte differentiation	0.10048	Q90687	Tyrosine-protein phosphatase non-receptor type 11	1.206	Up	0.00447	PTPN11	67.982
Biological Process	GO:0060020	11	Bergmann glial cell differentiation	0.337799	Q90687	Tyrosine-protein phosphatase non-receptor type 11	1.206	Up	0.00447	PTPN11	67.982
Molecular Function	GO:0060090	3	binding, bridging	0.0854768	Q90687	Tyrosine-protein phosphatase non-receptor type 11	1.206	Up	0.00447	PTPN11	67.982
Biological Process	GO:0006974	5	cellular response to DNA damage stimulus	0.0012732	Q90687	Tyrosine-protein phosphatase non-receptor type 11	1.206	Up	0.00447	PTPN11	67.982
Biological Process	GO:0021695	12	cerebellar cortex development	0.438524	Q90687	Tyrosine-protein phosphatase non-receptor type 11	1.206	Up	0.00447	PTPN11	67.982
Biological Process	GO:0021549	11	cerebellum development	0.596431	Q90687	Tyrosine-protein phosphatase non-receptor type 11	1.206	Up	0.00447	PTPN11	67.982
Biological Process	GO:0000077	9	DNA damage checkpoint	0.422522	Q90687	Tyrosine-protein phosphatase non-receptor type 11	1.206	Up	0.00447	PTPN11	67.982
Biological Process	GO:0031570	8	DNA integrity checkpoint	0.422522	Q90687	Tyrosine-protein phosphatase non-receptor type 11	1.206	Up	0.00447	PTPN11	67.982
Biological Process	GO:0043583	8	ear development	0.250113	Q90687	Tyrosine-protein phosphatase non-receptor type 11	1.206	Up	0.00447	PTPN11	67.982
Biological Process	GO:0060324	5	face development	0.483001	Q90687	Tyrosine-protein phosphatase non-receptor type 11	1.206	Up	0.00447	PTPN11	67.982
Biological Process	GO:0010001	9	glial cell differentiation	0.272151	Q90687	Tyrosine-protein phosphatase non-receptor type 11	1.206	Up	0.00447	PTPN11	67.982
Biological Process	GO:0048873	7	homeostasis of number of cells within a tissue	0.337799	Q90687	Tyrosine-protein phosphatase non-receptor type 11	1.206	Up	0.00447	PTPN11	67.982
Biological Process	GO:0048839	9	inner ear development	0.207002	Q90687	Tyrosine-protein phosphatase non-receptor type 11	1.206	Up	0.00447	PTPN11	67.982
Biological Process	GO:0022037	10	metencephalon development	0.596431	Q90687	Tyrosine-protein phosphatase non-receptor type 11	1.206	Up	0.00447	PTPN11	67.982
Biological Process	GO:0032528	5	microvillus organization	0.280869	Q90687	Tyrosine-protein phosphatase non-receptor type 11	1.206	Up	0.00447	PTPN11	67.982
Biological Process	GO:0035264	5	multicellular organism growth	0.305146	Q90687	Tyrosine-protein phosphatase non-receptor type 11	1.206	Up	0.00447	PTPN11	67.982
Biological Process	GO:0032369	7	negative regulation of lipid transport	0.151953	Q90687	Tyrosine-protein phosphatase non-receptor type 11	1.206	Up	0.00447	PTPN11	67.982
Biological Process	GO:0038179	7	neurotrophin signaling pathway	0.337799	Q90687	Tyrosine-protein phosphatase non-receptor type 11	1.206	Up	0.00447	PTPN11	67.982
Biological Process	GO:0048011	9	neurotrophin TRK receptor signaling pathway	0.21906	Q90687	Tyrosine-protein phosphatase non-receptor type 11	1.206	Up	0.00447	PTPN11	67.982
Biological Process	GO:0006638	6	neutral lipid metabolic process	0.628426	Q90687	Tyrosine-protein phosphatase non-receptor type 11	1.206	Up	0.00447	PTPN11	67.982
Biological Process	GO:0045787	6	positive regulation of cell cycle	0.0326601	Q90687	Tyrosine-protein phosphatase non-receptor type 11	1.206	Up	0.00447	PTPN11	67.982
Biological Process	GO:0046326	8	positive regulation of glucose import	0.390232	Q90687	Tyrosine-protein phosphatase non-receptor type 11	1.206	Up	0.00447	PTPN11	67.982
Biological Process	GO:0010828	7	positive regulation of glucose transport	0.390232	Q90687	Tyrosine-protein phosphatase non-receptor type 11	1.206	Up	0.00447	PTPN11	67.982
Molecular Function	GO:0030674	4	protein binding, bridging	0.0617136	Q90687	Tyrosine-protein phosphatase non-receptor type 11	1.206	Up	0.00447	PTPN11	67.982
Biological Process	GO:0033628	5	regulation of cell adhesion mediated by integrin	0.483001	Q90687	Tyrosine-protein phosphatase non-receptor type 11	1.206	Up	0.00447	PTPN11	67.982
Biological Process	GO:0046324	7	regulation of glucose import	0.438524	Q90687	Tyrosine-protein phosphatase non-receptor type 11	1.206	Up	0.00447	PTPN11	67.982
Biological Process	GO:0010827	6	regulation of glucose transport	0.438524	Q90687	Tyrosine-protein phosphatase non-receptor type 11	1.206	Up	0.00447	PTPN11	67.982
Biological Process	GO:0032368	6	regulation of lipid transport	0.561688	Q90687	Tyrosine-protein phosphatase non-receptor type 11	1.206	Up	0.00447	PTPN11	67.982
Biological Process	GO:0040014	6	regulation of multicellular organism growth	0.335202	Q90687	Tyrosine-protein phosphatase non-receptor type 11	1.206	Up	0.00447	PTPN11	67.982
Biological Process	GO:0006641	8	triglyceride metabolic process	0.483001	Q90687	Tyrosine-protein phosphatase non-receptor type 11	1.206	Up	0.00447	PTPN11	67.982
Biological Process	GO:0016055	8	Wnt signaling pathway	0.625933	F1NLV8	Inactive tyrosine-protein kinase 7	1.238	Up	0.00173	PTK7	115.98
Cellular Component	GO:0031226	7	intrinsic component of plasma membrane	0.014821	F1NLV8	Inactive tyrosine-protein kinase 7	1.238	Up	0.00173	PTK7	115.98
Cellular Component	GO:0005887	8	integral component of plasma membrane	0.01153	F1NLV8	Inactive tyrosine-protein kinase 7	1.238	Up	0.00173	PTK7	115.98
Biological Process	GO:0198738	5	cell-cell signaling by wnt	0.625933	F1NLV8	Inactive tyrosine-protein kinase 7	1.238	Up	0.00173	PTK7	115.98
Biological Process	GO:0007267	4	cell-cell signaling	0.0619541	F1NLV8	Inactive tyrosine-protein kinase 7	1.238	Up	0.00173	PTK7	115.98
Molecular Function	GO:0046906	4	tetrapyrrole binding	0.0250178	A0A1D5P416	Prostaglandin G/H synthase 2	1.331	Up	0.0111	PTGS2	68.206
Biological Process	GO:0009636	4	response to toxic substance	0.0221137	A0A1D5P416	Prostaglandin G/H synthase 2	1.331	Up	0.0111	PTGS2	68.206
Biological Process	GO:0006950	3	response to stress	5.08316e-05	A0A1D5P416	Prostaglandin G/H synthase 2	1.331	Up	0.0111	PTGS2	68.206
Biological Process	GO:0006979	4	response to oxidative stress	0.110976	A0A1D5P416	Prostaglandin G/H synthase 2	1.331	Up	0.0111	PTGS2	68.206
Biological Process	GO:0042221	3	response to chemical	0.000895059	A0A1D5P416	Prostaglandin G/H synthase 2	1.331	Up	0.0111	PTGS2	68.206
Molecular Function	GO:0004601	5	peroxidase activity	0.0549046	A0A1D5P416	Prostaglandin G/H synthase 2	1.331	Up	0.0111	PTGS2	68.206
Molecular Function	GO:0016684	4	oxidoreductase activity, acting on peroxide as acceptor	0.0979008	A0A1D5P416	Prostaglandin G/H synthase 2	1.331	Up	0.0111	PTGS2	68.206
Molecular Function	GO:0016705	4	oxidoreductase activity, acting on paired donors, with incorporation or reduction of molecular oxygen	0.00640187	A0A1D5P416	Prostaglandin G/H synthase 2	1.331	Up	0.0111	PTGS2	68.206
Biological Process	GO:0072330	9	monocarboxylic acid biosynthetic process	0.535894	A0A1D5P416	Prostaglandin G/H synthase 2	1.331	Up	0.0111	PTGS2	68.206
Biological Process	GO:0001676	10	long-chain fatty acid metabolic process	0.0415709	A0A1D5P416	Prostaglandin G/H synthase 2	1.331	Up	0.0111	PTGS2	68.206
Biological Process	GO:0006629	4	lipid metabolic process	0.0037779	A0A1D5P416	Prostaglandin G/H synthase 2	1.331	Up	0.0111	PTGS2	68.206
Biological Process	GO:0006954	5	inflammatory response	3.13044e-05	A0A1D5P416	Prostaglandin G/H synthase 2	1.331	Up	0.0111	PTGS2	68.206
Molecular Function	GO:0020037	5	heme binding	0.0228975	A0A1D5P416	Prostaglandin G/H synthase 2	1.331	Up	0.0111	PTGS2	68.206
Biological Process	GO:0006631	9	fatty acid metabolic process	0.303988	A0A1D5P416	Prostaglandin G/H synthase 2	1.331	Up	0.0111	PTGS2	68.206
Biological Process	GO:0098754	5	detoxification	0.228583	A0A1D5P416	Prostaglandin G/H synthase 2	1.331	Up	0.0111	PTGS2	68.206
Biological Process	GO:0006952	4	defense response	1.2387e-10	A0A1D5P416	Prostaglandin G/H synthase 2	1.331	Up	0.0111	PTGS2	68.206
Biological Process	GO:0098869	7	cellular oxidant detoxification	0.228583	A0A1D5P416	Prostaglandin G/H synthase 2	1.331	Up	0.0111	PTGS2	68.206
Biological Process	GO:0044255	5	cellular lipid metabolic process	0.0106745	A0A1D5P416	Prostaglandin G/H synthase 2	1.331	Up	0.0111	PTGS2	68.206
Biological Process	GO:1990748	6	cellular detoxification	0.228583	A0A1D5P416	Prostaglandin G/H synthase 2	1.331	Up	0.0111	PTGS2	68.206
Molecular Function	GO:0016209	2	antioxidant activity	0.22254	A0A1D5P416	Prostaglandin G/H synthase 2	1.331	Up	0.0111	PTGS2	68.206
Biological Process	GO:0006629	4	lipid metabolic process	0.0037779	A0A1D5PIT4	Uncharacterized protein	1.245	Up	0.0156	PTGDS	20.873
Cellular Component	GO:0044452	12	nucleolar part	0.0713022	Q5ZK88	Paraspeckle component 1	1.208	Up	0.00101	PSPC1	58.47
Cellular Component	GO:0005730	11	nucleolus	9.78827e-06	Q5ZK88	Paraspeckle component 1	1.208	Up	0.00101	PSPC1	58.47
Cellular Component	GO:0042382	14	paraspeckles	0.284279	Q5ZK88	Paraspeckle component 1	1.208	Up	0.00101	PSPC1	58.47
Biological Process	GO:0042752	4	regulation of circadian rhythm	0.523963	Q5ZK88	Paraspeckle component 1	1.208	Up	0.00101	PSPC1	58.47
Molecular Function	GO:0016504	5	peptidase activator activity	0.511158	Q5F3J5	Proteasome activator complex subunit 3	1.708	Up	0.00125	PSME3	29.481
Biological Process	GO:1903362	8	regulation of cellular protein catabolic process	0.0672801	Q5F3J5	Proteasome activator complex subunit 3	1.708	Up	0.00125	PSME3	29.481
Biological Process	GO:0061136	10	regulation of proteasomal protein catabolic process	0.0753028	Q5F3J5	Proteasome activator complex subunit 3	1.708	Up	0.00125	PSME3	29.481
Biological Process	GO:1903050	9	regulation of proteolysis involved in cellular protein catabolic process	0.100872	Q5F3J5	Proteasome activator complex subunit 3	1.708	Up	0.00125	PSME3	29.481
Biological Process	GO:1901607	10	alpha-amino acid biosynthetic process	0.209544	F1NTK1	Phosphoserine aminotransferase	1.233	Up	0.00532	PSAT1	40.544
Biological Process	GO:0008652	9	cellular amino acid biosynthetic process	0.209544	F1NTK1	Phosphoserine aminotransferase	1.233	Up	0.00532	PSAT1	40.544
Biological Process	GO:0009070	11	serine family amino acid biosynthetic process	0.155303	F1NTK1	Phosphoserine aminotransferase	1.233	Up	0.00532	PSAT1	40.544
Biological Process	GO:0009069	10	serine family amino acid metabolic process	0.364863	F1NTK1	Phosphoserine aminotransferase	1.233	Up	0.00532	PSAT1	40.544
Molecular Function	GO:0008483	5	transaminase activity	0.626335	F1NTK1	Phosphoserine aminotransferase	1.233	Up	0.00532	PSAT1	40.544
Biological Process	GO:0001894	6	tissue homeostasis	0.458701	P0CB50	Peroxiredoxin-1	1.524	Up	2.15e-06	PRDX1	22.314
Biological Process	GO:0009636	4	response to toxic substance	0.0221137	P0CB50	Peroxiredoxin-1	1.524	Up	2.15e-06	PRDX1	22.314
Biological Process	GO:0006950	3	response to stress	5.08316e-05	P0CB50	Peroxiredoxin-1	1.524	Up	2.15e-06	PRDX1	22.314
Biological Process	GO:0000302	5	response to reactive oxygen species	0.521384	P0CB50	Peroxiredoxin-1	1.524	Up	2.15e-06	PRDX1	22.314
Biological Process	GO:1901700	4	response to oxygen-containing compound	0.00792634	P0CB50	Peroxiredoxin-1	1.524	Up	2.15e-06	PRDX1	22.314
Biological Process	GO:0006979	4	response to oxidative stress	0.110976	P0CB50	Peroxiredoxin-1	1.524	Up	2.15e-06	PRDX1	22.314
Biological Process	GO:0042221	3	response to chemical	0.000895059	P0CB50	Peroxiredoxin-1	1.524	Up	2.15e-06	PRDX1	22.314
Biological Process	GO:0070302	8	regulation of stress-activated protein kinase signaling cascade	0.195094	P0CB50	Peroxiredoxin-1	1.524	Up	2.15e-06	PRDX1	22.314
Biological Process	GO:0032872	11	regulation of stress-activated MAPK cascade	0.184074	P0CB50	Peroxiredoxin-1	1.524	Up	2.15e-06	PRDX1	22.314
Biological Process	GO:0080134	5	regulation of response to stress	0.0146853	P0CB50	Peroxiredoxin-1	1.524	Up	2.15e-06	PRDX1	22.314
Biological Process	GO:1900180	7	regulation of protein localization to nucleus	0.602144	P0CB50	Peroxiredoxin-1	1.524	Up	2.15e-06	PRDX1	22.314
Biological Process	GO:0072593	4	reactive oxygen species metabolic process	0.0305972	P0CB50	Peroxiredoxin-1	1.524	Up	2.15e-06	PRDX1	22.314
Molecular Function	GO:0004601	5	peroxidase activity	0.0549046	P0CB50	Peroxiredoxin-1	1.524	Up	2.15e-06	PRDX1	22.314
Molecular Function	GO:0016684	4	oxidoreductase activity, acting on peroxide as acceptor	0.0979008	P0CB50	Peroxiredoxin-1	1.524	Up	2.15e-06	PRDX1	22.314
Biological Process	GO:0002262	6	myeloid cell homeostasis	0.458701	P0CB50	Peroxiredoxin-1	1.524	Up	2.15e-06	PRDX1	22.314
Biological Process	GO:0048871	5	multicellular organismal homeostasis	0.589692	P0CB50	Peroxiredoxin-1	1.524	Up	2.15e-06	PRDX1	22.314
Biological Process	GO:0002449	5	lymphocyte mediated immunity	0.286273	P0CB50	Peroxiredoxin-1	1.524	Up	2.15e-06	PRDX1	22.314
Biological Process	GO:0002443	4	leukocyte mediated immunity	0.349082	P0CB50	Peroxiredoxin-1	1.524	Up	2.15e-06	PRDX1	22.314
Biological Process	GO:0045087	5	innate immune response	0.0036087	P0CB50	Peroxiredoxin-1	1.524	Up	2.15e-06	PRDX1	22.314
Biological Process	GO:0002376	2	immune system process	2.64493e-05	P0CB50	Peroxiredoxin-1	1.524	Up	2.15e-06	PRDX1	22.314
Biological Process	GO:0006955	3	immune response	2.40271e-07	P0CB50	Peroxiredoxin-1	1.524	Up	2.15e-06	PRDX1	22.314
Biological Process	GO:0002252	3	immune effector process	0.00586562	P0CB50	Peroxiredoxin-1	1.524	Up	2.15e-06	PRDX1	22.314
Biological Process	GO:0042743	5	hydrogen peroxide metabolic process	0.142041	P0CB50	Peroxiredoxin-1	1.524	Up	2.15e-06	PRDX1	22.314
Biological Process	GO:0042744	6	hydrogen peroxide catabolic process	0.0878033	P0CB50	Peroxiredoxin-1	1.524	Up	2.15e-06	PRDX1	22.314
Biological Process	GO:0048872	5	homeostasis of number of cells	0.0221137	P0CB50	Peroxiredoxin-1	1.524	Up	2.15e-06	PRDX1	22.314
Cellular Component	GO:0005615	4	extracellular space	0.00373086	P0CB50	Peroxiredoxin-1	1.524	Up	2.15e-06	PRDX1	22.314
Cellular Component	GO:0031012	4	extracellular matrix	0.000468539	P0CB50	Peroxiredoxin-1	1.524	Up	2.15e-06	PRDX1	22.314
Biological Process	GO:0098754	5	detoxification	0.228583	P0CB50	Peroxiredoxin-1	1.524	Up	2.15e-06	PRDX1	22.314
Biological Process	GO:0006952	4	defense response	1.2387e-10	P0CB50	Peroxiredoxin-1	1.524	Up	2.15e-06	PRDX1	22.314
Biological Process	GO:0034614	6	cellular response to reactive oxygen species	0.441796	P0CB50	Peroxiredoxin-1	1.524	Up	2.15e-06	PRDX1	22.314
Biological Process	GO:1901701	5	cellular response to oxygen-containing compound	0.0773094	P0CB50	Peroxiredoxin-1	1.524	Up	2.15e-06	PRDX1	22.314
Biological Process	GO:0034599	5	cellular response to oxidative stress	0.217362	P0CB50	Peroxiredoxin-1	1.524	Up	2.15e-06	PRDX1	22.314
Biological Process	GO:0070887	4	cellular response to chemical stimulus	0.00121753	P0CB50	Peroxiredoxin-1	1.524	Up	2.15e-06	PRDX1	22.314
Biological Process	GO:0098869	7	cellular oxidant detoxification	0.228583	P0CB50	Peroxiredoxin-1	1.524	Up	2.15e-06	PRDX1	22.314
Biological Process	GO:1990748	6	cellular detoxification	0.228583	P0CB50	Peroxiredoxin-1	1.524	Up	2.15e-06	PRDX1	22.314
Molecular Function	GO:0016209	2	antioxidant activity	0.22254	P0CB50	Peroxiredoxin-1	1.524	Up	2.15e-06	PRDX1	22.314
Molecular Function	GO:0060090	3	binding, bridging	0.0854768	R9PXQ6	Serine/threonine-protein phosphatase 4 regulatory subunit 2	1.245	Up	0.00393	PPP4R2	44.962
Molecular Function	GO:0030674	4	protein binding, bridging	0.0617136	R9PXQ6	Serine/threonine-protein phosphatase 4 regulatory subunit 2	1.245	Up	0.00393	PPP4R2	44.962
Biological Process	GO:0018208	9	peptidyl-proline modification	0.329987	E1C3R0	Uncharacterized protein	1.256	Up	0.0138	PPIL4	55.898
Cellular Component	GO:0005736	13	DNA-directed RNA polymerase I complex	0.284279	E1BSY6	Uncharacterized protein	1.298	Up	0.0237	POLR2L	7.645
Cellular Component	GO:0005666	13	DNA-directed RNA polymerase III complex	0.487904	E1BSY6	Uncharacterized protein	1.298	Up	0.0237	POLR2L	7.645
Cellular Component	GO:0044452	12	nucleolar part	0.0713022	E1BSY6	Uncharacterized protein	1.298	Up	0.0237	POLR2L	7.645
Cellular Component	GO:0005730	11	nucleolus	9.78827e-06	E1BSY6	Uncharacterized protein	1.298	Up	0.0237	POLR2L	7.645
Biological Process	GO:0006360	11	transcription from RNA polymerase I promoter	0.438524	E1BSY6	Uncharacterized protein	1.298	Up	0.0237	POLR2L	7.645
Biological Process	GO:0006383	11	transcription from RNA polymerase III promoter	0.438524	E1BSY6	Uncharacterized protein	1.298	Up	0.0237	POLR2L	7.645
Cellular Component	GO:0005736	13	DNA-directed RNA polymerase I complex	0.284279	E1C277	Uncharacterized protein	1.320	Up	0.00474	POLR1D	13.017
Cellular Component	GO:0005666	13	DNA-directed RNA polymerase III complex	0.487904	E1C277	Uncharacterized protein	1.320	Up	0.00474	POLR1D	13.017
Cellular Component	GO:0044452	12	nucleolar part	0.0713022	E1C277	Uncharacterized protein	1.320	Up	0.00474	POLR1D	13.017
Cellular Component	GO:0005730	11	nucleolus	9.78827e-06	E1C277	Uncharacterized protein	1.320	Up	0.00474	POLR1D	13.017
Biological Process	GO:0006360	11	transcription from RNA polymerase I promoter	0.438524	E1C277	Uncharacterized protein	1.320	Up	0.00474	POLR1D	13.017
Biological Process	GO:0006383	11	transcription from RNA polymerase III promoter	0.438524	E1C277	Uncharacterized protein	1.320	Up	0.00474	POLR1D	13.017
Biological Process	GO:0006974	5	cellular response to DNA damage stimulus	0.0012732	A0A1L1RQ38	Uncharacterized protein	1.254	Up	0.00774	POLB	37.654
Biological Process	GO:0097035	6	regulation of membrane lipid distribution	0.349082	F1NX66	Phospholipid scramblase	1.496	Up	0.000353	PLSCR1	33.665
Biological Process	GO:0007009	6	plasma membrane organization	0.182885	F1NX66	Phospholipid scramblase	1.496	Up	0.000353	PLSCR1	33.665
Molecular Function	GO:0005548	5	phospholipid transporter activity	0.382291	F1NX66	Phospholipid scramblase	1.496	Up	0.000353	PLSCR1	33.665
Biological Process	GO:0017121	7	phospholipid scrambling	0.0594212	F1NX66	Phospholipid scramblase	1.496	Up	0.000353	PLSCR1	33.665
Molecular Function	GO:0017128	6	phospholipid scramblase activity	0.0583654	F1NX66	Phospholipid scramblase	1.496	Up	0.000353	PLSCR1	33.665
Molecular Function	GO:0005319	4	lipid transporter activity	0.484575	F1NX66	Phospholipid scramblase	1.496	Up	0.000353	PLSCR1	33.665
Biological Process	GO:0048708	10	astrocyte differentiation	0.10048	E1C944	Uncharacterized protein	1.420	Up	0.0024	PLPP3	35.146
Biological Process	GO:0060020	11	Bergmann glial cell differentiation	0.337799	E1C944	Uncharacterized protein	1.420	Up	0.0024	PLPP3	35.146
Biological Process	GO:0010001	9	glial cell differentiation	0.272151	E1C944	Uncharacterized protein	1.420	Up	0.0024	PLPP3	35.146
Biological Process	GO:0034109	6	homotypic cell-cell adhesion	0.561688	E1C944	Uncharacterized protein	1.420	Up	0.0024	PLPP3	35.146
Molecular Function	GO:0005178	5	integrin binding	0.019004	E1C944	Uncharacterized protein	1.420	Up	0.0024	PLPP3	35.146
Biological Process	GO:0010595	10	positive regulation of endothelial cell migration	0.483001	E1C944	Uncharacterized protein	1.420	Up	0.0024	PLPP3	35.146
Biological Process	GO:0010634	9	positive regulation of epithelial cell migration	0.364863	E1C944	Uncharacterized protein	1.420	Up	0.0024	PLPP3	35.146
Biological Process	GO:0051091	12	positive regulation of sequence-specific DNA binding transcription factor activity	0.0129182	E1C944	Uncharacterized protein	1.420	Up	0.0024	PLPP3	35.146
Biological Process	GO:0051090	11	regulation of sequence-specific DNA binding transcription factor activity	0.0291474	E1C944	Uncharacterized protein	1.420	Up	0.0024	PLPP3	35.146
Biological Process	GO:0016337	5	single organismal cell-cell adhesion	0.0833683	E1C944	Uncharacterized protein	1.420	Up	0.0024	PLPP3	35.146
Molecular Function	GO:0008081	6	phosphoric diester hydrolase activity	0.499904	F1NLL3	Phosphoinositide phospholipase C	1.344	Up	0.00311	PLCB1	132.06
Molecular Function	GO:0004629	7	phospholipase C activity	0.23723	F1NLL3	Phosphoinositide phospholipase C	1.344	Up	0.00311	PLCB1	132.06
Molecular Function	GO:0004620	6	phospholipase activity	0.0229232	F1NLL3	Phosphoinositide phospholipase C	1.344	Up	0.00311	PLCB1	132.06
Molecular Function	GO:0004435	8	phosphatidylinositol phospholipase C activity	0.23723	F1NLL3	Phosphoinositide phospholipase C	1.344	Up	0.00311	PLCB1	132.06
Biological Process	GO:0006629	4	lipid metabolic process	0.0037779	F1NLL3	Phosphoinositide phospholipase C	1.344	Up	0.00311	PLCB1	132.06
Molecular Function	GO:0016298	5	lipase activity	0.0292411	F1NLL3	Phosphoinositide phospholipase C	1.344	Up	0.00311	PLCB1	132.06
Biological Process	GO:0060322	4	head development	0.112598	F1NLL3	Phosphoinositide phospholipase C	1.344	Up	0.00311	PLCB1	132.06
Biological Process	GO:0007417	7	central nervous system development	0.157939	F1NLL3	Phosphoinositide phospholipase C	1.344	Up	0.00311	PLCB1	132.06
Biological Process	GO:0007420	8	brain development	0.0926847	F1NLL3	Phosphoinositide phospholipase C	1.344	Up	0.00311	PLCB1	132.06
Biological Process	GO:0006950	3	response to stress	5.08316e-05	E1C5Y7	Uncharacterized protein	1.432	Up	0.000206	PLA2R1	168.59
Biological Process	GO:0006979	4	response to oxidative stress	0.110976	E1C5Y7	Uncharacterized protein	1.432	Up	0.000206	PLA2R1	168.59
Biological Process	GO:0042221	3	response to chemical	0.000895059	E1C5Y7	Uncharacterized protein	1.432	Up	0.000206	PLA2R1	168.59
Biological Process	GO:0080134	5	regulation of response to stress	0.0146853	E1C5Y7	Uncharacterized protein	1.432	Up	0.000206	PLA2R1	168.59
Biological Process	GO:0032890	6	regulation of organic acid transport	0.115335	E1C5Y7	Uncharacterized protein	1.432	Up	0.000206	PLA2R1	168.59
Biological Process	GO:0032368	6	regulation of lipid transport	0.264027	E1C5Y7	Uncharacterized protein	1.432	Up	0.000206	PLA2R1	168.59
Biological Process	GO:2000191	8	regulation of fatty acid transport	0.0594212	E1C5Y7	Uncharacterized protein	1.432	Up	0.000206	PLA2R1	168.59
Biological Process	GO:0044070	7	regulation of anion transport	0.0822769	E1C5Y7	Uncharacterized protein	1.432	Up	0.000206	PLA2R1	168.59
Cellular Component	GO:0043235	3	receptor complex	0.351694	E1C5Y7	Uncharacterized protein	1.432	Up	0.000206	PLA2R1	168.59
Biological Process	GO:0072593	4	reactive oxygen species metabolic process	0.0305972	E1C5Y7	Uncharacterized protein	1.432	Up	0.000206	PLA2R1	168.59
Biological Process	GO:0051050	6	positive regulation of transport	0.0935519	E1C5Y7	Uncharacterized protein	1.432	Up	0.000206	PLA2R1	168.59
Biological Process	GO:0043270	7	positive regulation of ion transport	0.0815304	E1C5Y7	Uncharacterized protein	1.432	Up	0.000206	PLA2R1	168.59
Cellular Component	GO:0031226	7	intrinsic component of plasma membrane	0.014821	E1C5Y7	Uncharacterized protein	1.432	Up	0.000206	PLA2R1	168.59
Cellular Component	GO:0005887	8	integral component of plasma membrane	0.01153	E1C5Y7	Uncharacterized protein	1.432	Up	0.000206	PLA2R1	168.59
Biological Process	GO:0001816	4	cytokine production	0.368773	E1C5Y7	Uncharacterized protein	1.432	Up	0.000206	PLA2R1	168.59
Biological Process	GO:0034599	5	cellular response to oxidative stress	0.217362	E1C5Y7	Uncharacterized protein	1.432	Up	0.000206	PLA2R1	168.59
Biological Process	GO:0070887	4	cellular response to chemical stimulus	0.00121753	E1C5Y7	Uncharacterized protein	1.432	Up	0.000206	PLA2R1	168.59
Cellular Component	GO:0009986	4	cell surface	0.244437	E1C5Y7	Uncharacterized protein	1.432	Up	0.000206	PLA2R1	168.59
Biological Process	GO:0006950	3	response to stress	5.08316e-05	F1NBV7	Uncharacterized protein	1.241	Up	0.00909	PLA2G6	88.393
Biological Process	GO:0051707	5	response to other organism	2.58437e-07	F1NBV7	Uncharacterized protein	1.241	Up	0.00909	PLA2G6	88.393
Biological Process	GO:0009605	3	response to external stimulus	9.64381e-07	F1NBV7	Uncharacterized protein	1.241	Up	0.00909	PLA2G6	88.393
Biological Process	GO:0043207	4	response to external biotic stimulus	2.58437e-07	F1NBV7	Uncharacterized protein	1.241	Up	0.00909	PLA2G6	88.393
Biological Process	GO:0009607	3	response to biotic stimulus	4.56366e-07	F1NBV7	Uncharacterized protein	1.241	Up	0.00909	PLA2G6	88.393
Biological Process	GO:0009617	6	response to bacterium	2.92372e-06	F1NBV7	Uncharacterized protein	1.241	Up	0.00909	PLA2G6	88.393
Biological Process	GO:0006644	6	phospholipid metabolic process	0.116811	F1NBV7	Uncharacterized protein	1.241	Up	0.00909	PLA2G6	88.393
Biological Process	GO:0051704	2	multi-organism process	0.00105225	F1NBV7	Uncharacterized protein	1.241	Up	0.00909	PLA2G6	88.393
Biological Process	GO:0006629	4	lipid metabolic process	0.0037779	F1NBV7	Uncharacterized protein	1.241	Up	0.00909	PLA2G6	88.393
Biological Process	GO:0002376	2	immune system process	2.64493e-05	F1NBV7	Uncharacterized protein	1.241	Up	0.00909	PLA2G6	88.393
Biological Process	GO:0006955	3	immune response	2.40271e-07	F1NBV7	Uncharacterized protein	1.241	Up	0.00909	PLA2G6	88.393
Biological Process	GO:0006959	4	humoral immune response	0.0224514	F1NBV7	Uncharacterized protein	1.241	Up	0.00909	PLA2G6	88.393
Biological Process	GO:0006650	7	glycerophospholipid metabolic process	0.153831	F1NBV7	Uncharacterized protein	1.241	Up	0.00909	PLA2G6	88.393
Biological Process	GO:0046474	8	glycerophospholipid biosynthetic process	0.614221	F1NBV7	Uncharacterized protein	1.241	Up	0.00909	PLA2G6	88.393
Biological Process	GO:0046486	6	glycerolipid metabolic process	0.0852761	F1NBV7	Uncharacterized protein	1.241	Up	0.00909	PLA2G6	88.393
Biological Process	GO:0045017	7	glycerolipid biosynthetic process	0.625933	F1NBV7	Uncharacterized protein	1.241	Up	0.00909	PLA2G6	88.393
Cellular Component	GO:0005615	4	extracellular space	0.00373086	F1NBV7	Uncharacterized protein	1.241	Up	0.00909	PLA2G6	88.393
Biological Process	GO:0098542	6	defense response to other organism	0.00154051	F1NBV7	Uncharacterized protein	1.241	Up	0.00909	PLA2G6	88.393
Biological Process	GO:0042742	7	defense response to bacterium	0.0566922	F1NBV7	Uncharacterized protein	1.241	Up	0.00909	PLA2G6	88.393
Biological Process	GO:0006952	4	defense response	1.2387e-10	F1NBV7	Uncharacterized protein	1.241	Up	0.00909	PLA2G6	88.393
Biological Process	GO:0044255	5	cellular lipid metabolic process	0.0106745	F1NBV7	Uncharacterized protein	1.241	Up	0.00909	PLA2G6	88.393
Biological Process	GO:0019730	6	antimicrobial humoral response	0.0052089	F1NBV7	Uncharacterized protein	1.241	Up	0.00909	PLA2G6	88.393
Biological Process	GO:0019731	8	antibacterial humoral response	0.0878033	F1NBV7	Uncharacterized protein	1.241	Up	0.00909	PLA2G6	88.393
Biological Process	GO:0006644	6	phospholipid metabolic process	0.116811	A0A1D5NTC1	Phospholipase A2	1.314	Up	0.00295	PLA2G4A	84.282
Molecular Function	GO:0004620	6	phospholipase activity	0.0229232	A0A1D5NTC1	Phospholipase A2	1.314	Up	0.00295	PLA2G4A	84.282
Biological Process	GO:0046434	6	organophosphate catabolic process	0.217362	A0A1D5NTC1	Phospholipase A2	1.314	Up	0.00295	PLA2G4A	84.282
Biological Process	GO:0006629	4	lipid metabolic process	0.0037779	A0A1D5NTC1	Phospholipase A2	1.314	Up	0.00295	PLA2G4A	84.282
Molecular Function	GO:0016298	5	lipase activity	0.0292411	A0A1D5NTC1	Phospholipase A2	1.314	Up	0.00295	PLA2G4A	84.282
Biological Process	GO:0044255	5	cellular lipid metabolic process	0.0106745	A0A1D5NTC1	Phospholipase A2	1.314	Up	0.00295	PLA2G4A	84.282
Molecular Function	GO:0030291	7	protein serine/threonine kinase inhibitor activity	0.626335	A0A1D5PU58	Uncharacterized protein	1.279	Up	0.00539	PKIG	8.347
Biological Process	GO:0006974	5	cellular response to DNA damage stimulus	0.0012732	F1P371	Uncharacterized protein	1.202	Up	0.00119	PITHD1	23.526
Biological Process	GO:0006644	6	phospholipid metabolic process	0.116811	Q5F356	Phosphatidylinositol 5-phosphate 4-kinase type-2 alpha	1.241	Up	0.0226	PIP4K2A	46.091
Biological Process	GO:0046854	9	phosphatidylinositol phosphorylation	0.491	Q5F356	Phosphatidylinositol 5-phosphate 4-kinase type-2 alpha	1.241	Up	0.0226	PIP4K2A	46.091
Biological Process	GO:0046488	8	phosphatidylinositol metabolic process	0.15314	Q5F356	Phosphatidylinositol 5-phosphate 4-kinase type-2 alpha	1.241	Up	0.0226	PIP4K2A	46.091
Biological Process	GO:0046834	7	lipid phosphorylation	0.549966	Q5F356	Phosphatidylinositol 5-phosphate 4-kinase type-2 alpha	1.241	Up	0.0226	PIP4K2A	46.091
Biological Process	GO:0006629	4	lipid metabolic process	0.0037779	Q5F356	Phosphatidylinositol 5-phosphate 4-kinase type-2 alpha	1.241	Up	0.0226	PIP4K2A	46.091
Biological Process	GO:0006650	7	glycerophospholipid metabolic process	0.153831	Q5F356	Phosphatidylinositol 5-phosphate 4-kinase type-2 alpha	1.241	Up	0.0226	PIP4K2A	46.091
Biological Process	GO:0046486	6	glycerolipid metabolic process	0.0852761	Q5F356	Phosphatidylinositol 5-phosphate 4-kinase type-2 alpha	1.241	Up	0.0226	PIP4K2A	46.091
Biological Process	GO:0044255	5	cellular lipid metabolic process	0.0106745	Q5F356	Phosphatidylinositol 5-phosphate 4-kinase type-2 alpha	1.241	Up	0.0226	PIP4K2A	46.091
Cellular Component	GO:0005730	11	nucleolus	9.78827e-06	F1NCD7	Peptidyl-prolyl cis-trans isomerase	1.524	Up	0.00602	PIN4	13.182
Cellular Component	GO:0030686	8	90S preribosome	0.150708	F1NP58	Pescadillo homolog	1.237	Up	0.00227	PES1	55.766
Biological Process	GO:0008283	3	cell proliferation	0.0203072	F1NP58	Pescadillo homolog	1.237	Up	0.00227	PES1	55.766
Cellular Component	GO:0000793	9	condensed chromosome	0.301752	F1NP58	Pescadillo homolog	1.237	Up	0.00227	PES1	55.766
Biological Process	GO:0000460	11	maturation of 5.8S rRNA	0.214263	F1NP58	Pescadillo homolog	1.237	Up	0.00227	PES1	55.766
Biological Process	GO:0000466	12	maturation of 5.8S rRNA from tricistronic rRNA transcript (SSU-rRNA, 5.8S rRNA, LSU-rRNA)	0.390232	F1NP58	Pescadillo homolog	1.237	Up	0.00227	PES1	55.766
Biological Process	GO:0000470	11	maturation of LSU-rRNA	0.628426	F1NP58	Pescadillo homolog	1.237	Up	0.00227	PES1	55.766
Biological Process	GO:0000463	12	maturation of LSU-rRNA from tricistronic rRNA transcript (SSU-rRNA, 5.8S rRNA, LSU-rRNA)	0.390232	F1NP58	Pescadillo homolog	1.237	Up	0.00227	PES1	55.766
Cellular Component	GO:0044452	12	nucleolar part	0.0713022	F1NP58	Pescadillo homolog	1.237	Up	0.00227	PES1	55.766
Cellular Component	GO:0005730	11	nucleolus	9.78827e-06	F1NP58	Pescadillo homolog	1.237	Up	0.00227	PES1	55.766
Cellular Component	GO:0030684	7	preribosome	0.0190524	F1NP58	Pescadillo homolog	1.237	Up	0.00227	PES1	55.766
Cellular Component	GO:0030687	8	preribosome, large subunit precursor	0.218792	F1NP58	Pescadillo homolog	1.237	Up	0.00227	PES1	55.766
Biological Process	GO:0022613	4	ribonucleoprotein complex biogenesis	0.000550174	F1NP58	Pescadillo homolog	1.237	Up	0.00227	PES1	55.766
Biological Process	GO:0042273	6	ribosomal large subunit biogenesis	0.00911628	F1NP58	Pescadillo homolog	1.237	Up	0.00227	PES1	55.766
Biological Process	GO:0042254	5	ribosome biogenesis	0.000723917	F1NP58	Pescadillo homolog	1.237	Up	0.00227	PES1	55.766
Biological Process	GO:0016072	9	rRNA metabolic process	0.0181831	F1NP58	Pescadillo homolog	1.237	Up	0.00227	PES1	55.766
Biological Process	GO:0006364	10	rRNA processing	0.0102581	F1NP58	Pescadillo homolog	1.237	Up	0.00227	PES1	55.766
Biological Process	GO:0007528	5	neuromuscular junction development	0.438524	E1C0T3	Uncharacterized protein	2.292	Up	0.00105	PDZRN3	119.41
Biological Process	GO:0032446	9	protein modification by small protein conjugation	0.00141603	E1C0T3	Uncharacterized protein	2.292	Up	0.00105	PDZRN3	119.41
Biological Process	GO:0070647	8	protein modification by small protein conjugation or removal	0.000177439	E1C0T3	Uncharacterized protein	2.292	Up	0.00105	PDZRN3	119.41
Biological Process	GO:0016567	10	protein ubiquitination	0.000609207	E1C0T3	Uncharacterized protein	2.292	Up	0.00105	PDZRN3	119.41
Molecular Function	GO:0061630	6	ubiquitin protein ligase activity	0.0307487	E1C0T3	Uncharacterized protein	2.292	Up	0.00105	PDZRN3	119.41
Molecular Function	GO:0061659	5	ubiquitin-like protein ligase activity	0.0307487	E1C0T3	Uncharacterized protein	2.292	Up	0.00105	PDZRN3	119.41
Molecular Function	GO:0019787	4	ubiquitin-like protein transferase activity	0.000961216	E1C0T3	Uncharacterized protein	2.292	Up	0.00105	PDZRN3	119.41
Molecular Function	GO:0004842	5	ubiquitin-protein transferase activity	0.000489887	E1C0T3	Uncharacterized protein	2.292	Up	0.00105	PDZRN3	119.41
Biological Process	GO:0099537	6	trans-synaptic signaling	0.563615	Q5ZIK2	PDZ domain-containing protein 11	1.274	Up	0.00627	PDZD11	15.831
Biological Process	GO:0099536	5	synaptic signaling	0.563615	Q5ZIK2	PDZ domain-containing protein 11	1.274	Up	0.00627	PDZD11	15.831
Cellular Component	GO:0044456	3	synapse part	0.392326	Q5ZIK2	PDZ domain-containing protein 11	1.274	Up	0.00627	PDZD11	15.831
Cellular Component	GO:0045202	2	synapse	0.298151	Q5ZIK2	PDZ domain-containing protein 11	1.274	Up	0.00627	PDZD11	15.831
Biological Process	GO:0046903	6	secretion	0.159581	Q5ZIK2	PDZ domain-containing protein 11	1.274	Up	0.00627	PDZD11	15.831
Cellular Component	GO:0098590	7	plasma membrane region	0.137591	Q5ZIK2	PDZ domain-containing protein 11	1.274	Up	0.00627	PDZD11	15.831
Biological Process	GO:0007268	8	chemical synaptic transmission	0.549966	Q5ZIK2	PDZ domain-containing protein 11	1.274	Up	0.00627	PDZD11	15.831
Biological Process	GO:0007267	4	cell-cell signaling	0.0619541	Q5ZIK2	PDZ domain-containing protein 11	1.274	Up	0.00627	PDZD11	15.831
Cellular Component	GO:0005911	3	cell-cell junction	0.229383	Q5ZIK2	PDZ domain-containing protein 11	1.274	Up	0.00627	PDZD11	15.831
Cellular Component	GO:0016323	8	basolateral plasma membrane	0.289777	Q5ZIK2	PDZ domain-containing protein 11	1.274	Up	0.00627	PDZD11	15.831
Biological Process	GO:0098916	7	anterograde trans-synaptic signaling	0.549966	Q5ZIK2	PDZ domain-containing protein 11	1.274	Up	0.00627	PDZD11	15.831
Biological Process	GO:0006767	6	water-soluble vitamin metabolic process	0.0346873	F1NKE8	Uncharacterized protein	1.605	Up	3.67e-06	PDXK	35.015
Biological Process	GO:0006766	5	vitamin metabolic process	0.0415709	F1NKE8	Uncharacterized protein	1.605	Up	3.67e-06	PDXK	35.015
Molecular Function	GO:0042803	5	protein homodimerization activity	0.0928639	F1NKE8	Uncharacterized protein	1.605	Up	3.67e-06	PDXK	35.015
Biological Process	GO:0043094	4	cellular metabolic compound salvage	0.100928	F1NKE8	Uncharacterized protein	1.605	Up	3.67e-06	PDXK	35.015
Biological Process	GO:0006081	4	cellular aldehyde metabolic process	0.424368	F1NKE8	Uncharacterized protein	1.605	Up	3.67e-06	PDXK	35.015
Cellular Component	GO:0005884	11	actin filament	0.429599	Q679P3	PDZ and LIM domain protein 7	1.324	Up	7.69e-05	PDLIM7	45.724
Cellular Component	GO:0031941	12	filamentous actin	0.221837	Q679P3	PDZ and LIM domain protein 7	1.324	Up	7.69e-05	PDLIM7	45.724
Biological Process	GO:0051090	11	regulation of sequence-specific DNA binding transcription factor activity	0.0291474	Q679P3	PDZ and LIM domain protein 7	1.324	Up	7.69e-05	PDLIM7	45.724
Biological Process	GO:0060173	6	limb development	0.458701	Q9PW72	PDZ and LIM domain protein 4	1.457	Up	0.00014	PDLIM4	35.838
Biological Process	GO:0048736	5	appendage development	0.458701	Q9PW72	PDZ and LIM domain protein 4	1.457	Up	0.00014	PDLIM4	35.838
Molecular Function	GO:0048306	4	calcium-dependent protein binding	0.24115	Q5ZJ70	Uncharacterized protein	1.252	Up	0.00245	PDCD6IP	97.314
Biological Process	GO:0007043	6	cell-cell junction assembly	0.561688	Q5ZJ70	Uncharacterized protein	1.252	Up	0.00245	PDCD6IP	97.314
Biological Process	GO:0030866	7	cortical actin cytoskeleton organization	0.523963	Q5ZJ70	Uncharacterized protein	1.252	Up	0.00245	PDCD6IP	97.314
Biological Process	GO:0030865	6	cortical cytoskeleton organization	0.561688	Q5ZJ70	Uncharacterized protein	1.252	Up	0.00245	PDCD6IP	97.314
Biological Process	GO:0035088	6	establishment or maintenance of apical/basal cell polarity	0.438524	Q5ZJ70	Uncharacterized protein	1.252	Up	0.00245	PDCD6IP	97.314
Biological Process	GO:0061245	5	establishment or maintenance of bipolar cell polarity	0.438524	Q5ZJ70	Uncharacterized protein	1.252	Up	0.00245	PDCD6IP	97.314
Cellular Component	GO:0001772	7	immunological synapse	0.443183	Q5ZJ70	Uncharacterized protein	1.252	Up	0.00245	PDCD6IP	97.314
Biological Process	GO:1903543	10	positive regulation of exosomal secretion	0.390232	Q5ZJ70	Uncharacterized protein	1.252	Up	0.00245	PDCD6IP	97.314
Biological Process	GO:0046605	9	regulation of centrosome cycle	0.628426	Q5ZJ70	Uncharacterized protein	1.252	Up	0.00245	PDCD6IP	97.314
Biological Process	GO:0010824	10	regulation of centrosome duplication	0.523963	Q5ZJ70	Uncharacterized protein	1.252	Up	0.00245	PDCD6IP	97.314
Biological Process	GO:1903541	9	regulation of exosomal secretion	0.390232	Q5ZJ70	Uncharacterized protein	1.252	Up	0.00245	PDCD6IP	97.314
Biological Process	GO:0008283	3	cell proliferation	0.0203072	Q8AV28	Pericentriolar material 1 protein	1.269	Up	0.000316	PCM1	212.72
Cellular Component	GO:0036064	11	ciliary basal body	0.191455	Q8AV28	Pericentriolar material 1 protein	1.269	Up	0.000316	PCM1	212.72
Cellular Component	GO:0035869	7	ciliary transition zone	0.443183	Q8AV28	Pericentriolar material 1 protein	1.269	Up	0.000316	PCM1	212.72
Biological Process	GO:0042073	9	intraciliary transport	0.483001	Q8AV28	Pericentriolar material 1 protein	1.269	Up	0.000316	PCM1	212.72
Biological Process	GO:0051703	3	intraspecies interaction between organisms	0.280869	Q8AV28	Pericentriolar material 1 protein	1.269	Up	0.000316	PCM1	212.72
Biological Process	GO:0099118	7	microtubule-based protein transport	0.523963	Q8AV28	Pericentriolar material 1 protein	1.269	Up	0.000316	PCM1	212.72
Biological Process	GO:0051705	3	multi-organism behavior	0.280869	Q8AV28	Pericentriolar material 1 protein	1.269	Up	0.000316	PCM1	212.72
Biological Process	GO:1905515	8	non-motile cilium assembly	0.561688	Q8AV28	Pericentriolar material 1 protein	1.269	Up	0.000316	PCM1	212.72
Biological Process	GO:0031503	5	protein complex localization	0.186132	Q8AV28	Pericentriolar material 1 protein	1.269	Up	0.000316	PCM1	212.72
Biological Process	GO:0098840	8	protein transport along microtubule	0.523963	Q8AV28	Pericentriolar material 1 protein	1.269	Up	0.000316	PCM1	212.72
Biological Process	GO:0035176	4	social behavior	0.280869	Q8AV28	Pericentriolar material 1 protein	1.269	Up	0.000316	PCM1	212.72
Molecular Function	GO:0003950	6	NAD+ ADP-ribosyltransferase activity	0.00469722	A0A1L1RMP5	Uncharacterized protein	1.561	Up	0.0031	PARP9	86.006
Molecular Function	GO:0016763	5	transferase activity, transferring pentosyl groups	0.143915	A0A1L1RMP5	Uncharacterized protein	1.561	Up	0.0031	PARP9	86.006
Biological Process	GO:1990966	12	ATP generation from poly-ADP-D-ribose	0.151953	P26446	Poly [ADP-ribose] polymerase 1	1.392	Up	0.000231	PARP1	113.52
Biological Process	GO:0006974	5	cellular response to DNA damage stimulus	0.0012732	P26446	Poly [ADP-ribose] polymerase 1	1.392	Up	0.000231	PARP1	113.52
Molecular Function	GO:0003910	6	DNA ligase (ATP) activity	0.415316	P26446	Poly [ADP-ribose] polymerase 1	1.392	Up	0.000231	PARP1	113.52
Molecular Function	GO:0003909	5	DNA ligase activity	0.415316	P26446	Poly [ADP-ribose] polymerase 1	1.392	Up	0.000231	PARP1	113.52
Biological Process	GO:0006266	8	DNA ligation	0.483001	P26446	Poly [ADP-ribose] polymerase 1	1.392	Up	0.000231	PARP1	113.52
Biological Process	GO:0051103	9	DNA ligation involved in DNA repair	0.483001	P26446	Poly [ADP-ribose] polymerase 1	1.392	Up	0.000231	PARP1	113.52
Biological Process	GO:0006260	8	DNA replication	0.0364509	P26446	Poly [ADP-ribose] polymerase 1	1.392	Up	0.000231	PARP1	113.52
Biological Process	GO:0006261	9	DNA-dependent DNA replication	0.000803133	P26446	Poly [ADP-ribose] polymerase 1	1.392	Up	0.000231	PARP1	113.52
Molecular Function	GO:0016886	4	ligase activity, forming phosphoric ester bonds	0.208413	P26446	Poly [ADP-ribose] polymerase 1	1.392	Up	0.000231	PARP1	113.52
Molecular Function	GO:0003950	6	NAD+ ADP-ribosyltransferase activity	0.00469722	P26446	Poly [ADP-ribose] polymerase 1	1.392	Up	0.000231	PARP1	113.52
Molecular Function	GO:0016763	5	transferase activity, transferring pentosyl groups	0.143915	P26446	Poly [ADP-ribose] polymerase 1	1.392	Up	0.000231	PARP1	113.52
Biological Process	GO:1990966	12	ATP generation from poly-ADP-D-ribose	0.151953	F1NY76	Uncharacterized protein	1.416	Up	0.0182	PARG	107.51
Molecular Function	GO:0016842	5	amidine-lyase activity	0.235294	F1NQN1	Uncharacterized protein	1.225	Up	0.0451	PAM	96.688
Molecular Function	GO:0016840	4	carbon-nitrogen lyase activity	0.360579	F1NQN1	Uncharacterized protein	1.225	Up	0.0451	PAM	96.688
Cellular Component	GO:0005730	11	nucleolus	9.78827e-06	Q5ZKU8	p21-activated protein kinase-interacting protein 1-like	1.287	Up	0.000493	PAK1IP1	41.232
Biological Process	GO:0006354	11	DNA-templated transcription, elongation	0.628426	A0A1D5P117	Uncharacterized protein	1.263	Up	3.17e-05	PAF1	58.523
Biological Process	GO:0006368	12	transcription elongation from RNA polymerase II promoter	0.628426	A0A1D5P117	Uncharacterized protein	1.263	Up	3.17e-05	PAF1	58.523
Molecular Function	GO:0019842	4	vitamin binding	0.0577427	Q5ZLK5	Prolyl 4-hydroxylase subunit alpha-2	1.205	Up	0.00173	P4HA2	61.435
Biological Process	GO:0018126	8	protein hydroxylation	0.264027	Q5ZLK5	Prolyl 4-hydroxylase subunit alpha-2	1.205	Up	0.00173	P4HA2	61.435
Molecular Function	GO:0019798	7	procollagen-proline dioxygenase activity	0.165132	Q5ZLK5	Prolyl 4-hydroxylase subunit alpha-2	1.205	Up	0.00173	P4HA2	61.435
Biological Process	GO:0018208	9	peptidyl-proline modification	0.329987	Q5ZLK5	Prolyl 4-hydroxylase subunit alpha-2	1.205	Up	0.00173	P4HA2	61.435
Biological Process	GO:0019511	10	peptidyl-proline hydroxylation	0.21745	Q5ZLK5	Prolyl 4-hydroxylase subunit alpha-2	1.205	Up	0.00173	P4HA2	61.435
Molecular Function	GO:0031543	6	peptidyl-proline dioxygenase activity	0.165132	Q5ZLK5	Prolyl 4-hydroxylase subunit alpha-2	1.205	Up	0.00173	P4HA2	61.435
Molecular Function	GO:0016706	5	oxidoreductase activity, acting on paired donors, with incorporation or reduction of molecular oxygen, 2-oxoglutarate as one donor, and incorporation of one atom each of oxygen into both donors	0.107367	Q5ZLK5	Prolyl 4-hydroxylase subunit alpha-2	1.205	Up	0.00173	P4HA2	61.435
Molecular Function	GO:0016705	4	oxidoreductase activity, acting on paired donors, with incorporation or reduction of molecular oxygen	0.00640187	Q5ZLK5	Prolyl 4-hydroxylase subunit alpha-2	1.205	Up	0.00173	P4HA2	61.435
Molecular Function	GO:0043177	4	organic acid binding	0.015537	Q5ZLK5	Prolyl 4-hydroxylase subunit alpha-2	1.205	Up	0.00173	P4HA2	61.435
Molecular Function	GO:0048029	4	monosaccharide binding	0.126976	Q5ZLK5	Prolyl 4-hydroxylase subunit alpha-2	1.205	Up	0.00173	P4HA2	61.435
Molecular Function	GO:0031418	6	L-ascorbic acid binding	0.0549046	Q5ZLK5	Prolyl 4-hydroxylase subunit alpha-2	1.205	Up	0.00173	P4HA2	61.435
Molecular Function	GO:0005506	7	iron ion binding	0.00299552	Q5ZLK5	Prolyl 4-hydroxylase subunit alpha-2	1.205	Up	0.00173	P4HA2	61.435
Molecular Function	GO:0051213	4	dioxygenase activity	0.147346	Q5ZLK5	Prolyl 4-hydroxylase subunit alpha-2	1.205	Up	0.00173	P4HA2	61.435
Molecular Function	GO:0031406	5	carboxylic acid binding	0.015537	Q5ZLK5	Prolyl 4-hydroxylase subunit alpha-2	1.205	Up	0.00173	P4HA2	61.435
Molecular Function	GO:0030246	3	carbohydrate binding	0.00640187	Q5ZLK5	Prolyl 4-hydroxylase subunit alpha-2	1.205	Up	0.00173	P4HA2	61.435
Molecular Function	GO:0031406	5	carboxylic acid binding	0.0578525	Q5ZLK5	Prolyl 4-hydroxylase subunit alpha-2	1.277	Up	0.000846	P4HA2	61.435
Molecular Function	GO:0051213	4	dioxygenase activity	0.313743	Q5ZLK5	Prolyl 4-hydroxylase subunit alpha-2	1.277	Up	0.000846	P4HA2	61.435
Molecular Function	GO:0005506	7	iron ion binding	0.05398	Q5ZLK5	Prolyl 4-hydroxylase subunit alpha-2	1.277	Up	0.000846	P4HA2	61.435
Molecular Function	GO:0031418	6	L-ascorbic acid binding	0.0933249	Q5ZLK5	Prolyl 4-hydroxylase subunit alpha-2	1.277	Up	0.000846	P4HA2	61.435
Molecular Function	GO:0048029	4	monosaccharide binding	0.265455	Q5ZLK5	Prolyl 4-hydroxylase subunit alpha-2	1.277	Up	0.000846	P4HA2	61.435
Molecular Function	GO:0043177	4	organic acid binding	0.0578525	Q5ZLK5	Prolyl 4-hydroxylase subunit alpha-2	1.277	Up	0.000846	P4HA2	61.435
Molecular Function	GO:0016706	5	oxidoreductase activity, acting on paired donors, with incorporation or reduction of molecular oxygen, 2-oxoglutarate as one donor, and incorporation of one atom each of oxygen into both donors	0.218221	Q5ZLK5	Prolyl 4-hydroxylase subunit alpha-2	1.277	Up	0.000846	P4HA2	61.435
Molecular Function	GO:0031543	6	peptidyl-proline dioxygenase activity	0.415316	Q5ZLK5	Prolyl 4-hydroxylase subunit alpha-2	1.277	Up	0.000846	P4HA2	61.435
Biological Process	GO:0019511	10	peptidyl-proline hydroxylation	0.483001	Q5ZLK5	Prolyl 4-hydroxylase subunit alpha-2	1.277	Up	0.000846	P4HA2	61.435
Molecular Function	GO:0019798	7	procollagen-proline dioxygenase activity	0.415316	Q5ZLK5	Prolyl 4-hydroxylase subunit alpha-2	1.277	Up	0.000846	P4HA2	61.435
Biological Process	GO:0018126	8	protein hydroxylation	0.561688	Q5ZLK5	Prolyl 4-hydroxylase subunit alpha-2	1.277	Up	0.000846	P4HA2	61.435
Molecular Function	GO:0060090	3	binding, bridging	0.0854768	Q90Z16	Optineurin	1.491	Up	0.0253	OPTN	64.087
Biological Process	GO:0006952	4	defense response	0.00165594	Q90Z16	Optineurin	1.491	Up	0.0253	OPTN	64.087
Biological Process	GO:0098542	6	defense response to other organism	0.192735	Q90Z16	Optineurin	1.491	Up	0.0253	OPTN	64.087
Biological Process	GO:0016239	9	positive regulation of macroautophagy	0.335202	Q90Z16	Optineurin	1.491	Up	0.0253	OPTN	64.087
Biological Process	GO:0043902	5	positive regulation of multi-organism process	0.294385	Q90Z16	Optineurin	1.491	Up	0.0253	OPTN	64.087
Biological Process	GO:0002833	6	positive regulation of response to biotic stimulus	0.483001	Q90Z16	Optineurin	1.491	Up	0.0253	OPTN	64.087
Biological Process	GO:1904417	10	positive regulation of xenophagy	0.151953	Q90Z16	Optineurin	1.491	Up	0.0253	OPTN	64.087
Molecular Function	GO:0030674	4	protein binding, bridging	0.0617136	Q90Z16	Optineurin	1.491	Up	0.0253	OPTN	64.087
Biological Process	GO:0016241	8	regulation of macroautophagy	0.130541	Q90Z16	Optineurin	1.491	Up	0.0253	OPTN	64.087
Biological Process	GO:1901524	9	regulation of macromitophagy	0.337799	Q90Z16	Optineurin	1.491	Up	0.0253	OPTN	64.087
Biological Process	GO:0043900	4	regulation of multi-organism process	0.0112426	Q90Z16	Optineurin	1.491	Up	0.0253	OPTN	64.087
Biological Process	GO:1904415	9	regulation of xenophagy	0.151953	Q90Z16	Optineurin	1.491	Up	0.0253	OPTN	64.087
Biological Process	GO:0009607	3	response to biotic stimulus	0.0124761	Q90Z16	Optineurin	1.491	Up	0.0253	OPTN	64.087
Biological Process	GO:0043207	4	response to external biotic stimulus	0.0198614	Q90Z16	Optineurin	1.491	Up	0.0253	OPTN	64.087
Biological Process	GO:0051707	5	response to other organism	0.0198614	Q90Z16	Optineurin	1.491	Up	0.0253	OPTN	64.087
Biological Process	GO:0016032	5	viral process	0.116004	H9L0X6	Uncharacterized protein	1.920	Up	0.00373	OASL	54.265
Biological Process	GO:0044403	4	symbiosis, encompassing mutualism through parasitism	0.0650334	H9L0X6	Uncharacterized protein	1.920	Up	0.00373	OASL	54.265
Biological Process	GO:0009615	6	response to virus	0.016464	H9L0X6	Uncharacterized protein	1.920	Up	0.00373	OASL	54.265
Biological Process	GO:0006950	3	response to stress	5.08316e-05	H9L0X6	Uncharacterized protein	1.920	Up	0.00373	OASL	54.265
Biological Process	GO:0051707	5	response to other organism	2.58437e-07	H9L0X6	Uncharacterized protein	1.920	Up	0.00373	OASL	54.265
Biological Process	GO:0009605	3	response to external stimulus	9.64381e-07	H9L0X6	Uncharacterized protein	1.920	Up	0.00373	OASL	54.265
Biological Process	GO:0043207	4	response to external biotic stimulus	2.58437e-07	H9L0X6	Uncharacterized protein	1.920	Up	0.00373	OASL	54.265
Biological Process	GO:0009607	3	response to biotic stimulus	4.56366e-07	H9L0X6	Uncharacterized protein	1.920	Up	0.00373	OASL	54.265
Biological Process	GO:0050792	6	regulation of viral process	0.0288176	H9L0X6	Uncharacterized protein	1.920	Up	0.00373	OASL	54.265
Biological Process	GO:1903900	7	regulation of viral life cycle	0.00612888	H9L0X6	Uncharacterized protein	1.920	Up	0.00373	OASL	54.265
Biological Process	GO:0045069	8	regulation of viral genome replication	0.0648641	H9L0X6	Uncharacterized protein	1.920	Up	0.00373	OASL	54.265
Biological Process	GO:0043903	5	regulation of symbiosis, encompassing mutualism through parasitism	0.0424121	H9L0X6	Uncharacterized protein	1.920	Up	0.00373	OASL	54.265
Biological Process	GO:0043900	4	regulation of multi-organism process	0.025908	H9L0X6	Uncharacterized protein	1.920	Up	0.00373	OASL	54.265
Biological Process	GO:0048525	7	negative regulation of viral process	0.00139058	H9L0X6	Uncharacterized protein	1.920	Up	0.00373	OASL	54.265
Biological Process	GO:1903901	8	negative regulation of viral life cycle	0.000222087	H9L0X6	Uncharacterized protein	1.920	Up	0.00373	OASL	54.265
Biological Process	GO:0045071	9	negative regulation of viral genome replication	0.00851012	H9L0X6	Uncharacterized protein	1.920	Up	0.00373	OASL	54.265
Biological Process	GO:0043901	5	negative regulation of multi-organism process	0.000404943	H9L0X6	Uncharacterized protein	1.920	Up	0.00373	OASL	54.265
Biological Process	GO:0051704	2	multi-organism process	0.00105225	H9L0X6	Uncharacterized protein	1.920	Up	0.00373	OASL	54.265
Biological Process	GO:0044764	3	multi-organism cellular process	0.116004	H9L0X6	Uncharacterized protein	1.920	Up	0.00373	OASL	54.265
Biological Process	GO:0044419	3	interspecies interaction between organisms	0.0650334	H9L0X6	Uncharacterized protein	1.920	Up	0.00373	OASL	54.265
Biological Process	GO:0002376	2	immune system process	2.64493e-05	H9L0X6	Uncharacterized protein	1.920	Up	0.00373	OASL	54.265
Biological Process	GO:0006955	3	immune response	2.40271e-07	H9L0X6	Uncharacterized protein	1.920	Up	0.00373	OASL	54.265
Biological Process	GO:0002252	3	immune effector process	0.00586562	H9L0X6	Uncharacterized protein	1.920	Up	0.00373	OASL	54.265
Molecular Function	GO:0003725	6	double-stranded RNA binding	0.418449	H9L0X6	Uncharacterized protein	1.920	Up	0.00373	OASL	54.265
Biological Process	GO:0051607	7	defense response to virus	0.0566922	H9L0X6	Uncharacterized protein	1.920	Up	0.00373	OASL	54.265
Biological Process	GO:0098542	6	defense response to other organism	0.00154051	H9L0X6	Uncharacterized protein	1.920	Up	0.00373	OASL	54.265
Biological Process	GO:0006952	4	defense response	1.2387e-10	H9L0X6	Uncharacterized protein	1.920	Up	0.00373	OASL	54.265
Biological Process	GO:0006952	4	defense response	0.00165594	H9L0X6	Uncharacterized protein	1.679	Up	0.00616	OASL	54.265
Biological Process	GO:0098542	6	defense response to other organism	0.192735	H9L0X6	Uncharacterized protein	1.679	Up	0.00616	OASL	54.265
Biological Process	GO:0043901	5	negative regulation of multi-organism process	0.0906191	H9L0X6	Uncharacterized protein	1.679	Up	0.00616	OASL	54.265
Biological Process	GO:0045071	9	negative regulation of viral genome replication	0.0531521	H9L0X6	Uncharacterized protein	1.679	Up	0.00616	OASL	54.265
Biological Process	GO:1903901	8	negative regulation of viral life cycle	0.0502385	H9L0X6	Uncharacterized protein	1.679	Up	0.00616	OASL	54.265
Biological Process	GO:0048525	7	negative regulation of viral process	0.040156	H9L0X6	Uncharacterized protein	1.679	Up	0.00616	OASL	54.265
Cellular Component	GO:0005730	11	nucleolus	9.78827e-06	H9L0X6	Uncharacterized protein	1.679	Up	0.00616	OASL	54.265
Biological Process	GO:0043900	4	regulation of multi-organism process	0.0112426	H9L0X6	Uncharacterized protein	1.679	Up	0.00616	OASL	54.265
Biological Process	GO:0043903	5	regulation of symbiosis, encompassing mutualism through parasitism	0.130429	H9L0X6	Uncharacterized protein	1.679	Up	0.00616	OASL	54.265
Biological Process	GO:0045069	8	regulation of viral genome replication	0.0930448	H9L0X6	Uncharacterized protein	1.679	Up	0.00616	OASL	54.265
Biological Process	GO:1903900	7	regulation of viral life cycle	0.0428693	H9L0X6	Uncharacterized protein	1.679	Up	0.00616	OASL	54.265
Biological Process	GO:0050792	6	regulation of viral process	0.0833683	H9L0X6	Uncharacterized protein	1.679	Up	0.00616	OASL	54.265
Biological Process	GO:0009607	3	response to biotic stimulus	0.0124761	H9L0X6	Uncharacterized protein	1.679	Up	0.00616	OASL	54.265
Biological Process	GO:0043207	4	response to external biotic stimulus	0.0198614	H9L0X6	Uncharacterized protein	1.679	Up	0.00616	OASL	54.265
Biological Process	GO:0051707	5	response to other organism	0.0198614	H9L0X6	Uncharacterized protein	1.679	Up	0.00616	OASL	54.265
Biological Process	GO:0051170	8	nuclear import	0.22675	Q5F473	Uncharacterized protein	1.444	Up	0.0241	NUP50	50.107
Biological Process	GO:0006606	10	protein import into nucleus	0.209544	Q5F473	Uncharacterized protein	1.444	Up	0.0241	NUP50	50.107
Biological Process	GO:0044744	9	protein targeting to nucleus	0.209544	Q5F473	Uncharacterized protein	1.444	Up	0.0241	NUP50	50.107
Biological Process	GO:1902593	9	single-organism nuclear import	0.22675	Q5F473	Uncharacterized protein	1.444	Up	0.0241	NUP50	50.107
Molecular Function	GO:0008253	8	5'-nucleotidase activity	0.360579	Q5ZKF6	7-methylguanosine phosphate-specific 5-nucleotidase	1.326	Up	0.00754	NT5C3B	33.109
Molecular Function	GO:0008252	7	nucleotidase activity	0.360579	Q5ZKF6	7-methylguanosine phosphate-specific 5-nucleotidase	1.326	Up	0.00754	NT5C3B	33.109
Molecular Function	GO:0008253	8	5'-nucleotidase activity	0.360579	Q5ZIZ4	Cytosolic purine 5-nucleotidase	1.201	Up	0.00755	NT5C2	65.894
Biological Process	GO:0046040	11	IMP metabolic process	0.596431	Q5ZIZ4	Cytosolic purine 5-nucleotidase	1.201	Up	0.00755	NT5C2	65.894
Molecular Function	GO:0008252	7	nucleotidase activity	0.360579	Q5ZIZ4	Cytosolic purine 5-nucleotidase	1.201	Up	0.00755	NT5C2	65.894
Biological Process	GO:0006884	7	cell volume homeostasis	0.0531521	F1NVA4	Nucleophosmin	1.424	Up	0.00311	NPM1	32.584
Biological Process	GO:0006974	5	cellular response to DNA damage stimulus	0.0012732	F1NVA4	Nucleophosmin	1.424	Up	0.00311	NPM1	32.584
Biological Process	GO:0071359	7	cellular response to dsRNA	0.561688	F1NVA4	Nucleophosmin	1.424	Up	0.00311	NPM1	32.584
Biological Process	GO:1901699	5	cellular response to nitrogen compound	0.0485734	F1NVA4	Nucleophosmin	1.424	Up	0.00311	NPM1	32.584
Biological Process	GO:0033753	6	establishment of ribosome localization	0.0756305	F1NVA4	Nucleophosmin	1.424	Up	0.00311	NPM1	32.584
Biological Process	GO:0010948	7	negative regulation of cell cycle process	0.209544	F1NVA4	Nucleophosmin	1.424	Up	0.00311	NPM1	32.584
Cellular Component	GO:0044452	12	nucleolar part	0.0713022	F1NVA4	Nucleophosmin	1.424	Up	0.00311	NPM1	32.584
Cellular Component	GO:0005730	11	nucleolus	9.78827e-06	F1NVA4	Nucleophosmin	1.424	Up	0.00311	NPM1	32.584
Biological Process	GO:0006334	9	nucleosome assembly	0.250113	F1NVA4	Nucleophosmin	1.424	Up	0.00311	NPM1	32.584
Biological Process	GO:0045787	6	positive regulation of cell cycle	0.0326601	F1NVA4	Nucleophosmin	1.424	Up	0.00311	NPM1	32.584
Biological Process	GO:0051092	13	positive regulation of NF-kappaB transcription factor activity	0.0173041	F1NVA4	Nucleophosmin	1.424	Up	0.00311	NPM1	32.584
Biological Process	GO:1903322	10	positive regulation of protein modification by small protein conjugation or removal	0.103192	F1NVA4	Nucleophosmin	1.424	Up	0.00311	NPM1	32.584
Biological Process	GO:0031398	11	positive regulation of protein ubiquitination	0.228363	F1NVA4	Nucleophosmin	1.424	Up	0.00311	NPM1	32.584
Biological Process	GO:0051091	12	positive regulation of sequence-specific DNA binding transcription factor activity	0.0129182	F1NVA4	Nucleophosmin	1.424	Up	0.00311	NPM1	32.584
Biological Process	GO:1902749	8	regulation of cell cycle G2/M phase transition	0.274846	F1NVA4	Nucleophosmin	1.424	Up	0.00311	NPM1	32.584
Biological Process	GO:0008361	6	regulation of cell size	0.103192	F1NVA4	Nucleophosmin	1.424	Up	0.00311	NPM1	32.584
Biological Process	GO:0046605	9	regulation of centrosome cycle	0.628426	F1NVA4	Nucleophosmin	1.424	Up	0.00311	NPM1	32.584
Biological Process	GO:0010824	10	regulation of centrosome duplication	0.523963	F1NVA4	Nucleophosmin	1.424	Up	0.00311	NPM1	32.584
Biological Process	GO:0032070	8	regulation of deoxyribonuclease activity	0.390232	F1NVA4	Nucleophosmin	1.424	Up	0.00311	NPM1	32.584
Biological Process	GO:0043516	9	regulation of DNA damage response, signal transduction by p53 class mediator	0.438524	F1NVA4	Nucleophosmin	1.424	Up	0.00311	NPM1	32.584
Biological Process	GO:0032071	9	regulation of endodeoxyribonuclease activity	0.337799	F1NVA4	Nucleophosmin	1.424	Up	0.00311	NPM1	32.584
Biological Process	GO:0060699	9	regulation of endoribonuclease activity	0.151953	F1NVA4	Nucleophosmin	1.424	Up	0.00311	NPM1	32.584
Biological Process	GO:0032069	7	regulation of nuclease activity	0.127186	F1NVA4	Nucleophosmin	1.424	Up	0.00311	NPM1	32.584
Biological Process	GO:0060700	8	regulation of ribonuclease activity	0.151953	F1NVA4	Nucleophosmin	1.424	Up	0.00311	NPM1	32.584
Biological Process	GO:0051090	11	regulation of sequence-specific DNA binding transcription factor activity	0.0291474	F1NVA4	Nucleophosmin	1.424	Up	0.00311	NPM1	32.584
Biological Process	GO:1901796	8	regulation of signal transduction by p53 class mediator	0.483001	F1NVA4	Nucleophosmin	1.424	Up	0.00311	NPM1	32.584
Biological Process	GO:0006417	8	regulation of translation	0.0136659	F1NVA4	Nucleophosmin	1.424	Up	0.00311	NPM1	32.584
Biological Process	GO:0006446	9	regulation of translational initiation	0.0198999	F1NVA4	Nucleophosmin	1.424	Up	0.00311	NPM1	32.584
Biological Process	GO:0022613	4	ribonucleoprotein complex biogenesis	0.000550174	F1NVA4	Nucleophosmin	1.424	Up	0.00311	NPM1	32.584
Biological Process	GO:0042273	6	ribosomal large subunit biogenesis	0.00911628	F1NVA4	Nucleophosmin	1.424	Up	0.00311	NPM1	32.584
Molecular Function	GO:0043024	5	ribosomal small subunit binding	0.360579	F1NVA4	Nucleophosmin	1.424	Up	0.00311	NPM1	32.584
Biological Process	GO:0042274	6	ribosomal small subunit biogenesis	0.0071377	F1NVA4	Nucleophosmin	1.424	Up	0.00311	NPM1	32.584
Biological Process	GO:0000056	13	ribosomal small subunit export from nucleus	0.151953	F1NVA4	Nucleophosmin	1.424	Up	0.00311	NPM1	32.584
Biological Process	GO:0000054	12	ribosomal subunit export from nucleus	0.0756305	F1NVA4	Nucleophosmin	1.424	Up	0.00311	NPM1	32.584
Biological Process	GO:0042254	5	ribosome biogenesis	0.000723917	F1NVA4	Nucleophosmin	1.424	Up	0.00311	NPM1	32.584
Biological Process	GO:0033750	5	ribosome localization	0.0756305	F1NVA4	Nucleophosmin	1.424	Up	0.00311	NPM1	32.584
Biological Process	GO:0071428	11	rRNA-containing ribonucleoprotein complex export from nucleus	0.0756305	F1NVA4	Nucleophosmin	1.424	Up	0.00311	NPM1	32.584
Biological Process	GO:0009607	3	response to biotic stimulus	0.0124761	F1N9N4	Uncharacterized protein	1.227	Up	0.00605	NPC2	16.206
Biological Process	GO:0043207	4	response to external biotic stimulus	0.0198614	F1N9N4	Uncharacterized protein	1.227	Up	0.00605	NPC2	16.206
Biological Process	GO:0051707	5	response to other organism	0.0198614	F1N9N4	Uncharacterized protein	1.227	Up	0.00605	NPC2	16.206
Biological Process	GO:0072593	4	reactive oxygen species metabolic process	0.0305972	A0A1D5PZB7	Nitric oxide synthase	1.724	Up	0.00561	NOS	129.63
Molecular Function	GO:0016705	4	oxidoreductase activity, acting on paired donors, with incorporation or reduction of molecular oxygen	0.00640187	A0A1D5PZB7	Nitric oxide synthase	1.724	Up	0.00561	NOS	129.63
Molecular Function	GO:0004497	4	monooxygenase activity	0.168322	A0A1D5PZB7	Nitric oxide synthase	1.724	Up	0.00561	NOS	129.63
Cellular Component	GO:0005730	11	nucleolus	9.78827e-06	E1C6R6	Uncharacterized protein	1.539	Up	0.000428	NOP16	21.327
Biological Process	GO:0022613	4	ribonucleoprotein complex biogenesis	0.000550174	E1C6R6	Uncharacterized protein	1.539	Up	0.000428	NOP16	21.327
Biological Process	GO:0042273	6	ribosomal large subunit biogenesis	0.00911628	E1C6R6	Uncharacterized protein	1.539	Up	0.000428	NOP16	21.327
Biological Process	GO:0042254	5	ribosome biogenesis	0.000723917	E1C6R6	Uncharacterized protein	1.539	Up	0.000428	NOP16	21.327
Cellular Component	GO:0030686	8	90S preribosome	0.150708	E1C936	Uncharacterized protein	1.205	Up	0.0392	NOP14	97.297
Biological Process	GO:0030490	11	maturation of SSU-rRNA	0.0274507	E1C936	Uncharacterized protein	1.205	Up	0.0392	NOP14	97.297
Cellular Component	GO:0005730	11	nucleolus	9.78827e-06	E1C936	Uncharacterized protein	1.205	Up	0.0392	NOP14	97.297
Cellular Component	GO:0030684	7	preribosome	0.0190524	E1C936	Uncharacterized protein	1.205	Up	0.0392	NOP14	97.297
Cellular Component	GO:0030688	8	preribosome, small subunit precursor	0.188464	E1C936	Uncharacterized protein	1.205	Up	0.0392	NOP14	97.297
Biological Process	GO:0022613	4	ribonucleoprotein complex biogenesis	0.000550174	E1C936	Uncharacterized protein	1.205	Up	0.0392	NOP14	97.297
Biological Process	GO:0042274	6	ribosomal small subunit biogenesis	0.0071377	E1C936	Uncharacterized protein	1.205	Up	0.0392	NOP14	97.297
Biological Process	GO:0042254	5	ribosome biogenesis	0.000723917	E1C936	Uncharacterized protein	1.205	Up	0.0392	NOP14	97.297
Biological Process	GO:0016072	9	rRNA metabolic process	0.0181831	E1C936	Uncharacterized protein	1.205	Up	0.0392	NOP14	97.297
Biological Process	GO:0006364	10	rRNA processing	0.0102581	E1C936	Uncharacterized protein	1.205	Up	0.0392	NOP14	97.297
Biological Process	GO:0071346	7	cellular response to interferon-gamma	0.438524	A0A1L1RUW5	Uncharacterized protein	1.425	Up	0.00172	NMI	39.811
Biological Process	GO:0019221	7	cytokine-mediated signaling pathway	0.138676	A0A1L1RUW5	Uncharacterized protein	1.425	Up	0.00172	NMI	39.811
Biological Process	GO:0006952	4	defense response	0.00165594	A0A1L1RUW5	Uncharacterized protein	1.425	Up	0.00172	NMI	39.811
Biological Process	GO:0045087	5	innate immune response	0.0962267	A0A1L1RUW5	Uncharacterized protein	1.425	Up	0.00172	NMI	39.811
Biological Process	GO:0060333	8	interferon-gamma-mediated signaling pathway	0.151953	A0A1L1RUW5	Uncharacterized protein	1.425	Up	0.00172	NMI	39.811
Biological Process	GO:0034097	5	response to cytokine	0.00558162	A0A1L1RUW5	Uncharacterized protein	1.425	Up	0.00172	NMI	39.811
Biological Process	GO:0034341	6	response to interferon-gamma	0.127186	A0A1L1RUW5	Uncharacterized protein	1.425	Up	0.00172	NMI	39.811
Cellular Component	GO:0000793	9	condensed chromosome	0.301752	F1NT45	Uncharacterized protein	1.482	Up	0.00215	NIFK	31.416
Cellular Component	GO:0000794	12	condensed nuclear chromosome	0.487904	F1NT45	Uncharacterized protein	1.482	Up	0.00215	NIFK	31.416
Cellular Component	GO:0005730	11	nucleolus	9.78827e-06	F1NT45	Uncharacterized protein	1.482	Up	0.00215	NIFK	31.416
Biological Process	GO:0006515	9	misfolded or incompletely synthesized protein catabolic process	0.00812207	Q5ZJM3	Peptide-N(4)-(N-acetyl-beta-glucosaminyl)asparagine amidase	1.341	Up	0.0416	NGLY1	73.902
Biological Process	GO:0006260	8	DNA replication	0.0364509	A0A1D5PI00	Nuclear factor 1	1.906	Up	0.000252	NFIX	29.087
Biological Process	GO:0008283	3	cell proliferation	0.0203072	Q5ZHV2	"N-alpha-acetyltransferase 35, NatC auxiliary subunit"	1.248	Up	0.0351	NAA35	83.538
Biological Process	GO:0031365	8	N-terminal protein amino acid modification	0.561688	Q5ZHV2	"N-alpha-acetyltransferase 35, NatC auxiliary subunit"	1.248	Up	0.0351	NAA35	83.538
Biological Process	GO:0016032	5	viral process	0.116004	B2X021	Mx protein (Fragment)	1.755	Up	0.00309	MX	79.532
Biological Process	GO:0044403	4	symbiosis, encompassing mutualism through parasitism	0.0650334	B2X021	Mx protein (Fragment)	1.755	Up	0.00309	MX	79.532
Biological Process	GO:0009615	6	response to virus	0.016464	B2X021	Mx protein (Fragment)	1.755	Up	0.00309	MX	79.532
Biological Process	GO:0006950	3	response to stress	5.08316e-05	B2X021	Mx protein (Fragment)	1.755	Up	0.00309	MX	79.532
Biological Process	GO:0051707	5	response to other organism	2.58437e-07	B2X021	Mx protein (Fragment)	1.755	Up	0.00309	MX	79.532
Biological Process	GO:0009605	3	response to external stimulus	9.64381e-07	B2X021	Mx protein (Fragment)	1.755	Up	0.00309	MX	79.532
Biological Process	GO:0043207	4	response to external biotic stimulus	2.58437e-07	B2X021	Mx protein (Fragment)	1.755	Up	0.00309	MX	79.532
Biological Process	GO:0009607	3	response to biotic stimulus	4.56366e-07	B2X021	Mx protein (Fragment)	1.755	Up	0.00309	MX	79.532
Biological Process	GO:0051258	8	protein polymerization	0.521384	B2X021	Mx protein (Fragment)	1.755	Up	0.00309	MX	79.532
Biological Process	GO:0051704	2	multi-organism process	0.00105225	B2X021	Mx protein (Fragment)	1.755	Up	0.00309	MX	79.532
Biological Process	GO:0044764	3	multi-organism cellular process	0.116004	B2X021	Mx protein (Fragment)	1.755	Up	0.00309	MX	79.532
Biological Process	GO:0044419	3	interspecies interaction between organisms	0.0650334	B2X021	Mx protein (Fragment)	1.755	Up	0.00309	MX	79.532
Biological Process	GO:0045087	5	innate immune response	0.0036087	B2X021	Mx protein (Fragment)	1.755	Up	0.00309	MX	79.532
Biological Process	GO:0002376	2	immune system process	2.64493e-05	B2X021	Mx protein (Fragment)	1.755	Up	0.00309	MX	79.532
Biological Process	GO:0006955	3	immune response	2.40271e-07	B2X021	Mx protein (Fragment)	1.755	Up	0.00309	MX	79.532
Biological Process	GO:0002252	3	immune effector process	0.00586562	B2X021	Mx protein (Fragment)	1.755	Up	0.00309	MX	79.532
Biological Process	GO:0051607	7	defense response to virus	0.0566922	B2X021	Mx protein (Fragment)	1.755	Up	0.00309	MX	79.532
Biological Process	GO:0098542	6	defense response to other organism	0.00154051	B2X021	Mx protein (Fragment)	1.755	Up	0.00309	MX	79.532
Biological Process	GO:0006952	4	defense response	1.2387e-10	B2X021	Mx protein (Fragment)	1.755	Up	0.00309	MX	79.532
Biological Process	GO:0006952	4	defense response	0.00165594	B2X021	Mx protein (Fragment)	1.648	Up	0.00438	MX	79.532
Biological Process	GO:0098542	6	defense response to other organism	0.192735	B2X021	Mx protein (Fragment)	1.648	Up	0.00438	MX	79.532
Biological Process	GO:0045087	5	innate immune response	0.0962267	B2X021	Mx protein (Fragment)	1.648	Up	0.00438	MX	79.532
Biological Process	GO:0009607	3	response to biotic stimulus	0.0124761	B2X021	Mx protein (Fragment)	1.648	Up	0.00438	MX	79.532
Biological Process	GO:0043207	4	response to external biotic stimulus	0.0198614	B2X021	Mx protein (Fragment)	1.648	Up	0.00438	MX	79.532
Biological Process	GO:0051707	5	response to other organism	0.0198614	B2X021	Mx protein (Fragment)	1.648	Up	0.00438	MX	79.532
Biological Process	GO:0032446	9	protein modification by small protein conjugation	0.00141603	A0A1D5PLC4	Uncharacterized protein	1.311	Up	0.00195	MUL1	43.461
Biological Process	GO:0070647	8	protein modification by small protein conjugation or removal	0.000177439	A0A1D5PLC4	Uncharacterized protein	1.311	Up	0.00195	MUL1	43.461
Biological Process	GO:0016567	10	protein ubiquitination	0.000609207	A0A1D5PLC4	Uncharacterized protein	1.311	Up	0.00195	MUL1	43.461
Molecular Function	GO:0019787	4	ubiquitin-like protein transferase activity	0.000961216	A0A1D5PLC4	Uncharacterized protein	1.311	Up	0.00195	MUL1	43.461
Molecular Function	GO:0004842	5	ubiquitin-protein transferase activity	0.000489887	A0A1D5PLC4	Uncharacterized protein	1.311	Up	0.00195	MUL1	43.461
Biological Process	GO:0042398	6	cellular modified amino acid biosynthetic process	0.483001	Q5ZKA5	"Bifunctional methylenetetrahydrofolate dehydrogenase/cyclohydrolase, mitochondrial"	1.363	Up	0.000988	MTHFD2	36.411
Biological Process	GO:0009396	9	folic acid-containing compound biosynthetic process	0.280869	Q5ZKA5	"Bifunctional methylenetetrahydrofolate dehydrogenase/cyclohydrolase, mitochondrial"	1.363	Up	0.000988	MTHFD2	36.411
Biological Process	GO:0006760	8	folic acid-containing compound metabolic process	0.337799	Q5ZKA5	"Bifunctional methylenetetrahydrofolate dehydrogenase/cyclohydrolase, mitochondrial"	1.363	Up	0.000988	MTHFD2	36.411
Molecular Function	GO:0016814	5	hydrolase activity, acting on carbon-nitrogen (but not peptide) bonds, in cyclic amidines	0.626335	Q5ZKA5	"Bifunctional methylenetetrahydrofolate dehydrogenase/cyclohydrolase, mitochondrial"	1.363	Up	0.000988	MTHFD2	36.411
Biological Process	GO:0006730	5	one-carbon metabolic process	0.274846	Q5ZKA5	"Bifunctional methylenetetrahydrofolate dehydrogenase/cyclohydrolase, mitochondrial"	1.363	Up	0.000988	MTHFD2	36.411
Molecular Function	GO:0016646	5	oxidoreductase activity, acting on the CH-NH group of donors, NAD or NADP as acceptor	0.553028	Q5ZKA5	"Bifunctional methylenetetrahydrofolate dehydrogenase/cyclohydrolase, mitochondrial"	1.363	Up	0.000988	MTHFD2	36.411
Biological Process	GO:0042559	6	pteridine-containing compound biosynthetic process	0.483001	Q5ZKA5	"Bifunctional methylenetetrahydrofolate dehydrogenase/cyclohydrolase, mitochondrial"	1.363	Up	0.000988	MTHFD2	36.411
Biological Process	GO:0042558	5	pteridine-containing compound metabolic process	0.523963	Q5ZKA5	"Bifunctional methylenetetrahydrofolate dehydrogenase/cyclohydrolase, mitochondrial"	1.363	Up	0.000988	MTHFD2	36.411
Cellular Component	GO:0005730	11	nucleolus	9.78827e-06	F1P353	Ribosome assembly factor mrt4	1.363	Up	0.0146	MRTO4	28.053
Biological Process	GO:0022613	4	ribonucleoprotein complex biogenesis	0.000550174	F1P353	Ribosome assembly factor mrt4	1.363	Up	0.0146	MRTO4	28.053
Biological Process	GO:0000027	9	ribosomal large subunit assembly	0.596431	F1P353	Ribosome assembly factor mrt4	1.363	Up	0.0146	MRTO4	28.053
Biological Process	GO:0042273	6	ribosomal large subunit biogenesis	0.00911628	F1P353	Ribosome assembly factor mrt4	1.363	Up	0.0146	MRTO4	28.053
Biological Process	GO:0042254	5	ribosome biogenesis	0.000723917	F1P353	Ribosome assembly factor mrt4	1.363	Up	0.0146	MRTO4	28.053
Biological Process	GO:0016072	9	rRNA metabolic process	0.0181831	F1P353	Ribosome assembly factor mrt4	1.363	Up	0.0146	MRTO4	28.053
Biological Process	GO:0006364	10	rRNA processing	0.0102581	F1P353	Ribosome assembly factor mrt4	1.363	Up	0.0146	MRTO4	28.053
Molecular Function	GO:0005518	5	collagen binding	0.0264624	F1NP60	Uncharacterized protein	1.420	Up	0.000196	MRC2	184.66
Biological Process	GO:0030574	7	collagen catabolic process	0.280869	F1NP60	Uncharacterized protein	1.420	Up	0.000196	MRC2	184.66
Biological Process	GO:0032963	6	collagen metabolic process	0.127186	F1NP60	Uncharacterized protein	1.420	Up	0.000196	MRC2	184.66
Biological Process	GO:0044236	4	multicellular organism metabolic process	0.18444	F1NP60	Uncharacterized protein	1.420	Up	0.000196	MRC2	184.66
Biological Process	GO:0044243	5	multicellular organismal catabolic process	0.337799	F1NP60	Uncharacterized protein	1.420	Up	0.000196	MRC2	184.66
Biological Process	GO:0044259	5	multicellular organismal macromolecule metabolic process	0.127186	F1NP60	Uncharacterized protein	1.420	Up	0.000196	MRC2	184.66
Biological Process	GO:0001649	6	osteoblast differentiation	0.422522	F1NP60	Uncharacterized protein	1.420	Up	0.000196	MRC2	184.66
Cellular Component	GO:0030686	8	90S preribosome	0.150708	F1NC78	U3 small nucleolar ribonucleoprotein protein MPP10	1.259	Up	0.00122	MPHOSPH10	72.548
Biological Process	GO:0030490	11	maturation of SSU-rRNA	0.0274507	F1NC78	U3 small nucleolar ribonucleoprotein protein MPP10	1.259	Up	0.00122	MPHOSPH10	72.548
Cellular Component	GO:0044452	12	nucleolar part	0.0713022	F1NC78	U3 small nucleolar ribonucleoprotein protein MPP10	1.259	Up	0.00122	MPHOSPH10	72.548
Cellular Component	GO:0005730	11	nucleolus	9.78827e-06	F1NC78	U3 small nucleolar ribonucleoprotein protein MPP10	1.259	Up	0.00122	MPHOSPH10	72.548
Cellular Component	GO:0030684	7	preribosome	0.0190524	F1NC78	U3 small nucleolar ribonucleoprotein protein MPP10	1.259	Up	0.00122	MPHOSPH10	72.548
Biological Process	GO:0022613	4	ribonucleoprotein complex biogenesis	0.000550174	F1NC78	U3 small nucleolar ribonucleoprotein protein MPP10	1.259	Up	0.00122	MPHOSPH10	72.548
Biological Process	GO:0042274	6	ribosomal small subunit biogenesis	0.0071377	F1NC78	U3 small nucleolar ribonucleoprotein protein MPP10	1.259	Up	0.00122	MPHOSPH10	72.548
Biological Process	GO:0042254	5	ribosome biogenesis	0.000723917	F1NC78	U3 small nucleolar ribonucleoprotein protein MPP10	1.259	Up	0.00122	MPHOSPH10	72.548
Biological Process	GO:0016072	9	rRNA metabolic process	0.0181831	F1NC78	U3 small nucleolar ribonucleoprotein protein MPP10	1.259	Up	0.00122	MPHOSPH10	72.548
Biological Process	GO:0006364	10	rRNA processing	0.0102581	F1NC78	U3 small nucleolar ribonucleoprotein protein MPP10	1.259	Up	0.00122	MPHOSPH10	72.548
Biological Process	GO:0042060	5	wound healing	0.131965	E1C9E0	Uncharacterized protein	1.609	Up	2.37e-05	MMP10	56.942
Biological Process	GO:0009611	4	response to wounding	0.182885	E1C9E0	Uncharacterized protein	1.609	Up	2.37e-05	MMP10	56.942
Biological Process	GO:0006950	3	response to stress	5.08316e-05	E1C9E0	Uncharacterized protein	1.609	Up	2.37e-05	MMP10	56.942
Cellular Component	GO:0031012	4	extracellular matrix	0.000468539	E1C9E0	Uncharacterized protein	1.609	Up	2.37e-05	MMP10	56.942
Cellular Component	GO:0005911	3	cell-cell junction	0.0434509	A0A1D5PSL2	Uncharacterized protein	1.201	Up	0.0154	MLLT	214.03
Biological Process	GO:0034446	8	substrate adhesion-dependent cell spreading	0.286273	E1BYZ3	Uncharacterized protein	1.297	Up	0.00124	MICALL2	87.61
Biological Process	GO:0098602	4	single organism cell adhesion	0.0487077	E1BYZ3	Uncharacterized protein	1.297	Up	0.00124	MICALL2	87.61
Biological Process	GO:0010821	7	regulation of mitochondrion organization	0.0992998	E1BYZ3	Uncharacterized protein	1.297	Up	0.00124	MICALL2	87.61
Biological Process	GO:0051258	8	protein polymerization	0.521384	E1BYZ3	Uncharacterized protein	1.297	Up	0.00124	MICALL2	87.61
Biological Process	GO:0051050	6	positive regulation of transport	0.0935519	E1BYZ3	Uncharacterized protein	1.297	Up	0.00124	MICALL2	87.61
Biological Process	GO:0010822	8	positive regulation of mitochondrion organization	0.521384	E1BYZ3	Uncharacterized protein	1.297	Up	0.00124	MICALL2	87.61
Biological Process	GO:0031175	11	neuron projection development	0.220957	E1BYZ3	Uncharacterized protein	1.297	Up	0.00124	MICALL2	87.61
Biological Process	GO:0031589	4	cell-substrate adhesion	0.141138	E1BYZ3	Uncharacterized protein	1.297	Up	0.00124	MICALL2	87.61
Biological Process	GO:0045216	5	cell-cell junction organization	0.458701	E1BYZ3	Uncharacterized protein	1.297	Up	0.00124	MICALL2	87.61
Cellular Component	GO:0005911	3	cell-cell junction	0.229383	E1BYZ3	Uncharacterized protein	1.297	Up	0.00124	MICALL2	87.61
Biological Process	GO:0034330	4	cell junction organization	0.151666	E1BYZ3	Uncharacterized protein	1.297	Up	0.00124	MICALL2	87.61
Biological Process	GO:0034329	5	cell junction assembly	0.0822769	E1BYZ3	Uncharacterized protein	1.297	Up	0.00124	MICALL2	87.61
Biological Process	GO:0031532	7	actin cytoskeleton reorganization	0.424368	E1BYZ3	Uncharacterized protein	1.297	Up	0.00124	MICALL2	87.61
Biological Process	GO:0006974	5	cellular response to DNA damage stimulus	0.0012732	A0A1L1RYX7	Uncharacterized protein	1.704	Up	0.000631	MGMT	15.425
Biological Process	GO:0008037	4	cell recognition	0.390232	E1C0K5	Uncharacterized protein	1.243	Up	0.00761	MFGE8	53.146
Cellular Component	GO:0009897	7	external side of plasma membrane	0.400836	E1C0K5	Uncharacterized protein	1.243	Up	0.00761	MFGE8	53.146
Cellular Component	GO:0031012	4	extracellular matrix	0.00599909	E1C0K5	Uncharacterized protein	1.243	Up	0.00761	MFGE8	53.146
Molecular Function	GO:0005178	5	integrin binding	0.019004	E1C0K5	Uncharacterized protein	1.243	Up	0.00761	MFGE8	53.146
Biological Process	GO:0010324	5	membrane invagination	0.0387522	E1C0K5	Uncharacterized protein	1.243	Up	0.00761	MFGE8	53.146
Molecular Function	GO:0072341	3	modified amino acid binding	0.511158	E1C0K5	Uncharacterized protein	1.243	Up	0.00761	MFGE8	53.146
Biological Process	GO:0006909	7	phagocytosis	0.228363	E1C0K5	Uncharacterized protein	1.243	Up	0.00761	MFGE8	53.146
Biological Process	GO:0006911	8	phagocytosis, engulfment	0.337799	E1C0K5	Uncharacterized protein	1.243	Up	0.00761	MFGE8	53.146
Biological Process	GO:0099024	6	plasma membrane invagination	0.438524	E1C0K5	Uncharacterized protein	1.243	Up	0.00761	MFGE8	53.146
Molecular Function	GO:0004177	7	aminopeptidase activity	0.40303	F1P4G0	Methionine aminopeptidase 2	1.285	Up	0.0044	METAP2	53.006
Molecular Function	GO:0070006	8	metalloaminopeptidase activity	0.360579	F1P4G0	Methionine aminopeptidase 2	1.285	Up	0.0044	METAP2	53.006
Molecular Function	GO:0008235	7	metalloexopeptidase activity	0.0764585	F1P4G0	Methionine aminopeptidase 2	1.285	Up	0.0044	METAP2	53.006
Biological Process	GO:0031365	8	N-terminal protein amino acid modification	0.561688	F1P4G0	Methionine aminopeptidase 2	1.285	Up	0.0044	METAP2	53.006
Molecular Function	GO:0004177	7	aminopeptidase activity	0.40303	Q5ZIM5	Methionine aminopeptidase 1	1.238	Up	0.000662	METAP1	43.121
Biological Process	GO:0034109	6	homotypic cell-cell adhesion	0.561688	Q5ZIM5	Methionine aminopeptidase 1	1.238	Up	0.000662	METAP1	43.121
Molecular Function	GO:0008235	7	metalloexopeptidase activity	0.0764585	Q5ZIM5	Methionine aminopeptidase 1	1.238	Up	0.000662	METAP1	43.121
Biological Process	GO:0016337	5	single organismal cell-cell adhesion	0.0833683	Q5ZIM5	Methionine aminopeptidase 1	1.238	Up	0.000662	METAP1	43.121
Biological Process	GO:0032508	8	DNA duplex unwinding	0.0326856	Q5ZKR8	DNA helicase	1.273	Up	0.00393	MCM6	93.302
Biological Process	GO:0032392	7	DNA geometric change	0.040156	Q5ZKR8	DNA helicase	1.273	Up	0.00393	MCM6	93.302
Molecular Function	GO:0003678	9	DNA helicase activity	0.0337118	Q5ZKR8	DNA helicase	1.273	Up	0.00393	MCM6	93.302
Biological Process	GO:0006260	8	DNA replication	0.0364509	Q5ZKR8	DNA helicase	1.273	Up	0.00393	MCM6	93.302
Biological Process	GO:0006270	10	DNA replication initiation	0.00435181	Q5ZKR8	DNA helicase	1.273	Up	0.00393	MCM6	93.302
Biological Process	GO:0006261	9	DNA-dependent DNA replication	0.000803133	Q5ZKR8	DNA helicase	1.273	Up	0.00393	MCM6	93.302
Molecular Function	GO:0004386	8	helicase activity	4.91973e-06	Q5ZKR8	DNA helicase	1.273	Up	0.00393	MCM6	93.302
Cellular Component	GO:0042555	4	MCM complex	0.00851477	Q5ZKR8	DNA helicase	1.273	Up	0.00393	MCM6	93.302
Biological Process	GO:0032508	8	DNA duplex unwinding	0.0326856	E1C2U4	DNA helicase	1.220	Up	0.0181	MCM4	97.885
Biological Process	GO:0032392	7	DNA geometric change	0.040156	E1C2U4	DNA helicase	1.220	Up	0.0181	MCM4	97.885
Molecular Function	GO:0003678	9	DNA helicase activity	0.0337118	E1C2U4	DNA helicase	1.220	Up	0.0181	MCM4	97.885
Biological Process	GO:0006260	8	DNA replication	0.0364509	E1C2U4	DNA helicase	1.220	Up	0.0181	MCM4	97.885
Biological Process	GO:0006270	10	DNA replication initiation	0.00435181	E1C2U4	DNA helicase	1.220	Up	0.0181	MCM4	97.885
Biological Process	GO:0006261	9	DNA-dependent DNA replication	0.000803133	E1C2U4	DNA helicase	1.220	Up	0.0181	MCM4	97.885
Molecular Function	GO:0004386	8	helicase activity	4.91973e-06	E1C2U4	DNA helicase	1.220	Up	0.0181	MCM4	97.885
Cellular Component	GO:0042555	4	MCM complex	0.00851477	E1C2U4	DNA helicase	1.220	Up	0.0181	MCM4	97.885
Biological Process	GO:0032508	8	DNA duplex unwinding	0.0326856	Q5ZMN2	DNA replication licensing factor MCM3	1.431	Up	0.0471	MCM3	91.25
Biological Process	GO:0032392	7	DNA geometric change	0.040156	Q5ZMN2	DNA replication licensing factor MCM3	1.431	Up	0.0471	MCM3	91.25
Molecular Function	GO:0003678	9	DNA helicase activity	0.0337118	Q5ZMN2	DNA replication licensing factor MCM3	1.431	Up	0.0471	MCM3	91.25
Biological Process	GO:0006260	8	DNA replication	0.0364509	Q5ZMN2	DNA replication licensing factor MCM3	1.431	Up	0.0471	MCM3	91.25
Biological Process	GO:0006270	10	DNA replication initiation	0.00435181	Q5ZMN2	DNA replication licensing factor MCM3	1.431	Up	0.0471	MCM3	91.25
Biological Process	GO:0006261	9	DNA-dependent DNA replication	0.000803133	Q5ZMN2	DNA replication licensing factor MCM3	1.431	Up	0.0471	MCM3	91.25
Molecular Function	GO:0004386	8	helicase activity	4.91973e-06	Q5ZMN2	DNA replication licensing factor MCM3	1.431	Up	0.0471	MCM3	91.25
Cellular Component	GO:0042555	4	MCM complex	0.00851477	Q5ZMN2	DNA replication licensing factor MCM3	1.431	Up	0.0471	MCM3	91.25
Biological Process	GO:0032508	8	DNA duplex unwinding	0.0326856	F1NB20	DNA helicase	1.338	Up	0.000321	MCM2	105.09
Biological Process	GO:0032392	7	DNA geometric change	0.040156	F1NB20	DNA helicase	1.338	Up	0.000321	MCM2	105.09
Molecular Function	GO:0003678	9	DNA helicase activity	0.0337118	F1NB20	DNA helicase	1.338	Up	0.000321	MCM2	105.09
Biological Process	GO:0006260	8	DNA replication	0.0364509	F1NB20	DNA helicase	1.338	Up	0.000321	MCM2	105.09
Biological Process	GO:0006270	10	DNA replication initiation	0.00435181	F1NB20	DNA helicase	1.338	Up	0.000321	MCM2	105.09
Biological Process	GO:0006261	9	DNA-dependent DNA replication	0.000803133	F1NB20	DNA helicase	1.338	Up	0.000321	MCM2	105.09
Biological Process	GO:0043583	8	ear development	0.250113	F1NB20	DNA helicase	1.338	Up	0.000321	MCM2	105.09
Molecular Function	GO:0004386	8	helicase activity	4.91973e-06	F1NB20	DNA helicase	1.338	Up	0.000321	MCM2	105.09
Biological Process	GO:0048839	9	inner ear development	0.207002	F1NB20	DNA helicase	1.338	Up	0.000321	MCM2	105.09
Cellular Component	GO:0042555	4	MCM complex	0.00851477	F1NB20	DNA helicase	1.338	Up	0.000321	MCM2	105.09
Biological Process	GO:0006334	9	nucleosome assembly	0.250113	F1NB20	DNA helicase	1.338	Up	0.000321	MCM2	105.09
Biological Process	GO:0034097	5	response to cytokine	0.00558162	F1NB20	DNA helicase	1.338	Up	0.000321	MCM2	105.09
Biological Process	GO:0006730	5	one-carbon metabolic process	0.274846	E1C735	S-adenosylmethionine synthase	1.335	Up	0.000367	MAT1A	43.752
Biological Process	GO:0006974	5	cellular response to DNA damage stimulus	0.0012732	F1NCY7	Uncharacterized protein	1.251	Up	0.00195	MAPKAPK2	44.696
Biological Process	GO:0035924	7	cellular response to vascular endothelial growth factor stimulus	0.523963	F1NCY7	Uncharacterized protein	1.251	Up	0.00195	MAPKAPK2	44.696
Biological Process	GO:0006952	4	defense response	0.00165594	F1NCY7	Uncharacterized protein	1.251	Up	0.00195	MAPKAPK2	44.696
Biological Process	GO:0000077	9	DNA damage checkpoint	0.422522	F1NCY7	Uncharacterized protein	1.251	Up	0.00195	MAPKAPK2	44.696
Biological Process	GO:0031570	8	DNA integrity checkpoint	0.422522	F1NCY7	Uncharacterized protein	1.251	Up	0.00195	MAPKAPK2	44.696
Biological Process	GO:0043583	8	ear development	0.250113	F1NCY7	Uncharacterized protein	1.251	Up	0.00195	MAPKAPK2	44.696
Biological Process	GO:0031572	10	G2 DNA damage checkpoint	0.483001	F1NCY7	Uncharacterized protein	1.251	Up	0.00195	MAPKAPK2	44.696
Biological Process	GO:0048839	9	inner ear development	0.207002	F1NCY7	Uncharacterized protein	1.251	Up	0.00195	MAPKAPK2	44.696
Biological Process	GO:0018209	9	peptidyl-serine modification	0.164332	F1NCY7	Uncharacterized protein	1.251	Up	0.00195	MAPKAPK2	44.696
Biological Process	GO:0042108	8	positive regulation of cytokine biosynthetic process	0.438524	F1NCY7	Uncharacterized protein	1.251	Up	0.00195	MAPKAPK2	44.696
Biological Process	GO:0042035	7	regulation of cytokine biosynthetic process	0.483001	F1NCY7	Uncharacterized protein	1.251	Up	0.00195	MAPKAPK2	44.696
Biological Process	GO:0009607	3	response to biotic stimulus	0.0124761	F1NCY7	Uncharacterized protein	1.251	Up	0.00195	MAPKAPK2	44.696
Biological Process	GO:0034097	5	response to cytokine	0.00558162	F1NCY7	Uncharacterized protein	1.251	Up	0.00195	MAPKAPK2	44.696
Biological Process	GO:0043207	4	response to external biotic stimulus	0.0198614	F1NCY7	Uncharacterized protein	1.251	Up	0.00195	MAPKAPK2	44.696
Biological Process	GO:0032496	8	response to lipopolysaccharide	0.138676	F1NCY7	Uncharacterized protein	1.251	Up	0.00195	MAPKAPK2	44.696
Biological Process	GO:0002237	7	response to molecule of bacterial origin	0.164332	F1NCY7	Uncharacterized protein	1.251	Up	0.00195	MAPKAPK2	44.696
Biological Process	GO:0051707	5	response to other organism	0.0198614	F1NCY7	Uncharacterized protein	1.251	Up	0.00195	MAPKAPK2	44.696
Cellular Component	GO:0005730	11	nucleolus	9.78827e-06	E1C1Q0	Uncharacterized protein	1.419	Up	0.0161	LYAR	42.1
Cellular Component	GO:0009897	7	external side of plasma membrane	0.400836	F1NC84	Uncharacterized protein	1.451	Up	1.23e-05	LY75	199.59
Biological Process	GO:0008283	3	cell proliferation	0.0203072	Q90986	Lymphocyte antigen 6E	2.301	Up	0.0476	LY6E	13.011
Biological Process	GO:0002244	9	hematopoietic progenitor cell differentiation	0.561688	Q90986	Lymphocyte antigen 6E	2.301	Up	0.0476	LY6E	13.011
Cellular Component	GO:0098643	7	banded collagen fibril	0.153964	P51890	Lumican	1.486	Up	0.00914	LUM	38.642
Molecular Function	GO:0005518	5	collagen binding	0.0264624	P51890	Lumican	1.486	Up	0.00914	LUM	38.642
Biological Process	GO:0030199	6	collagen fibril organization	0.438524	P51890	Lumican	1.486	Up	0.00914	LUM	38.642
Cellular Component	GO:0005581	4	collagen trimer	0.0800462	P51890	Lumican	1.486	Up	0.00914	LUM	38.642
Cellular Component	GO:0098644	6	complex of collagen trimers	0.0182177	P51890	Lumican	1.486	Up	0.00914	LUM	38.642
Cellular Component	GO:0031012	4	extracellular matrix	0.00599909	P51890	Lumican	1.486	Up	0.00914	LUM	38.642
Cellular Component	GO:0044420	5	extracellular matrix component	0.0419163	P51890	Lumican	1.486	Up	0.00914	LUM	38.642
Biological Process	GO:0030198	5	extracellular matrix organization	0.192735	P51890	Lumican	1.486	Up	0.00914	LUM	38.642
Biological Process	GO:0043062	4	extracellular structure organization	0.192735	P51890	Lumican	1.486	Up	0.00914	LUM	38.642
Cellular Component	GO:0005583	8	fibrillar collagen trimer	0.153964	P51890	Lumican	1.486	Up	0.00914	LUM	38.642
Cellular Component	GO:0005578	5	proteinaceous extracellular matrix	0.00512393	P51890	Lumican	1.486	Up	0.00914	LUM	38.642
Biological Process	GO:0033753	6	establishment of ribosome localization	0.0756305	F1P1F7	Uncharacterized protein	1.244	Up	0.0214	LTV1	54.309
Cellular Component	GO:0030684	7	preribosome	0.0190524	F1P1F7	Uncharacterized protein	1.244	Up	0.0214	LTV1	54.309
Cellular Component	GO:0030688	8	preribosome, small subunit precursor	0.188464	F1P1F7	Uncharacterized protein	1.244	Up	0.0214	LTV1	54.309
Biological Process	GO:0022613	4	ribonucleoprotein complex biogenesis	0.000550174	F1P1F7	Uncharacterized protein	1.244	Up	0.0214	LTV1	54.309
Biological Process	GO:0042274	6	ribosomal small subunit biogenesis	0.0071377	F1P1F7	Uncharacterized protein	1.244	Up	0.0214	LTV1	54.309
Biological Process	GO:0000056	13	ribosomal small subunit export from nucleus	0.151953	F1P1F7	Uncharacterized protein	1.244	Up	0.0214	LTV1	54.309
Biological Process	GO:0000054	12	ribosomal subunit export from nucleus	0.0756305	F1P1F7	Uncharacterized protein	1.244	Up	0.0214	LTV1	54.309
Biological Process	GO:0042254	5	ribosome biogenesis	0.000723917	F1P1F7	Uncharacterized protein	1.244	Up	0.0214	LTV1	54.309
Biological Process	GO:0033750	5	ribosome localization	0.0756305	F1P1F7	Uncharacterized protein	1.244	Up	0.0214	LTV1	54.309
Biological Process	GO:0071428	11	rRNA-containing ribonucleoprotein complex export from nucleus	0.0756305	F1P1F7	Uncharacterized protein	1.244	Up	0.0214	LTV1	54.309
Cellular Component	GO:0005578	5	proteinaceous extracellular matrix	0.0291245	F1N9I4	Uncharacterized protein	1.222	Up	0.0494	LTBP1	175
Cellular Component	GO:0001527	6	microfibril	0.107702	F1N9I4	Uncharacterized protein	1.222	Up	0.0494	LTBP1	175
Cellular Component	GO:0005615	4	extracellular space	0.00373086	F1N9I4	Uncharacterized protein	1.222	Up	0.0494	LTBP1	175
Cellular Component	GO:0044420	5	extracellular matrix component	0.011017	F1N9I4	Uncharacterized protein	1.222	Up	0.0494	LTBP1	175
Cellular Component	GO:0031012	4	extracellular matrix	0.000468539	F1N9I4	Uncharacterized protein	1.222	Up	0.0494	LTBP1	175
Cellular Component	GO:0031012	4	extracellular matrix	0.00599909	F1N9I4	Uncharacterized protein	1.409	Up	0.0212	LTBP1	175
Cellular Component	GO:0044420	5	extracellular matrix component	0.0419163	F1N9I4	Uncharacterized protein	1.409	Up	0.0212	LTBP1	175
Cellular Component	GO:0001527	6	microfibril	0.284279	F1N9I4	Uncharacterized protein	1.409	Up	0.0212	LTBP1	175
Cellular Component	GO:0005578	5	proteinaceous extracellular matrix	0.00512393	F1N9I4	Uncharacterized protein	1.409	Up	0.0212	LTBP1	175
Biological Process	GO:0006952	4	defense response	0.00165594	Q5F3Y0	Uncharacterized protein	1.229	Up	0.0182	LSP1	41.577
Biological Process	GO:1903649	7	regulation of cytoplasmic transport	0.390232	E1C5R5	Uncharacterized protein	1.355	Up	0.0367	LRRK2	285.29
Biological Process	GO:0048814	13	regulation of dendrite morphogenesis	0.628426	E1C5R5	Uncharacterized protein	1.355	Up	0.0367	LRRK2	285.29
Biological Process	GO:0060998	13	regulation of dendritic spine development	0.483001	E1C5R5	Uncharacterized protein	1.355	Up	0.0367	LRRK2	285.29
Biological Process	GO:0061001	14	regulation of dendritic spine morphogenesis	0.21906	E1C5R5	Uncharacterized protein	1.355	Up	0.0367	LRRK2	285.29
Biological Process	GO:0016241	8	regulation of macroautophagy	0.130541	E1C5R5	Uncharacterized protein	1.355	Up	0.0367	LRRK2	285.29
Biological Process	GO:0009607	3	response to biotic stimulus	0.0124761	R4GJX3	Uncharacterized protein	2.071	Up	0.0065	LOC770612	14.947
Biological Process	GO:0090288	6	negative regulation of cellular response to growth factor stimulus	0.228363	Q5ZL33	Serine-threonine kinase receptor-associated protein	1.296	Up	6.78e-05	LOC107055783	38.14
Biological Process	GO:1903845	7	negative regulation of cellular response to transforming growth factor beta stimulus	0.0387522	Q5ZL33	Serine-threonine kinase receptor-associated protein	1.296	Up	6.78e-05	LOC107055783	38.14
Biological Process	GO:0030512	9	negative regulation of transforming growth factor beta receptor signaling pathway	0.0387522	Q5ZL33	Serine-threonine kinase receptor-associated protein	1.296	Up	6.78e-05	LOC107055783	38.14
Biological Process	GO:0090101	8	negative regulation of transmembrane receptor protein serine/threonine kinase signaling pathway	0.165863	Q5ZL33	Serine-threonine kinase receptor-associated protein	1.296	Up	6.78e-05	LOC107055783	38.14
Biological Process	GO:1903844	6	regulation of cellular response to transforming growth factor beta stimulus	0.0930448	Q5ZL33	Serine-threonine kinase receptor-associated protein	1.296	Up	6.78e-05	LOC107055783	38.14
Biological Process	GO:0017015	8	regulation of transforming growth factor beta receptor signaling pathway	0.0930448	Q5ZL33	Serine-threonine kinase receptor-associated protein	1.296	Up	6.78e-05	LOC107055783	38.14
Biological Process	GO:0022613	4	ribonucleoprotein complex biogenesis	0.000550174	Q5ZL33	Serine-threonine kinase receptor-associated protein	1.296	Up	6.78e-05	LOC107055783	38.14
Cellular Component	GO:0032797	6	SMN complex	0.341723	Q5ZL33	Serine-threonine kinase receptor-associated protein	1.296	Up	6.78e-05	LOC107055783	38.14
Cellular Component	GO:0034719	8	SMN-Sm protein complex	0.529042	Q5ZL33	Serine-threonine kinase receptor-associated protein	1.296	Up	6.78e-05	LOC107055783	38.14
Biological Process	GO:0006974	5	cellular response to DNA damage stimulus	0.0012732	F1P394	Uncharacterized protein	1.271	Up	0.00858	LIG3	112.17
Molecular Function	GO:0003910	6	DNA ligase (ATP) activity	0.415316	F1P394	Uncharacterized protein	1.271	Up	0.00858	LIG3	112.17
Molecular Function	GO:0003909	5	DNA ligase activity	0.415316	F1P394	Uncharacterized protein	1.271	Up	0.00858	LIG3	112.17
Biological Process	GO:0006266	8	DNA ligation	0.483001	F1P394	Uncharacterized protein	1.271	Up	0.00858	LIG3	112.17
Biological Process	GO:0051103	9	DNA ligation involved in DNA repair	0.483001	F1P394	Uncharacterized protein	1.271	Up	0.00858	LIG3	112.17
Molecular Function	GO:0016886	4	ligase activity, forming phosphoric ester bonds	0.208413	F1P394	Uncharacterized protein	1.271	Up	0.00858	LIG3	112.17
Biological Process	GO:0008156	9	negative regulation of DNA replication	0.438524	F1P394	Uncharacterized protein	1.271	Up	0.00858	LIG3	112.17
Biological Process	GO:0010823	8	negative regulation of mitochondrion organization	0.523963	F1P394	Uncharacterized protein	1.271	Up	0.00858	LIG3	112.17
Biological Process	GO:0006275	8	regulation of DNA replication	0.305146	F1P394	Uncharacterized protein	1.271	Up	0.00858	LIG3	112.17
Biological Process	GO:0090329	9	regulation of DNA-dependent DNA replication	0.523963	F1P394	Uncharacterized protein	1.271	Up	0.00858	LIG3	112.17
Biological Process	GO:0030490	11	maturation of SSU-rRNA	0.0274507	F1N9P9	KRR1 small subunit processome component	1.226	Up	0.00563	KRR1	43.161
Biological Process	GO:0000462	12	maturation of SSU-rRNA from tricistronic rRNA transcript (SSU-rRNA, 5.8S rRNA, LSU-rRNA)	0.207002	F1N9P9	KRR1 small subunit processome component	1.226	Up	0.00563	KRR1	43.161
Cellular Component	GO:0005730	11	nucleolus	9.78827e-06	F1N9P9	KRR1 small subunit processome component	1.226	Up	0.00563	KRR1	43.161
Cellular Component	GO:0030684	7	preribosome	0.0190524	F1N9P9	KRR1 small subunit processome component	1.226	Up	0.00563	KRR1	43.161
Biological Process	GO:0022613	4	ribonucleoprotein complex biogenesis	0.000550174	F1N9P9	KRR1 small subunit processome component	1.226	Up	0.00563	KRR1	43.161
Biological Process	GO:0042274	6	ribosomal small subunit biogenesis	0.0071377	F1N9P9	KRR1 small subunit processome component	1.226	Up	0.00563	KRR1	43.161
Biological Process	GO:0042254	5	ribosome biogenesis	0.000723917	F1N9P9	KRR1 small subunit processome component	1.226	Up	0.00563	KRR1	43.161
Biological Process	GO:0016072	9	rRNA metabolic process	0.0181831	F1N9P9	KRR1 small subunit processome component	1.226	Up	0.00563	KRR1	43.161
Biological Process	GO:0006364	10	rRNA processing	0.0102581	F1N9P9	KRR1 small subunit processome component	1.226	Up	0.00563	KRR1	43.161
Biological Process	GO:0051170	8	nuclear import	0.22675	F7B5S0	Importin subunit alpha	1.217	Up	0.024	KPNA6	60.06
Biological Process	GO:0006606	10	protein import into nucleus	0.209544	F7B5S0	Importin subunit alpha	1.217	Up	0.024	KPNA6	60.06
Biological Process	GO:0044744	9	protein targeting to nucleus	0.209544	F7B5S0	Importin subunit alpha	1.217	Up	0.024	KPNA6	60.06
Biological Process	GO:1902593	9	single-organism nuclear import	0.22675	F7B5S0	Importin subunit alpha	1.217	Up	0.024	KPNA6	60.06
Cellular Component	GO:0030990	4	intraciliary transport particle	0.633712	Q5F423	Kinesin-like protein	1.203	Up	0.00992	KIF3B	84.735
Biological Process	GO:0001501	6	skeletal system development	0.160426	A0A1D5PT84	Uncharacterized protein	1.782	Up	0.000471	KIAA1217	196.72
Cellular Component	GO:0005911	3	cell-cell junction	0.0434509	E1C1V3	Plakoglobin	1.486	Up	7.66e-05	JUP	82.125
Biological Process	GO:0007043	6	cell-cell junction assembly	0.561688	E1C1V3	Plakoglobin	1.486	Up	7.66e-05	JUP	82.125
Biological Process	GO:0042330	4	taxis	0.0454986	Q9DGL8	Jun-suppressed chemokine	2.004	Up	0.0134	JSC	11.564
Biological Process	GO:0009605	3	response to external stimulus	9.64381e-07	Q9DGL8	Jun-suppressed chemokine	2.004	Up	0.0134	JSC	11.564
Biological Process	GO:0042221	3	response to chemical	0.000895059	Q9DGL8	Jun-suppressed chemokine	2.004	Up	0.0134	JSC	11.564
Biological Process	GO:0032101	5	regulation of response to external stimulus	0.00328728	Q9DGL8	Jun-suppressed chemokine	2.004	Up	0.0134	JSC	11.564
Biological Process	GO:2000501	11	regulation of natural killer cell chemotaxis	0.0594212	Q9DGL8	Jun-suppressed chemokine	2.004	Up	0.0134	JSC	11.564
Biological Process	GO:0045661	7	regulation of myoblast differentiation	0.142041	Q9DGL8	Jun-suppressed chemokine	2.004	Up	0.0134	JSC	11.564
Biological Process	GO:0051147	6	regulation of muscle cell differentiation	0.349082	Q9DGL8	Jun-suppressed chemokine	2.004	Up	0.0134	JSC	11.564
Biological Process	GO:2000401	9	regulation of lymphocyte migration	0.0171751	Q9DGL8	Jun-suppressed chemokine	2.004	Up	0.0134	JSC	11.564
Biological Process	GO:1901623	10	regulation of lymphocyte chemotaxis	0.0878033	Q9DGL8	Jun-suppressed chemokine	2.004	Up	0.0134	JSC	11.564
Biological Process	GO:0040012	4	regulation of locomotion	0.00226331	Q9DGL8	Jun-suppressed chemokine	2.004	Up	0.0134	JSC	11.564
Biological Process	GO:0002685	8	regulation of leukocyte migration	0.00449524	Q9DGL8	Jun-suppressed chemokine	2.004	Up	0.0134	JSC	11.564
Biological Process	GO:0002688	9	regulation of leukocyte chemotaxis	0.0112779	Q9DGL8	Jun-suppressed chemokine	2.004	Up	0.0134	JSC	11.564
Biological Process	GO:0002682	4	regulation of immune system process	0.019426	Q9DGL8	Jun-suppressed chemokine	2.004	Up	0.0134	JSC	11.564
Biological Process	GO:0050920	6	regulation of chemotaxis	0.0271926	Q9DGL8	Jun-suppressed chemokine	2.004	Up	0.0134	JSC	11.564
Biological Process	GO:0051270	5	regulation of cellular component movement	0.00629811	Q9DGL8	Jun-suppressed chemokine	2.004	Up	0.0134	JSC	11.564
Biological Process	GO:2000145	6	regulation of cell motility	0.00411595	Q9DGL8	Jun-suppressed chemokine	2.004	Up	0.0134	JSC	11.564
Biological Process	GO:0030334	7	regulation of cell migration	0.0101012	Q9DGL8	Jun-suppressed chemokine	2.004	Up	0.0134	JSC	11.564
Biological Process	GO:0032103	6	positive regulation of response to external stimulus	0.00154051	Q9DGL8	Jun-suppressed chemokine	2.004	Up	0.0134	JSC	11.564
Biological Process	GO:2000503	12	positive regulation of natural killer cell chemotaxis	0.0594212	Q9DGL8	Jun-suppressed chemokine	2.004	Up	0.0134	JSC	11.564
Biological Process	GO:2000403	10	positive regulation of lymphocyte migration	0.0125138	Q9DGL8	Jun-suppressed chemokine	2.004	Up	0.0134	JSC	11.564
Biological Process	GO:0040017	5	positive regulation of locomotion	0.015981	Q9DGL8	Jun-suppressed chemokine	2.004	Up	0.0134	JSC	11.564
Biological Process	GO:0002687	9	positive regulation of leukocyte migration	0.000835944	Q9DGL8	Jun-suppressed chemokine	2.004	Up	0.0134	JSC	11.564
Biological Process	GO:0002690	10	positive regulation of leukocyte chemotaxis	0.00483971	Q9DGL8	Jun-suppressed chemokine	2.004	Up	0.0134	JSC	11.564
Biological Process	GO:0002684	5	positive regulation of immune system process	0.0334459	Q9DGL8	Jun-suppressed chemokine	2.004	Up	0.0134	JSC	11.564
Biological Process	GO:0050921	7	positive regulation of chemotaxis	0.0076611	Q9DGL8	Jun-suppressed chemokine	2.004	Up	0.0134	JSC	11.564
Biological Process	GO:0051272	6	positive regulation of cellular component movement	0.0112107	Q9DGL8	Jun-suppressed chemokine	2.004	Up	0.0134	JSC	11.564
Biological Process	GO:2000147	7	positive regulation of cell motility	0.0112107	Q9DGL8	Jun-suppressed chemokine	2.004	Up	0.0134	JSC	11.564
Biological Process	GO:0030335	8	positive regulation of cell migration	0.0103946	Q9DGL8	Jun-suppressed chemokine	2.004	Up	0.0134	JSC	11.564
Biological Process	GO:0040011	2	locomotion	0.070362	Q9DGL8	Jun-suppressed chemokine	2.004	Up	0.0134	JSC	11.564
Biological Process	GO:0051674	3	localization of cell	0.035557	Q9DGL8	Jun-suppressed chemokine	2.004	Up	0.0134	JSC	11.564
Biological Process	GO:0048839	9	inner ear development	0.458701	Q9DGL8	Jun-suppressed chemokine	2.004	Up	0.0134	JSC	11.564
Biological Process	GO:0002376	2	immune system process	2.64493e-05	Q9DGL8	Jun-suppressed chemokine	2.004	Up	0.0134	JSC	11.564
Biological Process	GO:0006955	3	immune response	2.40271e-07	Q9DGL8	Jun-suppressed chemokine	2.004	Up	0.0134	JSC	11.564
Molecular Function	GO:0001664	5	G-protein coupled receptor binding	0.211553	Q9DGL8	Jun-suppressed chemokine	2.004	Up	0.0134	JSC	11.564
Biological Process	GO:0043583	8	ear development	0.491	Q9DGL8	Jun-suppressed chemokine	2.004	Up	0.0134	JSC	11.564
Molecular Function	GO:0005126	5	cytokine receptor binding	0.0837612	Q9DGL8	Jun-suppressed chemokine	2.004	Up	0.0134	JSC	11.564
Molecular Function	GO:0005125	5	cytokine activity	0.0229232	Q9DGL8	Jun-suppressed chemokine	2.004	Up	0.0134	JSC	11.564
Biological Process	GO:0006935	5	chemotaxis	0.0454986	Q9DGL8	Jun-suppressed chemokine	2.004	Up	0.0134	JSC	11.564
Molecular Function	GO:0042379	6	chemokine receptor binding	0.0166011	Q9DGL8	Jun-suppressed chemokine	2.004	Up	0.0134	JSC	11.564
Molecular Function	GO:0008009	7	chemokine activity	0.0166011	Q9DGL8	Jun-suppressed chemokine	2.004	Up	0.0134	JSC	11.564
Biological Process	GO:0070887	4	cellular response to chemical stimulus	0.00121753	Q9DGL8	Jun-suppressed chemokine	2.004	Up	0.0134	JSC	11.564
Biological Process	GO:0007267	4	cell-cell signaling	0.0619541	Q9DGL8	Jun-suppressed chemokine	2.004	Up	0.0134	JSC	11.564
Biological Process	GO:0048870	5	cell motility	0.035557	Q9DGL8	Jun-suppressed chemokine	2.004	Up	0.0134	JSC	11.564
Biological Process	GO:0016477	6	cell migration	0.0276292	Q9DGL8	Jun-suppressed chemokine	2.004	Up	0.0134	JSC	11.564
Biological Process	GO:0060326	7	cell chemotaxis	0.00380128	Q9DGL8	Jun-suppressed chemokine	2.004	Up	0.0134	JSC	11.564
Biological Process	GO:0002250	4	adaptive immune response	0.0326856	F1NSB3	Uncharacterized protein	1.252	Up	0.0133	JAM3	33.204
Cellular Component	GO:0043296	4	apical junction complex	0.113254	F1NSB3	Uncharacterized protein	1.252	Up	0.0133	JAM3	33.204
Cellular Component	GO:0005923	5	bicellular tight junction	0.249486	F1NSB3	Uncharacterized protein	1.252	Up	0.0133	JAM3	33.204
Cellular Component	GO:0005911	3	cell-cell junction	0.0434509	F1NSB3	Uncharacterized protein	1.252	Up	0.0133	JAM3	33.204
Biological Process	GO:0006952	4	defense response	0.00165594	F1NSB3	Uncharacterized protein	1.252	Up	0.0133	JAM3	33.204
Cellular Component	GO:0030057	4	desmosome	0.394569	F1NSB3	Uncharacterized protein	1.252	Up	0.0133	JAM3	33.204
Biological Process	GO:0002244	9	hematopoietic progenitor cell differentiation	0.561688	F1NSB3	Uncharacterized protein	1.252	Up	0.0133	JAM3	33.204
Molecular Function	GO:0005178	5	integrin binding	0.019004	F1NSB3	Uncharacterized protein	1.252	Up	0.0133	JAM3	33.204
Biological Process	GO:0001776	6	leukocyte homeostasis	0.305146	F1NSB3	Uncharacterized protein	1.252	Up	0.0133	JAM3	33.204
Cellular Component	GO:0070160	4	occluding junction	0.249486	F1NSB3	Uncharacterized protein	1.252	Up	0.0133	JAM3	33.204
Biological Process	GO:0016337	5	single organismal cell-cell adhesion	0.0833683	F1NSB3	Uncharacterized protein	1.252	Up	0.0133	JAM3	33.204
Biological Process	GO:0042060	5	wound healing	0.131965	Q92071	Integrin beta	1.280	Up	0.0092	ITGB3	86.115
Biological Process	GO:0016337	5	single organismal cell-cell adhesion	0.111937	Q92071	Integrin beta	1.280	Up	0.0092	ITGB3	86.115
Biological Process	GO:0098602	4	single organism cell adhesion	0.0487077	Q92071	Integrin beta	1.280	Up	0.0092	ITGB3	86.115
Biological Process	GO:0009611	4	response to wounding	0.182885	Q92071	Integrin beta	1.280	Up	0.0092	ITGB3	86.115
Biological Process	GO:0006950	3	response to stress	5.08316e-05	Q92071	Integrin beta	1.280	Up	0.0092	ITGB3	86.115
Biological Process	GO:0010033	4	response to organic substance	0.0044662	Q92071	Integrin beta	1.280	Up	0.0092	ITGB3	86.115
Biological Process	GO:0042221	3	response to chemical	0.000895059	Q92071	Integrin beta	1.280	Up	0.0092	ITGB3	86.115
Biological Process	GO:2000404	10	regulation of T cell migration	0.142041	Q92071	Integrin beta	1.280	Up	0.0092	ITGB3	86.115
Biological Process	GO:1900024	8	regulation of substrate adhesion-dependent cell spreading	0.286273	Q92071	Integrin beta	1.280	Up	0.0092	ITGB3	86.115
Biological Process	GO:0061097	11	regulation of protein tyrosine kinase activity	0.387873	Q92071	Integrin beta	1.280	Up	0.0092	ITGB3	86.115
Biological Process	GO:0050730	10	regulation of peptidyl-tyrosine phosphorylation	0.30758	Q92071	Integrin beta	1.280	Up	0.0092	ITGB3	86.115
Biological Process	GO:0033688	6	regulation of osteoblast proliferation	0.142041	Q92071	Integrin beta	1.280	Up	0.0092	ITGB3	86.115
Biological Process	GO:2000401	9	regulation of lymphocyte migration	0.0171751	Q92071	Integrin beta	1.280	Up	0.0092	ITGB3	86.115
Biological Process	GO:0040012	4	regulation of locomotion	0.00226331	Q92071	Integrin beta	1.280	Up	0.0092	ITGB3	86.115
Biological Process	GO:0002685	8	regulation of leukocyte migration	0.00449524	Q92071	Integrin beta	1.280	Up	0.0092	ITGB3	86.115
Biological Process	GO:0043549	9	regulation of kinase activity	0.0995138	Q92071	Integrin beta	1.280	Up	0.0092	ITGB3	86.115
Biological Process	GO:0002682	4	regulation of immune system process	0.019426	Q92071	Integrin beta	1.280	Up	0.0092	ITGB3	86.115
Biological Process	GO:0048145	6	regulation of fibroblast proliferation	0.328781	Q92071	Integrin beta	1.280	Up	0.0092	ITGB3	86.115
Biological Process	GO:0010762	8	regulation of fibroblast migration	0.142041	Q92071	Integrin beta	1.280	Up	0.0092	ITGB3	86.115
Biological Process	GO:0051270	5	regulation of cellular component movement	0.00629811	Q92071	Integrin beta	1.280	Up	0.0092	ITGB3	86.115
Biological Process	GO:0010810	5	regulation of cell-substrate adhesion	0.576853	Q92071	Integrin beta	1.280	Up	0.0092	ITGB3	86.115
Biological Process	GO:2000145	6	regulation of cell motility	0.00411595	Q92071	Integrin beta	1.280	Up	0.0092	ITGB3	86.115
Biological Process	GO:0030334	7	regulation of cell migration	0.0101012	Q92071	Integrin beta	1.280	Up	0.0092	ITGB3	86.115
Biological Process	GO:0030155	4	regulation of cell adhesion	0.0965101	Q92071	Integrin beta	1.280	Up	0.0092	ITGB3	86.115
Biological Process	GO:0050878	4	regulation of body fluid levels	0.341119	Q92071	Integrin beta	1.280	Up	0.0092	ITGB3	86.115
Cellular Component	GO:0043235	3	receptor complex	0.351694	Q92071	Integrin beta	1.280	Up	0.0092	ITGB3	86.115
Biological Process	GO:2000406	11	positive regulation of T cell migration	0.142041	Q92071	Integrin beta	1.280	Up	0.0092	ITGB3	86.115
Biological Process	GO:1900026	9	positive regulation of substrate adhesion-dependent cell spreading	0.264027	Q92071	Integrin beta	1.280	Up	0.0092	ITGB3	86.115
Biological Process	GO:2000403	10	positive regulation of lymphocyte migration	0.0125138	Q92071	Integrin beta	1.280	Up	0.0092	ITGB3	86.115
Biological Process	GO:0040017	5	positive regulation of locomotion	0.015981	Q92071	Integrin beta	1.280	Up	0.0092	ITGB3	86.115
Biological Process	GO:0002687	9	positive regulation of leukocyte migration	0.000835944	Q92071	Integrin beta	1.280	Up	0.0092	ITGB3	86.115
Biological Process	GO:0002684	5	positive regulation of immune system process	0.0334459	Q92071	Integrin beta	1.280	Up	0.0092	ITGB3	86.115
Biological Process	GO:0010763	9	positive regulation of fibroblast migration	0.0594212	Q92071	Integrin beta	1.280	Up	0.0092	ITGB3	86.115
Biological Process	GO:0051272	6	positive regulation of cellular component movement	0.0112107	Q92071	Integrin beta	1.280	Up	0.0092	ITGB3	86.115
Biological Process	GO:0010811	6	positive regulation of cell-substrate adhesion	0.424368	Q92071	Integrin beta	1.280	Up	0.0092	ITGB3	86.115
Biological Process	GO:2000147	7	positive regulation of cell motility	0.0112107	Q92071	Integrin beta	1.280	Up	0.0092	ITGB3	86.115
Biological Process	GO:0010770	8	positive regulation of cell morphogenesis involved in differentiation	0.458701	Q92071	Integrin beta	1.280	Up	0.0092	ITGB3	86.115
Biological Process	GO:0030335	8	positive regulation of cell migration	0.0103946	Q92071	Integrin beta	1.280	Up	0.0092	ITGB3	86.115
Biological Process	GO:0045785	5	positive regulation of cell adhesion	0.138903	Q92071	Integrin beta	1.280	Up	0.0092	ITGB3	86.115
Cellular Component	GO:0098590	7	plasma membrane region	0.137591	Q92071	Integrin beta	1.280	Up	0.0092	ITGB3	86.115
Cellular Component	GO:0098802	7	plasma membrane receptor complex	0.575653	Q92071	Integrin beta	1.280	Up	0.0092	ITGB3	86.115
Cellular Component	GO:0031226	7	intrinsic component of plasma membrane	0.014821	Q92071	Integrin beta	1.280	Up	0.0092	ITGB3	86.115
Molecular Function	GO:0005178	5	integrin binding	0.435732	Q92071	Integrin beta	1.280	Up	0.0092	ITGB3	86.115
Cellular Component	GO:0005887	8	integral component of plasma membrane	0.01153	Q92071	Integrin beta	1.280	Up	0.0092	ITGB3	86.115
Biological Process	GO:0007599	5	hemostasis	0.458701	Q92071	Integrin beta	1.280	Up	0.0092	ITGB3	86.115
Biological Process	GO:0050817	4	coagulation	0.441796	Q92071	Integrin beta	1.280	Up	0.0092	ITGB3	86.115
Biological Process	GO:0071310	5	cellular response to organic substance	0.011411	Q92071	Integrin beta	1.280	Up	0.0092	ITGB3	86.115
Biological Process	GO:0070887	4	cellular response to chemical stimulus	0.00121753	Q92071	Integrin beta	1.280	Up	0.0092	ITGB3	86.115
Biological Process	GO:0031589	4	cell-substrate adhesion	0.141138	Q92071	Integrin beta	1.280	Up	0.0092	ITGB3	86.115
Biological Process	GO:0098609	4	cell-cell adhesion	0.198301	Q92071	Integrin beta	1.280	Up	0.0092	ITGB3	86.115
Cellular Component	GO:0009986	4	cell surface	0.244437	Q92071	Integrin beta	1.280	Up	0.0092	ITGB3	86.115
Biological Process	GO:0034330	4	cell junction organization	0.151666	Q92071	Integrin beta	1.280	Up	0.0092	ITGB3	86.115
Biological Process	GO:0034329	5	cell junction assembly	0.0822769	Q92071	Integrin beta	1.280	Up	0.0092	ITGB3	86.115
Biological Process	GO:0007596	6	blood coagulation	0.441796	Q92071	Integrin beta	1.280	Up	0.0092	ITGB3	86.115
Cellular Component	GO:0016324	8	apical plasma membrane	0.434936	Q92071	Integrin beta	1.280	Up	0.0092	ITGB3	86.115
Cellular Component	GO:0045177	4	apical part of cell	0.587649	Q92071	Integrin beta	1.280	Up	0.0092	ITGB3	86.115
Biological Process	GO:0006950	3	response to stress	5.08316e-05	F1NY53	Uncharacterized protein	2.110	Up	0.000435	IRG1	52.352
Biological Process	GO:1901700	4	response to oxygen-containing compound	0.00792634	F1NY53	Uncharacterized protein	2.110	Up	0.000435	IRG1	52.352
Biological Process	GO:0051707	5	response to other organism	2.58437e-07	F1NY53	Uncharacterized protein	2.110	Up	0.000435	IRG1	52.352
Biological Process	GO:0010033	4	response to organic substance	0.0044662	F1NY53	Uncharacterized protein	2.110	Up	0.000435	IRG1	52.352
Biological Process	GO:0002237	7	response to molecule of bacterial origin	1.03672e-05	F1NY53	Uncharacterized protein	2.110	Up	0.000435	IRG1	52.352
Biological Process	GO:0032496	8	response to lipopolysaccharide	6.65152e-06	F1NY53	Uncharacterized protein	2.110	Up	0.000435	IRG1	52.352
Biological Process	GO:0033993	5	response to lipid	0.00172171	F1NY53	Uncharacterized protein	2.110	Up	0.000435	IRG1	52.352
Biological Process	GO:0009605	3	response to external stimulus	9.64381e-07	F1NY53	Uncharacterized protein	2.110	Up	0.000435	IRG1	52.352
Biological Process	GO:0043207	4	response to external biotic stimulus	2.58437e-07	F1NY53	Uncharacterized protein	2.110	Up	0.000435	IRG1	52.352
Biological Process	GO:0042221	3	response to chemical	0.000895059	F1NY53	Uncharacterized protein	2.110	Up	0.000435	IRG1	52.352
Biological Process	GO:0009607	3	response to biotic stimulus	4.56366e-07	F1NY53	Uncharacterized protein	2.110	Up	0.000435	IRG1	52.352
Biological Process	GO:0009617	6	response to bacterium	2.92372e-06	F1NY53	Uncharacterized protein	2.110	Up	0.000435	IRG1	52.352
Biological Process	GO:0032101	5	regulation of response to external stimulus	0.00328728	F1NY53	Uncharacterized protein	2.110	Up	0.000435	IRG1	52.352
Biological Process	GO:0043900	4	regulation of multi-organism process	0.025908	F1NY53	Uncharacterized protein	2.110	Up	0.000435	IRG1	52.352
Biological Process	GO:0002682	4	regulation of immune system process	0.019426	F1NY53	Uncharacterized protein	2.110	Up	0.000435	IRG1	52.352
Biological Process	GO:0002920	6	regulation of humoral immune response	0.142041	F1NY53	Uncharacterized protein	2.110	Up	0.000435	IRG1	52.352
Biological Process	GO:0032103	6	positive regulation of response to external stimulus	0.00154051	F1NY53	Uncharacterized protein	2.110	Up	0.000435	IRG1	52.352
Biological Process	GO:0002684	5	positive regulation of immune system process	0.0334459	F1NY53	Uncharacterized protein	2.110	Up	0.000435	IRG1	52.352
Biological Process	GO:0032102	6	negative regulation of response to external stimulus	0.549966	F1NY53	Uncharacterized protein	2.110	Up	0.000435	IRG1	52.352
Biological Process	GO:0043901	5	negative regulation of multi-organism process	0.000404943	F1NY53	Uncharacterized protein	2.110	Up	0.000435	IRG1	52.352
Biological Process	GO:0051704	2	multi-organism process	0.00105225	F1NY53	Uncharacterized protein	2.110	Up	0.000435	IRG1	52.352
Biological Process	GO:0006629	4	lipid metabolic process	0.0037779	F1NY53	Uncharacterized protein	2.110	Up	0.000435	IRG1	52.352
Biological Process	GO:0002376	2	immune system process	2.64493e-05	F1NY53	Uncharacterized protein	2.110	Up	0.000435	IRG1	52.352
Molecular Function	GO:0016836	5	hydro-lyase activity	0.595236	F1NY53	Uncharacterized protein	2.110	Up	0.000435	IRG1	52.352
Biological Process	GO:0006631	9	fatty acid metabolic process	0.303988	F1NY53	Uncharacterized protein	2.110	Up	0.000435	IRG1	52.352
Biological Process	GO:0006952	4	defense response	1.2387e-10	F1NY53	Uncharacterized protein	2.110	Up	0.000435	IRG1	52.352
Biological Process	GO:1901701	5	cellular response to oxygen-containing compound	0.0773094	F1NY53	Uncharacterized protein	2.110	Up	0.000435	IRG1	52.352
Biological Process	GO:0071310	5	cellular response to organic substance	0.011411	F1NY53	Uncharacterized protein	2.110	Up	0.000435	IRG1	52.352
Biological Process	GO:0071219	8	cellular response to molecule of bacterial origin	0.0157266	F1NY53	Uncharacterized protein	2.110	Up	0.000435	IRG1	52.352
Biological Process	GO:0071222	9	cellular response to lipopolysaccharide	0.0157266	F1NY53	Uncharacterized protein	2.110	Up	0.000435	IRG1	52.352
Biological Process	GO:0071396	6	cellular response to lipid	0.0627607	F1NY53	Uncharacterized protein	2.110	Up	0.000435	IRG1	52.352
Biological Process	GO:0070887	4	cellular response to chemical stimulus	0.00121753	F1NY53	Uncharacterized protein	2.110	Up	0.000435	IRG1	52.352
Biological Process	GO:0071216	4	cellular response to biotic stimulus	0.0240029	F1NY53	Uncharacterized protein	2.110	Up	0.000435	IRG1	52.352
Biological Process	GO:0044255	5	cellular lipid metabolic process	0.0106745	F1NY53	Uncharacterized protein	2.110	Up	0.000435	IRG1	52.352
Biological Process	GO:0008283	3	cell proliferation	0.0203072	E1BUT7	Uncharacterized protein	1.957	Up	0.00316	IRF6	52.667
Biological Process	GO:0009913	7	epidermal cell differentiation	0.335202	E1BUT7	Uncharacterized protein	1.957	Up	0.00316	IRF6	52.667
Biological Process	GO:0008544	5	epidermis development	0.394004	E1BUT7	Uncharacterized protein	1.957	Up	0.00316	IRF6	52.667
Biological Process	GO:0030855	6	epithelial cell differentiation	0.0299769	E1BUT7	Uncharacterized protein	1.957	Up	0.00316	IRF6	52.667
Biological Process	GO:0030216	8	keratinocyte differentiation	0.274846	E1BUT7	Uncharacterized protein	1.957	Up	0.00316	IRF6	52.667
Biological Process	GO:0043588	7	skin development	0.146305	E1BUT7	Uncharacterized protein	1.957	Up	0.00316	IRF6	52.667
Molecular Function	GO:0000982	5	transcription factor activity, RNA polymerase II core promoter proximal region sequence-specific binding	0.595236	Q90ZD4	Interferon regulatory factor 7	1.447	Up	0.0323	IRF3	54.44
Molecular Function	GO:0000979	10	RNA polymerase II core promoter sequence-specific DNA binding	0.189887	Q90ZD4	Interferon regulatory factor 7	1.447	Up	0.0323	IRF3	54.44
Biological Process	GO:0080134	5	regulation of response to stress	0.0146853	Q90ZD4	Interferon regulatory factor 7	1.447	Up	0.0323	IRF3	54.44
Biological Process	GO:0060759	5	regulation of response to cytokine stimulus	0.307851	Q90ZD4	Interferon regulatory factor 7	1.447	Up	0.0323	IRF3	54.44
Biological Process	GO:0002682	4	regulation of immune system process	0.019426	Q90ZD4	Interferon regulatory factor 7	1.447	Up	0.0323	IRF3	54.44
Biological Process	GO:0031347	6	regulation of defense response	0.148163	Q90ZD4	Interferon regulatory factor 7	1.447	Up	0.0323	IRF3	54.44
Biological Process	GO:0001959	7	regulation of cytokine-mediated signaling pathway	0.307851	Q90ZD4	Interferon regulatory factor 7	1.447	Up	0.0323	IRF3	54.44
Biological Process	GO:0001817	5	regulation of cytokine production	0.295662	Q90ZD4	Interferon regulatory factor 7	1.447	Up	0.0323	IRF3	54.44
Biological Process	GO:0002684	5	positive regulation of immune system process	0.0334459	Q90ZD4	Interferon regulatory factor 7	1.447	Up	0.0323	IRF3	54.44
Biological Process	GO:0031349	7	positive regulation of defense response	0.318805	Q90ZD4	Interferon regulatory factor 7	1.447	Up	0.0323	IRF3	54.44
Biological Process	GO:0001819	6	positive regulation of cytokine production	0.145964	Q90ZD4	Interferon regulatory factor 7	1.447	Up	0.0323	IRF3	54.44
Biological Process	GO:0002449	5	lymphocyte mediated immunity	0.286273	Q90ZD4	Interferon regulatory factor 7	1.447	Up	0.0323	IRF3	54.44
Biological Process	GO:0002443	4	leukocyte mediated immunity	0.349082	Q90ZD4	Interferon regulatory factor 7	1.447	Up	0.0323	IRF3	54.44
Biological Process	GO:0002376	2	immune system process	2.64493e-05	Q90ZD4	Interferon regulatory factor 7	1.447	Up	0.0323	IRF3	54.44
Biological Process	GO:0006955	3	immune response	2.40271e-07	Q90ZD4	Interferon regulatory factor 7	1.447	Up	0.0323	IRF3	54.44
Biological Process	GO:0002252	3	immune effector process	0.00586562	Q90ZD4	Interferon regulatory factor 7	1.447	Up	0.0323	IRF3	54.44
Biological Process	GO:0001816	4	cytokine production	0.368773	Q90ZD4	Interferon regulatory factor 7	1.447	Up	0.0323	IRF3	54.44
Molecular Function	GO:0001046	9	core promoter sequence-specific DNA binding	0.382291	Q90ZD4	Interferon regulatory factor 7	1.447	Up	0.0323	IRF3	54.44
Molecular Function	GO:0001047	8	core promoter binding	0.514779	Q90ZD4	Interferon regulatory factor 7	1.447	Up	0.0323	IRF3	54.44
Biological Process	GO:0002250	4	adaptive immune response	0.387873	Q90ZD4	Interferon regulatory factor 7	1.447	Up	0.0323	IRF3	54.44
Biological Process	GO:0002250	4	adaptive immune response	0.0326856	Q90ZD4	Interferon regulatory factor 7	1.696	Up	0.0195	IRF3	54.44
Biological Process	GO:0002460	5	adaptive immune response based on somatic recombination of immune receptors built from immunoglobulin superfamily domains	0.628426	Q90ZD4	Interferon regulatory factor 7	1.696	Up	0.0195	IRF3	54.44
Biological Process	GO:0032727	8	positive regulation of interferon-alpha production	0.337799	Q90ZD4	Interferon regulatory factor 7	1.696	Up	0.0195	IRF3	54.44
Biological Process	GO:0032728	8	positive regulation of interferon-beta production	0.483001	Q90ZD4	Interferon regulatory factor 7	1.696	Up	0.0195	IRF3	54.44
Biological Process	GO:0032481	7	positive regulation of type I interferon production	0.561688	Q90ZD4	Interferon regulatory factor 7	1.696	Up	0.0195	IRF3	54.44
Biological Process	GO:0032647	7	regulation of interferon-alpha production	0.337799	Q90ZD4	Interferon regulatory factor 7	1.696	Up	0.0195	IRF3	54.44
Biological Process	GO:0032648	7	regulation of interferon-beta production	0.561688	Q90ZD4	Interferon regulatory factor 7	1.696	Up	0.0195	IRF3	54.44
Biological Process	GO:0034121	8	regulation of toll-like receptor signaling pathway	0.127186	Q90ZD4	Interferon regulatory factor 7	1.696	Up	0.0195	IRF3	54.44
Molecular Function	GO:0000979	10	RNA polymerase II core promoter sequence-specific DNA binding	0.465376	Q90ZD4	Interferon regulatory factor 7	1.696	Up	0.0195	IRF3	54.44
Cellular Component	GO:0032039	14	integrator complex	0.443183	Q5ZKK2	Integrator complex subunit 9	1.276	Up	0.0117	INTS9	73.762
Biological Process	GO:0016073	9	snRNA metabolic process	0.628426	Q5ZKK2	Integrator complex subunit 9	1.276	Up	0.0117	INTS9	73.762
Biological Process	GO:0016180	10	snRNA processing	0.483001	Q5ZKK2	Integrator complex subunit 9	1.276	Up	0.0117	INTS9	73.762
Cellular Component	GO:0032039	14	integrator complex	0.443183	E1C843	Uncharacterized protein	1.284	Up	0.0129	INTS12	48.739
Biological Process	GO:0016073	9	snRNA metabolic process	0.628426	E1C843	Uncharacterized protein	1.284	Up	0.0129	INTS12	48.739
Biological Process	GO:0016180	10	snRNA processing	0.483001	E1C843	Uncharacterized protein	1.284	Up	0.0129	INTS12	48.739
Biological Process	GO:0048705	8	skeletal system morphogenesis	0.458701	F1NW40	Uncharacterized protein	1.238	Up	0.0291	INPPL1	123.05
Biological Process	GO:0001501	6	skeletal system development	0.160426	F1NW40	Uncharacterized protein	1.238	Up	0.0291	INPPL1	123.05
Biological Process	GO:1901700	4	response to oxygen-containing compound	0.00792634	F1NW40	Uncharacterized protein	1.238	Up	0.0291	INPPL1	123.05
Biological Process	GO:0010033	4	response to organic substance	0.0044662	F1NW40	Uncharacterized protein	1.238	Up	0.0291	INPPL1	123.05
Biological Process	GO:0032868	8	response to insulin	0.589692	F1NW40	Uncharacterized protein	1.238	Up	0.0291	INPPL1	123.05
Biological Process	GO:0042221	3	response to chemical	0.000895059	F1NW40	Uncharacterized protein	1.238	Up	0.0291	INPPL1	123.05
Biological Process	GO:0006644	6	phospholipid metabolic process	0.116811	F1NW40	Uncharacterized protein	1.238	Up	0.0291	INPPL1	123.05
Biological Process	GO:0046839	7	phospholipid dephosphorylation	0.406399	F1NW40	Uncharacterized protein	1.238	Up	0.0291	INPPL1	123.05
Biological Process	GO:0046488	8	phosphatidylinositol metabolic process	0.15314	F1NW40	Uncharacterized protein	1.238	Up	0.0291	INPPL1	123.05
Biological Process	GO:0046856	9	phosphatidylinositol dephosphorylation	0.368773	F1NW40	Uncharacterized protein	1.238	Up	0.0291	INPPL1	123.05
Biological Process	GO:0001503	4	ossification	0.25113	F1NW40	Uncharacterized protein	1.238	Up	0.0291	INPPL1	123.05
Biological Process	GO:0005996	6	monosaccharide metabolic process	0.417105	F1NW40	Uncharacterized protein	1.238	Up	0.0291	INPPL1	123.05
Biological Process	GO:0006629	4	lipid metabolic process	0.0037779	F1NW40	Uncharacterized protein	1.238	Up	0.0291	INPPL1	123.05
Biological Process	GO:0019318	7	hexose metabolic process	0.329987	F1NW40	Uncharacterized protein	1.238	Up	0.0291	INPPL1	123.05
Biological Process	GO:0006650	7	glycerophospholipid metabolic process	0.153831	F1NW40	Uncharacterized protein	1.238	Up	0.0291	INPPL1	123.05
Biological Process	GO:0046474	8	glycerophospholipid biosynthetic process	0.614221	F1NW40	Uncharacterized protein	1.238	Up	0.0291	INPPL1	123.05
Biological Process	GO:0046486	6	glycerolipid metabolic process	0.0852761	F1NW40	Uncharacterized protein	1.238	Up	0.0291	INPPL1	123.05
Biological Process	GO:0045017	7	glycerolipid biosynthetic process	0.625933	F1NW40	Uncharacterized protein	1.238	Up	0.0291	INPPL1	123.05
Biological Process	GO:0006006	8	glucose metabolic process	0.151666	F1NW40	Uncharacterized protein	1.238	Up	0.0291	INPPL1	123.05
Biological Process	GO:0044255	5	cellular lipid metabolic process	0.0106745	F1NW40	Uncharacterized protein	1.238	Up	0.0291	INPPL1	123.05
Biological Process	GO:0030031	5	cell projection assembly	0.0787207	F1NW40	Uncharacterized protein	1.238	Up	0.0291	INPPL1	123.05
Biological Process	GO:0060348	7	bone development	0.491	F1NW40	Uncharacterized protein	1.238	Up	0.0291	INPPL1	123.05
Biological Process	GO:0006974	5	cellular response to DNA damage stimulus	0.0012732	Q5ZJ32	SOSS complex subunit C	1.427	Up	0.0185	INIP	11.292
Biological Process	GO:0006644	6	phospholipid metabolic process	0.116811	A0A1D5PW92	Uncharacterized protein	2.559	Up	0.0183	IN	44.507
Biological Process	GO:0046839	7	phospholipid dephosphorylation	0.406399	A0A1D5PW92	Uncharacterized protein	2.559	Up	0.0183	IN	44.507
Biological Process	GO:0046488	8	phosphatidylinositol metabolic process	0.15314	A0A1D5PW92	Uncharacterized protein	2.559	Up	0.0183	IN	44.507
Biological Process	GO:0046856	9	phosphatidylinositol dephosphorylation	0.368773	A0A1D5PW92	Uncharacterized protein	2.559	Up	0.0183	IN	44.507
Biological Process	GO:0006629	4	lipid metabolic process	0.0037779	A0A1D5PW92	Uncharacterized protein	2.559	Up	0.0183	IN	44.507
Biological Process	GO:0006650	7	glycerophospholipid metabolic process	0.153831	A0A1D5PW92	Uncharacterized protein	2.559	Up	0.0183	IN	44.507
Biological Process	GO:0046486	6	glycerolipid metabolic process	0.0852761	A0A1D5PW92	Uncharacterized protein	2.559	Up	0.0183	IN	44.507
Biological Process	GO:0044255	5	cellular lipid metabolic process	0.0106745	A0A1D5PW92	Uncharacterized protein	2.559	Up	0.0183	IN	44.507
Molecular Function	GO:0042803	5	protein homodimerization activity	0.0928639	F1P0Q6	Uncharacterized protein	1.410	Up	0.000395	IMPA2	31.149
Biological Process	GO:0019751	6	polyol metabolic process	0.406399	F1P0Q6	Uncharacterized protein	1.410	Up	0.000395	IMPA2	31.149
Biological Process	GO:0006644	6	phospholipid metabolic process	0.116811	F1P0Q6	Uncharacterized protein	1.410	Up	0.000395	IMPA2	31.149
Biological Process	GO:0046854	9	phosphatidylinositol phosphorylation	0.491	F1P0Q6	Uncharacterized protein	1.410	Up	0.000395	IMPA2	31.149
Biological Process	GO:0046488	8	phosphatidylinositol metabolic process	0.15314	F1P0Q6	Uncharacterized protein	1.410	Up	0.000395	IMPA2	31.149
Biological Process	GO:0046434	6	organophosphate catabolic process	0.217362	F1P0Q6	Uncharacterized protein	1.410	Up	0.000395	IMPA2	31.149
Biological Process	GO:0046834	7	lipid phosphorylation	0.549966	F1P0Q6	Uncharacterized protein	1.410	Up	0.000395	IMPA2	31.149
Biological Process	GO:0006629	4	lipid metabolic process	0.0037779	F1P0Q6	Uncharacterized protein	1.410	Up	0.000395	IMPA2	31.149
Biological Process	GO:0006650	7	glycerophospholipid metabolic process	0.153831	F1P0Q6	Uncharacterized protein	1.410	Up	0.000395	IMPA2	31.149
Biological Process	GO:0046486	6	glycerolipid metabolic process	0.0852761	F1P0Q6	Uncharacterized protein	1.410	Up	0.000395	IMPA2	31.149
Biological Process	GO:0044255	5	cellular lipid metabolic process	0.0106745	F1P0Q6	Uncharacterized protein	1.410	Up	0.000395	IMPA2	31.149
Biological Process	GO:0044262	5	cellular carbohydrate metabolic process	0.15314	F1P0Q6	Uncharacterized protein	1.410	Up	0.000395	IMPA2	31.149
Biological Process	GO:0016032	5	viral process	0.116004	Q90YI0	Interleukin-6	2.010	Up	0.0134	IL6	26.79
Biological Process	GO:0044403	4	symbiosis, encompassing mutualism through parasitism	0.0650334	Q90YI0	Interleukin-6	2.010	Up	0.0134	IL6	26.79
Biological Process	GO:0009615	6	response to virus	0.016464	Q90YI0	Interleukin-6	2.010	Up	0.0134	IL6	26.79
Biological Process	GO:0006950	3	response to stress	5.08316e-05	Q90YI0	Interleukin-6	2.010	Up	0.0134	IL6	26.79
Biological Process	GO:0000302	5	response to reactive oxygen species	0.521384	Q90YI0	Interleukin-6	2.010	Up	0.0134	IL6	26.79
Biological Process	GO:1901700	4	response to oxygen-containing compound	0.00792634	Q90YI0	Interleukin-6	2.010	Up	0.0134	IL6	26.79
Biological Process	GO:0006979	4	response to oxidative stress	0.110976	Q90YI0	Interleukin-6	2.010	Up	0.0134	IL6	26.79
Biological Process	GO:0051707	5	response to other organism	2.58437e-07	Q90YI0	Interleukin-6	2.010	Up	0.0134	IL6	26.79
Biological Process	GO:0010033	4	response to organic substance	0.0044662	Q90YI0	Interleukin-6	2.010	Up	0.0134	IL6	26.79
Biological Process	GO:0014070	5	response to organic cyclic compound	0.195637	Q90YI0	Interleukin-6	2.010	Up	0.0134	IL6	26.79
Biological Process	GO:0002237	7	response to molecule of bacterial origin	1.03672e-05	Q90YI0	Interleukin-6	2.010	Up	0.0134	IL6	26.79
Biological Process	GO:0032496	8	response to lipopolysaccharide	6.65152e-06	Q90YI0	Interleukin-6	2.010	Up	0.0134	IL6	26.79
Biological Process	GO:0033993	5	response to lipid	0.00172171	Q90YI0	Interleukin-6	2.010	Up	0.0134	IL6	26.79
Biological Process	GO:0051384	8	response to glucocorticoid	0.307851	Q90YI0	Interleukin-6	2.010	Up	0.0134	IL6	26.79
Biological Process	GO:0009605	3	response to external stimulus	9.64381e-07	Q90YI0	Interleukin-6	2.010	Up	0.0134	IL6	26.79
Biological Process	GO:0043207	4	response to external biotic stimulus	2.58437e-07	Q90YI0	Interleukin-6	2.010	Up	0.0134	IL6	26.79
Biological Process	GO:0034097	5	response to cytokine	0.000815394	Q90YI0	Interleukin-6	2.010	Up	0.0134	IL6	26.79
Biological Process	GO:0031960	7	response to corticosteroid	0.307851	Q90YI0	Interleukin-6	2.010	Up	0.0134	IL6	26.79
Biological Process	GO:0042221	3	response to chemical	0.000895059	Q90YI0	Interleukin-6	2.010	Up	0.0134	IL6	26.79
Biological Process	GO:0009607	3	response to biotic stimulus	4.56366e-07	Q90YI0	Interleukin-6	2.010	Up	0.0134	IL6	26.79
Biological Process	GO:0009617	6	response to bacterium	2.92372e-06	Q90YI0	Interleukin-6	2.010	Up	0.0134	IL6	26.79
Biological Process	GO:0042509	11	regulation of tyrosine phosphorylation of STAT protein	0.241093	Q90YI0	Interleukin-6	2.010	Up	0.0134	IL6	26.79
Biological Process	GO:0042129	9	regulation of T cell proliferation	0.110652	Q90YI0	Interleukin-6	2.010	Up	0.0134	IL6	26.79
Biological Process	GO:0050863	8	regulation of T cell activation	0.206195	Q90YI0	Interleukin-6	2.010	Up	0.0134	IL6	26.79
Biological Process	GO:1904892	8	regulation of STAT cascade	0.387873	Q90YI0	Interleukin-6	2.010	Up	0.0134	IL6	26.79
Biological Process	GO:0048660	6	regulation of smooth muscle cell proliferation	0.0566922	Q90YI0	Interleukin-6	2.010	Up	0.0134	IL6	26.79
Biological Process	GO:0051090	11	regulation of sequence-specific DNA binding transcription factor activity	0.167816	Q90YI0	Interleukin-6	2.010	Up	0.0134	IL6	26.79
Biological Process	GO:0080134	5	regulation of response to stress	0.0146853	Q90YI0	Interleukin-6	2.010	Up	0.0134	IL6	26.79
Biological Process	GO:0032101	5	regulation of response to external stimulus	0.00328728	Q90YI0	Interleukin-6	2.010	Up	0.0134	IL6	26.79
Biological Process	GO:0050730	10	regulation of peptidyl-tyrosine phosphorylation	0.30758	Q90YI0	Interleukin-6	2.010	Up	0.0134	IL6	26.79
Biological Process	GO:0033135	10	regulation of peptidyl-serine phosphorylation	0.387873	Q90YI0	Interleukin-6	2.010	Up	0.0134	IL6	26.79
Biological Process	GO:0032944	7	regulation of mononuclear cell proliferation	0.184074	Q90YI0	Interleukin-6	2.010	Up	0.0134	IL6	26.79
Biological Process	GO:0050670	8	regulation of lymphocyte proliferation	0.184074	Q90YI0	Interleukin-6	2.010	Up	0.0134	IL6	26.79
Biological Process	GO:0051249	7	regulation of lymphocyte activation	0.363206	Q90YI0	Interleukin-6	2.010	Up	0.0134	IL6	26.79
Biological Process	GO:0070663	6	regulation of leukocyte proliferation	0.184074	Q90YI0	Interleukin-6	2.010	Up	0.0134	IL6	26.79
Biological Process	GO:1903037	6	regulation of leukocyte cell-cell adhesion	0.206195	Q90YI0	Interleukin-6	2.010	Up	0.0134	IL6	26.79
Biological Process	GO:0046425	9	regulation of JAK-STAT cascade	0.387873	Q90YI0	Interleukin-6	2.010	Up	0.0134	IL6	26.79
Biological Process	GO:0032675	6	regulation of interleukin-6 production	0.387873	Q90YI0	Interleukin-6	2.010	Up	0.0134	IL6	26.79
Biological Process	GO:0050727	7	regulation of inflammatory response	0.0653132	Q90YI0	Interleukin-6	2.010	Up	0.0134	IL6	26.79
Biological Process	GO:0002682	4	regulation of immune system process	0.019426	Q90YI0	Interleukin-6	2.010	Up	0.0134	IL6	26.79
Biological Process	GO:0031347	6	regulation of defense response	0.148163	Q90YI0	Interleukin-6	2.010	Up	0.0134	IL6	26.79
Biological Process	GO:0001817	5	regulation of cytokine production	0.295662	Q90YI0	Interleukin-6	2.010	Up	0.0134	IL6	26.79
Biological Process	GO:0032642	6	regulation of chemokine production	0.142041	Q90YI0	Interleukin-6	2.010	Up	0.0134	IL6	26.79
Biological Process	GO:0022407	5	regulation of cell-cell adhesion	0.0992998	Q90YI0	Interleukin-6	2.010	Up	0.0134	IL6	26.79
Biological Process	GO:0030155	4	regulation of cell adhesion	0.0965101	Q90YI0	Interleukin-6	2.010	Up	0.0134	IL6	26.79
Biological Process	GO:0002673	8	regulation of acute inflammatory response	0.21745	Q90YI0	Interleukin-6	2.010	Up	0.0134	IL6	26.79
Cellular Component	GO:0043235	3	receptor complex	0.351694	Q90YI0	Interleukin-6	2.010	Up	0.0134	IL6	26.79
Biological Process	GO:0042531	12	positive regulation of tyrosine phosphorylation of STAT protein	0.167946	Q90YI0	Interleukin-6	2.010	Up	0.0134	IL6	26.79
Biological Process	GO:0051050	6	positive regulation of transport	0.0935519	Q90YI0	Interleukin-6	2.010	Up	0.0134	IL6	26.79
Biological Process	GO:0042102	10	positive regulation of T cell proliferation	0.264027	Q90YI0	Interleukin-6	2.010	Up	0.0134	IL6	26.79
Biological Process	GO:0050870	9	positive regulation of T cell activation	0.387873	Q90YI0	Interleukin-6	2.010	Up	0.0134	IL6	26.79
Biological Process	GO:1904894	9	positive regulation of STAT cascade	0.21745	Q90YI0	Interleukin-6	2.010	Up	0.0134	IL6	26.79
Biological Process	GO:0048661	7	positive regulation of smooth muscle cell proliferation	0.0283017	Q90YI0	Interleukin-6	2.010	Up	0.0134	IL6	26.79
Biological Process	GO:0051091	12	positive regulation of sequence-specific DNA binding transcription factor activity	0.0759453	Q90YI0	Interleukin-6	2.010	Up	0.0134	IL6	26.79
Biological Process	GO:0032103	6	positive regulation of response to external stimulus	0.00154051	Q90YI0	Interleukin-6	2.010	Up	0.0134	IL6	26.79
Biological Process	GO:0042327	9	positive regulation of phosphorylation	0.0769155	Q90YI0	Interleukin-6	2.010	Up	0.0134	IL6	26.79
Biological Process	GO:0050731	11	positive regulation of peptidyl-tyrosine phosphorylation	0.535894	Q90YI0	Interleukin-6	2.010	Up	0.0134	IL6	26.79
Biological Process	GO:0033138	11	positive regulation of peptidyl-serine phosphorylation	0.264027	Q90YI0	Interleukin-6	2.010	Up	0.0134	IL6	26.79
Biological Process	GO:0032946	8	positive regulation of mononuclear cell proliferation	0.368773	Q90YI0	Interleukin-6	2.010	Up	0.0134	IL6	26.79
Biological Process	GO:0050671	9	positive regulation of lymphocyte proliferation	0.368773	Q90YI0	Interleukin-6	2.010	Up	0.0134	IL6	26.79
Biological Process	GO:0051251	8	positive regulation of lymphocyte activation	0.521384	Q90YI0	Interleukin-6	2.010	Up	0.0134	IL6	26.79
Biological Process	GO:0070665	7	positive regulation of leukocyte proliferation	0.387873	Q90YI0	Interleukin-6	2.010	Up	0.0134	IL6	26.79
Biological Process	GO:1903039	7	positive regulation of leukocyte cell-cell adhesion	0.387873	Q90YI0	Interleukin-6	2.010	Up	0.0134	IL6	26.79
Biological Process	GO:0002696	7	positive regulation of leukocyte activation	0.549966	Q90YI0	Interleukin-6	2.010	Up	0.0134	IL6	26.79
Biological Process	GO:0046427	10	positive regulation of JAK-STAT cascade	0.21745	Q90YI0	Interleukin-6	2.010	Up	0.0134	IL6	26.79
Biological Process	GO:0050729	8	positive regulation of inflammatory response	0.21745	Q90YI0	Interleukin-6	2.010	Up	0.0134	IL6	26.79
Biological Process	GO:0002684	5	positive regulation of immune system process	0.0334459	Q90YI0	Interleukin-6	2.010	Up	0.0134	IL6	26.79
Biological Process	GO:0031349	7	positive regulation of defense response	0.318805	Q90YI0	Interleukin-6	2.010	Up	0.0134	IL6	26.79
Biological Process	GO:0001819	6	positive regulation of cytokine production	0.145964	Q90YI0	Interleukin-6	2.010	Up	0.0134	IL6	26.79
Biological Process	GO:0032722	7	positive regulation of chemokine production	0.142041	Q90YI0	Interleukin-6	2.010	Up	0.0134	IL6	26.79
Biological Process	GO:0022409	6	positive regulation of cell-cell adhesion	0.406399	Q90YI0	Interleukin-6	2.010	Up	0.0134	IL6	26.79
Biological Process	GO:0045785	5	positive regulation of cell adhesion	0.138903	Q90YI0	Interleukin-6	2.010	Up	0.0134	IL6	26.79
Biological Process	GO:0050867	6	positive regulation of cell activation	0.549966	Q90YI0	Interleukin-6	2.010	Up	0.0134	IL6	26.79
Cellular Component	GO:0098802	7	plasma membrane receptor complex	0.575653	Q90YI0	Interleukin-6	2.010	Up	0.0134	IL6	26.79
Biological Process	GO:0031175	11	neuron projection development	0.220957	Q90YI0	Interleukin-6	2.010	Up	0.0134	IL6	26.79
Biological Process	GO:0002262	6	myeloid cell homeostasis	0.458701	Q90YI0	Interleukin-6	2.010	Up	0.0134	IL6	26.79
Biological Process	GO:0051704	2	multi-organism process	0.00105225	Q90YI0	Interleukin-6	2.010	Up	0.0134	IL6	26.79
Biological Process	GO:0044764	3	multi-organism cellular process	0.116004	Q90YI0	Interleukin-6	2.010	Up	0.0134	IL6	26.79
Biological Process	GO:0001776	6	leukocyte homeostasis	0.349082	Q90YI0	Interleukin-6	2.010	Up	0.0134	IL6	26.79
Biological Process	GO:0071887	7	leukocyte apoptotic process	0.142041	Q90YI0	Interleukin-6	2.010	Up	0.0134	IL6	26.79
Cellular Component	GO:0031226	7	intrinsic component of plasma membrane	0.014821	Q90YI0	Interleukin-6	2.010	Up	0.0134	IL6	26.79
Biological Process	GO:0044419	3	interspecies interaction between organisms	0.0650334	Q90YI0	Interleukin-6	2.010	Up	0.0134	IL6	26.79
Cellular Component	GO:0005887	8	integral component of plasma membrane	0.01153	Q90YI0	Interleukin-6	2.010	Up	0.0134	IL6	26.79
Biological Process	GO:0006954	5	inflammatory response	3.13044e-05	Q90YI0	Interleukin-6	2.010	Up	0.0134	IL6	26.79
Biological Process	GO:0002376	2	immune system process	2.64493e-05	Q90YI0	Interleukin-6	2.010	Up	0.0134	IL6	26.79
Biological Process	GO:0006955	3	immune response	2.40271e-07	Q90YI0	Interleukin-6	2.010	Up	0.0134	IL6	26.79
Biological Process	GO:0002252	3	immune effector process	0.00586562	Q90YI0	Interleukin-6	2.010	Up	0.0134	IL6	26.79
Biological Process	GO:0048872	5	homeostasis of number of cells	0.0221137	Q90YI0	Interleukin-6	2.010	Up	0.0134	IL6	26.79
Molecular Function	GO:0070851	5	growth factor receptor binding	0.46878	Q90YI0	Interleukin-6	2.010	Up	0.0134	IL6	26.79
Molecular Function	GO:0008083	5	growth factor activity	0.418449	Q90YI0	Interleukin-6	2.010	Up	0.0134	IL6	26.79
Cellular Component	GO:0005615	4	extracellular space	0.00373086	Q90YI0	Interleukin-6	2.010	Up	0.0134	IL6	26.79
Biological Process	GO:0051607	7	defense response to virus	0.0566922	Q90YI0	Interleukin-6	2.010	Up	0.0134	IL6	26.79
Biological Process	GO:0098542	6	defense response to other organism	0.00154051	Q90YI0	Interleukin-6	2.010	Up	0.0134	IL6	26.79
Biological Process	GO:0006952	4	defense response	1.2387e-10	Q90YI0	Interleukin-6	2.010	Up	0.0134	IL6	26.79
Biological Process	GO:0019221	7	cytokine-mediated signaling pathway	0.000534282	Q90YI0	Interleukin-6	2.010	Up	0.0134	IL6	26.79
Molecular Function	GO:0005126	5	cytokine receptor binding	0.0837612	Q90YI0	Interleukin-6	2.010	Up	0.0134	IL6	26.79
Molecular Function	GO:0005125	5	cytokine activity	0.0229232	Q90YI0	Interleukin-6	2.010	Up	0.0134	IL6	26.79
Biological Process	GO:0034614	6	cellular response to reactive oxygen species	0.441796	Q90YI0	Interleukin-6	2.010	Up	0.0134	IL6	26.79
Biological Process	GO:1901701	5	cellular response to oxygen-containing compound	0.0773094	Q90YI0	Interleukin-6	2.010	Up	0.0134	IL6	26.79
Biological Process	GO:0034599	5	cellular response to oxidative stress	0.217362	Q90YI0	Interleukin-6	2.010	Up	0.0134	IL6	26.79
Biological Process	GO:0071310	5	cellular response to organic substance	0.011411	Q90YI0	Interleukin-6	2.010	Up	0.0134	IL6	26.79
Biological Process	GO:0071219	8	cellular response to molecule of bacterial origin	0.0157266	Q90YI0	Interleukin-6	2.010	Up	0.0134	IL6	26.79
Biological Process	GO:0071222	9	cellular response to lipopolysaccharide	0.0157266	Q90YI0	Interleukin-6	2.010	Up	0.0134	IL6	26.79
Biological Process	GO:0071396	6	cellular response to lipid	0.0627607	Q90YI0	Interleukin-6	2.010	Up	0.0134	IL6	26.79
Biological Process	GO:0071345	6	cellular response to cytokine stimulus	0.00582075	Q90YI0	Interleukin-6	2.010	Up	0.0134	IL6	26.79
Biological Process	GO:0070887	4	cellular response to chemical stimulus	0.00121753	Q90YI0	Interleukin-6	2.010	Up	0.0134	IL6	26.79
Biological Process	GO:0071216	4	cellular response to biotic stimulus	0.0240029	Q90YI0	Interleukin-6	2.010	Up	0.0134	IL6	26.79
Biological Process	GO:0006953	7	acute-phase response	0.000105156	Q90YI0	Interleukin-6	2.010	Up	0.0134	IL6	26.79
Biological Process	GO:0002526	6	acute inflammatory response	2.58932e-05	Q90YI0	Interleukin-6	2.010	Up	0.0134	IL6	26.79
Biological Process	GO:0008299	7	isoprenoid biosynthetic process	0.596431	A0A1D5P930	Uncharacterized protein	1.635	Up	0.00061	IDI1	26.72
Biological Process	GO:1903753	13	negative regulation of p38MAPK cascade	0.151953	E1BT08	Uncharacterized protein	1.223	Up	0.00515	HSPH1	96.05
Biological Process	GO:0032873	12	negative regulation of stress-activated MAPK cascade	0.280869	E1BT08	Uncharacterized protein	1.223	Up	0.00515	HSPH1	96.05
Biological Process	GO:0070303	9	negative regulation of stress-activated protein kinase signaling cascade	0.280869	E1BT08	Uncharacterized protein	1.223	Up	0.00515	HSPH1	96.05
Biological Process	GO:1902175	10	regulation of oxidative stress-induced intrinsic apoptotic signaling pathway	0.561688	E1BT08	Uncharacterized protein	1.223	Up	0.00515	HSPH1	96.05
Biological Process	GO:1900744	12	regulation of p38MAPK cascade	0.151953	E1BT08	Uncharacterized protein	1.223	Up	0.00515	HSPH1	96.05
Biological Process	GO:0042330	4	taxis	0.0454986	F1NW65	Serum amyloid A protein	3.089	Up	0.000149	HPS5	14.192
Biological Process	GO:0006950	3	response to stress	5.08316e-05	F1NW65	Serum amyloid A protein	3.089	Up	0.000149	HPS5	14.192
Biological Process	GO:0009605	3	response to external stimulus	9.64381e-07	F1NW65	Serum amyloid A protein	3.089	Up	0.000149	HPS5	14.192
Biological Process	GO:0042221	3	response to chemical	0.000895059	F1NW65	Serum amyloid A protein	3.089	Up	0.000149	HPS5	14.192
Biological Process	GO:0050918	6	positive chemotaxis	0.0878033	F1NW65	Serum amyloid A protein	3.089	Up	0.000149	HPS5	14.192
Biological Process	GO:0040011	2	locomotion	0.070362	F1NW65	Serum amyloid A protein	3.089	Up	0.000149	HPS5	14.192
Biological Process	GO:0051674	3	localization of cell	0.035557	F1NW65	Serum amyloid A protein	3.089	Up	0.000149	HPS5	14.192
Biological Process	GO:0006954	5	inflammatory response	3.13044e-05	F1NW65	Serum amyloid A protein	3.089	Up	0.000149	HPS5	14.192
Cellular Component	GO:0005615	4	extracellular space	0.00373086	F1NW65	Serum amyloid A protein	3.089	Up	0.000149	HPS5	14.192
Biological Process	GO:0006952	4	defense response	1.2387e-10	F1NW65	Serum amyloid A protein	3.089	Up	0.000149	HPS5	14.192
Biological Process	GO:0006935	5	chemotaxis	0.0454986	F1NW65	Serum amyloid A protein	3.089	Up	0.000149	HPS5	14.192
Molecular Function	GO:0042056	2	chemoattractant activity	0.0862657	F1NW65	Serum amyloid A protein	3.089	Up	0.000149	HPS5	14.192
Biological Process	GO:0070887	4	cellular response to chemical stimulus	0.00121753	F1NW65	Serum amyloid A protein	3.089	Up	0.000149	HPS5	14.192
Biological Process	GO:0048870	5	cell motility	0.035557	F1NW65	Serum amyloid A protein	3.089	Up	0.000149	HPS5	14.192
Biological Process	GO:0016477	6	cell migration	0.0276292	F1NW65	Serum amyloid A protein	3.089	Up	0.000149	HPS5	14.192
Biological Process	GO:0060326	7	cell chemotaxis	0.00380128	F1NW65	Serum amyloid A protein	3.089	Up	0.000149	HPS5	14.192
Biological Process	GO:0006953	7	acute-phase response	0.000105156	F1NW65	Serum amyloid A protein	3.089	Up	0.000149	HPS5	14.192
Biological Process	GO:0002526	6	acute inflammatory response	2.58932e-05	F1NW65	Serum amyloid A protein	3.089	Up	0.000149	HPS5	14.192
Biological Process	GO:0002526	6	acute inflammatory response	0.0135075	F1NW65	Serum amyloid A protein	2.819	Up	0.000292	HPS5	14.192
Biological Process	GO:0006953	7	acute-phase response	0.033632	F1NW65	Serum amyloid A protein	2.819	Up	0.000292	HPS5	14.192
Biological Process	GO:0006952	4	defense response	0.00165594	F1NW65	Serum amyloid A protein	2.819	Up	0.000292	HPS5	14.192
Biological Process	GO:0010324	5	membrane invagination	0.0387522	E1C396	Uncharacterized protein	1.268	Up	0.0182	HGS	84.367
Biological Process	GO:1903543	10	positive regulation of exosomal secretion	0.390232	E1C396	Uncharacterized protein	1.268	Up	0.0182	HGS	84.367
Biological Process	GO:1903541	9	regulation of exosomal secretion	0.390232	E1C396	Uncharacterized protein	1.268	Up	0.0182	HGS	84.367
Biological Process	GO:0032446	9	protein modification by small protein conjugation	0.00141603	F1NCH3	Uncharacterized protein	1.294	Up	0.000912	HERC	117.91
Biological Process	GO:0070647	8	protein modification by small protein conjugation or removal	0.000177439	F1NCH3	Uncharacterized protein	1.294	Up	0.000912	HERC	117.91
Biological Process	GO:0016567	10	protein ubiquitination	0.000609207	F1NCH3	Uncharacterized protein	1.294	Up	0.000912	HERC	117.91
Molecular Function	GO:0019787	4	ubiquitin-like protein transferase activity	0.000961216	F1NCH3	Uncharacterized protein	1.294	Up	0.000912	HERC	117.91
Molecular Function	GO:0004842	5	ubiquitin-protein transferase activity	0.000489887	F1NCH3	Uncharacterized protein	1.294	Up	0.000912	HERC	117.91
Biological Process	GO:0070932	11	histone H3 deacetylation	0.483001	A0A1D5NW46	Histone deacetylase	1.232	Up	0.0332	HDAC2	51.938
Biological Process	GO:0000470	11	maturation of LSU-rRNA	0.628426	Q5ZM18	Nucleolar GTP-binding protein 1	1.238	Up	0.0497	GTPBP4	73.934
Biological Process	GO:0000463	12	maturation of LSU-rRNA from tricistronic rRNA transcript (SSU-rRNA, 5.8S rRNA, LSU-rRNA)	0.390232	Q5ZM18	Nucleolar GTP-binding protein 1	1.238	Up	0.0497	GTPBP4	73.934
[truncated: 1,930 more rows]

## Sheet: Down
GO Terms Level 1	GO Terms Description	GO Terms Level	GO Terms ID	Mapping	Background	All Mapping	All Background	Fold Enrichment	Fisher' exact test P value	-log10(p value)	Related Protein
Cellular Component	extracellular region	2	GO:0005576	60	763	137	4452	2.56	8.40661e-13	12.08	A0A1D5P5M7 Q8AXP2 F1NM70 R4GH41 E1C353 E1C4Q0 F1NQF6 E1BYS4 E1BRV6 P67966 F1P2Q3 F1NG88 Q98TQ8 F1N9N4 P35440 F1P1L8 R4GLW2 Q49B65 Q90611 F1NSB3 Q5ZM48 E1BTH1 F1NJT4 E1BQR6 F1P593 F1N8J8 P49705 P51890 E1C8N1 P19336 A0A1D5PN69 F1NFZ8 R4GFR4 F1NI05 R4GKJ0 F1P4D9 Q5F3Y0 A0A1D5NVK3 E1BZN6 F1NDP3 F1P4F1 F1NUQ4 F1P4N9 F1P099 F1NSS4 F1NU04 A0A1D5P8P3 F1NTK1 F1NE57 F1NG70 F1NKV0 P08267 A0A1D5PZE3 P28568 F…
	extracellular region part	3	GO:0044421	55	727	137	4452	2.46	2.84627e-11	10.55	A0A1D5P5M7 Q8AXP2 F1NM70 R4GH41 E1C353 E1C4Q0 F1NQF6 E1BYS4 E1BRV6 P67966 F1P2Q3 F1NG88 Q98TQ8 F1N9N4 P35440 F1P1L8 R4GLW2 Q49B65 Q90611 F1NSB3 Q5ZM48 E1BTH1 E1BQR6 F1P593 F1N8J8 P51890 E1C8N1 P19336 A0A1D5PN69 F1NFZ8 R4GFR4 F1NI05 R4GKJ0 F1P4D9 Q5F3Y0 E1BZN6 F1NDP3 F1P4F1 F1NUQ4 F1P4N9 F1P099 F1NSS4 F1NU04 F1NE57 F1NTK1 A0A1D5P8P3 F1NG70 F1NKV0 P08267 F1NC81 R4GHU2 P28568 E1C459 Q90617 F1NAU1
	extracellular matrix	4	GO:0031012	19	101	137	4452	6.11	7.58422e-10	9.12	A0A1D5P5M7 Q8AXP2 E1C353 R4GFR4 F1NI05 F1P2Q3 Q98TQ8 P35440 Q90611 F1P4N9 A0A1D5P8P3 E1BQR6 F1P593 F1N8J8 P51890 E1C8N1 P19336 A0A1D5PN69 F1NAU1
	extracellular space	4	GO:0005615	24	177	137	4452	4.41	1.93831e-09	8.71	F1NM70 R4GH41 E1C353 F1NQF6 R4GFR4 E1BYS4 F1P2Q3 Q98TQ8 F1N9N4 F1P1L8 Q90611 F1NSB3 F1NDP3 F1NUQ4 F1P4N9 F1NE57 E1BTH1 E1BQR6 F1P593 P28568 P51890 E1C8N1 Q90617 P19336
	proteinaceous extracellular matrix	5	GO:0005578	11	42	137	4452	8.51	3.24994e-07	6.49	Q8AXP2 A0A1D5P8P3 R4GFR4 F1NI05 F1P2Q3 Q98TQ8 P51890 Q90611 A0A1D5PN69 F1NAU1 F1P4N9
	extracellular exosome	6	GO:0070062	38	582	137	4452	2.12	6.08634e-06	5.22	F1NM70 R4GH41 E1C353 E1C4Q0 F1NQF6 E1BYS4 E1BRV6 P67966 F1P2Q3 F1NG88 F1N9N4 R4GLW2 Q49B65 Q5ZM48 E1BTH1 F1P593 P51890 E1C8N1 F1NFZ8 R4GFR4 F1NI05 R4GKJ0 F1P4D9 Q5F3Y0 E1BZN6 F1P4F1 F1P099 F1NSS4 F1NE57 F1NTK1 F1NU04 F1NG70 F1NKV0 P08267 F1NC81 R4GHU2 E1C459 Q90617
	extracellular vesicle	5	GO:1903561	38	584	137	4452	2.11	6.6036e-06	5.18	F1NM70 R4GH41 E1C353 E1C4Q0 F1NQF6 E1BYS4 E1BRV6 P67966 F1P2Q3 F1NG88 F1N9N4 R4GLW2 Q49B65 Q5ZM48 E1BTH1 F1P593 P51890 E1C8N1 F1NFZ8 R4GFR4 F1NI05 R4GKJ0 F1P4D9 Q5F3Y0 E1BZN6 F1P4F1 F1P099 F1NSS4 F1NE57 F1NTK1 F1NU04 F1NG70 F1NKV0 P08267 F1NC81 R4GHU2 E1C459 Q90617
	extracellular organelle	4	GO:0043230	38	584	137	4452	2.11	6.6036e-06	5.18	F1NM70 R4GH41 E1C353 E1C4Q0 F1NQF6 E1BYS4 E1BRV6 P67966 F1P2Q3 F1NG88 F1N9N4 R4GLW2 Q49B65 Q5ZM48 E1BTH1 F1P593 P51890 E1C8N1 F1NFZ8 R4GFR4 F1NI05 R4GKJ0 F1P4D9 Q5F3Y0 E1BZN6 F1P4F1 F1P099 F1NSS4 F1NE57 F1NTK1 F1NU04 F1NG70 F1NKV0 P08267 F1NC81 R4GHU2 E1C459 Q90617
Molecular Function	sulfur compound binding	3	GO:1901681	7	45	148	5402	5.68	0.0012436	2.91	F1NSS4 Q98TQ8 P35440 F1NFU9 E1C8N1 F1NAU1 F1P4N9
	insulin-like growth factor binding	5	GO:0005520	4	10	148	5402	14.6	0.00205871	2.69	P49705 Q98TQ8 A0A1D5PBK2 P19336
	calcium ion binding	6	GO:0005509	13	171	148	5402	2.77	0.00224404	2.65	A0A1D5P8A6 R4GH93 F1NM70 A0A1D5PE96 P62764 A0A1D5P3U7 R4GHU2 P35440 A0A1D5NVK3 E1C8N1 Q49B65 A0A1L1RWW5 A0A1D5PN32
	enzyme inhibitor activity	4	GO:0004857	7	64	148	5402	3.99	0.00750244	2.12	E1BTH1 R4GFR4 A0A1D5PU58 R4GLT1 F1P1L8 F1P593 F1NUQ4
	protease binding	5	GO:0002020	4	18	148	5402	8.11	0.0119352	1.92	Q5ZMF9 R4GFR4 E1C8N1 F1NDP3
	integrin binding	5	GO:0005178	4	19	148	5402	7.68	0.0138949	1.86	Q98TQ8 P19336 F1NSB3 F1NDP3
	growth factor binding	4	GO:0019838	4	23	148	5402	6.35	0.023466	1.63	P49705 Q98TQ8 A0A1D5PBK2 P19336
	heparin binding	5	GO:0008201	4	23	148	5402	6.35	0.023466	1.63	Q98TQ8 P35440 E1C8N1 F1P4N9
Biological Process	biological adhesion	2	GO:0022610	18	126	130	4741	5.21	3.23065e-08	7.49	A0A1D5P5M7 A0A1D5P307 F1NZZ2 P26007 E1BS61 P67966 F1NI05 F1NTC8 P26009 Q98TQ8 P35440 F1NSB3 F1P4N9 E1C311 F1P593 E1C8N1 P19336 A0A1D5PV60
	cell adhesion	3	GO:0007155	18	126	130	4741	5.21	3.23065e-08	7.49	A0A1D5P5M7 A0A1D5P307 F1NZZ2 P26007 E1BS61 P67966 F1NI05 F1NTC8 P26009 Q98TQ8 P35440 F1NSB3 F1P4N9 E1C311 F1P593 E1C8N1 P19336 A0A1D5PV60
	integrin-mediated signaling pathway	7	GO:0007229	6	19	130	4741	11.52	0.000118098	3.93	P26009 Q98TQ8 E1C311 A0A1D5P307 P26007 A0A1D5PV60
	regulation of multicellular organismal process	4	GO:0051239	20	305	130	4741	2.39	0.000508117	3.29	F1NM70 F1NXF2 F1NZZ2 E1BS61 F1P2Q3 Q98TQ8 P35440 Q90611 F1NDP3 F1P099 E1BQR6 F1P593 R4GH11 F1NC81 P51890 A0A1D5NVH0 E1C347 Q90997 P19336 A0A1L1RWW5
	regulation of cell adhesion	4	GO:0030155	9	81	130	4741	4.05	0.00146679	2.83	E1C353 F1NXF2 F1NY52 F1NZZ2 R4GHU2 Q90997 Q90611 P19336 A0A1D5P121
	cell differentiation	5	GO:0030154	22	390	130	4741	2.06	0.00171098	2.77	P50460 E1C353 E1BS61 F1NI05 F1P2Q3 F1P4D9 P26009 P19966 Q98TQ8 Q49B65 Q90611 F1NSB3 F1NZF1 E1C311 F1NG70 Q6B842 E1C6L7 F1P4X7 R4GH11 F1P4X6 A0A1D5NVH0 P19336
	blood vessel development	9	GO:0001568	8	66	130	4741	4.42	0.00192191	2.72	E1BS61 F1P4X7 F1P4D9 Q98TQ8 F1NSB3 Q90611 P19336 F1NUQ4
	vasculature development	8	GO:0001944	8	70	130	4741	4.17	0.00270398	2.57	E1BS61 F1P4X7 F1P4D9 Q98TQ8 F1NSB3 Q90611 P19336 F1NUQ4
	tissue development	4	GO:0009888	13	179	130	4741	2.65	0.00319731	2.5	E1C353 Q6B842 E1C6L7 E1BS61 F1P2Q3 R4GH11 F1P4D9 P19966 Q98TQ8 E1C8N1 P19336 Q90611 F1P4N9
	cardiovascular system development	7	GO:0072358	8	73	130	4741	4	0.00343579	2.46	E1BS61 F1P4X7 F1P4D9 Q98TQ8 F1NSB3 Q90611 P19336 F1NUQ4
	cell surface receptor signaling pathway	6	GO:0007166	15	232	130	4741	2.36	0.00388422	2.41	E1C311 F1NG70 A0A1D5P307 P26007 E1BS61 F1P593 F1P2Q3 R4GH11 F1P4D9 F1NC81 P26009 Q98TQ8 Q7SZI5 A0A1D5PV60 Q5ZMC2
	cell migration	6	GO:0016477	10	120	130	4741	3.04	0.00505295	2.3	F1P099 E1C311 F1NG70 F1NI05 Q98TQ8 A0A1D5NVH0 F1NDP3 F1NSB3 P19336 Q5ZMC2
	negative regulation of hydrolase activity	6	GO:0051346	7	60	130	4741	4.25	0.00542803	2.27	E1BTH1 E1C459 R4GFR4 R4GLT1 F1P1L8 F1P4F1 F1NUQ4
	locomotion	2	GO:0040011	11	145	130	4741	2.77	0.00575044	2.24	F1P099 E1C311 F1NG70 F1NI05 Q5F3Y0 Q98TQ8 A0A1D5NVH0 F1NDP3 F1NSB3 P19336 Q5ZMC2

## Sheet: Down GO2Protein
GO Terms Level 1	GO Terms ID	GO Terms Level	GO Terms Description	Fisher's exact test P value	Protein accession	Protein description	RM/M Ratio	Regulated Type	RM/M P value	Gene name	MW [kDa]
Cellular Component	GO:0031227	11	intrinsic component of endoplasmic reticulum membrane	0.000718206	F1NDA2	Uncharacterized protein	0.717	Down	0.00622	ZMPSTE24	53.532
Cellular Component	GO:0005789	10	endoplasmic reticulum membrane	6.16645e-10	F1NDA2	Uncharacterized protein	0.717	Down	0.00622	ZMPSTE24	53.532
Cellular Component	GO:0030176	12	integral component of endoplasmic reticulum membrane	0.000718206	F1NDA2	Uncharacterized protein	0.717	Down	0.00622	ZMPSTE24	53.532
Cellular Component	GO:0005783	8	endoplasmic reticulum	2.71072e-12	F1NDA2	Uncharacterized protein	0.717	Down	0.00622	ZMPSTE24	53.532
Cellular Component	GO:0044432	9	endoplasmic reticulum part	1.61308e-10	F1NDA2	Uncharacterized protein	0.717	Down	0.00622	ZMPSTE24	53.532
Cellular Component	GO:0042175	5	nuclear outer membrane-endoplasmic reticulum membrane network	1.41633e-09	F1NDA2	Uncharacterized protein	0.717	Down	0.00622	ZMPSTE24	53.532
Molecular Function	GO:0004222	7	metalloendopeptidase activity	0.0166871	F1NDA2	Uncharacterized protein	0.717	Down	0.00622	ZMPSTE24	53.532
Molecular Function	GO:0004175	6	endopeptidase activity	0.0105841	F1NDA2	Uncharacterized protein	0.717	Down	0.00622	ZMPSTE24	53.532
Molecular Function	GO:0008237	6	metallopeptidase activity	0.0726332	F1NDA2	Uncharacterized protein	0.717	Down	0.00622	ZMPSTE24	53.532
Biological Process	GO:0016485	7	protein processing	0.00132898	F1NDA2	Uncharacterized protein	0.717	Down	0.00622	ZMPSTE24	53.532
Biological Process	GO:0006998	6	nuclear envelope organization	0.372752	F1NDA2	Uncharacterized protein	0.717	Down	0.00622	ZMPSTE24	53.532
Biological Process	GO:0051604	6	protein maturation	0.00073016	F1NDA2	Uncharacterized protein	0.717	Down	0.00622	ZMPSTE24	53.532
Cellular Component	GO:0005765	12	lysosomal membrane	0.40202	R4GHN7	Uncharacterized protein	0.786	Down	0.0316	ZFYVE26	290.19
Cellular Component	GO:0000323	9	lytic vacuole	0.0422922	R4GHN7	Uncharacterized protein	0.786	Down	0.0316	ZFYVE26	290.19
Cellular Component	GO:0098852	11	lytic vacuole membrane	0.40202	R4GHN7	Uncharacterized protein	0.786	Down	0.0316	ZFYVE26	290.19
Cellular Component	GO:0044437	9	vacuolar part	0.243833	R4GHN7	Uncharacterized protein	0.786	Down	0.0316	ZFYVE26	290.19
Cellular Component	GO:0005764	10	lysosome	0.0402433	R4GHN7	Uncharacterized protein	0.786	Down	0.0316	ZFYVE26	290.19
Cellular Component	GO:0005773	8	vacuole	0.107655	R4GHN7	Uncharacterized protein	0.786	Down	0.0316	ZFYVE26	290.19
Molecular Function	GO:0008289	3	lipid binding	0.0674555	R4GHN7	Uncharacterized protein	0.786	Down	0.0316	ZFYVE26	290.19
Molecular Function	GO:1901981	7	phosphatidylinositol phosphate binding	0.551658	R4GHN7	Uncharacterized protein	0.786	Down	0.0316	ZFYVE26	290.19
Molecular Function	GO:0032266	8	phosphatidylinositol-3-phosphate binding	0.507441	R4GHN7	Uncharacterized protein	0.709	Down	0.000413	ZFYVE26	290.19
Biological Process	GO:0002694	6	regulation of leukocyte activation	0.0324198	S5TQ07	Zinc finger protein 36 C3H1 type-like 1 protein	0.356	Down	0.000742	Zfp36l1	36.02
Biological Process	GO:0007492	5	endoderm development	0.508016	S5TQ07	Zinc finger protein 36 C3H1 type-like 1 protein	0.356	Down	0.000742	Zfp36l1	36.02
Biological Process	GO:0071417	6	cellular response to organonitrogen compound	0.0672917	S5TQ07	Zinc finger protein 36 C3H1 type-like 1 protein	0.356	Down	0.000742	Zfp36l1	36.02
Biological Process	GO:0031960	7	response to corticosteroid	0.229058	S5TQ07	Zinc finger protein 36 C3H1 type-like 1 protein	0.356	Down	0.000742	Zfp36l1	36.02
Biological Process	GO:0046683	5	response to organophosphorus	0.00981636	S5TQ07	Zinc finger protein 36 C3H1 type-like 1 protein	0.356	Down	0.000742	Zfp36l1	36.02
Biological Process	GO:0071214	4	cellular response to abiotic stimulus	0.0807461	S5TQ07	Zinc finger protein 36 C3H1 type-like 1 protein	0.356	Down	0.000742	Zfp36l1	36.02
Biological Process	GO:0001570	11	vasculogenesis	0.545341	S5TQ07	Zinc finger protein 36 C3H1 type-like 1 protein	0.356	Down	0.000742	Zfp36l1	36.02
Biological Process	GO:0048589	4	developmental growth	0.0779603	S5TQ07	Zinc finger protein 36 C3H1 type-like 1 protein	0.356	Down	0.000742	Zfp36l1	36.02
Biological Process	GO:0040007	2	growth	0.039877	S5TQ07	Zinc finger protein 36 C3H1 type-like 1 protein	0.356	Down	0.000742	Zfp36l1	36.02
Biological Process	GO:0035264	5	multicellular organism growth	0.017592	S5TQ07	Zinc finger protein 36 C3H1 type-like 1 protein	0.356	Down	0.000742	Zfp36l1	36.02
Biological Process	GO:0071774	6	response to fibroblast growth factor	0.32557	S5TQ07	Zinc finger protein 36 C3H1 type-like 1 protein	0.356	Down	0.000742	Zfp36l1	36.02
Biological Process	GO:0071456	7	cellular response to hypoxia	0.200334	S5TQ07	Zinc finger protein 36 C3H1 type-like 1 protein	0.356	Down	0.000742	Zfp36l1	36.02
Biological Process	GO:0071560	7	cellular response to transforming growth factor beta stimulus	0.271722	S5TQ07	Zinc finger protein 36 C3H1 type-like 1 protein	0.356	Down	0.000742	Zfp36l1	36.02
Biological Process	GO:1901699	5	cellular response to nitrogen compound	0.0383869	S5TQ07	Zinc finger protein 36 C3H1 type-like 1 protein	0.356	Down	0.000742	Zfp36l1	36.02
Biological Process	GO:0036294	6	cellular response to decreased oxygen levels	0.229058	S5TQ07	Zinc finger protein 36 C3H1 type-like 1 protein	0.356	Down	0.000742	Zfp36l1	36.02
Biological Process	GO:0071559	6	response to transforming growth factor beta	0.271722	S5TQ07	Zinc finger protein 36 C3H1 type-like 1 protein	0.356	Down	0.000742	Zfp36l1	36.02
Biological Process	GO:0002684	5	positive regulation of immune system process	0.0091701	S5TQ07	Zinc finger protein 36 C3H1 type-like 1 protein	0.356	Down	0.000742	Zfp36l1	36.02
Biological Process	GO:0030856	6	regulation of epithelial cell differentiation	0.641206	S5TQ07	Zinc finger protein 36 C3H1 type-like 1 protein	0.356	Down	0.000742	Zfp36l1	36.02
Biological Process	GO:0043491	7	protein kinase B signaling	0.467636	S5TQ07	Zinc finger protein 36 C3H1 type-like 1 protein	0.356	Down	0.000742	Zfp36l1	36.02
Biological Process	GO:0045600	7	positive regulation of fat cell differentiation	0.32557	S5TQ07	Zinc finger protein 36 C3H1 type-like 1 protein	0.356	Down	0.000742	Zfp36l1	36.02
Biological Process	GO:1901698	4	response to nitrogen compound	0.0212597	S5TQ07	Zinc finger protein 36 C3H1 type-like 1 protein	0.356	Down	0.000742	Zfp36l1	36.02
Biological Process	GO:0070482	4	response to oxygen levels	0.12931	S5TQ07	Zinc finger protein 36 C3H1 type-like 1 protein	0.356	Down	0.000742	Zfp36l1	36.02
Biological Process	GO:0034612	6	response to tumor necrosis factor	0.344539	S5TQ07	Zinc finger protein 36 C3H1 type-like 1 protein	0.356	Down	0.000742	Zfp36l1	36.02
Biological Process	GO:0007498	5	mesoderm development	0.611731	S5TQ07	Zinc finger protein 36 C3H1 type-like 1 protein	0.356	Down	0.000742	Zfp36l1	36.02
Biological Process	GO:0071385	9	cellular response to glucocorticoid stimulus	0.467636	S5TQ07	Zinc finger protein 36 C3H1 type-like 1 protein	0.356	Down	0.000742	Zfp36l1	36.02
Biological Process	GO:0036293	5	response to decreased oxygen levels	0.103231	S5TQ07	Zinc finger protein 36 C3H1 type-like 1 protein	0.356	Down	0.000742	Zfp36l1	36.02
Biological Process	GO:0048568	7	embryonic organ development	0.172857	S5TQ07	Zinc finger protein 36 C3H1 type-like 1 protein	0.356	Down	0.000742	Zfp36l1	36.02
Biological Process	GO:0071384	8	cellular response to corticosteroid stimulus	0.467636	S5TQ07	Zinc finger protein 36 C3H1 type-like 1 protein	0.356	Down	0.000742	Zfp36l1	36.02
Biological Process	GO:0001666	6	response to hypoxia	0.0911986	S5TQ07	Zinc finger protein 36 C3H1 type-like 1 protein	0.356	Down	0.000742	Zfp36l1	36.02
Biological Process	GO:0071453	5	cellular response to oxygen levels	0.0839437	S5TQ07	Zinc finger protein 36 C3H1 type-like 1 protein	0.356	Down	0.000742	Zfp36l1	36.02
Biological Process	GO:0045598	6	regulation of fat cell differentiation	0.118161	S5TQ07	Zinc finger protein 36 C3H1 type-like 1 protein	0.356	Down	0.000742	Zfp36l1	36.02
Biological Process	GO:0050678	6	regulation of epithelial cell proliferation	0.156485	S5TQ07	Zinc finger protein 36 C3H1 type-like 1 protein	0.356	Down	0.000742	Zfp36l1	36.02
Biological Process	GO:0051384	8	response to glucocorticoid	0.229058	S5TQ07	Zinc finger protein 36 C3H1 type-like 1 protein	0.356	Down	0.000742	Zfp36l1	36.02
Biological Process	GO:0010243	5	response to organonitrogen compound	0.0334108	S5TQ07	Zinc finger protein 36 C3H1 type-like 1 protein	0.356	Down	0.000742	Zfp36l1	36.02
Biological Process	GO:1901700	4	response to oxygen-containing compound	0.00308083	S5TQ07	Zinc finger protein 36 C3H1 type-like 1 protein	0.356	Down	0.000742	Zfp36l1	36.02
Biological Process	GO:1904035	8	regulation of epithelial cell apoptotic process	0.0256425	S5TQ07	Zinc finger protein 36 C3H1 type-like 1 protein	0.356	Down	0.000742	Zfp36l1	36.02
Biological Process	GO:0051249	7	regulation of lymphocyte activation	0.0120611	S5TQ07	Zinc finger protein 36 C3H1 type-like 1 protein	0.356	Down	0.000742	Zfp36l1	36.02
Biological Process	GO:0071356	7	cellular response to tumor necrosis factor	0.315927	S5TQ07	Zinc finger protein 36 C3H1 type-like 1 protein	0.356	Down	0.000742	Zfp36l1	36.02
Biological Process	GO:0044344	7	cellular response to fibroblast growth factor stimulus	0.32557	S5TQ07	Zinc finger protein 36 C3H1 type-like 1 protein	0.356	Down	0.000742	Zfp36l1	36.02
Biological Process	GO:0050864	8	regulation of B cell activation	0.00525762	S5TQ07	Zinc finger protein 36 C3H1 type-like 1 protein	0.356	Down	0.000742	Zfp36l1	36.02
Biological Process	GO:0050865	5	regulation of cell activation	0.0147951	S5TQ07	Zinc finger protein 36 C3H1 type-like 1 protein	0.356	Down	0.000742	Zfp36l1	36.02
Biological Process	GO:0051591	7	response to cAMP	0.118161	S5TQ07	Zinc finger protein 36 C3H1 type-like 1 protein	0.356	Down	0.000742	Zfp36l1	36.02
Biological Process	GO:0014065	9	phosphatidylinositol 3-kinase signaling	0.32557	S5TQ07	Zinc finger protein 36 C3H1 type-like 1 protein	0.356	Down	0.000742	Zfp36l1	36.02
Biological Process	GO:0014074	6	response to purine-containing compound	0.0133469	S5TQ07	Zinc finger protein 36 C3H1 type-like 1 protein	0.356	Down	0.000742	Zfp36l1	36.02
Cellular Component	GO:0005739	8	mitochondrion	2.46292e-12	F1NSU6	Uncharacterized protein	0.797	Down	0.00385	ZADH2	34.911
Molecular Function	GO:0016491	3	oxidoreductase activity	1.43929e-12	F1NSU6	Uncharacterized protein	0.797	Down	0.00385	ZADH2	34.911
Molecular Function	GO:0016616	5	oxidoreductase activity, acting on the CH-OH group of donors, NAD or NADP as acceptor	0.123177	F1NSU6	Uncharacterized protein	0.797	Down	0.00385	ZADH2	34.911
Molecular Function	GO:0016614	4	oxidoreductase activity, acting on CH-OH group of donors	0.00679741	F1NSU6	Uncharacterized protein	0.797	Down	0.00385	ZADH2	34.911
Biological Process	GO:0033559	10	unsaturated fatty acid metabolic process	0.144595	F1NSU6	Uncharacterized protein	0.797	Down	0.00385	ZADH2	34.911
Biological Process	GO:0055114	4	oxidation-reduction process	8.3213e-12	F1NSU6	Uncharacterized protein	0.797	Down	0.00385	ZADH2	34.911
Biological Process	GO:0044255	5	cellular lipid metabolic process	0.00034888	F1NSU6	Uncharacterized protein	0.797	Down	0.00385	ZADH2	34.911
Biological Process	GO:0006693	12	prostaglandin metabolic process	0.0699528	F1NSU6	Uncharacterized protein	0.797	Down	0.00385	ZADH2	34.911
Biological Process	GO:0006692	11	prostanoid metabolic process	0.0699528	F1NSU6	Uncharacterized protein	0.797	Down	0.00385	ZADH2	34.911
Biological Process	GO:0044281	4	small molecule metabolic process	1.97644e-10	F1NSU6	Uncharacterized protein	0.797	Down	0.00385	ZADH2	34.911
Biological Process	GO:0006629	4	lipid metabolic process	1.80024e-05	F1NSU6	Uncharacterized protein	0.797	Down	0.00385	ZADH2	34.911
Biological Process	GO:0045598	6	regulation of fat cell differentiation	0.118161	F1NSU6	Uncharacterized protein	0.797	Down	0.00385	ZADH2	34.911
Biological Process	GO:0006690	8	icosanoid metabolic process	0.144595	F1NSU6	Uncharacterized protein	0.797	Down	0.00385	ZADH2	34.911
Biological Process	GO:1901568	4	fatty acid derivative metabolic process	0.144595	F1NSU6	Uncharacterized protein	0.797	Down	0.00385	ZADH2	34.911
Biological Process	GO:0006631	9	fatty acid metabolic process	0.000229629	F1NSU6	Uncharacterized protein	0.797	Down	0.00385	ZADH2	34.911
Biological Process	GO:0032787	8	monocarboxylic acid metabolic process	0.00011304	F1NSU6	Uncharacterized protein	0.797	Down	0.00385	ZADH2	34.911
Cellular Component	GO:0005743	12	mitochondrial inner membrane	6.29607e-13	Q5ZIG8	Uncharacterized protein	0.831	Down	4.7e-05	YME1L1	81.136
Cellular Component	GO:0019866	9	organelle inner membrane	5.13256e-13	Q5ZIG8	Uncharacterized protein	0.831	Down	4.7e-05	YME1L1	81.136
Cellular Component	GO:0005739	8	mitochondrion	2.46292e-12	Q5ZIG8	Uncharacterized protein	0.831	Down	4.7e-05	YME1L1	81.136
Cellular Component	GO:0031967	8	organelle envelope	2.21401e-12	Q5ZIG8	Uncharacterized protein	0.831	Down	4.7e-05	YME1L1	81.136
Cellular Component	GO:0031975	4	envelope	2.21401e-12	Q5ZIG8	Uncharacterized protein	0.831	Down	4.7e-05	YME1L1	81.136
Cellular Component	GO:0031966	11	mitochondrial membrane	1.00808e-12	Q5ZIG8	Uncharacterized protein	0.831	Down	4.7e-05	YME1L1	81.136
Cellular Component	GO:0005740	10	mitochondrial envelope	7.74492e-13	Q5ZIG8	Uncharacterized protein	0.831	Down	4.7e-05	YME1L1	81.136
Cellular Component	GO:0044429	9	mitochondrial part	1.8302e-12	Q5ZIG8	Uncharacterized protein	0.831	Down	4.7e-05	YME1L1	81.136
Molecular Function	GO:0004176	10	ATP-dependent peptidase activity	0.191278	Q5ZIG8	Uncharacterized protein	0.831	Down	4.7e-05	YME1L1	81.136
Molecular Function	GO:0004222	7	metalloendopeptidase activity	0.0166871	Q5ZIG8	Uncharacterized protein	0.831	Down	4.7e-05	YME1L1	81.136
Molecular Function	GO:0004175	6	endopeptidase activity	0.0105841	Q5ZIG8	Uncharacterized protein	0.831	Down	4.7e-05	YME1L1	81.136
Molecular Function	GO:0008237	6	metallopeptidase activity	0.0726332	Q5ZIG8	Uncharacterized protein	0.831	Down	4.7e-05	YME1L1	81.136
Biological Process	GO:0007005	5	mitochondrion organization	0.00127324	Q5ZIG8	Uncharacterized protein	0.831	Down	4.7e-05	YME1L1	81.136
Biological Process	GO:0006515	9	misfolded or incompletely synthesized protein catabolic process	0.200334	Q5ZIG8	Uncharacterized protein	0.831	Down	4.7e-05	YME1L1	81.136
Biological Process	GO:0007029	5	endoplasmic reticulum organization	0.287041	F6R8U4	Uncharacterized protein	0.792	Down	0.0216	WRB	19.158
Cellular Component	GO:0005783	8	endoplasmic reticulum	2.71072e-12	F1P376	Protein wntless homolog	0.649	Down	0.00439	WLS	62.15
Biological Process	GO:0007498	5	mesoderm development	0.611731	F1P376	Protein wntless homolog	0.649	Down	0.00439	WLS	62.15
Biological Process	GO:0009798	6	axis specification	0.270266	F1P376	Protein wntless homolog	0.649	Down	0.00439	WLS	62.15
Biological Process	GO:0090263	9	positive regulation of canonical Wnt signaling pathway	0.423951	F1P376	Protein wntless homolog	0.649	Down	0.00439	WLS	62.15
Biological Process	GO:0048732	7	gland development	0.144256	F1P376	Protein wntless homolog	0.649	Down	0.00439	WLS	62.15
Biological Process	GO:0009952	7	anterior/posterior pattern specification	0.400463	F1P376	Protein wntless homolog	0.649	Down	0.00439	WLS	62.15
Biological Process	GO:0050714	9	positive regulation of protein secretion	0.400463	F1P376	Protein wntless homolog	0.649	Down	0.00439	WLS	62.15
Biological Process	GO:0009948	8	anterior/posterior axis specification	0.210441	F1P376	Protein wntless homolog	0.649	Down	0.00439	WLS	62.15
Biological Process	GO:0050708	8	regulation of protein secretion	0.111827	F1P376	Protein wntless homolog	0.649	Down	0.00439	WLS	62.15
Biological Process	GO:0001775	4	cell activation	0.117406	F1NGS2	Uncharacterized protein	0.747	Down	0.0422	WBP2NL	32.534
Cellular Component	GO:0019867	3	outer membrane	0.0101505	A0A1L1RR38	Uncharacterized protein	0.827	Down	0.000814	VDAC3	30.403
Cellular Component	GO:0031968	9	organelle outer membrane	0.0101505	A0A1L1RR38	Uncharacterized protein	0.827	Down	0.000814	VDAC3	30.403
Cellular Component	GO:0005739	8	mitochondrion	2.46292e-12	A0A1L1RR38	Uncharacterized protein	0.827	Down	0.000814	VDAC3	30.403
Cellular Component	GO:0005741	12	mitochondrial outer membrane	0.0175683	A0A1L1RR38	Uncharacterized protein	0.827	Down	0.000814	VDAC3	30.403
Cellular Component	GO:0031967	8	organelle envelope	2.21401e-12	A0A1L1RR38	Uncharacterized protein	0.827	Down	0.000814	VDAC3	30.403
Cellular Component	GO:0031975	4	envelope	2.21401e-12	A0A1L1RR38	Uncharacterized protein	0.827	Down	0.000814	VDAC3	30.403
Cellular Component	GO:0031966	11	mitochondrial membrane	1.00808e-12	A0A1L1RR38	Uncharacterized protein	0.827	Down	0.000814	VDAC3	30.403
Cellular Component	GO:0005740	10	mitochondrial envelope	7.74492e-13	A0A1L1RR38	Uncharacterized protein	0.827	Down	0.000814	VDAC3	30.403
Cellular Component	GO:0044429	9	mitochondrial part	1.8302e-12	A0A1L1RR38	Uncharacterized protein	0.827	Down	0.000814	VDAC3	30.403
Molecular Function	GO:0022891	4	substrate-specific transmembrane transporter activity	2.5698e-13	A0A1L1RR38	Uncharacterized protein	0.827	Down	0.000814	VDAC3	30.403
Molecular Function	GO:0022857	3	transmembrane transporter activity	3.9159e-13	A0A1L1RR38	Uncharacterized protein	0.827	Down	0.000814	VDAC3	30.403
Molecular Function	GO:0022836	6	gated channel activity	0.0955209	A0A1L1RR38	Uncharacterized protein	0.827	Down	0.000814	VDAC3	30.403
Molecular Function	GO:0005215	2	transporter activity	8.40209e-11	A0A1L1RR38	Uncharacterized protein	0.827	Down	0.000814	VDAC3	30.403
Molecular Function	GO:0005253	8	anion channel activity	0.29948	A0A1L1RR38	Uncharacterized protein	0.827	Down	0.000814	VDAC3	30.403
Molecular Function	GO:0005244	8	voltage-gated ion channel activity	0.0675775	A0A1L1RR38	Uncharacterized protein	0.827	Down	0.000814	VDAC3	30.403
Molecular Function	GO:0008308	9	voltage-gated anion channel activity	0.121825	A0A1L1RR38	Uncharacterized protein	0.827	Down	0.000814	VDAC3	30.403
Molecular Function	GO:0015075	5	ion transmembrane transporter activity	8.3592e-14	A0A1L1RR38	Uncharacterized protein	0.827	Down	0.000814	VDAC3	30.403
Molecular Function	GO:0022892	3	substrate-specific transporter activity	1.95897e-10	A0A1L1RR38	Uncharacterized protein	0.827	Down	0.000814	VDAC3	30.403
Molecular Function	GO:0022832	7	voltage-gated channel activity	0.0675775	A0A1L1RR38	Uncharacterized protein	0.827	Down	0.000814	VDAC3	30.403
Molecular Function	GO:0008509	6	anion transmembrane transporter activity	0.0167409	A0A1L1RR38	Uncharacterized protein	0.827	Down	0.000814	VDAC3	30.403
Biological Process	GO:0034765	7	regulation of ion transmembrane transport	0.0672917	A0A1L1RR38	Uncharacterized protein	0.827	Down	0.000814	VDAC3	30.403
Biological Process	GO:1903959	8	regulation of anion transmembrane transport	0.17209	A0A1L1RR38	Uncharacterized protein	0.827	Down	0.000814	VDAC3	30.403
Biological Process	GO:0043269	6	regulation of ion transport	0.0431448	A0A1L1RR38	Uncharacterized protein	0.827	Down	0.000814	VDAC3	30.403
Biological Process	GO:0006820	6	anion transport	0.00039201	A0A1L1RR38	Uncharacterized protein	0.827	Down	0.000814	VDAC3	30.403
Biological Process	GO:0006811	5	ion transport	3.023e-12	A0A1L1RR38	Uncharacterized protein	0.827	Down	0.000814	VDAC3	30.403
Biological Process	GO:0044070	7	regulation of anion transport	0.115648	A0A1L1RR38	Uncharacterized protein	0.827	Down	0.000814	VDAC3	30.403
Biological Process	GO:0034762	6	regulation of transmembrane transport	0.0874317	A0A1L1RR38	Uncharacterized protein	0.827	Down	0.000814	VDAC3	30.403
Biological Process	GO:0055085	5	transmembrane transport	5.10469e-12	A0A1L1RR38	Uncharacterized protein	0.827	Down	0.000814	VDAC3	30.403
Cellular Component	GO:0019867	3	outer membrane	0.0101505	A0A1L1RLH6	Uncharacterized protein	0.749	Down	0.000174	VDAC2	31.496
Cellular Component	GO:0031968	9	organelle outer membrane	0.0101505	A0A1L1RLH6	Uncharacterized protein	0.749	Down	0.000174	VDAC2	31.496
Cellular Component	GO:0005739	8	mitochondrion	2.46292e-12	A0A1L1RLH6	Uncharacterized protein	0.749	Down	0.000174	VDAC2	31.496
Cellular Component	GO:0005741	12	mitochondrial outer membrane	0.0175683	A0A1L1RLH6	Uncharacterized protein	0.749	Down	0.000174	VDAC2	31.496
Cellular Component	GO:0031967	8	organelle envelope	2.21401e-12	A0A1L1RLH6	Uncharacterized protein	0.749	Down	0.000174	VDAC2	31.496
Cellular Component	GO:0031975	4	envelope	2.21401e-12	A0A1L1RLH6	Uncharacterized protein	0.749	Down	0.000174	VDAC2	31.496
Cellular Component	GO:0031966	11	mitochondrial membrane	1.00808e-12	A0A1L1RLH6	Uncharacterized protein	0.749	Down	0.000174	VDAC2	31.496
Cellular Component	GO:0005740	10	mitochondrial envelope	7.74492e-13	A0A1L1RLH6	Uncharacterized protein	0.749	Down	0.000174	VDAC2	31.496
Cellular Component	GO:0044429	9	mitochondrial part	1.8302e-12	A0A1L1RLH6	Uncharacterized protein	0.749	Down	0.000174	VDAC2	31.496
Molecular Function	GO:0022891	4	substrate-specific transmembrane transporter activity	2.5698e-13	A0A1L1RLH6	Uncharacterized protein	0.749	Down	0.000174	VDAC2	31.496
Molecular Function	GO:0022857	3	transmembrane transporter activity	3.9159e-13	A0A1L1RLH6	Uncharacterized protein	0.749	Down	0.000174	VDAC2	31.496
Molecular Function	GO:0022836	6	gated channel activity	0.0955209	A0A1L1RLH6	Uncharacterized protein	0.749	Down	0.000174	VDAC2	31.496
Molecular Function	GO:0005215	2	transporter activity	8.40209e-11	A0A1L1RLH6	Uncharacterized protein	0.749	Down	0.000174	VDAC2	31.496
Molecular Function	GO:0005253	8	anion channel activity	0.29948	A0A1L1RLH6	Uncharacterized protein	0.749	Down	0.000174	VDAC2	31.496
Molecular Function	GO:0005244	8	voltage-gated ion channel activity	0.0675775	A0A1L1RLH6	Uncharacterized protein	0.749	Down	0.000174	VDAC2	31.496
Molecular Function	GO:0008308	9	voltage-gated anion channel activity	0.121825	A0A1L1RLH6	Uncharacterized protein	0.749	Down	0.000174	VDAC2	31.496
Molecular Function	GO:0015075	5	ion transmembrane transporter activity	8.3592e-14	A0A1L1RLH6	Uncharacterized protein	0.749	Down	0.000174	VDAC2	31.496
Molecular Function	GO:0022892	3	substrate-specific transporter activity	1.95897e-10	A0A1L1RLH6	Uncharacterized protein	0.749	Down	0.000174	VDAC2	31.496
Molecular Function	GO:0022832	7	voltage-gated channel activity	0.0675775	A0A1L1RLH6	Uncharacterized protein	0.749	Down	0.000174	VDAC2	31.496
Molecular Function	GO:0008509	6	anion transmembrane transporter activity	0.0167409	A0A1L1RLH6	Uncharacterized protein	0.749	Down	0.000174	VDAC2	31.496
Biological Process	GO:0034765	7	regulation of ion transmembrane transport	0.0672917	A0A1L1RLH6	Uncharacterized protein	0.749	Down	0.000174	VDAC2	31.496
Biological Process	GO:1903959	8	regulation of anion transmembrane transport	0.17209	A0A1L1RLH6	Uncharacterized protein	0.749	Down	0.000174	VDAC2	31.496
Biological Process	GO:0043269	6	regulation of ion transport	0.0431448	A0A1L1RLH6	Uncharacterized protein	0.749	Down	0.000174	VDAC2	31.496
Biological Process	GO:0006820	6	anion transport	0.00039201	A0A1L1RLH6	Uncharacterized protein	0.749	Down	0.000174	VDAC2	31.496
Biological Process	GO:0006811	5	ion transport	3.023e-12	A0A1L1RLH6	Uncharacterized protein	0.749	Down	0.000174	VDAC2	31.496
Biological Process	GO:0044070	7	regulation of anion transport	0.115648	A0A1L1RLH6	Uncharacterized protein	0.749	Down	0.000174	VDAC2	31.496
Biological Process	GO:0034762	6	regulation of transmembrane transport	0.0874317	A0A1L1RLH6	Uncharacterized protein	0.749	Down	0.000174	VDAC2	31.496
Biological Process	GO:0055085	5	transmembrane transport	5.10469e-12	A0A1L1RLH6	Uncharacterized protein	0.749	Down	0.000174	VDAC2	31.496
Cellular Component	GO:0019867	3	outer membrane	0.0101505	E1BYN7	Uncharacterized protein	0.760	Down	0.000957	VDAC1	30.706
Cellular Component	GO:0031968	9	organelle outer membrane	0.0101505	E1BYN7	Uncharacterized protein	0.760	Down	0.000957	VDAC1	30.706
Cellular Component	GO:0005739	8	mitochondrion	2.46292e-12	E1BYN7	Uncharacterized protein	0.760	Down	0.000957	VDAC1	30.706
Cellular Component	GO:0005741	12	mitochondrial outer membrane	0.0175683	E1BYN7	Uncharacterized protein	0.760	Down	0.000957	VDAC1	30.706
Cellular Component	GO:0031967	8	organelle envelope	2.21401e-12	E1BYN7	Uncharacterized protein	0.760	Down	0.000957	VDAC1	30.706
Cellular Component	GO:0031975	4	envelope	2.21401e-12	E1BYN7	Uncharacterized protein	0.760	Down	0.000957	VDAC1	30.706
Cellular Component	GO:0031966	11	mitochondrial membrane	1.00808e-12	E1BYN7	Uncharacterized protein	0.760	Down	0.000957	VDAC1	30.706
Cellular Component	GO:0005740	10	mitochondrial envelope	7.74492e-13	E1BYN7	Uncharacterized protein	0.760	Down	0.000957	VDAC1	30.706
Cellular Component	GO:0044429	9	mitochondrial part	1.8302e-12	E1BYN7	Uncharacterized protein	0.760	Down	0.000957	VDAC1	30.706
Molecular Function	GO:0022891	4	substrate-specific transmembrane transporter activity	2.5698e-13	E1BYN7	Uncharacterized protein	0.760	Down	0.000957	VDAC1	30.706
Molecular Function	GO:0022857	3	transmembrane transporter activity	3.9159e-13	E1BYN7	Uncharacterized protein	0.760	Down	0.000957	VDAC1	30.706
Molecular Function	GO:0022836	6	gated channel activity	0.0955209	E1BYN7	Uncharacterized protein	0.760	Down	0.000957	VDAC1	30.706
Molecular Function	GO:0005215	2	transporter activity	8.40209e-11	E1BYN7	Uncharacterized protein	0.760	Down	0.000957	VDAC1	30.706
Molecular Function	GO:0005253	8	anion channel activity	0.29948	E1BYN7	Uncharacterized protein	0.760	Down	0.000957	VDAC1	30.706
Molecular Function	GO:0005244	8	voltage-gated ion channel activity	0.0675775	E1BYN7	Uncharacterized protein	0.760	Down	0.000957	VDAC1	30.706
Molecular Function	GO:0008308	9	voltage-gated anion channel activity	0.121825	E1BYN7	Uncharacterized protein	0.760	Down	0.000957	VDAC1	30.706
Molecular Function	GO:0015075	5	ion transmembrane transporter activity	8.3592e-14	E1BYN7	Uncharacterized protein	0.760	Down	0.000957	VDAC1	30.706
Molecular Function	GO:0022892	3	substrate-specific transporter activity	1.95897e-10	E1BYN7	Uncharacterized protein	0.760	Down	0.000957	VDAC1	30.706
Molecular Function	GO:0022832	7	voltage-gated channel activity	0.0675775	E1BYN7	Uncharacterized protein	0.760	Down	0.000957	VDAC1	30.706
Molecular Function	GO:0008509	6	anion transmembrane transporter activity	0.0167409	E1BYN7	Uncharacterized protein	0.760	Down	0.000957	VDAC1	30.706
Biological Process	GO:0034765	7	regulation of ion transmembrane transport	0.0672917	E1BYN7	Uncharacterized protein	0.760	Down	0.000957	VDAC1	30.706
Biological Process	GO:1903959	8	regulation of anion transmembrane transport	0.17209	E1BYN7	Uncharacterized protein	0.760	Down	0.000957	VDAC1	30.706
Biological Process	GO:0043269	6	regulation of ion transport	0.0431448	E1BYN7	Uncharacterized protein	0.760	Down	0.000957	VDAC1	30.706
Biological Process	GO:0006820	6	anion transport	0.00039201	E1BYN7	Uncharacterized protein	0.760	Down	0.000957	VDAC1	30.706
Biological Process	GO:0006811	5	ion transport	3.023e-12	E1BYN7	Uncharacterized protein	0.760	Down	0.000957	VDAC1	30.706
Biological Process	GO:0044070	7	regulation of anion transport	0.115648	E1BYN7	Uncharacterized protein	0.760	Down	0.000957	VDAC1	30.706
Biological Process	GO:0034762	6	regulation of transmembrane transport	0.0874317	E1BYN7	Uncharacterized protein	0.760	Down	0.000957	VDAC1	30.706
Biological Process	GO:0055085	5	transmembrane transport	5.10469e-12	E1BYN7	Uncharacterized protein	0.760	Down	0.000957	VDAC1	30.706
Molecular Function	GO:0015078	9	hydrogen ion transmembrane transporter activity	5.0923e-10	A0A1L1RXR5	Uncharacterized protein	0.738	Down	0.00535	UQCRQ	9.6178
Molecular Function	GO:0022891	4	substrate-specific transmembrane transporter activity	2.5698e-13	A0A1L1RXR5	Uncharacterized protein	0.738	Down	0.00535	UQCRQ	9.6178
Molecular Function	GO:0008324	6	cation transmembrane transporter activity	1.88425e-10	A0A1L1RXR5	Uncharacterized protein	0.738	Down	0.00535	UQCRQ	9.6178
Molecular Function	GO:0022857	3	transmembrane transporter activity	3.9159e-13	A0A1L1RXR5	Uncharacterized protein	0.738	Down	0.00535	UQCRQ	9.6178
Molecular Function	GO:0022890	7	inorganic cation transmembrane transporter activity	1.62612e-08	A0A1L1RXR5	Uncharacterized protein	0.738	Down	0.00535	UQCRQ	9.6178
Molecular Function	GO:0005215	2	transporter activity	8.40209e-11	A0A1L1RXR5	Uncharacterized protein	0.738	Down	0.00535	UQCRQ	9.6178
Molecular Function	GO:0015077	8	monovalent inorganic cation transmembrane transporter activity	7.14478e-10	A0A1L1RXR5	Uncharacterized protein	0.738	Down	0.00535	UQCRQ	9.6178
Molecular Function	GO:0016679	4	oxidoreductase activity, acting on diphenols and related substances as donors	0.025459	A0A1L1RXR5	Uncharacterized protein	0.738	Down	0.00535	UQCRQ	9.6178
Molecular Function	GO:0008121	10	ubiquinol-cytochrome-c reductase activity	0.025459	A0A1L1RXR5	Uncharacterized protein	0.738	Down	0.00535	UQCRQ	9.6178
Molecular Function	GO:0016491	3	oxidoreductase activity	1.43929e-12	A0A1L1RXR5	Uncharacterized protein	0.738	Down	0.00535	UQCRQ	9.6178
Molecular Function	GO:0015075	5	ion transmembrane transporter activity	8.3592e-14	A0A1L1RXR5	Uncharacterized protein	0.738	Down	0.00535	UQCRQ	9.6178
Molecular Function	GO:0016681	5	oxidoreductase activity, acting on diphenols and related substances as donors, cytochrome as acceptor	0.025459	A0A1L1RXR5	Uncharacterized protein	0.738	Down	0.00535	UQCRQ	9.6178
Molecular Function	GO:0022892	3	substrate-specific transporter activity	1.95897e-10	A0A1L1RXR5	Uncharacterized protein	0.738	Down	0.00535	UQCRQ	9.6178
Biological Process	GO:0006812	6	cation transport	3.07714e-10	A0A1L1RXR5	Uncharacterized protein	0.738	Down	0.00535	UQCRQ	9.6178
Biological Process	GO:0034220	6	ion transmembrane transport	1.81643e-08	A0A1L1RXR5	Uncharacterized protein	0.738	Down	0.00535	UQCRQ	9.6178
Biological Process	GO:0015992	8	proton transport	1.49317e-11	A0A1L1RXR5	Uncharacterized protein	0.738	Down	0.00535	UQCRQ	9.6178
Biological Process	GO:0098660	7	inorganic ion transmembrane transport	7.20345e-07	A0A1L1RXR5	Uncharacterized protein	0.738	Down	0.00535	UQCRQ	9.6178
Biological Process	GO:0006818	6	hydrogen transport	1.49317e-11	A0A1L1RXR5	Uncharacterized protein	0.738	Down	0.00535	UQCRQ	9.6178
Biological Process	GO:0006811	5	ion transport	3.023e-12	A0A1L1RXR5	Uncharacterized protein	0.738	Down	0.00535	UQCRQ	9.6178
Biological Process	GO:0098662	8	inorganic cation transmembrane transport	7.87815e-08	A0A1L1RXR5	Uncharacterized protein	0.738	Down	0.00535	UQCRQ	9.6178
Biological Process	GO:0098655	7	cation transmembrane transport	2.80655e-09	A0A1L1RXR5	Uncharacterized protein	0.738	Down	0.00535	UQCRQ	9.6178
Biological Process	GO:1902600	9	hydrogen ion transmembrane transport	1.62579e-09	A0A1L1RXR5	Uncharacterized protein	0.738	Down	0.00535	UQCRQ	9.6178
Biological Process	GO:0015672	7	monovalent inorganic cation transport	4.72068e-11	A0A1L1RXR5	Uncharacterized protein	0.738	Down	0.00535	UQCRQ	9.6178
Biological Process	GO:0055085	5	transmembrane transport	5.10469e-12	A0A1L1RXR5	Uncharacterized protein	0.738	Down	0.00535	UQCRQ	9.6178
Cellular Component	GO:0098800	13	inner mitochondrial membrane protein complex	1.25127e-06	F1NHW5	Cytochrome b-c1 complex subunit 6	0.676	Down	0.00651	UQCRH	10.062
Cellular Component	GO:0005743	12	mitochondrial inner membrane	6.29607e-13	F1NHW5	Cytochrome b-c1 complex subunit 6	0.676	Down	0.00651	UQCRH	10.062
Cellular Component	GO:0070469	4	respiratory chain	0.000545388	F1NHW5	Cytochrome b-c1 complex subunit 6	0.676	Down	0.00651	UQCRH	10.062
Cellular Component	GO:0019866	9	organelle inner membrane	5.13256e-13	F1NHW5	Cytochrome b-c1 complex subunit 6	0.676	Down	0.00651	UQCRH	10.062
Cellular Component	GO:1990351	3	transporter complex	0.0410452	F1NHW5	Cytochrome b-c1 complex subunit 6	0.676	Down	0.00651	UQCRH	10.062
Cellular Component	GO:0098796	4	membrane protein complex	6.72799e-07	F1NHW5	Cytochrome b-c1 complex subunit 6	0.676	Down	0.00651	UQCRH	10.062
Cellular Component	GO:0005750	14	mitochondrial respiratory chain complex III	0.0097053	F1NHW5	Cytochrome b-c1 complex subunit 6	0.676	Down	0.00651	UQCRH	10.062
Cellular Component	GO:1902495	6	transmembrane transporter complex	0.0239293	F1NHW5	Cytochrome b-c1 complex subunit 6	0.676	Down	0.00651	UQCRH	10.062
Cellular Component	GO:0045275	7	respiratory chain complex III	0.0097053	F1NHW5	Cytochrome b-c1 complex subunit 6	0.676	Down	0.00651	UQCRH	10.062
Cellular Component	GO:0005746	13	mitochondrial respiratory chain	0.00197856	F1NHW5	Cytochrome b-c1 complex subunit 6	0.676	Down	0.00651	UQCRH	10.062
Cellular Component	GO:0098803	5	respiratory chain complex	0.00132674	F1NHW5	Cytochrome b-c1 complex subunit 6	0.676	Down	0.00651	UQCRH	10.062
Cellular Component	GO:0005739	8	mitochondrion	2.46292e-12	F1NHW5	Cytochrome b-c1 complex subunit 6	0.676	Down	0.00651	UQCRH	10.062
Cellular Component	GO:1990204	4	oxidoreductase complex	0.000940773	F1NHW5	Cytochrome b-c1 complex subunit 6	0.676	Down	0.00651	UQCRH	10.062
Cellular Component	GO:0070069	4	cytochrome complex	9.92594e-05	F1NHW5	Cytochrome b-c1 complex subunit 6	0.676	Down	0.00651	UQCRH	10.062
Cellular Component	GO:0044455	12	mitochondrial membrane part	1.94289e-08	F1NHW5	Cytochrome b-c1 complex subunit 6	0.676	Down	0.00651	UQCRH	10.062
Cellular Component	GO:0031967	8	organelle envelope	2.21401e-12	F1NHW5	Cytochrome b-c1 complex subunit 6	0.676	Down	0.00651	UQCRH	10.062
Cellular Component	GO:0031975	4	envelope	2.21401e-12	F1NHW5	Cytochrome b-c1 complex subunit 6	0.676	Down	0.00651	UQCRH	10.062
Cellular Component	GO:0031966	11	mitochondrial membrane	1.00808e-12	F1NHW5	Cytochrome b-c1 complex subunit 6	0.676	Down	0.00651	UQCRH	10.062
Cellular Component	GO:0098798	10	mitochondrial protein complex	2.19156e-06	F1NHW5	Cytochrome b-c1 complex subunit 6	0.676	Down	0.00651	UQCRH	10.062
Cellular Component	GO:0005740	10	mitochondrial envelope	7.74492e-13	F1NHW5	Cytochrome b-c1 complex subunit 6	0.676	Down	0.00651	UQCRH	10.062
Cellular Component	GO:0044429	9	mitochondrial part	1.8302e-12	F1NHW5	Cytochrome b-c1 complex subunit 6	0.676	Down	0.00651	UQCRH	10.062
Molecular Function	GO:0015078	9	hydrogen ion transmembrane transporter activity	5.0923e-10	F1NHW5	Cytochrome b-c1 complex subunit 6	0.676	Down	0.00651	UQCRH	10.062
Molecular Function	GO:0022891	4	substrate-specific transmembrane transporter activity	2.5698e-13	F1NHW5	Cytochrome b-c1 complex subunit 6	0.676	Down	0.00651	UQCRH	10.062
Molecular Function	GO:0008324	6	cation transmembrane transporter activity	1.88425e-10	F1NHW5	Cytochrome b-c1 complex subunit 6	0.676	Down	0.00651	UQCRH	10.062
Molecular Function	GO:0022857	3	transmembrane transporter activity	3.9159e-13	F1NHW5	Cytochrome b-c1 complex subunit 6	0.676	Down	0.00651	UQCRH	10.062
Molecular Function	GO:0022890	7	inorganic cation transmembrane transporter activity	1.62612e-08	F1NHW5	Cytochrome b-c1 complex subunit 6	0.676	Down	0.00651	UQCRH	10.062
Molecular Function	GO:0005215	2	transporter activity	8.40209e-11	F1NHW5	Cytochrome b-c1 complex subunit 6	0.676	Down	0.00651	UQCRH	10.062
Molecular Function	GO:0015077	8	monovalent inorganic cation transmembrane transporter activity	7.14478e-10	F1NHW5	Cytochrome b-c1 complex subunit 6	0.676	Down	0.00651	UQCRH	10.062
Molecular Function	GO:0016679	4	oxidoreductase activity, acting on diphenols and related substances as donors	0.025459	F1NHW5	Cytochrome b-c1 complex subunit 6	0.676	Down	0.00651	UQCRH	10.062
Molecular Function	GO:0008121	10	ubiquinol-cytochrome-c reductase activity	0.025459	F1NHW5	Cytochrome b-c1 complex subunit 6	0.676	Down	0.00651	UQCRH	10.062
Molecular Function	GO:0016491	3	oxidoreductase activity	1.43929e-12	F1NHW5	Cytochrome b-c1 complex subunit 6	0.676	Down	0.00651	UQCRH	10.062
Molecular Function	GO:0015075	5	ion transmembrane transporter activity	8.3592e-14	F1NHW5	Cytochrome b-c1 complex subunit 6	0.676	Down	0.00651	UQCRH	10.062
Molecular Function	GO:0016681	5	oxidoreductase activity, acting on diphenols and related substances as donors, cytochrome as acceptor	0.025459	F1NHW5	Cytochrome b-c1 complex subunit 6	0.676	Down	0.00651	UQCRH	10.062
Molecular Function	GO:0022892	3	substrate-specific transporter activity	1.95897e-10	F1NHW5	Cytochrome b-c1 complex subunit 6	0.676	Down	0.00651	UQCRH	10.062
Biological Process	GO:0019693	6	ribose phosphate metabolic process	3.61704e-08	F1NHW5	Cytochrome b-c1 complex subunit 6	0.676	Down	0.00651	UQCRH	10.062
Biological Process	GO:0009141	8	nucleoside triphosphate metabolic process	5.13656e-11	F1NHW5	Cytochrome b-c1 complex subunit 6	0.676	Down	0.00651	UQCRH	10.062
Biological Process	GO:0006122	15	mitochondrial electron transport, ubiquinol to cytochrome c	0.000941649	F1NHW5	Cytochrome b-c1 complex subunit 6	0.676	Down	0.00651	UQCRH	10.062
Biological Process	GO:0055114	4	oxidation-reduction process	8.3213e-12	F1NHW5	Cytochrome b-c1 complex subunit 6	0.676	Down	0.00651	UQCRH	10.062
Biological Process	GO:0042773	13	ATP synthesis coupled electron transport	7.26152e-05	F1NHW5	Cytochrome b-c1 complex subunit 6	0.676	Down	0.00651	UQCRH	10.062
Biological Process	GO:0009117	8	nucleotide metabolic process	9.75367e-07	F1NHW5	Cytochrome b-c1 complex subunit 6	0.676	Down	0.00651	UQCRH	10.062
Biological Process	GO:0006812	6	cation transport	3.07714e-10	F1NHW5	Cytochrome b-c1 complex subunit 6	0.676	Down	0.00651	UQCRH	10.062
Biological Process	GO:0009150	10	purine ribonucleotide metabolic process	1.46364e-09	F1NHW5	Cytochrome b-c1 complex subunit 6	0.676	Down	0.00651	UQCRH	10.062
Biological Process	GO:0034220	6	ion transmembrane transport	1.81643e-08	F1NHW5	Cytochrome b-c1 complex subunit 6	0.676	Down	0.00651	UQCRH	10.062
Biological Process	GO:0015992	8	proton transport	1.49317e-11	F1NHW5	Cytochrome b-c1 complex subunit 6	0.676	Down	0.00651	UQCRH	10.062
Biological Process	GO:0009060	7	aerobic respiration	0.000333381	F1NHW5	Cytochrome b-c1 complex subunit 6	0.676	Down	0.00651	UQCRH	10.062
Biological Process	GO:1901657	5	glycosyl compound metabolic process	1.7074e-07	F1NHW5	Cytochrome b-c1 complex subunit 6	0.676	Down	0.00651	UQCRH	10.062
Biological Process	GO:0098660	7	inorganic ion transmembrane transport	7.20345e-07	F1NHW5	Cytochrome b-c1 complex subunit 6	0.676	Down	0.00651	UQCRH	10.062
Biological Process	GO:0009161	9	ribonucleoside monophosphate metabolic process	8.73698e-10	F1NHW5	Cytochrome b-c1 complex subunit 6	0.676	Down	0.00651	UQCRH	10.062
Biological Process	GO:0009259	9	ribonucleotide metabolic process	1.16903e-08	F1NHW5	Cytochrome b-c1 complex subunit 6	0.676	Down	0.00651	UQCRH	10.062
Biological Process	GO:0006818	6	hydrogen transport	1.49317e-11	F1NHW5	Cytochrome b-c1 complex subunit 6	0.676	Down	0.00651	UQCRH	10.062
Biological Process	GO:0009116	7	nucleoside metabolic process	7.35452e-08	F1NHW5	Cytochrome b-c1 complex subunit 6	0.676	Down	0.00651	UQCRH	10.062
Biological Process	GO:0022900	5	electron transport chain	0.000137894	F1NHW5	Cytochrome b-c1 complex subunit 6	0.676	Down	0.00651	UQCRH	10.062
Biological Process	GO:0009126	9	purine nucleoside monophosphate metabolic process	8.93867e-11	F1NHW5	Cytochrome b-c1 complex subunit 6	0.676	Down	0.00651	UQCRH	10.062
Biological Process	GO:0006119	12	oxidative phosphorylation	0.000189736	F1NHW5	Cytochrome b-c1 complex subunit 6	0.676	Down	0.00651	UQCRH	10.062
Biological Process	GO:0009199	9	ribonucleoside triphosphate metabolic process	4.09572e-12	F1NHW5	Cytochrome b-c1 complex subunit 6	0.676	Down	0.00651	UQCRH	10.062
Biological Process	GO:0046034	11	ATP metabolic process	1.5621e-15	F1NHW5	Cytochrome b-c1 complex subunit 6	0.676	Down	0.00651	UQCRH	10.062
Biological Process	GO:0044281	4	small molecule metabolic process	1.97644e-10	F1NHW5	Cytochrome b-c1 complex subunit 6	0.676	Down	0.00651	UQCRH	10.062
Biological Process	GO:0072521	5	purine-containing compound metabolic process	1.6164e-08	F1NHW5	Cytochrome b-c1 complex subunit 6	0.676	Down	0.00651	UQCRH	10.062
Biological Process	GO:0009119	8	ribonucleoside metabolic process	2.07724e-08	F1NHW5	Cytochrome b-c1 complex subunit 6	0.676	Down	0.00651	UQCRH	10.062
Biological Process	GO:0006811	5	ion transport	3.023e-12	F1NHW5	Cytochrome b-c1 complex subunit 6	0.676	Down	0.00651	UQCRH	10.062
Biological Process	GO:0042278	8	purine nucleoside metabolic process	1.46364e-09	F1NHW5	Cytochrome b-c1 complex subunit 6	0.676	Down	0.00651	UQCRH	10.062
Biological Process	GO:0006753	7	nucleoside phosphate metabolic process	1.11269e-06	F1NHW5	Cytochrome b-c1 complex subunit 6	0.676	Down	0.00651	UQCRH	10.062
Biological Process	GO:0015980	5	energy derivation by oxidation of organic compounds	4.8066e-07	F1NHW5	Cytochrome b-c1 complex subunit 6	0.676	Down	0.00651	UQCRH	10.062
Biological Process	GO:0042775	14	mitochondrial ATP synthesis coupled electron transport	0.000178185	F1NHW5	Cytochrome b-c1 complex subunit 6	0.676	Down	0.00651	UQCRH	10.062
Biological Process	GO:0006091	4	generation of precursor metabolites and energy	4.90582e-07	F1NHW5	Cytochrome b-c1 complex subunit 6	0.676	Down	0.00651	UQCRH	10.062
Biological Process	GO:0098662	8	inorganic cation transmembrane transport	7.87815e-08	F1NHW5	Cytochrome b-c1 complex subunit 6	0.676	Down	0.00651	UQCRH	10.062
Biological Process	GO:0009205	10	purine ribonucleoside triphosphate metabolic process	1.04006e-12	F1NHW5	Cytochrome b-c1 complex subunit 6	0.676	Down	0.00651	UQCRH	10.062
Biological Process	GO:0098655	7	cation transmembrane transport	2.80655e-09	F1NHW5	Cytochrome b-c1 complex subunit 6	0.676	Down	0.00651	UQCRH	10.062
Biological Process	GO:0022904	7	respiratory electron transport chain	7.78229e-05	F1NHW5	Cytochrome b-c1 complex subunit 6	0.676	Down	0.00651	UQCRH	10.062
Biological Process	GO:0019637	5	organophosphate metabolic process	3.83964e-06	F1NHW5	Cytochrome b-c1 complex subunit 6	0.676	Down	0.00651	UQCRH	10.062
Biological Process	GO:0009123	8	nucleoside monophosphate metabolic process	8.73698e-10	F1NHW5	Cytochrome b-c1 complex subunit 6	0.676	Down	0.00651	UQCRH	10.062
Biological Process	GO:0009167	10	purine ribonucleoside monophosphate metabolic process	8.93867e-11	F1NHW5	Cytochrome b-c1 complex subunit 6	0.676	Down	0.00651	UQCRH	10.062
Biological Process	GO:1902600	9	hydrogen ion transmembrane transport	1.62579e-09	F1NHW5	Cytochrome b-c1 complex subunit 6	0.676	Down	0.00651	UQCRH	10.062
Biological Process	GO:0055086	6	nucleobase-containing small molecule metabolic process	1.43538e-06	F1NHW5	Cytochrome b-c1 complex subunit 6	0.676	Down	0.00651	UQCRH	10.062
Biological Process	GO:0006163	9	purine nucleotide metabolic process	5.25262e-09	F1NHW5	Cytochrome b-c1 complex subunit 6	0.676	Down	0.00651	UQCRH	10.062
Biological Process	GO:0015672	7	monovalent inorganic cation transport	4.72068e-11	F1NHW5	Cytochrome b-c1 complex subunit 6	0.676	Down	0.00651	UQCRH	10.062
Biological Process	GO:0009144	9	purine nucleoside triphosphate metabolic process	4.09572e-12	F1NHW5	Cytochrome b-c1 complex subunit 6	0.676	Down	0.00651	UQCRH	10.062
Biological Process	GO:0046128	9	purine ribonucleoside metabolic process	1.46364e-09	F1NHW5	Cytochrome b-c1 complex subunit 6	0.676	Down	0.00651	UQCRH	10.062
Biological Process	GO:0055085	5	transmembrane transport	5.10469e-12	F1NHW5	Cytochrome b-c1 complex subunit 6	0.676	Down	0.00651	UQCRH	10.062
Biological Process	GO:0045333	6	cellular respiration	8.79502e-08	F1NHW5	Cytochrome b-c1 complex subunit 6	0.676	Down	0.00651	UQCRH	10.062
Cellular Component	GO:0005743	12	mitochondrial inner membrane	6.29607e-13	Q5ZLR5	"Cytochrome b-c1 complex subunit Rieske, mitochondrial"	0.724	Down	0.000532	UQCRFS1	29.386
Cellular Component	GO:0070469	4	respiratory chain	0.000545388	Q5ZLR5	"Cytochrome b-c1 complex subunit Rieske, mitochondrial"	0.724	Down	0.000532	UQCRFS1	29.386
Cellular Component	GO:0019866	9	organelle inner membrane	5.13256e-13	Q5ZLR5	"Cytochrome b-c1 complex subunit Rieske, mitochondrial"	0.724	Down	0.000532	UQCRFS1	29.386
Cellular Component	GO:0043209	4	myelin sheath	0.0166602	Q5ZLR5	"Cytochrome b-c1 complex subunit Rieske, mitochondrial"	0.724	Down	0.000532	UQCRFS1	29.386
Cellular Component	GO:0005739	8	mitochondrion	2.46292e-12	Q5ZLR5	"Cytochrome b-c1 complex subunit Rieske, mitochondrial"	0.724	Down	0.000532	UQCRFS1	29.386
Cellular Component	GO:0031967	8	organelle envelope	2.21401e-12	Q5ZLR5	"Cytochrome b-c1 complex subunit Rieske, mitochondrial"	0.724	Down	0.000532	UQCRFS1	29.386
Cellular Component	GO:0031975	4	envelope	2.21401e-12	Q5ZLR5	"Cytochrome b-c1 complex subunit Rieske, mitochondrial"	0.724	Down	0.000532	UQCRFS1	29.386
Cellular Component	GO:0031966	11	mitochondrial membrane	1.00808e-12	Q5ZLR5	"Cytochrome b-c1 complex subunit Rieske, mitochondrial"	0.724	Down	0.000532	UQCRFS1	29.386
Cellular Component	GO:0005740	10	mitochondrial envelope	7.74492e-13	Q5ZLR5	"Cytochrome b-c1 complex subunit Rieske, mitochondrial"	0.724	Down	0.000532	UQCRFS1	29.386
Cellular Component	GO:0044429	9	mitochondrial part	1.8302e-12	Q5ZLR5	"Cytochrome b-c1 complex subunit Rieske, mitochondrial"	0.724	Down	0.000532	UQCRFS1	29.386
Molecular Function	GO:0015078	9	hydrogen ion transmembrane transporter activity	5.0923e-10	Q5ZLR5	"Cytochrome b-c1 complex subunit Rieske, mitochondrial"	0.724	Down	0.000532	UQCRFS1	29.386
Molecular Function	GO:0022891	4	substrate-specific transmembrane transporter activity	2.5698e-13	Q5ZLR5	"Cytochrome b-c1 complex subunit Rieske, mitochondrial"	0.724	Down	0.000532	UQCRFS1	29.386
Molecular Function	GO:0008324	6	cation transmembrane transporter activity	1.88425e-10	Q5ZLR5	"Cytochrome b-c1 complex subunit Rieske, mitochondrial"	0.724	Down	0.000532	UQCRFS1	29.386
Molecular Function	GO:0022857	3	transmembrane transporter activity	3.9159e-13	Q5ZLR5	"Cytochrome b-c1 complex subunit Rieske, mitochondrial"	0.724	Down	0.000532	UQCRFS1	29.386
Molecular Function	GO:0022890	7	inorganic cation transmembrane transporter activity	1.62612e-08	Q5ZLR5	"Cytochrome b-c1 complex subunit Rieske, mitochondrial"	0.724	Down	0.000532	UQCRFS1	29.386
Molecular Function	GO:0005215	2	transporter activity	8.40209e-11	Q5ZLR5	"Cytochrome b-c1 complex subunit Rieske, mitochondrial"	0.724	Down	0.000532	UQCRFS1	29.386
Molecular Function	GO:0015077	8	monovalent inorganic cation transmembrane transporter activity	7.14478e-10	Q5ZLR5	"Cytochrome b-c1 complex subunit Rieske, mitochondrial"	0.724	Down	0.000532	UQCRFS1	29.386
Molecular Function	GO:0016679	4	oxidoreductase activity, acting on diphenols and related substances as donors	0.025459	Q5ZLR5	"Cytochrome b-c1 complex subunit Rieske, mitochondrial"	0.724	Down	0.000532	UQCRFS1	29.386
Molecular Function	GO:0008121	10	ubiquinol-cytochrome-c reductase activity	0.025459	Q5ZLR5	"Cytochrome b-c1 complex subunit Rieske, mitochondrial"	0.724	Down	0.000532	UQCRFS1	29.386
Molecular Function	GO:0016491	3	oxidoreductase activity	1.43929e-12	Q5ZLR5	"Cytochrome b-c1 complex subunit Rieske, mitochondrial"	0.724	Down	0.000532	UQCRFS1	29.386
Molecular Function	GO:0015075	5	ion transmembrane transporter activity	8.3592e-14	Q5ZLR5	"Cytochrome b-c1 complex subunit Rieske, mitochondrial"	0.724	Down	0.000532	UQCRFS1	29.386
Molecular Function	GO:0016681	5	oxidoreductase activity, acting on diphenols and related substances as donors, cytochrome as acceptor	0.025459	Q5ZLR5	"Cytochrome b-c1 complex subunit Rieske, mitochondrial"	0.724	Down	0.000532	UQCRFS1	29.386
Molecular Function	GO:0022892	3	substrate-specific transporter activity	1.95897e-10	Q5ZLR5	"Cytochrome b-c1 complex subunit Rieske, mitochondrial"	0.724	Down	0.000532	UQCRFS1	29.386
Biological Process	GO:0055114	4	oxidation-reduction process	8.3213e-12	Q5ZLR5	"Cytochrome b-c1 complex subunit Rieske, mitochondrial"	0.724	Down	0.000532	UQCRFS1	29.386
Biological Process	GO:0006812	6	cation transport	3.07714e-10	Q5ZLR5	"Cytochrome b-c1 complex subunit Rieske, mitochondrial"	0.724	Down	0.000532	UQCRFS1	29.386
Biological Process	GO:0034220	6	ion transmembrane transport	1.81643e-08	Q5ZLR5	"Cytochrome b-c1 complex subunit Rieske, mitochondrial"	0.724	Down	0.000532	UQCRFS1	29.386
Biological Process	GO:0015992	8	proton transport	1.49317e-11	Q5ZLR5	"Cytochrome b-c1 complex subunit Rieske, mitochondrial"	0.724	Down	0.000532	UQCRFS1	29.386
Biological Process	GO:0098660	7	inorganic ion transmembrane transport	7.20345e-07	Q5ZLR5	"Cytochrome b-c1 complex subunit Rieske, mitochondrial"	0.724	Down	0.000532	UQCRFS1	29.386
Biological Process	GO:0006818	6	hydrogen transport	1.49317e-11	Q5ZLR5	"Cytochrome b-c1 complex subunit Rieske, mitochondrial"	0.724	Down	0.000532	UQCRFS1	29.386
Biological Process	GO:0006811	5	ion transport	3.023e-12	Q5ZLR5	"Cytochrome b-c1 complex subunit Rieske, mitochondrial"	0.724	Down	0.000532	UQCRFS1	29.386
Biological Process	GO:0098662	8	inorganic cation transmembrane transport	7.87815e-08	Q5ZLR5	"Cytochrome b-c1 complex subunit Rieske, mitochondrial"	0.724	Down	0.000532	UQCRFS1	29.386
Biological Process	GO:0098655	7	cation transmembrane transport	2.80655e-09	Q5ZLR5	"Cytochrome b-c1 complex subunit Rieske, mitochondrial"	0.724	Down	0.000532	UQCRFS1	29.386
Biological Process	GO:1902600	9	hydrogen ion transmembrane transport	1.62579e-09	Q5ZLR5	"Cytochrome b-c1 complex subunit Rieske, mitochondrial"	0.724	Down	0.000532	UQCRFS1	29.386
Biological Process	GO:0015672	7	monovalent inorganic cation transport	4.72068e-11	Q5ZLR5	"Cytochrome b-c1 complex subunit Rieske, mitochondrial"	0.724	Down	0.000532	UQCRFS1	29.386
Biological Process	GO:0055085	5	transmembrane transport	5.10469e-12	Q5ZLR5	"Cytochrome b-c1 complex subunit Rieske, mitochondrial"	0.724	Down	0.000532	UQCRFS1	29.386
Cellular Component	GO:0098800	13	inner mitochondrial membrane protein complex	1.25127e-06	F1NAC6	Uncharacterized protein	0.763	Down	0.000541	UQCRC1	52.758
Cellular Component	GO:0005743	12	mitochondrial inner membrane	6.29607e-13	F1NAC6	Uncharacterized protein	0.763	Down	0.000541	UQCRC1	52.758
Cellular Component	GO:0070469	4	respiratory chain	0.000545388	F1NAC6	Uncharacterized protein	0.763	Down	0.000541	UQCRC1	52.758
Cellular Component	GO:0019866	9	organelle inner membrane	5.13256e-13	F1NAC6	Uncharacterized protein	0.763	Down	0.000541	UQCRC1	52.758
Cellular Component	GO:1990351	3	transporter complex	0.0410452	F1NAC6	Uncharacterized protein	0.763	Down	0.000541	UQCRC1	52.758
Cellular Component	GO:0043209	4	myelin sheath	0.0166602	F1NAC6	Uncharacterized protein	0.763	Down	0.000541	UQCRC1	52.758
Cellular Component	GO:0098796	4	membrane protein complex	6.72799e-07	F1NAC6	Uncharacterized protein	0.763	Down	0.000541	UQCRC1	52.758
Cellular Component	GO:0005750	14	mitochondrial respiratory chain complex III	0.0097053	F1NAC6	Uncharacterized protein	0.763	Down	0.000541	UQCRC1	52.758
Cellular Component	GO:1902495	6	transmembrane transporter complex	0.0239293	F1NAC6	Uncharacterized protein	0.763	Down	0.000541	UQCRC1	52.758
Cellular Component	GO:0045275	7	respiratory chain complex III	0.0097053	F1NAC6	Uncharacterized protein	0.763	Down	0.000541	UQCRC1	52.758
Cellular Component	GO:0005746	13	mitochondrial respiratory chain	0.00197856	F1NAC6	Uncharacterized protein	0.763	Down	0.000541	UQCRC1	52.758
Cellular Component	GO:0098803	5	respiratory chain complex	0.00132674	F1NAC6	Uncharacterized protein	0.763	Down	0.000541	UQCRC1	52.758
Cellular Component	GO:0005739	8	mitochondrion	2.46292e-12	F1NAC6	Uncharacterized protein	0.763	Down	0.000541	UQCRC1	52.758
Cellular Component	GO:1990204	4	oxidoreductase complex	0.000940773	F1NAC6	Uncharacterized protein	0.763	Down	0.000541	UQCRC1	52.758
Cellular Component	GO:0070069	4	cytochrome complex	9.92594e-05	F1NAC6	Uncharacterized protein	0.763	Down	0.000541	UQCRC1	52.758
Cellular Component	GO:0044455	12	mitochondrial membrane part	1.94289e-08	F1NAC6	Uncharacterized protein	0.763	Down	0.000541	UQCRC1	52.758
Cellular Component	GO:0031967	8	organelle envelope	2.21401e-12	F1NAC6	Uncharacterized protein	0.763	Down	0.000541	UQCRC1	52.758
Cellular Component	GO:0031975	4	envelope	2.21401e-12	F1NAC6	Uncharacterized protein	0.763	Down	0.000541	UQCRC1	52.758
Cellular Component	GO:0031966	11	mitochondrial membrane	1.00808e-12	F1NAC6	Uncharacterized protein	0.763	Down	0.000541	UQCRC1	52.758
Cellular Component	GO:0098798	10	mitochondrial protein complex	2.19156e-06	F1NAC6	Uncharacterized protein	0.763	Down	0.000541	UQCRC1	52.758
Cellular Component	GO:0005740	10	mitochondrial envelope	7.74492e-13	F1NAC6	Uncharacterized protein	0.763	Down	0.000541	UQCRC1	52.758
Cellular Component	GO:0044429	9	mitochondrial part	1.8302e-12	F1NAC6	Uncharacterized protein	0.763	Down	0.000541	UQCRC1	52.758
Molecular Function	GO:0044389	5	ubiquitin-like protein ligase binding	0.0549339	F1NAC6	Uncharacterized protein	0.763	Down	0.000541	UQCRC1	52.758
Molecular Function	GO:0004222	7	metalloendopeptidase activity	0.0166871	F1NAC6	Uncharacterized protein	0.763	Down	0.000541	UQCRC1	52.758
Molecular Function	GO:0004175	6	endopeptidase activity	0.0105841	F1NAC6	Uncharacterized protein	0.763	Down	0.000541	UQCRC1	52.758
Molecular Function	GO:0008237	6	metallopeptidase activity	0.0726332	F1NAC6	Uncharacterized protein	0.763	Down	0.000541	UQCRC1	52.758
Biological Process	GO:0019693	6	ribose phosphate metabolic process	3.61704e-08	F1NAC6	Uncharacterized protein	0.763	Down	0.000541	UQCRC1	52.758
Biological Process	GO:0009141	8	nucleoside triphosphate metabolic process	5.13656e-11	F1NAC6	Uncharacterized protein	0.763	Down	0.000541	UQCRC1	52.758
Biological Process	GO:0006122	15	mitochondrial electron transport, ubiquinol to cytochrome c	0.000941649	F1NAC6	Uncharacterized protein	0.763	Down	0.000541	UQCRC1	52.758
Biological Process	GO:0055114	4	oxidation-reduction process	8.3213e-12	F1NAC6	Uncharacterized protein	0.763	Down	0.000541	UQCRC1	52.758
Biological Process	GO:0042773	13	ATP synthesis coupled electron transport	7.26152e-05	F1NAC6	Uncharacterized protein	0.763	Down	0.000541	UQCRC1	52.758
Biological Process	GO:0009117	8	nucleotide metabolic process	9.75367e-07	F1NAC6	Uncharacterized protein	0.763	Down	0.000541	UQCRC1	52.758
Biological Process	GO:0009150	10	purine ribonucleotide metabolic process	1.46364e-09	F1NAC6	Uncharacterized protein	0.763	Down	0.000541	UQCRC1	52.758
Biological Process	GO:0016485	7	protein processing	0.00132898	F1NAC6	Uncharacterized protein	0.763	Down	0.000541	UQCRC1	52.758
Biological Process	GO:0009060	7	aerobic respiration	0.000333381	F1NAC6	Uncharacterized protein	0.763	Down	0.000541	UQCRC1	52.758
Biological Process	GO:1901657	5	glycosyl compound metabolic process	1.7074e-07	F1NAC6	Uncharacterized protein	0.763	Down	0.000541	UQCRC1	52.758
Biological Process	GO:0009161	9	ribonucleoside monophosphate metabolic process	8.73698e-10	F1NAC6	Uncharacterized protein	0.763	Down	0.000541	UQCRC1	52.758
Biological Process	GO:0009259	9	ribonucleotide metabolic process	1.16903e-08	F1NAC6	Uncharacterized protein	0.763	Down	0.000541	UQCRC1	52.758
Biological Process	GO:0009116	7	nucleoside metabolic process	7.35452e-08	F1NAC6	Uncharacterized protein	0.763	Down	0.000541	UQCRC1	52.758
Biological Process	GO:0022900	5	electron transport chain	0.000137894	F1NAC6	Uncharacterized protein	0.763	Down	0.000541	UQCRC1	52.758
Biological Process	GO:0009126	9	purine nucleoside monophosphate metabolic process	8.93867e-11	F1NAC6	Uncharacterized protein	0.763	Down	0.000541	UQCRC1	52.758
Biological Process	GO:0006119	12	oxidative phosphorylation	0.000189736	F1NAC6	Uncharacterized protein	0.763	Down	0.000541	UQCRC1	52.758
Biological Process	GO:0009199	9	ribonucleoside triphosphate metabolic process	4.09572e-12	F1NAC6	Uncharacterized protein	0.763	Down	0.000541	UQCRC1	52.758
Biological Process	GO:0046034	11	ATP metabolic process	1.5621e-15	F1NAC6	Uncharacterized protein	0.763	Down	0.000541	UQCRC1	52.758
Biological Process	GO:0044281	4	small molecule metabolic process	1.97644e-10	F1NAC6	Uncharacterized protein	0.763	Down	0.000541	UQCRC1	52.758
Biological Process	GO:0072521	5	purine-containing compound metabolic process	1.6164e-08	F1NAC6	Uncharacterized protein	0.763	Down	0.000541	UQCRC1	52.758
Biological Process	GO:0009119	8	ribonucleoside metabolic process	2.07724e-08	F1NAC6	Uncharacterized protein	0.763	Down	0.000541	UQCRC1	52.758
Biological Process	GO:0042278	8	purine nucleoside metabolic process	1.46364e-09	F1NAC6	Uncharacterized protein	0.763	Down	0.000541	UQCRC1	52.758
Biological Process	GO:0006753	7	nucleoside phosphate metabolic process	1.11269e-06	F1NAC6	Uncharacterized protein	0.763	Down	0.000541	UQCRC1	52.758
Biological Process	GO:0015980	5	energy derivation by oxidation of organic compounds	4.8066e-07	F1NAC6	Uncharacterized protein	0.763	Down	0.000541	UQCRC1	52.758
Biological Process	GO:0042775	14	mitochondrial ATP synthesis coupled electron transport	0.000178185	F1NAC6	Uncharacterized protein	0.763	Down	0.000541	UQCRC1	52.758
Biological Process	GO:0006091	4	generation of precursor metabolites and energy	4.90582e-07	F1NAC6	Uncharacterized protein	0.763	Down	0.000541	UQCRC1	52.758
Biological Process	GO:0009205	10	purine ribonucleoside triphosphate metabolic process	1.04006e-12	F1NAC6	Uncharacterized protein	0.763	Down	0.000541	UQCRC1	52.758
Biological Process	GO:0022904	7	respiratory electron transport chain	7.78229e-05	F1NAC6	Uncharacterized protein	0.763	Down	0.000541	UQCRC1	52.758
Biological Process	GO:0051604	6	protein maturation	0.00073016	F1NAC6	Uncharacterized protein	0.763	Down	0.000541	UQCRC1	52.758
Biological Process	GO:0019637	5	organophosphate metabolic process	3.83964e-06	F1NAC6	Uncharacterized protein	0.763	Down	0.000541	UQCRC1	52.758
Biological Process	GO:0009123	8	nucleoside monophosphate metabolic process	8.73698e-10	F1NAC6	Uncharacterized protein	0.763	Down	0.000541	UQCRC1	52.758
Biological Process	GO:0009167	10	purine ribonucleoside monophosphate metabolic process	8.93867e-11	F1NAC6	Uncharacterized protein	0.763	Down	0.000541	UQCRC1	52.758
Biological Process	GO:0055086	6	nucleobase-containing small molecule metabolic process	1.43538e-06	F1NAC6	Uncharacterized protein	0.763	Down	0.000541	UQCRC1	52.758
Biological Process	GO:0006163	9	purine nucleotide metabolic process	5.25262e-09	F1NAC6	Uncharacterized protein	0.763	Down	0.000541	UQCRC1	52.758
Biological Process	GO:0009144	9	purine nucleoside triphosphate metabolic process	4.09572e-12	F1NAC6	Uncharacterized protein	0.763	Down	0.000541	UQCRC1	52.758
Biological Process	GO:0046128	9	purine ribonucleoside metabolic process	1.46364e-09	F1NAC6	Uncharacterized protein	0.763	Down	0.000541	UQCRC1	52.758
Biological Process	GO:0045333	6	cellular respiration	8.79502e-08	F1NAC6	Uncharacterized protein	0.763	Down	0.000541	UQCRC1	52.758
Cellular Component	GO:0098800	13	inner mitochondrial membrane protein complex	1.25127e-06	F1NC51	Uncharacterized protein	0.683	Down	0.0169	UQCR10	7.1261
Cellular Component	GO:0005743	12	mitochondrial inner membrane	6.29607e-13	F1NC51	Uncharacterized protein	0.683	Down	0.0169	UQCR10	7.1261
Cellular Component	GO:0070469	4	respiratory chain	0.000545388	F1NC51	Uncharacterized protein	0.683	Down	0.0169	UQCR10	7.1261
Cellular Component	GO:0019866	9	organelle inner membrane	5.13256e-13	F1NC51	Uncharacterized protein	0.683	Down	0.0169	UQCR10	7.1261
Cellular Component	GO:1990351	3	transporter complex	0.0410452	F1NC51	Uncharacterized protein	0.683	Down	0.0169	UQCR10	7.1261
Cellular Component	GO:0098796	4	membrane protein complex	6.72799e-07	F1NC51	Uncharacterized protein	0.683	Down	0.0169	UQCR10	7.1261
Cellular Component	GO:0005750	14	mitochondrial respiratory chain complex III	0.0097053	F1NC51	Uncharacterized protein	0.683	Down	0.0169	UQCR10	7.1261
Cellular Component	GO:1902495	6	transmembrane transporter complex	0.0239293	F1NC51	Uncharacterized protein	0.683	Down	0.0169	UQCR10	7.1261
Cellular Component	GO:0045275	7	respiratory chain complex III	0.0097053	F1NC51	Uncharacterized protein	0.683	Down	0.0169	UQCR10	7.1261
Cellular Component	GO:0005746	13	mitochondrial respiratory chain	0.00197856	F1NC51	Uncharacterized protein	0.683	Down	0.0169	UQCR10	7.1261
Cellular Component	GO:0098803	5	respiratory chain complex	0.00132674	F1NC51	Uncharacterized protein	0.683	Down	0.0169	UQCR10	7.1261
Cellular Component	GO:0005739	8	mitochondrion	2.46292e-12	F1NC51	Uncharacterized protein	0.683	Down	0.0169	UQCR10	7.1261
Cellular Component	GO:1990204	4	oxidoreductase complex	0.000940773	F1NC51	Uncharacterized protein	0.683	Down	0.0169	UQCR10	7.1261
Cellular Component	GO:0070069	4	cytochrome complex	9.92594e-05	F1NC51	Uncharacterized protein	0.683	Down	0.0169	UQCR10	7.1261
Cellular Component	GO:0044455	12	mitochondrial membrane part	1.94289e-08	F1NC51	Uncharacterized protein	0.683	Down	0.0169	UQCR10	7.1261
Cellular Component	GO:0031967	8	organelle envelope	2.21401e-12	F1NC51	Uncharacterized protein	0.683	Down	0.0169	UQCR10	7.1261
Cellular Component	GO:0031975	4	envelope	2.21401e-12	F1NC51	Uncharacterized protein	0.683	Down	0.0169	UQCR10	7.1261
Cellular Component	GO:0031966	11	mitochondrial membrane	1.00808e-12	F1NC51	Uncharacterized protein	0.683	Down	0.0169	UQCR10	7.1261
Cellular Component	GO:0098798	10	mitochondrial protein complex	2.19156e-06	F1NC51	Uncharacterized protein	0.683	Down	0.0169	UQCR10	7.1261
Cellular Component	GO:0005740	10	mitochondrial envelope	7.74492e-13	F1NC51	Uncharacterized protein	0.683	Down	0.0169	UQCR10	7.1261
Cellular Component	GO:0044429	9	mitochondrial part	1.8302e-12	F1NC51	Uncharacterized protein	0.683	Down	0.0169	UQCR10	7.1261
Biological Process	GO:0019693	6	ribose phosphate metabolic process	3.61704e-08	F1NC51	Uncharacterized protein	0.683	Down	0.0169	UQCR10	7.1261
Biological Process	GO:0009141	8	nucleoside triphosphate metabolic process	5.13656e-11	F1NC51	Uncharacterized protein	0.683	Down	0.0169	UQCR10	7.1261
Biological Process	GO:0006122	15	mitochondrial electron transport, ubiquinol to cytochrome c	0.000941649	F1NC51	Uncharacterized protein	0.683	Down	0.0169	UQCR10	7.1261
Biological Process	GO:0055114	4	oxidation-reduction process	8.3213e-12	F1NC51	Uncharacterized protein	0.683	Down	0.0169	UQCR10	7.1261
Biological Process	GO:0042773	13	ATP synthesis coupled electron transport	7.26152e-05	F1NC51	Uncharacterized protein	0.683	Down	0.0169	UQCR10	7.1261
Biological Process	GO:0009117	8	nucleotide metabolic process	9.75367e-07	F1NC51	Uncharacterized protein	0.683	Down	0.0169	UQCR10	7.1261
Biological Process	GO:0033108	8	mitochondrial respiratory chain complex assembly	0.0090941	F1NC51	Uncharacterized protein	0.683	Down	0.0169	UQCR10	7.1261
Biological Process	GO:0006812	6	cation transport	3.07714e-10	F1NC51	Uncharacterized protein	0.683	Down	0.0169	UQCR10	7.1261
Biological Process	GO:0009150	10	purine ribonucleotide metabolic process	1.46364e-09	F1NC51	Uncharacterized protein	0.683	Down	0.0169	UQCR10	7.1261
Biological Process	GO:0034220	6	ion transmembrane transport	1.81643e-08	F1NC51	Uncharacterized protein	0.683	Down	0.0169	UQCR10	7.1261
Biological Process	GO:0007005	5	mitochondrion organization	0.00127324	F1NC51	Uncharacterized protein	0.683	Down	0.0169	UQCR10	7.1261
Biological Process	GO:0015992	8	proton transport	1.49317e-11	F1NC51	Uncharacterized protein	0.683	Down	0.0169	UQCR10	7.1261
Biological Process	GO:0009060	7	aerobic respiration	0.000333381	F1NC51	Uncharacterized protein	0.683	Down	0.0169	UQCR10	7.1261
Biological Process	GO:0017004	8	cytochrome complex assembly	0.0697255	F1NC51	Uncharacterized protein	0.683	Down	0.0169	UQCR10	7.1261
Biological Process	GO:1901657	5	glycosyl compound metabolic process	1.7074e-07	F1NC51	Uncharacterized protein	0.683	Down	0.0169	UQCR10	7.1261
Biological Process	GO:0098660	7	inorganic ion transmembrane transport	7.20345e-07	F1NC51	Uncharacterized protein	0.683	Down	0.0169	UQCR10	7.1261
Biological Process	GO:0009161	9	ribonucleoside monophosphate metabolic process	8.73698e-10	F1NC51	Uncharacterized protein	0.683	Down	0.0169	UQCR10	7.1261
Biological Process	GO:0009259	9	ribonucleotide metabolic process	1.16903e-08	F1NC51	Uncharacterized protein	0.683	Down	0.0169	UQCR10	7.1261
Biological Process	GO:0006818	6	hydrogen transport	1.49317e-11	F1NC51	Uncharacterized protein	0.683	Down	0.0169	UQCR10	7.1261
Biological Process	GO:0009116	7	nucleoside metabolic process	7.35452e-08	F1NC51	Uncharacterized protein	0.683	Down	0.0169	UQCR10	7.1261
Biological Process	GO:0022900	5	electron transport chain	0.000137894	F1NC51	Uncharacterized protein	0.683	Down	0.0169	UQCR10	7.1261
Biological Process	GO:0009126	9	purine nucleoside monophosphate metabolic process	8.93867e-11	F1NC51	Uncharacterized protein	0.683	Down	0.0169	UQCR10	7.1261
Biological Process	GO:0006119	12	oxidative phosphorylation	0.000189736	F1NC51	Uncharacterized protein	0.683	Down	0.0169	UQCR10	7.1261
Biological Process	GO:0009199	9	ribonucleoside triphosphate metabolic process	4.09572e-12	F1NC51	Uncharacterized protein	0.683	Down	0.0169	UQCR10	7.1261
Biological Process	GO:0046034	11	ATP metabolic process	1.5621e-15	F1NC51	Uncharacterized protein	0.683	Down	0.0169	UQCR10	7.1261
Biological Process	GO:0044281	4	small molecule metabolic process	1.97644e-10	F1NC51	Uncharacterized protein	0.683	Down	0.0169	UQCR10	7.1261
Biological Process	GO:0072521	5	purine-containing compound metabolic process	1.6164e-08	F1NC51	Uncharacterized protein	0.683	Down	0.0169	UQCR10	7.1261
Biological Process	GO:0009119	8	ribonucleoside metabolic process	2.07724e-08	F1NC51	Uncharacterized protein	0.683	Down	0.0169	UQCR10	7.1261
Biological Process	GO:0006811	5	ion transport	3.023e-12	F1NC51	Uncharacterized protein	0.683	Down	0.0169	UQCR10	7.1261
Biological Process	GO:0042278	8	purine nucleoside metabolic process	1.46364e-09	F1NC51	Uncharacterized protein	0.683	Down	0.0169	UQCR10	7.1261
Biological Process	GO:0006753	7	nucleoside phosphate metabolic process	1.11269e-06	F1NC51	Uncharacterized protein	0.683	Down	0.0169	UQCR10	7.1261
Biological Process	GO:0015980	5	energy derivation by oxidation of organic compounds	4.8066e-07	F1NC51	Uncharacterized protein	0.683	Down	0.0169	UQCR10	7.1261
Biological Process	GO:0042775	14	mitochondrial ATP synthesis coupled electron transport	0.000178185	F1NC51	Uncharacterized protein	0.683	Down	0.0169	UQCR10	7.1261
Biological Process	GO:0006091	4	generation of precursor metabolites and energy	4.90582e-07	F1NC51	Uncharacterized protein	0.683	Down	0.0169	UQCR10	7.1261
Biological Process	GO:0098662	8	inorganic cation transmembrane transport	7.87815e-08	F1NC51	Uncharacterized protein	0.683	Down	0.0169	UQCR10	7.1261
Biological Process	GO:0009205	10	purine ribonucleoside triphosphate metabolic process	1.04006e-12	F1NC51	Uncharacterized protein	0.683	Down	0.0169	UQCR10	7.1261
Biological Process	GO:0098655	7	cation transmembrane transport	2.80655e-09	F1NC51	Uncharacterized protein	0.683	Down	0.0169	UQCR10	7.1261
Biological Process	GO:0022904	7	respiratory electron transport chain	7.78229e-05	F1NC51	Uncharacterized protein	0.683	Down	0.0169	UQCR10	7.1261
Biological Process	GO:0019637	5	organophosphate metabolic process	3.83964e-06	F1NC51	Uncharacterized protein	0.683	Down	0.0169	UQCR10	7.1261
Biological Process	GO:0009123	8	nucleoside monophosphate metabolic process	8.73698e-10	F1NC51	Uncharacterized protein	0.683	Down	0.0169	UQCR10	7.1261
Biological Process	GO:0009167	10	purine ribonucleoside monophosphate metabolic process	8.93867e-11	F1NC51	Uncharacterized protein	0.683	Down	0.0169	UQCR10	7.1261
Biological Process	GO:1902600	9	hydrogen ion transmembrane transport	1.62579e-09	F1NC51	Uncharacterized protein	0.683	Down	0.0169	UQCR10	7.1261
Biological Process	GO:0055086	6	nucleobase-containing small molecule metabolic process	1.43538e-06	F1NC51	Uncharacterized protein	0.683	Down	0.0169	UQCR10	7.1261
Biological Process	GO:0097033	5	mitochondrial respiratory chain complex III biogenesis	0.270266	F1NC51	Uncharacterized protein	0.683	Down	0.0169	UQCR10	7.1261
Biological Process	GO:0006163	9	purine nucleotide metabolic process	5.25262e-09	F1NC51	Uncharacterized protein	0.683	Down	0.0169	UQCR10	7.1261
Biological Process	GO:0015672	7	monovalent inorganic cation transport	4.72068e-11	F1NC51	Uncharacterized protein	0.683	Down	0.0169	UQCR10	7.1261
Biological Process	GO:0009144	9	purine nucleoside triphosphate metabolic process	4.09572e-12	F1NC51	Uncharacterized protein	0.683	Down	0.0169	UQCR10	7.1261
Biological Process	GO:0017062	9	respiratory chain complex III assembly	0.270266	F1NC51	Uncharacterized protein	0.683	Down	0.0169	UQCR10	7.1261
Biological Process	GO:0046128	9	purine ribonucleoside metabolic process	1.46364e-09	F1NC51	Uncharacterized protein	0.683	Down	0.0169	UQCR10	7.1261
Biological Process	GO:0055085	5	transmembrane transport	5.10469e-12	F1NC51	Uncharacterized protein	0.683	Down	0.0169	UQCR10	7.1261
Biological Process	GO:0034551	10	mitochondrial respiratory chain complex III assembly	0.270266	F1NC51	Uncharacterized protein	0.683	Down	0.0169	UQCR10	7.1261
Biological Process	GO:0045333	6	cellular respiration	8.79502e-08	F1NC51	Uncharacterized protein	0.683	Down	0.0169	UQCR10	7.1261
Cellular Component	GO:0005743	12	mitochondrial inner membrane	6.29607e-13	F1P582	Uncharacterized protein	0.824	Down	0.000408	UQ	48.579
Cellular Component	GO:0019866	9	organelle inner membrane	5.13256e-13	F1P582	Uncharacterized protein	0.824	Down	0.000408	UQ	48.579
Cellular Component	GO:0005739	8	mitochondrion	2.46292e-12	F1P582	Uncharacterized protein	0.824	Down	0.000408	UQ	48.579
Cellular Component	GO:0031967	8	organelle envelope	2.21401e-12	F1P582	Uncharacterized protein	0.824	Down	0.000408	UQ	48.579
Cellular Component	GO:0031975	4	envelope	2.21401e-12	F1P582	Uncharacterized protein	0.824	Down	0.000408	UQ	48.579
Cellular Component	GO:0031966	11	mitochondrial membrane	1.00808e-12	F1P582	Uncharacterized protein	0.824	Down	0.000408	UQ	48.579
Cellular Component	GO:0005740	10	mitochondrial envelope	7.74492e-13	F1P582	Uncharacterized protein	0.824	Down	0.000408	UQ	48.579
Cellular Component	GO:0044429	9	mitochondrial part	1.8302e-12	F1P582	Uncharacterized protein	0.824	Down	0.000408	UQ	48.579
Molecular Function	GO:0004222	7	metalloendopeptidase activity	0.0166871	F1P582	Uncharacterized protein	0.824	Down	0.000408	UQ	48.579
Molecular Function	GO:0004175	6	endopeptidase activity	0.0105841	F1P582	Uncharacterized protein	0.824	Down	0.000408	UQ	48.579
Molecular Function	GO:0008237	6	metallopeptidase activity	0.0726332	F1P582	Uncharacterized protein	0.824	Down	0.000408	UQ	48.579
Biological Process	GO:0006626	9	protein targeting to mitochondrion	0.0505237	F1P582	Uncharacterized protein	0.824	Down	0.000408	UQ	48.579
Biological Process	GO:0016485	7	protein processing	0.00132898	F1P582	Uncharacterized protein	0.824	Down	0.000408	UQ	48.579
Biological Process	GO:0007005	5	mitochondrion organization	0.00127324	F1P582	Uncharacterized protein	0.824	Down	0.000408	UQ	48.579
Biological Process	GO:0072655	8	establishment of protein localization to mitochondrion	0.00603173	F1P582	Uncharacterized protein	0.824	Down	0.000408	UQ	48.579
Biological Process	GO:0006839	5	mitochondrial transport	0.00025663	F1P582	Uncharacterized protein	0.824	Down	0.000408	UQ	48.579
Biological Process	GO:0051604	6	protein maturation	0.00073016	F1P582	Uncharacterized protein	0.824	Down	0.000408	UQ	48.579
Biological Process	GO:0070585	7	protein localization to mitochondrion	0.0113432	F1P582	Uncharacterized protein	0.824	Down	0.000408	UQ	48.579
Molecular Function	GO:0008194	5	UDP-glycosyltransferase activity	0.317796	F1NMB3	UDP-glucuronosyltransferase	0.390	Down	4.53e-05	UGT2A1	60.643
Molecular Function	GO:0016757	4	transferase activity, transferring glycosyl groups	0.0253351	F1NMB3	UDP-glucuronosyltransferase	0.390	Down	4.53e-05	UGT2A1	60.643
Molecular Function	GO:0016758	5	transferase activity, transferring hexosyl groups	0.0100324	F1NMB3	UDP-glucuronosyltransferase	0.390	Down	4.53e-05	UGT2A1	60.643
Molecular Function	GO:0016209	2	antioxidant activity	0.0033785	A0A1D5P6P3	Uncharacterized protein	0.721	Down	0.00284	TXNRD1	54.844
Molecular Function	GO:0050660	6	flavin adenine dinucleotide binding	0.0221286	A0A1D5P6P3	Uncharacterized protein	0.721	Down	0.00284	TXNRD1	54.844
Molecular Function	GO:0004791	6	thioredoxin-disulfide reductase activity	0.298055	A0A1D5P6P3	Uncharacterized protein	0.721	Down	0.00284	TXNRD1	54.844
Molecular Function	GO:0050662	4	coenzyme binding	0.00895864	A0A1D5P6P3	Uncharacterized protein	0.721	Down	0.00284	TXNRD1	54.844
Molecular Function	GO:0015036	5	disulfide oxidoreductase activity	0.169458	A0A1D5P6P3	Uncharacterized protein	0.721	Down	0.00284	TXNRD1	54.844
Molecular Function	GO:0016667	4	oxidoreductase activity, acting on a sulfur group of donors	0.19965	A0A1D5P6P3	Uncharacterized protein	0.721	Down	0.00284	TXNRD1	54.844
Molecular Function	GO:0016491	3	oxidoreductase activity	1.43929e-12	A0A1D5P6P3	Uncharacterized protein	0.721	Down	0.00284	TXNRD1	54.844
Molecular Function	GO:0016668	5	oxidoreductase activity, acting on a sulfur group of donors, NAD(P) as acceptor	0.14567	A0A1D5P6P3	Uncharacterized protein	0.721	Down	0.00284	TXNRD1	54.844
Molecular Function	GO:0016651	4	oxidoreductase activity, acting on NAD(P)H	0.0347981	A0A1D5P6P3	Uncharacterized protein	0.721	Down	0.00284	TXNRD1	54.844
Biological Process	GO:0055114	4	oxidation-reduction process	8.3213e-12	A0A1D5P6P3	Uncharacterized protein	0.721	Down	0.00284	TXNRD1	54.844
Biological Process	GO:0019725	5	cellular homeostasis	0.000793483	A0A1D5P6P3	Uncharacterized protein	0.721	Down	0.00284	TXNRD1	54.844
Biological Process	GO:1990748	6	cellular detoxification	0.00596362	A0A1D5P6P3	Uncharacterized protein	0.721	Down	0.00284	TXNRD1	54.844
Biological Process	GO:0098754	5	detoxification	0.00596362	A0A1D5P6P3	Uncharacterized protein	0.721	Down	0.00284	TXNRD1	54.844
Biological Process	GO:0098869	7	cellular oxidant detoxification	0.00596362	A0A1D5P6P3	Uncharacterized protein	0.721	Down	0.00284	TXNRD1	54.844
Biological Process	GO:0045454	6	cell redox homeostasis	0.015871	A0A1D5P6P3	Uncharacterized protein	0.721	Down	0.00284	TXNRD1	54.844
Biological Process	GO:0009636	4	response to toxic substance	0.0165261	A0A1D5P6P3	Uncharacterized protein	0.721	Down	0.00284	TXNRD1	54.844
Molecular Function	GO:0016209	2	antioxidant activity	0.0033785	P08629	Thioredoxin	0.740	Down	0.00418	TXN	11.7
Molecular Function	GO:0004791	6	thioredoxin-disulfide reductase activity	0.298055	P08629	Thioredoxin	0.740	Down	0.00418	TXN	11.7
Molecular Function	GO:0015035	6	protein disulfide oxidoreductase activity	0.601819	P08629	Thioredoxin	0.740	Down	0.00418	TXN	11.7
Molecular Function	GO:0015036	5	disulfide oxidoreductase activity	0.169458	P08629	Thioredoxin	0.740	Down	0.00418	TXN	11.7
Molecular Function	GO:0016667	4	oxidoreductase activity, acting on a sulfur group of donors	0.19965	P08629	Thioredoxin	0.740	Down	0.00418	TXN	11.7
Molecular Function	GO:0016491	3	oxidoreductase activity	1.43929e-12	P08629	Thioredoxin	0.740	Down	0.00418	TXN	11.7
Molecular Function	GO:0016668	5	oxidoreductase activity, acting on a sulfur group of donors, NAD(P) as acceptor	0.14567	P08629	Thioredoxin	0.740	Down	0.00418	TXN	11.7
Molecular Function	GO:0016651	4	oxidoreductase activity, acting on NAD(P)H	0.0347981	P08629	Thioredoxin	0.740	Down	0.00418	TXN	11.7
Molecular Function	GO:0016671	5	oxidoreductase activity, acting on a sulfur group of donors, disulfide as acceptor	0.0580911	P08629	Thioredoxin	0.740	Down	0.00418	TXN	11.7
Molecular Function	GO:0047134	6	protein-disulfide reductase activity	0.191278	P08629	Thioredoxin	0.740	Down	0.00418	TXN	11.7
Biological Process	GO:0055114	4	oxidation-reduction process	8.3213e-12	P08629	Thioredoxin	0.740	Down	0.00418	TXN	11.7
Biological Process	GO:0034599	5	cellular response to oxidative stress	0.0193174	P08629	Thioredoxin	0.740	Down	0.00418	TXN	11.7
Biological Process	GO:0019725	5	cellular homeostasis	0.000793483	P08629	Thioredoxin	0.740	Down	0.00418	TXN	11.7
Biological Process	GO:0051099	5	positive regulation of binding	0.0911986	P08629	Thioredoxin	0.740	Down	0.00418	TXN	11.7
Biological Process	GO:1990748	6	cellular detoxification	0.00596362	P08629	Thioredoxin	0.740	Down	0.00418	TXN	11.7
Biological Process	GO:1900180	7	regulation of protein localization to nucleus	0.188378	P08629	Thioredoxin	0.740	Down	0.00418	TXN	11.7
Biological Process	GO:0098754	5	detoxification	0.00596362	P08629	Thioredoxin	0.740	Down	0.00418	TXN	11.7
Biological Process	GO:0098869	7	cellular oxidant detoxification	0.00596362	P08629	Thioredoxin	0.740	Down	0.00418	TXN	11.7
Biological Process	GO:0045454	6	cell redox homeostasis	0.015871	P08629	Thioredoxin	0.740	Down	0.00418	TXN	11.7
Biological Process	GO:0051098	4	regulation of binding	0.0612665	P08629	Thioredoxin	0.740	Down	0.00418	TXN	11.7
Biological Process	GO:0044281	4	small molecule metabolic process	1.97644e-10	P08629	Thioredoxin	0.740	Down	0.00418	TXN	11.7
Biological Process	GO:0046822	7	regulation of nucleocytoplasmic transport	0.188378	P08629	Thioredoxin	0.740	Down	0.00418	TXN	11.7
Biological Process	GO:1904589	8	regulation of protein import	0.0693182	P08629	Thioredoxin	0.740	Down	0.00418	TXN	11.7
Biological Process	GO:0051101	5	regulation of DNA binding	0.611731	P08629	Thioredoxin	0.740	Down	0.00418	TXN	11.7
Biological Process	GO:0033158	11	regulation of protein import into nucleus, translocation	0.270266	P08629	Thioredoxin	0.740	Down	0.00418	TXN	11.7
Biological Process	GO:0009314	4	response to radiation	0.121301	P08629	Thioredoxin	0.740	Down	0.00418	TXN	11.7
Biological Process	GO:0042306	10	regulation of protein import into nucleus	0.0595249	P08629	Thioredoxin	0.740	Down	0.00418	TXN	11.7
Biological Process	GO:0009636	4	response to toxic substance	0.0165261	P08629	Thioredoxin	0.740	Down	0.00418	TXN	11.7
Cellular Component	GO:0005739	8	mitochondrion	2.46292e-12	P84172	"Elongation factor Tu, mitochondrial (Fragment)"	0.827	Down	0.00161	TUFM	38.249
Cellular Component	GO:0005739	8	mitochondrion	2.46292e-12	F1NZA2	Uncharacterized protein	0.632	Down	0.0181	TSPO	18.576
Molecular Function	GO:0044325	4	ion channel binding	0.0912439	F1NZA2	Uncharacterized protein	0.632	Down	0.0181	TSPO	18.576
Biological Process	GO:0051235	4	maintenance of location	0.31431	F1NZA2	Uncharacterized protein	0.632	Down	0.0181	TSPO	18.576
Biological Process	GO:0010507	8	negative regulation of autophagy	0.641206	F1NZA2	Uncharacterized protein	0.632	Down	0.0181	TSPO	18.576
Biological Process	GO:2000377	6	regulation of reactive oxygen species metabolic process	0.0693182	F1NZA2	Uncharacterized protein	0.632	Down	0.0181	TSPO	18.576
Biological Process	GO:0031397	11	negative regulation of protein ubiquitination	0.344539	F1NZA2	Uncharacterized protein	0.632	Down	0.0181	TSPO	18.576
Biological Process	GO:0045185	5	maintenance of protein location	0.427586	F1NZA2	Uncharacterized protein	0.632	Down	0.0181	TSPO	18.576
Biological Process	GO:0072655	8	establishment of protein localization to mitochondrion	0.00603173	F1NZA2	Uncharacterized protein	0.632	Down	0.0181	TSPO	18.576
Biological Process	GO:1903321	10	negative regulation of protein modification by small protein conjugation or removal	0.344539	F1NZA2	Uncharacterized protein	0.632	Down	0.0181	TSPO	18.576
Biological Process	GO:0072595	7	maintenance of protein localization in organelle	0.0699528	F1NZA2	Uncharacterized protein	0.632	Down	0.0181	TSPO	18.576
Biological Process	GO:0032507	6	maintenance of protein location in cell	0.372752	F1NZA2	Uncharacterized protein	0.632	Down	0.0181	TSPO	18.576
Biological Process	GO:1903578	10	regulation of ATP metabolic process	0.545341	F1NZA2	Uncharacterized protein	0.632	Down	0.0181	TSPO	18.576
Biological Process	GO:0051220	7	cytoplasmic sequestering of protein	0.467636	F1NZA2	Uncharacterized protein	0.632	Down	0.0181	TSPO	18.576
Biological Process	GO:0010823	8	negative regulation of mitochondrion organization	0.508016	F1NZA2	Uncharacterized protein	0.632	Down	0.0181	TSPO	18.576
Biological Process	GO:0072656	8	maintenance of protein location in mitochondrion	0.210441	F1NZA2	Uncharacterized protein	0.632	Down	0.0181	TSPO	18.576
Biological Process	GO:2000379	7	positive regulation of reactive oxygen species metabolic process	0.287041	F1NZA2	Uncharacterized protein	0.632	Down	0.0181	TSPO	18.576
Biological Process	GO:0009118	7	regulation of nucleoside metabolic process	0.545341	F1NZA2	Uncharacterized protein	0.632	Down	0.0181	TSPO	18.576
Biological Process	GO:0070585	7	protein localization to mitochondrion	0.0113432	F1NZA2	Uncharacterized protein	0.632	Down	0.0181	TSPO	18.576
Biological Process	GO:0048477	8	oogenesis	0.423951	E1C6Q1	Pachytene checkpoint protein 2 homolog	0.761	Down	0.0114	TRIP13	49.079
Biological Process	GO:0045132	8	meiotic chromosome segregation	0.545341	E1C6Q1	Pachytene checkpoint protein 2 homolog	0.761	Down	0.0114	TRIP13	49.079
Biological Process	GO:0045143	9	homologous chromosome segregation	0.376693	E1C6Q1	Pachytene checkpoint protein 2 homolog	0.761	Down	0.0114	TRIP13	49.079
Biological Process	GO:0007292	7	female gamete generation	0.579841	E1C6Q1	Pachytene checkpoint protein 2 homolog	0.761	Down	0.0114	TRIP13	49.079
Biological Process	GO:0070192	7	chromosome organization involved in meiotic cell cycle	0.467636	E1C6Q1	Pachytene checkpoint protein 2 homolog	0.761	Down	0.0114	TRIP13	49.079
Biological Process	GO:0007127	8	meiosis I	0.423951	E1C6Q1	Pachytene checkpoint protein 2 homolog	0.761	Down	0.0114	TRIP13	49.079
Cellular Component	GO:0005783	8	endoplasmic reticulum	2.71072e-12	Q5ZHP4	Putative uncharacterized protein	0.828	Down	0.0144	TPD52	19.86
Cellular Component	GO:0098796	4	membrane protein complex	6.72799e-07	R4GK19	Uncharacterized protein	0.485	Down	9.15e-05	TNK2	127.08
Cellular Component	GO:0098797	7	plasma membrane protein complex	0.0602027	R4GK19	Uncharacterized protein	0.485	Down	9.15e-05	TNK2	127.08
Molecular Function	GO:0044389	5	ubiquitin-like protein ligase binding	0.0549339	R4GK19	Uncharacterized protein	0.485	Down	9.15e-05	TNK2	127.08
Biological Process	GO:0048259	8	regulation of receptor-mediated endocytosis	0.611731	R4GK19	Uncharacterized protein	0.485	Down	9.15e-05	TNK2	127.08
Biological Process	GO:0050730	10	regulation of peptidyl-tyrosine phosphorylation	0.144256	R4GK19	Uncharacterized protein	0.485	Down	9.15e-05	TNK2	127.08
Biological Process	GO:0050731	11	positive regulation of peptidyl-tyrosine phosphorylation	0.115947	R4GK19	Uncharacterized protein	0.485	Down	9.15e-05	TNK2	127.08
Cellular Component	GO:0005887	8	integral component of plasma membrane	0.00174816	F1NCY6	Uncharacterized protein	0.441	Down	0.000661	TNFRSF6B	33.439
Cellular Component	GO:0031226	7	intrinsic component of plasma membrane	0.00296662	F1NCY6	Uncharacterized protein	0.441	Down	0.000661	TNFRSF6B	33.439
Molecular Function	GO:0005035	6	death receptor activity	0.246551	F1NCY6	Uncharacterized protein	0.441	Down	0.000661	TNFRSF6B	33.439
Molecular Function	GO:0005031	7	tumor necrosis factor-activated receptor activity	0.246551	F1NCY6	Uncharacterized protein	0.441	Down	0.000661	TNFRSF6B	33.439
Biological Process	GO:0033209	8	tumor necrosis factor-mediated signaling pathway	0.508016	F1NCY6	Uncharacterized protein	0.441	Down	0.000661	TNFRSF6B	33.439
Biological Process	GO:0032496	8	response to lipopolysaccharide	0.0451143	F1NCY6	Uncharacterized protein	0.441	Down	0.000661	TNFRSF6B	33.439
Biological Process	GO:0034612	6	response to tumor necrosis factor	0.344539	F1NCY6	Uncharacterized protein	0.441	Down	0.000661	TNFRSF6B	33.439
Biological Process	GO:0006954	5	inflammatory response	0.0530729	F1NCY6	Uncharacterized protein	0.441	Down	0.000661	TNFRSF6B	33.439
Biological Process	GO:1901700	4	response to oxygen-containing compound	0.00308083	F1NCY6	Uncharacterized protein	0.441	Down	0.000661	TNFRSF6B	33.439
Biological Process	GO:0071356	7	cellular response to tumor necrosis factor	0.315927	F1NCY6	Uncharacterized protein	0.441	Down	0.000661	TNFRSF6B	33.439
Biological Process	GO:0097190	7	apoptotic signaling pathway	0.00661745	F1NCY6	Uncharacterized protein	0.441	Down	0.000661	TNFRSF6B	33.439
Biological Process	GO:0002237	7	response to molecule of bacterial origin	0.0569737	F1NCY6	Uncharacterized protein	0.441	Down	0.000661	TNFRSF6B	33.439
Biological Process	GO:0019221	7	cytokine-mediated signaling pathway	0.0451143	F1NCY6	Uncharacterized protein	0.441	Down	0.000661	TNFRSF6B	33.439
Molecular Function	GO:0005539	4	glycosaminoglycan binding	6.32306e-05	Q155F6	Tumor necrosis factor-inducible protein 6	0.495	Down	0.000152	TNFIP6	30.751
Molecular Function	GO:0005540	5	hyaluronic acid binding	0.0405316	Q155F6	Tumor necrosis factor-inducible protein 6	0.495	Down	0.000152	TNFIP6	30.751
Biological Process	GO:0032102	6	negative regulation of response to external stimulus	0.31431	Q155F6	Tumor necrosis factor-inducible protein 6	0.495	Down	0.000152	TNFIP6	30.751
Biological Process	GO:0050727	7	regulation of inflammatory response	0.0807461	Q155F6	Tumor necrosis factor-inducible protein 6	0.495	Down	0.000152	TNFIP6	30.751
Biological Process	GO:0050728	8	negative regulation of inflammatory response	0.545341	Q155F6	Tumor necrosis factor-inducible protein 6	0.495	Down	0.000152	TNFIP6	30.751
Biological Process	GO:0031348	7	negative regulation of defense response	0.315927	Q155F6	Tumor necrosis factor-inducible protein 6	0.495	Down	0.000152	TNFIP6	30.751
Biological Process	GO:0022610	2	biological adhesion	0.00267321	Q155F6	Tumor necrosis factor-inducible protein 6	0.495	Down	0.000152	TNFIP6	30.751
Biological Process	GO:0007155	3	cell adhesion	0.00267321	Q155F6	Tumor necrosis factor-inducible protein 6	0.495	Down	0.000152	TNFIP6	30.751
Cellular Component	GO:0005783	8	endoplasmic reticulum	2.71072e-12	R4GFY2	Uncharacterized protein	0.772	Down	0.0357	TMX4	35.405
Molecular Function	GO:0003756	6	protein disulfide isomerase activity	0.00933858	R4GFY2	Uncharacterized protein	0.772	Down	0.0357	TMX4	35.405
Molecular Function	GO:0016864	5	intramolecular oxidoreductase activity, transposing S-S bonds	0.00933858	R4GFY2	Uncharacterized protein	0.772	Down	0.0357	TMX4	35.405
Molecular Function	GO:0016860	4	intramolecular oxidoreductase activity	0.086864	R4GFY2	Uncharacterized protein	0.772	Down	0.0357	TMX4	35.405
Biological Process	GO:0019725	5	cellular homeostasis	0.000793483	R4GFY2	Uncharacterized protein	0.772	Down	0.0357	TMX4	35.405
Biological Process	GO:0045454	6	cell redox homeostasis	0.015871	R4GFY2	Uncharacterized protein	0.772	Down	0.0357	TMX4	35.405
Cellular Component	GO:0048770	9	pigment granule	0.61953	E1BW27	Uncharacterized protein	0.711	Down	0.0355	TMEM33	28.275
Cellular Component	GO:0031227	11	intrinsic component of endoplasmic reticulum membrane	0.000718206	E1BW27	Uncharacterized protein	0.711	Down	0.0355	TMEM33	28.275
Cellular Component	GO:0005789	10	endoplasmic reticulum membrane	6.16645e-10	E1BW27	Uncharacterized protein	0.711	Down	0.0355	TMEM33	28.275
Cellular Component	GO:0030176	12	integral component of endoplasmic reticulum membrane	0.000718206	E1BW27	Uncharacterized protein	0.711	Down	0.0355	TMEM33	28.275
Cellular Component	GO:0005783	8	endoplasmic reticulum	2.71072e-12	E1BW27	Uncharacterized protein	0.711	Down	0.0355	TMEM33	28.275
Cellular Component	GO:0044432	9	endoplasmic reticulum part	1.61308e-10	E1BW27	Uncharacterized protein	0.711	Down	0.0355	TMEM33	28.275
Cellular Component	GO:0042470	10	melanosome	0.61953	E1BW27	Uncharacterized protein	0.711	Down	0.0355	TMEM33	28.275
Cellular Component	GO:0031967	8	organelle envelope	2.21401e-12	E1BW27	Uncharacterized protein	0.711	Down	0.0355	TMEM33	28.275
Cellular Component	GO:0031975	4	envelope	2.21401e-12	E1BW27	Uncharacterized protein	0.711	Down	0.0355	TMEM33	28.275
Cellular Component	GO:0042175	5	nuclear outer membrane-endoplasmic reticulum membrane network	1.41633e-09	E1BW27	Uncharacterized protein	0.711	Down	0.0355	TMEM33	28.275
Biological Process	GO:1905898	8	positive regulation of response to endoplasmic reticulum stress	0.545341	E1BW27	Uncharacterized protein	0.711	Down	0.0355	TMEM33	28.275
Biological Process	GO:0007029	5	endoplasmic reticulum organization	0.287041	E1BW27	Uncharacterized protein	0.711	Down	0.0355	TMEM33	28.275
Cellular Component	GO:0005783	8	endoplasmic reticulum	2.71072e-12	R4GGM5	Uncharacterized protein	0.784	Down	0.0151	TMED7	25.02
Cellular Component	GO:0005793	8	endoplasmic reticulum-Golgi intermediate compartment	0.233321	Q5ZKB0	Uncharacterized protein	0.732	Down	0.0455	TMED2	22.602
Cellular Component	GO:0005783	8	endoplasmic reticulum	2.71072e-12	Q5ZKB0	Uncharacterized protein	0.732	Down	0.0455	TMED2	22.602
Biological Process	GO:0006612	9	protein targeting to membrane	0.31431	Q5ZKB0	Uncharacterized protein	0.732	Down	0.0455	TMED2	22.602
Biological Process	GO:0048589	4	developmental growth	0.0779603	Q5ZKB0	Uncharacterized protein	0.732	Down	0.0455	TMED2	22.602
Biological Process	GO:0040007	2	growth	0.039877	Q5ZKB0	Uncharacterized protein	0.732	Down	0.0455	TMED2	22.602
Biological Process	GO:0035264	5	multicellular organism growth	0.017592	Q5ZKB0	Uncharacterized protein	0.732	Down	0.0455	TMED2	22.602
Biological Process	GO:0009887	7	animal organ morphogenesis	0.0170053	Q5ZKB0	Uncharacterized protein	0.732	Down	0.0455	TMED2	22.602
Biological Process	GO:0014020	11	primary neural tube formation	0.641206	Q5ZKB0	Uncharacterized protein	0.732	Down	0.0455	TMED2	22.602
Biological Process	GO:0048562	8	embryonic organ morphogenesis	0.25066	Q5ZKB0	Uncharacterized protein	0.732	Down	0.0455	TMED2	22.602
Biological Process	GO:0048568	7	embryonic organ development	0.172857	Q5ZKB0	Uncharacterized protein	0.732	Down	0.0455	TMED2	22.602
Biological Process	GO:0009798	6	axis specification	0.270266	Q5ZKB0	Uncharacterized protein	0.732	Down	0.0455	TMED2	22.602
Biological Process	GO:0060606	8	tube closure	0.611731	Q5ZKB0	Uncharacterized protein	0.732	Down	0.0455	TMED2	22.602
Biological Process	GO:0003007	8	heart morphogenesis	0.0807461	Q5ZKB0	Uncharacterized protein	0.732	Down	0.0455	TMED2	22.602
Biological Process	GO:0009952	7	anterior/posterior pattern specification	0.400463	Q5ZKB0	Uncharacterized protein	0.732	Down	0.0455	TMED2	22.602
Biological Process	GO:0001843	12	neural tube closure	0.611731	Q5ZKB0	Uncharacterized protein	0.732	Down	0.0455	TMED2	22.602
Biological Process	GO:0034260	7	negative regulation of GTPase activity	0.270266	Q5ZKB0	Uncharacterized protein	0.732	Down	0.0455	TMED2	22.602
Biological Process	GO:0009948	8	anterior/posterior axis specification	0.210441	Q5ZKB0	Uncharacterized protein	0.732	Down	0.0455	TMED2	22.602
Cellular Component	GO:0005793	8	endoplasmic reticulum-Golgi intermediate compartment	0.233321	F1NA76	Uncharacterized protein	0.801	Down	0.00872	TMED10	24.803
Cellular Component	GO:0099503	9	secretory vesicle	0.0715773	F1NA76	Uncharacterized protein	0.801	Down	0.00872	TMED10	24.803
Cellular Component	GO:0005783	8	endoplasmic reticulum	2.71072e-12	F1NA76	Uncharacterized protein	0.801	Down	0.00872	TMED10	24.803
Cellular Component	GO:0098796	4	membrane protein complex	6.72799e-07	F1NA76	Uncharacterized protein	0.801	Down	0.00872	TMED10	24.803
Cellular Component	GO:0098797	7	plasma membrane protein complex	0.0602027	F1NA76	Uncharacterized protein	0.801	Down	0.00872	TMED10	24.803
Cellular Component	GO:0030667	11	secretory granule membrane	0.0452126	F1NA76	Uncharacterized protein	0.801	Down	0.00872	TMED10	24.803
Cellular Component	GO:0030141	10	secretory granule	0.113555	F1NA76	Uncharacterized protein	0.801	Down	0.00872	TMED10	24.803
Molecular Function	GO:0004222	7	metalloendopeptidase activity	0.0166871	A0A1D5PTN6	Tolloid-like protein 1	0.668	Down	0.0256	TLL1	77.138
Molecular Function	GO:0004175	6	endopeptidase activity	0.0105841	A0A1D5PTN6	Tolloid-like protein 1	0.668	Down	0.0256	TLL1	77.138
Molecular Function	GO:0008237	6	metallopeptidase activity	0.0726332	A0A1D5PTN6	Tolloid-like protein 1	0.668	Down	0.0256	TLL1	77.138
Cellular Component	GO:1903561	5	extracellular vesicle	6.6036e-06	R4GFR4	Metalloproteinase inhibitor 3	0.563	Down	0.000393	TIMP3	24.504
Cellular Component	GO:0005576	2	extracellular region	8.40661e-13	R4GFR4	Metalloproteinase inhibitor 3	0.563	Down	0.000393	TIMP3	24.504
Cellular Component	GO:0005615	4	extracellular space	1.93831e-09	R4GFR4	Metalloproteinase inhibitor 3	0.563	Down	0.000393	TIMP3	24.504
Cellular Component	GO:0044421	3	extracellular region part	2.84627e-11	R4GFR4	Metalloproteinase inhibitor 3	0.563	Down	0.000393	TIMP3	24.504
Cellular Component	GO:0005604	6	basement membrane	0.000340853	R4GFR4	Metalloproteinase inhibitor 3	0.563	Down	0.000393	TIMP3	24.504
Cellular Component	GO:0070062	6	extracellular exosome	6.08634e-06	R4GFR4	Metalloproteinase inhibitor 3	0.563	Down	0.000393	TIMP3	24.504
Cellular Component	GO:0031012	4	extracellular matrix	7.58422e-10	R4GFR4	Metalloproteinase inhibitor 3	0.563	Down	0.000393	TIMP3	24.504
Cellular Component	GO:0043230	4	extracellular organelle	6.6036e-06	R4GFR4	Metalloproteinase inhibitor 3	0.563	Down	0.000393	TIMP3	24.504
Cellular Component	GO:0044420	5	extracellular matrix component	0.000113766	R4GFR4	Metalloproteinase inhibitor 3	0.563	Down	0.000393	TIMP3	24.504
Cellular Component	GO:0005578	5	proteinaceous extracellular matrix	3.24994e-07	R4GFR4	Metalloproteinase inhibitor 3	0.563	Down	0.000393	TIMP3	24.504
Molecular Function	GO:0004857	4	enzyme inhibitor activity	0.00750244	R4GFR4	Metalloproteinase inhibitor 3	0.563	Down	0.000393	TIMP3	24.504
Molecular Function	GO:0030414	5	peptidase inhibitor activity	0.0358281	R4GFR4	Metalloproteinase inhibitor 3	0.563	Down	0.000393	TIMP3	24.504
Molecular Function	GO:0004866	6	endopeptidase inhibitor activity	0.0358281	R4GFR4	Metalloproteinase inhibitor 3	0.563	Down	0.000393	TIMP3	24.504
Molecular Function	GO:0002020	5	protease binding	0.0119352	R4GFR4	Metalloproteinase inhibitor 3	0.563	Down	0.000393	TIMP3	24.504
Molecular Function	GO:0061134	4	peptidase regulator activity	0.0686048	R4GFR4	Metalloproteinase inhibitor 3	0.563	Down	0.000393	TIMP3	24.504
Molecular Function	GO:0061135	5	endopeptidase regulator activity	0.0393498	R4GFR4	Metalloproteinase inhibitor 3	0.563	Down	0.000393	TIMP3	24.504
Biological Process	GO:0052547	8	regulation of peptidase activity	0.108369	R4GFR4	Metalloproteinase inhibitor 3	0.563	Down	0.000393	TIMP3	24.504
Biological Process	GO:0042326	9	negative regulation of phosphorylation	0.122045	R4GFR4	Metalloproteinase inhibitor 3	0.563	Down	0.000393	TIMP3	24.504
Biological Process	GO:0044092	4	negative regulation of molecular function	0.0414676	R4GFR4	Metalloproteinase inhibitor 3	0.563	Down	0.000393	TIMP3	24.504
Biological Process	GO:0043408	10	regulation of MAPK cascade	0.0806862	R4GFR4	Metalloproteinase inhibitor 3	0.563	Down	0.000393	TIMP3	24.504
Biological Process	GO:0070372	11	regulation of ERK1 and ERK2 cascade	0.0468198	R4GFR4	Metalloproteinase inhibitor 3	0.563	Down	0.000393	TIMP3	24.504
Biological Process	GO:0048584	5	positive regulation of response to stimulus	0.00675866	R4GFR4	Metalloproteinase inhibitor 3	0.563	Down	0.000393	TIMP3	24.504
Biological Process	GO:0052548	9	regulation of endopeptidase activity	0.0832962	R4GFR4	Metalloproteinase inhibitor 3	0.563	Down	0.000393	TIMP3	24.504
Biological Process	GO:1902532	8	negative regulation of intracellular signal transduction	0.0714847	R4GFR4	Metalloproteinase inhibitor 3	0.563	Down	0.000393	TIMP3	24.504
Biological Process	GO:0010563	7	negative regulation of phosphorus metabolic process	0.0904922	R4GFR4	Metalloproteinase inhibitor 3	0.563	Down	0.000393	TIMP3	24.504
Biological Process	GO:0010951	11	negative regulation of endopeptidase activity	0.0685043	R4GFR4	Metalloproteinase inhibitor 3	0.563	Down	0.000393	TIMP3	24.504
Biological Process	GO:0070373	12	negative regulation of ERK1 and ERK2 cascade	0.301685	R4GFR4	Metalloproteinase inhibitor 3	0.563	Down	0.000393	TIMP3	24.504
Biological Process	GO:0010466	10	negative regulation of peptidase activity	0.0685043	R4GFR4	Metalloproteinase inhibitor 3	0.563	Down	0.000393	TIMP3	24.504
Biological Process	GO:0043086	5	negative regulation of catalytic activity	0.010747	R4GFR4	Metalloproteinase inhibitor 3	0.563	Down	0.000393	TIMP3	24.504
Biological Process	GO:0045861	9	negative regulation of proteolysis	0.11664	R4GFR4	Metalloproteinase inhibitor 3	0.563	Down	0.000393	TIMP3	24.504
Biological Process	GO:0045936	8	negative regulation of phosphate metabolic process	0.0904922	R4GFR4	Metalloproteinase inhibitor 3	0.563	Down	0.000393	TIMP3	24.504
Biological Process	GO:0051346	6	negative regulation of hydrolase activity	0.00542803	R4GFR4	Metalloproteinase inhibitor 3	0.563	Down	0.000393	TIMP3	24.504
Biological Process	GO:0001933	10	negative regulation of protein phosphorylation	0.103974	R4GFR4	Metalloproteinase inhibitor 3	0.563	Down	0.000393	TIMP3	24.504
Biological Process	GO:0043409	11	negative regulation of MAPK cascade	0.455708	R4GFR4	Metalloproteinase inhibitor 3	0.563	Down	0.000393	TIMP3	24.504
Cellular Component	GO:0005604	6	basement membrane	0.0731736	R4GFR4	Metalloproteinase inhibitor 3	0.587	Down	0.00188	TIMP3	24.504
Cellular Component	GO:0044420	5	extracellular matrix component	0.166548	R4GFR4	Metalloproteinase inhibitor 3	0.587	Down	0.00188	TIMP3	24.504
Cellular Component	GO:0005578	5	proteinaceous extracellular matrix	0.0214842	R4GFR4	Metalloproteinase inhibitor 3	0.587	Down	0.00188	TIMP3	24.504
Molecular Function	GO:0030414	5	peptidase inhibitor activity	0.279487	R4GFR4	Metalloproteinase inhibitor 3	0.587	Down	0.00188	TIMP3	24.504
Molecular Function	GO:0061134	4	peptidase regulator activity	0.0868605	R4GFR4	Metalloproteinase inhibitor 3	0.587	Down	0.00188	TIMP3	24.504
Molecular Function	GO:0061135	5	endopeptidase regulator activity	0.298607	R4GFR4	Metalloproteinase inhibitor 3	0.587	Down	0.00188	TIMP3	24.504
Molecular Function	GO:0004866	6	endopeptidase inhibitor activity	0.279487	R4GFR4	Metalloproteinase inhibitor 3	0.587	Down	0.00188	TIMP3	24.504
Molecular Function	GO:0002020	5	protease binding	0.35097	R4GFR4	Metalloproteinase inhibitor 3	0.587	Down	0.00188	TIMP3	24.504
Biological Process	GO:2001236	9	regulation of extrinsic apoptotic signaling pathway	0.115947	R4GFR4	Metalloproteinase inhibitor 3	0.587	Down	0.00188	TIMP3	24.504
Biological Process	GO:0043408	10	regulation of MAPK cascade	0.0252146	R4GFR4	Metalloproteinase inhibitor 3	0.587	Down	0.00188	TIMP3	24.504
Biological Process	GO:1902041	10	regulation of extrinsic apoptotic signaling pathway via death domain receptors	0.0931446	R4GFR4	Metalloproteinase inhibitor 3	0.587	Down	0.00188	TIMP3	24.504
Biological Process	GO:0070372	11	regulation of ERK1 and ERK2 cascade	0.188378	R4GFR4	Metalloproteinase inhibitor 3	0.587	Down	0.00188	TIMP3	24.504
Biological Process	GO:0070373	12	negative regulation of ERK1 and ERK2 cascade	0.641206	R4GFR4	Metalloproteinase inhibitor 3	0.587	Down	0.00188	TIMP3	24.504
Biological Process	GO:0043409	11	negative regulation of MAPK cascade	0.229861	R4GFR4	Metalloproteinase inhibitor 3	0.587	Down	0.00188	TIMP3	24.504
Biological Process	GO:0043065	8	positive regulation of apoptotic process	0.0052504	R4GFR4	Metalloproteinase inhibitor 3	0.587	Down	0.00188	TIMP3	24.504
Biological Process	GO:0043068	7	positive regulation of programmed cell death	0.00247279	R4GFR4	Metalloproteinase inhibitor 3	0.587	Down	0.00188	TIMP3	24.504
Biological Process	GO:0010942	6	positive regulation of cell death	0.00344587	R4GFR4	Metalloproteinase inhibitor 3	0.587	Down	0.00188	TIMP3	24.504
Biological Process	GO:2001238	10	positive regulation of extrinsic apoptotic signaling pathway	0.545341	R4GFR4	Metalloproteinase inhibitor 3	0.587	Down	0.00188	TIMP3	24.504
Cellular Component	GO:0005739	8	mitochondrion	2.46292e-12	F1NIC5	Uncharacterized protein	0.772	Down	0.000702	TIMM8A	10.686
Cellular Component	GO:0005758	11	mitochondrial intermembrane space	0.0396332	F1NIC5	Uncharacterized protein	0.772	Down	0.000702	TIMM8A	10.686
Cellular Component	GO:0031967	8	organelle envelope	2.21401e-12	F1NIC5	Uncharacterized protein	0.772	Down	0.000702	TIMM8A	10.686
Cellular Component	GO:0031975	4	envelope	2.21401e-12	F1NIC5	Uncharacterized protein	0.772	Down	0.000702	TIMM8A	10.686
Cellular Component	GO:0005740	10	mitochondrial envelope	7.74492e-13	F1NIC5	Uncharacterized protein	0.772	Down	0.000702	TIMM8A	10.686
Cellular Component	GO:0031970	9	organelle envelope lumen	0.0583799	F1NIC5	Uncharacterized protein	0.772	Down	0.000702	TIMM8A	10.686
Cellular Component	GO:0044429	9	mitochondrial part	1.8302e-12	F1NIC5	Uncharacterized protein	0.772	Down	0.000702	TIMM8A	10.686
Cellular Component	GO:0016528	7	sarcoplasm	0.409502	F1NBP0	Uncharacterized protein	0.603	Down	0.0234	THBS4	104.76
Cellular Component	GO:0005783	8	endoplasmic reticulum	2.71072e-12	F1NBP0	Uncharacterized protein	0.603	Down	0.0234	THBS4	104.76
Cellular Component	GO:0005604	6	basement membrane	0.0731736	F1NBP0	Uncharacterized protein	0.603	Down	0.0234	THBS4	104.76
Cellular Component	GO:0044420	5	extracellular matrix component	0.166548	F1NBP0	Uncharacterized protein	0.603	Down	0.0234	THBS4	104.76
Cellular Component	GO:0016529	9	sarcoplasmic reticulum	0.355281	F1NBP0	Uncharacterized protein	0.603	Down	0.0234	THBS4	104.76
Cellular Component	GO:0005578	5	proteinaceous extracellular matrix	0.0214842	F1NBP0	Uncharacterized protein	0.603	Down	0.0234	THBS4	104.76
Molecular Function	GO:0005539	4	glycosaminoglycan binding	6.32306e-05	F1NBP0	Uncharacterized protein	0.603	Down	0.0234	THBS4	104.76
Molecular Function	GO:1901681	3	sulfur compound binding	0.000719196	F1NBP0	Uncharacterized protein	0.603	Down	0.0234	THBS4	104.76
Molecular Function	GO:0005178	5	integrin binding	0.136136	F1NBP0	Uncharacterized protein	0.603	Down	0.0234	THBS4	104.76
Molecular Function	GO:0008201	5	heparin binding	0.0036326	F1NBP0	Uncharacterized protein	0.603	Down	0.0234	THBS4	104.76
Biological Process	GO:1901343	7	negative regulation of vasculature development	0.0697255	F1NBP0	Uncharacterized protein	0.603	Down	0.0234	THBS4	104.76
Biological Process	GO:0001936	7	regulation of endothelial cell proliferation	0.0225891	F1NBP0	Uncharacterized protein	0.603	Down	0.0234	THBS4	104.76
Biological Process	GO:0045765	7	regulation of angiogenesis	0.157809	F1NBP0	Uncharacterized protein	0.603	Down	0.0234	THBS4	104.76
Biological Process	GO:0002687	9	positive regulation of leukocyte migration	0.0992824	F1NBP0	Uncharacterized protein	0.603	Down	0.0234	THBS4	104.76
Biological Process	GO:0016525	9	negative regulation of angiogenesis	0.0697255	F1NBP0	Uncharacterized protein	0.603	Down	0.0234	THBS4	104.76
Biological Process	GO:0050921	7	positive regulation of chemotaxis	0.0839437	F1NBP0	Uncharacterized protein	0.603	Down	0.0234	THBS4	104.76
Biological Process	GO:0002684	5	positive regulation of immune system process	0.0091701	F1NBP0	Uncharacterized protein	0.603	Down	0.0234	THBS4	104.76
Biological Process	GO:0030335	8	positive regulation of cell migration	0.0420392	F1NBP0	Uncharacterized protein	0.603	Down	0.0234	THBS4	104.76
Biological Process	GO:0051272	6	positive regulation of cellular component movement	0.0459189	F1NBP0	Uncharacterized protein	0.603	Down	0.0234	THBS4	104.76
Biological Process	GO:0001938	8	positive regulation of endothelial cell proliferation	0.17209	F1NBP0	Uncharacterized protein	0.603	Down	0.0234	THBS4	104.76
Biological Process	GO:0033555	4	multicellular organismal response to stress	0.423951	F1NBP0	Uncharacterized protein	0.603	Down	0.0234	THBS4	104.76
Biological Process	GO:1901342	6	regulation of vasculature development	0.188378	F1NBP0	Uncharacterized protein	0.603	Down	0.0234	THBS4	104.76
Biological Process	GO:1902624	10	positive regulation of neutrophil migration	0.00724549	F1NBP0	Uncharacterized protein	0.603	Down	0.0234	THBS4	104.76
Biological Process	GO:0002688	9	regulation of leukocyte chemotaxis	0.115648	F1NBP0	Uncharacterized protein	0.603	Down	0.0234	THBS4	104.76
Biological Process	GO:0050678	6	regulation of epithelial cell proliferation	0.156485	F1NBP0	Uncharacterized protein	0.603	Down	0.0234	THBS4	104.76
Biological Process	GO:0002685	8	regulation of leukocyte migration	0.25066	F1NBP0	Uncharacterized protein	0.603	Down	0.0234	THBS4	104.76
Biological Process	GO:2000147	7	positive regulation of cell motility	0.0459189	F1NBP0	Uncharacterized protein	0.603	Down	0.0234	THBS4	104.76
Biological Process	GO:0090023	12	positive regulation of neutrophil chemotaxis	0.00724549	F1NBP0	Uncharacterized protein	0.603	Down	0.0234	THBS4	104.76
Biological Process	GO:0071624	11	positive regulation of granulocyte chemotaxis	0.00724549	F1NBP0	Uncharacterized protein	0.603	Down	0.0234	THBS4	104.76
Biological Process	GO:0050730	10	regulation of peptidyl-tyrosine phosphorylation	0.144256	F1NBP0	Uncharacterized protein	0.603	Down	0.0234	THBS4	104.76
Biological Process	GO:0050679	7	positive regulation of epithelial cell proliferation	0.427586	F1NBP0	Uncharacterized protein	0.603	Down	0.0234	THBS4	104.76
Biological Process	GO:0022610	2	biological adhesion	0.00267321	F1NBP0	Uncharacterized protein	0.603	Down	0.0234	THBS4	104.76
Biological Process	GO:0007155	3	cell adhesion	0.00267321	F1NBP0	Uncharacterized protein	0.603	Down	0.0234	THBS4	104.76
Biological Process	GO:0071622	10	regulation of granulocyte chemotaxis	0.0346167	F1NBP0	Uncharacterized protein	0.603	Down	0.0234	THBS4	104.76
Biological Process	GO:0090022	11	regulation of neutrophil chemotaxis	0.0256425	F1NBP0	Uncharacterized protein	0.603	Down	0.0234	THBS4	104.76
Biological Process	GO:0002690	10	positive regulation of leukocyte chemotaxis	0.0567151	F1NBP0	Uncharacterized protein	0.603	Down	0.0234	THBS4	104.76
Biological Process	GO:1902622	9	regulation of neutrophil migration	0.0256425	F1NBP0	Uncharacterized protein	0.603	Down	0.0234	THBS4	104.76
Biological Process	GO:0050920	6	regulation of chemotaxis	0.229861	F1NBP0	Uncharacterized protein	0.603	Down	0.0234	THBS4	104.76
Biological Process	GO:0050731	11	positive regulation of peptidyl-tyrosine phosphorylation	0.115947	F1NBP0	Uncharacterized protein	0.603	Down	0.0234	THBS4	104.76
Biological Process	GO:0032103	6	positive regulation of response to external stimulus	0.172857	F1NBP0	Uncharacterized protein	0.603	Down	0.0234	THBS4	104.76
Biological Process	GO:2000181	8	negative regulation of blood vessel morphogenesis	0.0697255	F1NBP0	Uncharacterized protein	0.603	Down	0.0234	THBS4	104.76
Cellular Component	GO:0005576	2	extracellular region	8.40661e-13	P35440	Thrombospondin-2	0.726	Down	0.0115	THBS2	131.82
Cellular Component	GO:0044421	3	extracellular region part	2.84627e-11	P35440	Thrombospondin-2	0.726	Down	0.0115	THBS2	131.82
Cellular Component	GO:0031012	4	extracellular matrix	7.58422e-10	P35440	Thrombospondin-2	0.726	Down	0.0115	THBS2	131.82
Molecular Function	GO:0005509	6	calcium ion binding	0.00224404	P35440	Thrombospondin-2	0.726	Down	0.0115	THBS2	131.82
Molecular Function	GO:0005539	4	glycosaminoglycan binding	0.0393498	P35440	Thrombospondin-2	0.726	Down	0.0115	THBS2	131.82
Molecular Function	GO:1901681	3	sulfur compound binding	0.0012436	P35440	Thrombospondin-2	0.726	Down	0.0115	THBS2	131.82
Molecular Function	GO:0008201	5	heparin binding	0.023466	P35440	Thrombospondin-2	0.726	Down	0.0115	THBS2	131.82
Biological Process	GO:1901343	7	negative regulation of vasculature development	0.0471039	P35440	Thrombospondin-2	0.726	Down	0.0115	THBS2	131.82
Biological Process	GO:0045765	7	regulation of angiogenesis	0.0392799	P35440	Thrombospondin-2	0.726	Down	0.0115	THBS2	131.82
Biological Process	GO:0016525	9	negative regulation of angiogenesis	0.0471039	P35440	Thrombospondin-2	0.726	Down	0.0115	THBS2	131.82
Biological Process	GO:2000026	5	regulation of multicellular organismal development	0.0147521	P35440	Thrombospondin-2	0.726	Down	0.0115	THBS2	131.82
Biological Process	GO:0022610	2	biological adhesion	3.23065e-08	P35440	Thrombospondin-2	0.726	Down	0.0115	THBS2	131.82
Biological Process	GO:0007155	3	cell adhesion	3.23065e-08	P35440	Thrombospondin-2	0.726	Down	0.0115	THBS2	131.82
Biological Process	GO:0051239	4	regulation of multicellular organismal process	0.000508117	P35440	Thrombospondin-2	0.726	Down	0.0115	THBS2	131.82
Biological Process	GO:1901342	6	regulation of vasculature development	0.0468198	P35440	Thrombospondin-2	0.726	Down	0.0115	THBS2	131.82
[truncated: 8,006 more rows]

## Sheet: all
GO Terms Level 1	GO Terms Description	GO Terms Level	GO Terms ID	Mapping	Background	All Mapping	All Background	Fold Enrichment	Fisher' exact test P value	-log10(p value)	Related Protein
[truncated: 30 more rows]

[truncated: 4 more sheets: all (2), Sheet2, Sheet1, all GO2Protein]
