# Supplementary material for: Marek's Disease Virus and Reticuloendotheliosis Virus Coinfection Enhances Viral Replication and Alters Cellular Protein Profiles
Source: Front Vet Sci. 2022 Mar 22;9:854007. doi: 10.3389/fvets.2022.854007 (PMC8981388; doi:10.3389/fvets.2022.854007)
Supplement: Supplementary file 1 [file Data_Sheet_1.ZIP › Supplementary data/Table S4-GO_enrichment RM-R.xlsx]

## Sheet: Up
GO Terms Level 1	GO Terms Description	GO Terms Level	GO Terms ID	Mapping	Background	All Mapping	All Background	Fold Enrichment	Fisher' exact test P value	-log10(p value)	Related Protein
Molecular Function	helicase activity	8	GO:0004386	18	59	463	5402	3.56	4.91973e-06	5.31	F1NQV5 F1NJ62 E1C2U4 E1BW15 E1BXD0 Q9W744 Q5ZMN2 Q8JFP1 Q5F491 Q5F485 A0A1D5P580 F1NTK9 F1NH79 Q5ZKR8 F1NTD6 F1NEQ3 F1NB20 E1C0J4
	extracellular matrix structural constituent	3	GO:0005201	9	17	463	5402	6.18	3.2767e-05	4.48	A0A1D5P6W1 A0A1L1RNI7 P02457 F1P2Q3 F1NN41 P02467 A0A1D5P959 F1NI79 F1NII7
	ubiquitin-protein transferase activity	5	GO:0004842	19	90	463	5402	2.46	0.000489887	3.31	A0A1D5P3N9 F1NBB7 F1NJU6 A0A1D5PLC4 Q5ZIR9 Q5ZLI7 F1NCH3 A0A0B5H7I8 Q5ZHY5 A0A1D5P2Q9 A0A1D5PTI9 Q5F465 A0A1D5PZV2 F1NZJ6 A0A1D5PJN1 A0A1D5PUA4 F1P5I1 E1C0T3 F1NFB8
	ubiquitin-like protein transferase activity	4	GO:0019787	19	95	463	5402	2.33	0.000961216	3.02	A0A1D5P3N9 F1NBB7 F1NJU6 A0A1D5PLC4 Q5ZIR9 Q5ZLI7 F1NCH3 A0A0B5H7I8 Q5ZHY5 A0A1D5P2Q9 A0A1D5PTI9 Q5F465 A0A1D5PZV2 F1NZJ6 A0A1D5PJN1 A0A1D5PUA4 F1P5I1 E1C0T3 F1NFB8
	ubiquitin protein ligase activity involved in ERAD pathway	7	GO:1904264	4	4	463	5402	11.67	0.00232876	2.63	A0A0B5H7I8 F1NBB7 Q5ZHY5 Q5ZIR9
	NAD+ ADP-ribosyltransferase activity	6	GO:0003950	5	9	463	5402	6.48	0.00469722	2.33	E1BQC5 P26446 A0A1L1RMP5 A0A1D5PEY4 A0A1L1RZA9
	RNA helicase activity	9	GO:0003724	8	27	463	5402	3.46	0.00626664	2.2	F1NTK9 F1NQV5 F1NJ62 E1BW15 F1NEQ3 Q8JFP1 Q5F485 E1C0J4
	ATP-dependent RNA helicase activity	11	GO:0004004	8	27	463	5402	3.46	0.00626664	2.2	F1NTK9 F1NQV5 F1NJ62 E1BW15 F1NEQ3 Q8JFP1 Q5F485 E1C0J4
Cellular Component	nucleolus	11	GO:0005730	37	213	358	4452	2.16	9.78827e-06	5.01	F1NVA4 E1C936 F1NJ62 Q5ZK88 Q5ZJK3 H9L0X6 E1C1Q0 F1NCD7 F1NPV8 E1C1R5 Q5ZKU8 F1NC78 F1NTK9 E1BSY6 E1BVP8 A0A1D5PVQ1 F1P1R2 F1N9P9 F1NP58 F1NT45 E1BSA2 Q5ZMM1 F1NQV5 E1C525 F1NSS7 F1NRC2 Q5ZIP4 E1C277 F1NLK0 F1P353 F1NYF5 F1NRK3 F1NEQ3 F1NH69 E1C6R6 Q9YGW6 Q5ZM18
	proteinaceous extracellular matrix	5	GO:0005578	10	42	358	4452	2.96	0.00512393	2.29	A0A1D5P6W1 F1N9I4 P02457 F1P2Q3 P02467 A0A1D5P959 P51890 A0A1L1RKN2 F1NI79 F1NII7
	extracellular matrix	4	GO:0031012	17	101	358	4452	2.09	0.00599909	2.22	A0A1D5P6W1 F1N9I4 P02789 F1NHG8 F1P2Q3 F1NI79 F1NII7 P02457 E1C0K5 F1NN41 A0A1D5P959 P02467 P51890 F1P555 A0A1L1RKN2 Q5ZMN0 E1BY44
	MCM complex	4	GO:0042555	4	6	358	4452	8.29	0.00851477	2.07	Q5ZMN2 Q5ZKR8 F1NB20 E1C2U4
	complex of collagen trimers	6	GO:0098644	3	3	358	4452	12.44	0.0182177	1.74	P02467 P51890 F1P2Q3
	preribosome	7	GO:0030684	9	43	358	4452	2.6	0.0190524	1.72	E1C936 A0A1D5PVQ1 F1P1F7 F1NH69 F1N9P9 F1NP58 E1BSA2 F1NC78 Q5ZLQ3
	extracellular matrix component	5	GO:0044420	5	17	358	4452	3.66	0.0419163	1.38	P02467 P51890 F1N9I4 F1P2Q3 F1NII7
	cell-cell junction	3	GO:0005911	10	59	358	4452	2.11	0.0434509	1.36	A0A1D5PB11 Q92074 F1NMS0 Q2KN97 O93319 E1C3P9 F1NK34 F1NSB3 E1C1V3 A0A1D5PSL2
Biological Process	protein modification by small protein conjugation or removal	8	GO:0070647	31	191	376	4741	2.05	0.000177439	3.75	A0A1D5P3N9 E1BXQ0 E1C9E9 A0A1D5PU96 F1NBB7 F1NJU6 A0A1D5PLC4 Q5ZIR9 F1NMS0 Q5ZLI7 Q5ZKF5 Q9W689 A0A1D5PF76 R9PXM3 E1C4M6 F1NCH3 A0A0B5H7I8 A0A1D5PG34 Q5ZLD9 Q5ZHY5 A0A1D5P2Q9 E1BZL0 Q5F465 A0A1D5PTI9 A0A1D5PZV2 F1NZJ6 A0A1D5PJN1 A0A1D5PUA4 F1P5I1 E1C0T3 F1NFB8
	ribonucleoprotein complex biogenesis	4	GO:0022613	28	176	376	4741	2.01	0.000550174	3.26	F1NVA4 F1NQV5 E1C525 F1P5Y2 E1C936 E1BSJ2 F1NSS7 F1P1F7 A0A1D5P6Q6 F1NPV8 A0A1D5PGY9 F1NYJ6 Q5ZJX6 F1NC78 A0A1D5P6R9 F1P353 F1NTT2 A0A1D5PVQ1 F1NH69 Q5ZL33 E1C6R6 F1N9P9 E1BSS3 Q5ZM18 F1NP58 E1BSA2 Q5ZJ39 Q5ZLQ3
	protein ubiquitination	10	GO:0016567	22	124	376	4741	2.24	0.000609207	3.22	A0A1D5P3N9 F1NBB7 F1NJU6 A0A1D5PLC4 Q5ZIR9 F1NMS0 Q5ZLI7 Q5ZKF5 F1NCH3 A0A0B5H7I8 Q5ZLD9 Q5ZHY5 A0A1D5P2Q9 Q5F465 A0A1D5PTI9 A0A1D5PZV2 F1NZJ6 A0A1D5PJN1 A0A1D5PUA4 F1P5I1 E1C0T3 F1NFB8
	ribosome biogenesis	5	GO:0042254	21	117	376	4741	2.26	0.000723917	3.14	F1NVA4 F1NQV5 E1C525 E1C936 E1BSJ2 F1NSS7 F1P1F7 F1NPV8 Q5ZJX6 F1NC78 A0A1D5P6R9 F1P353 F1NTT2 A0A1D5PVQ1 F1NH69 E1C6R6 F1N9P9 Q5ZM18 F1NP58 E1BSA2 Q5ZLQ3
	DNA-dependent DNA replication	9	GO:0006261	8	21	376	4741	4.8	0.000803133	3.1	P26446 Q5ZKR8 E1C2U4 Q5ZMN2 Q5ZJN1 F1NB20 E1C8H5 E1C0J4
	cellular response to DNA damage stimulus	5	GO:0006974	22	131	376	4741	2.12	0.0012732	2.9	F1NVA4 F1N9B7 O93417 F1N8J7 E1BUA8 Q5ZHY5 E1C8H5 F1NCY7 Q5ZJ32 P13863 P26446 F1NGG3 F1NTD6 Q90687 A0A1L1RYX7 F1P371 F1P394 F1NCA1 A0A1L1RQ38 F1P555 E1C0J4 F1NFB8
	protein modification by small protein conjugation	9	GO:0032446	23	141	376	4741	2.06	0.00141603	2.85	A0A1D5P3N9 E1C9E9 F1NBB7 F1NJU6 A0A1D5PLC4 Q5ZIR9 F1NMS0 Q5ZLI7 Q5ZKF5 F1NCH3 A0A0B5H7I8 Q5ZLD9 Q5ZHY5 A0A1D5P2Q9 Q5F465 A0A1D5PTI9 A0A1D5PZV2 F1NZJ6 A0A1D5PJN1 A0A1D5PUA4 F1P5I1 E1C0T3 F1NFB8
	defense response	4	GO:0006952	20	116	376	4741	2.17	0.00165594	2.78	A0A1D5NW85 P02789 F1NMS0 Q5ZJK3 F1NLD7 H9L0X6 Q90Z16 Q5F3Y0 E1BX75 E1BRX6 A0A0B5H7I8 F1NSB3 F1NCY7 F1NW65 A0A1D5PQI0 Q92074 Q6DV79 B2X021 A0A1L1RUW5 E1C581
	RNA secondary structure unwinding	8	GO:0010501	7	18	376	4741	4.9	0.00192353	2.72	F1NEQ3 Q8JFP1 F1NTK9 F1NQV5 F1NJ62 Q5F485 E1BW15
	DNA replication initiation	10	GO:0006270	4	5	376	4741	10.09	0.00435181	2.36	Q5ZMN2 Q5ZKR8 F1NB20 E1C2U4
	cellular response to topologically incorrect protein	6	GO:0035967	7	21	376	4741	4.2	0.00458789	2.34	Q9W689 F1NBB7 Q5ZHY5 Q5ZIR9 F1NVQ2 F1NLD7 F1P5J5
	translational initiation	9	GO:0006413	10	42	376	4741	3	0.0046921	2.33	E1C115 Q6K1L7 A0A1D5Q010 A0A1D5PGY9 Q8JFP1 R4GLE6 E1BSS3 Q5ZJ39 Q5ZJX6 A0A1L1RN88
	response to cytokine	5	GO:0034097	13	67	376	4741	2.45	0.00558162	2.25	F1NCY7 A0A1D5NW85 F1NMS0 Q5ZJK3 F1NLD7 Q6DV79 E1BRX6 A0A1L1RUW5 P68497 F1NB20 E1C0J4 Q5F3L1 A0A1D5P2Q9
	ribosomal small subunit biogenesis	6	GO:0042274	9	37	376	4741	3.07	0.0071377	2.15	F1P1F7 F1NPV8 F1NVA4 F1NH69 F1NTT2 F1N9P9 E1C936 E1BSJ2 F1NC78

## Sheet: Up GO2Protein
GO Terms Level 1	GO Terms ID	GO Terms Level	GO Terms Description	Fisher's exact test P value	Protein accession	Protein description	RM/R Ratio	Regulated Type	RM/R P value	Gene name	MW [kDa]
Molecular Function	GO:0008253	8	5'-nucleotidase activity	0.360579	Q5ZKF6	7-methylguanosine phosphate-specific 5-nucleotidase	1.326	Up	0.00754	NT5C3B	33.109
Molecular Function	GO:0008253	8	5'-nucleotidase activity	0.360579	Q5ZIZ4	Cytosolic purine 5-nucleotidase	1.201	Up	0.00755	NT5C2	65.894
Biological Process	GO:0009452	10	7-methylguanosine RNA capping	0.483001	A0A1L1RYV5	tRNA (guanine-N(7)-)-methyltransferase non-catalytic subunit WDR4	1.488	Up	0.0147	WDR4	46.9
Biological Process	GO:0009452	10	7-methylguanosine RNA capping	0.483001	F1NAT2	Uncharacterized protein	1.839	Up	0.000123	---	106.64
Cellular Component	GO:0030686	8	90S preribosome	0.150708	F1NP58	Pescadillo homolog	1.237	Up	0.00227	PES1	55.766
Cellular Component	GO:0030686	8	90S preribosome	0.150708	E1C936	Uncharacterized protein	1.205	Up	0.0392	NOP14	97.297
Cellular Component	GO:0030686	8	90S preribosome	0.150708	F1NC78	U3 small nucleolar ribonucleoprotein protein MPP10	1.259	Up	0.00122	MPHOSPH10	72.548
Cellular Component	GO:0030686	8	90S preribosome	0.150708	F1NH69	Uncharacterized protein	1.254	Up	0.00297	BMS1	148.47
Cellular Component	GO:0005884	11	actin filament	0.429599	O93466	GTPase cRac1B	1.232	Up	0.046	RAC3	21.356
Cellular Component	GO:0005884	11	actin filament	0.429599	Q679P3	PDZ and LIM domain protein 7	1.324	Up	7.69e-05	PDLIM7	45.724
Cellular Component	GO:0005884	11	actin filament	0.429599	Q9YGW6	Ezrin	1.228	Up	0.000844	EZR	69.366
Biological Process	GO:0030048	5	actin filament-based movement	0.628426	E1C3P9	Uncharacterized protein	2.323	Up	0.0113	FRMD6	70.217
Biological Process	GO:0030048	5	actin filament-based movement	0.628426	F1N998	Uncharacterized protein	1.301	Up	0.00898	FNBP1L	63.789
Biological Process	GO:0002526	6	acute inflammatory response	0.0135075	P02789	Ovotransferrin	4.021	Up	5.05e-05	TF	77.776
Biological Process	GO:0002526	6	acute inflammatory response	0.0135075	F1NW65	Serum amyloid A protein	2.819	Up	0.000292	HPS5	14.192
Biological Process	GO:0002526	6	acute inflammatory response	0.0135075	A0A1D5NW85	Extracellular fatty acid-binding protein	1.838	Up	0.00155	EXFABP	20.187
Biological Process	GO:0002526	6	acute inflammatory response	0.0135075	Q92074	"Beta-1,4-galactosyltransferase"	1.343	Up	0.0494	CKI	40.928
Biological Process	GO:0006953	7	acute-phase response	0.033632	P02789	Ovotransferrin	4.021	Up	5.05e-05	TF	77.776
Biological Process	GO:0006953	7	acute-phase response	0.033632	F1NW65	Serum amyloid A protein	2.819	Up	0.000292	HPS5	14.192
Biological Process	GO:0006953	7	acute-phase response	0.033632	A0A1D5NW85	Extracellular fatty acid-binding protein	1.838	Up	0.00155	EXFABP	20.187
Biological Process	GO:0006639	7	acylglycerol metabolic process	0.628426	Q90687	Tyrosine-protein phosphatase non-receptor type 11	1.206	Up	0.00447	PTPN11	67.982
Biological Process	GO:0006639	7	acylglycerol metabolic process	0.628426	F1NRQ6	Uncharacterized protein	1.343	Up	0.000843	GK	57.85
Biological Process	GO:0002250	4	adaptive immune response	0.0326856	Q6DV79	Signal transducer and activator of transcription 3	1.404	Up	0.00669	STAT3	88.17
Biological Process	GO:0002250	4	adaptive immune response	0.0326856	A0A1D5PQI0	Receptor-interacting serine/threonine-protein kinase 2	1.223	Up	0.00228	RIPK2	61.526
Biological Process	GO:0002250	4	adaptive immune response	0.0326856	F1NSB3	Uncharacterized protein	1.252	Up	0.0133	JAM3	33.204
Biological Process	GO:0002250	4	adaptive immune response	0.0326856	Q90ZD4	Interferon regulatory factor 7	1.696	Up	0.0195	IRF3	54.44
Biological Process	GO:0002250	4	adaptive immune response	0.0326856	H9KYW5	Uncharacterized protein	1.357	Up	0.0312	CTSS	36.321
Biological Process	GO:0002460	5	adaptive immune response based on somatic recombination of immune receptors built from immunoglobulin superfamily domains	0.628426	Q6DV79	Signal transducer and activator of transcription 3	1.404	Up	0.00669	STAT3	88.17
Biological Process	GO:0002460	5	adaptive immune response based on somatic recombination of immune receptors built from immunoglobulin superfamily domains	0.628426	Q90ZD4	Interferon regulatory factor 7	1.696	Up	0.0195	IRF3	54.44
Molecular Function	GO:0004813	7	alanine-tRNA ligase activity	0.300731	F1NC49	Uncharacterized protein	1.576	Up	0.00298	AARSD1	45.395
Molecular Function	GO:0004813	7	alanine-tRNA ligase activity	0.300731	F1P5J5	Uncharacterized protein	1.301	Up	0.000221	AARS	106.97
Biological Process	GO:0006419	12	alanyl-tRNA aminoacylation	0.280869	F1NC49	Uncharacterized protein	1.576	Up	0.00298	AARSD1	45.395
Biological Process	GO:0006419	12	alanyl-tRNA aminoacylation	0.280869	F1P5J5	Uncharacterized protein	1.301	Up	0.000221	AARS	106.97
Biological Process	GO:1901607	10	alpha-amino acid biosynthetic process	0.209544	F1NTK1	Phosphoserine aminotransferase	1.233	Up	0.00532	PSAT1	40.544
Biological Process	GO:1901607	10	alpha-amino acid biosynthetic process	0.209544	P00378	Dihydrofolate reductase	1.210	Up	0.0357	DHFR	21.65
Biological Process	GO:1901607	10	alpha-amino acid biosynthetic process	0.209544	E1BYF1	Uncharacterized protein	1.248	Up	0.000378	CTH	43.898
Biological Process	GO:1901607	10	alpha-amino acid biosynthetic process	0.209544	F1NWF6	Asparagine synthetase [glutamine-hydrolyzing]	1.421	Up	0.0217	ASNS	64.068
Biological Process	GO:1901607	10	alpha-amino acid biosynthetic process	0.209544	Q5ZJU3	Asparagine synthetase [glutamine-hydrolyzing]	1.237	Up	0.0419	ASNS	64.096
Molecular Function	GO:0016842	5	amidine-lyase activity	0.235294	F1NQN1	Uncharacterized protein	1.225	Up	0.0451	PAM	96.688
Molecular Function	GO:0016842	5	amidine-lyase activity	0.235294	P21265	Adenylosuccinate lyase	1.213	Up	0.00246	ADSL	54.652
Molecular Function	GO:0016597	6	amino acid binding	0.591319	F1P5I1	Uncharacterized protein	1.701	Up	0.00505	UBR1	202.31
Molecular Function	GO:0016597	6	amino acid binding	0.591319	F1P5J5	Uncharacterized protein	1.301	Up	0.000221	AARS	106.97
Biological Process	GO:0003333	10	amino acid transmembrane transport	0.0774738	F1NEI2	Uncharacterized protein	1.315	Up	0.0265	SLC7A5	55.937
Biological Process	GO:0003333	10	amino acid transmembrane transport	0.0774738	E1BTM6	Uncharacterized protein	1.227	Up	0.0185	SLC38A10	135.89
Biological Process	GO:0003333	10	amino acid transmembrane transport	0.0774738	E1C8G2	Amino acid transporter	2.641	Up	0.0339	SLC1A6	59.916
Biological Process	GO:0003333	10	amino acid transmembrane transport	0.0774738	E1BRV6	Amino acid transporter	1.332	Up	0.00867	SLC1A4	55.685
Molecular Function	GO:0015171	9	amino acid transmembrane transporter activity	0.0933249	F1NEI2	Uncharacterized protein	1.315	Up	0.0265	SLC7A5	55.937
Molecular Function	GO:0015171	9	amino acid transmembrane transporter activity	0.0933249	E1BTM6	Uncharacterized protein	1.227	Up	0.0185	SLC38A10	135.89
Molecular Function	GO:0015171	9	amino acid transmembrane transporter activity	0.0933249	E1C8G2	Amino acid transporter	2.641	Up	0.0339	SLC1A6	59.916
Molecular Function	GO:0015171	9	amino acid transmembrane transporter activity	0.0933249	E1BRV6	Amino acid transporter	1.332	Up	0.00867	SLC1A4	55.685
Biological Process	GO:0006865	9	amino acid transport	0.127573	F1NEI2	Uncharacterized protein	1.315	Up	0.0265	SLC7A5	55.937
Biological Process	GO:0006865	9	amino acid transport	0.127573	E1BTM6	Uncharacterized protein	1.227	Up	0.0185	SLC38A10	135.89
Biological Process	GO:0006865	9	amino acid transport	0.127573	E1C8G2	Amino acid transporter	2.641	Up	0.0339	SLC1A6	59.916
Biological Process	GO:0006865	9	amino acid transport	0.127573	E1BRV6	Amino acid transporter	1.332	Up	0.00867	SLC1A4	55.685
Molecular Function	GO:0002161	6	aminoacyl-tRNA editing activity	0.553028	F1NC49	Uncharacterized protein	1.576	Up	0.00298	AARSD1	45.395
Molecular Function	GO:0002161	6	aminoacyl-tRNA editing activity	0.553028	F1P5J5	Uncharacterized protein	1.301	Up	0.000221	AARS	106.97
Molecular Function	GO:0004177	7	aminopeptidase activity	0.40303	F1P4G0	Methionine aminopeptidase 2	1.285	Up	0.0044	METAP2	53.006
Molecular Function	GO:0004177	7	aminopeptidase activity	0.40303	Q5ZIM5	Methionine aminopeptidase 1	1.238	Up	0.000662	METAP1	43.121
Molecular Function	GO:0004177	7	aminopeptidase activity	0.40303	F1NB92	Aminopeptidase	2.007	Up	0.0013	ERAP1	106.56
Cellular Component	GO:0043296	4	apical junction complex	0.113254	F1NK34	Uncharacterized protein	1.216	Up	0.00694	TJP2	130.73
Cellular Component	GO:0043296	4	apical junction complex	0.113254	A0A1D5PB11	Uncharacterized protein	1.216	Up	0.00143	TJP1	189.49
Cellular Component	GO:0043296	4	apical junction complex	0.113254	F1NSB3	Uncharacterized protein	1.252	Up	0.0133	JAM3	33.204
Cellular Component	GO:0043296	4	apical junction complex	0.113254	E1C3P9	Uncharacterized protein	2.323	Up	0.0113	FRMD6	70.217
Biological Process	GO:0006529	12	asparagine biosynthetic process	0.151953	F1NWF6	Asparagine synthetase [glutamine-hydrolyzing]	1.421	Up	0.0217	ASNS	64.068
Biological Process	GO:0006529	12	asparagine biosynthetic process	0.151953	Q5ZJU3	Asparagine synthetase [glutamine-hydrolyzing]	1.237	Up	0.0419	ASNS	64.096
Biological Process	GO:0006528	11	asparagine metabolic process	0.0531521	F1NW85	Uncharacterized protein	1.445	Up	0.036	ASPG	65.275
Biological Process	GO:0006528	11	asparagine metabolic process	0.0531521	F1NWF6	Asparagine synthetase [glutamine-hydrolyzing]	1.421	Up	0.0217	ASNS	64.068
Biological Process	GO:0006528	11	asparagine metabolic process	0.0531521	Q5ZJU3	Asparagine synthetase [glutamine-hydrolyzing]	1.237	Up	0.0419	ASNS	64.096
Molecular Function	GO:0004066	6	asparagine synthase (glutamine-hydrolyzing) activity	0.163748	F1NWF6	Asparagine synthetase [glutamine-hydrolyzing]	1.421	Up	0.0217	ASNS	64.068
Molecular Function	GO:0004066	6	asparagine synthase (glutamine-hydrolyzing) activity	0.163748	Q5ZJU3	Asparagine synthetase [glutamine-hydrolyzing]	1.237	Up	0.0419	ASNS	64.096
Biological Process	GO:0009067	11	aspartate family amino acid biosynthetic process	0.274846	E1BYF1	Uncharacterized protein	1.248	Up	0.000378	CTH	43.898
Biological Process	GO:0009067	11	aspartate family amino acid biosynthetic process	0.274846	F1NWF6	Asparagine synthetase [glutamine-hydrolyzing]	1.421	Up	0.0217	ASNS	64.068
Biological Process	GO:0009067	11	aspartate family amino acid biosynthetic process	0.274846	Q5ZJU3	Asparagine synthetase [glutamine-hydrolyzing]	1.237	Up	0.0419	ASNS	64.096
Biological Process	GO:0009066	10	aspartate family amino acid metabolic process	0.228363	E1BYF1	Uncharacterized protein	1.248	Up	0.000378	CTH	43.898
Biological Process	GO:0009066	10	aspartate family amino acid metabolic process	0.228363	F1NW85	Uncharacterized protein	1.445	Up	0.036	ASPG	65.275
Biological Process	GO:0009066	10	aspartate family amino acid metabolic process	0.228363	F1NWF6	Asparagine synthetase [glutamine-hydrolyzing]	1.421	Up	0.0217	ASNS	64.068
Biological Process	GO:0009066	10	aspartate family amino acid metabolic process	0.228363	Q5ZJU3	Asparagine synthetase [glutamine-hydrolyzing]	1.237	Up	0.0419	ASNS	64.096
Biological Process	GO:0048708	10	astrocyte differentiation	0.10048	Q6DV79	Signal transducer and activator of transcription 3	1.404	Up	0.00669	STAT3	88.17
Biological Process	GO:0048708	10	astrocyte differentiation	0.10048	Q90687	Tyrosine-protein phosphatase non-receptor type 11	1.206	Up	0.00447	PTPN11	67.982
Biological Process	GO:0048708	10	astrocyte differentiation	0.10048	E1C944	Uncharacterized protein	1.420	Up	0.0024	PLPP3	35.146
Cellular Component	GO:0032279	4	asymmetric synapse	0.218792	E1BZR0	Uncharacterized protein	1.365	Up	0.000962	SRGAP2	97.607
Cellular Component	GO:0032279	4	asymmetric synapse	0.218792	F1N8K3	Uncharacterized protein	1.361	Up	0.00212	ARFGAP1	46.408
Cellular Component	GO:0032279	4	asymmetric synapse	0.218792	E1BX75	Uncharacterized protein	1.427	Up	0.0463	ALS2	182.07
Biological Process	GO:1990966	12	ATP generation from poly-ADP-D-ribose	0.151953	P26446	Poly [ADP-ribose] polymerase 1	1.392	Up	0.000231	PARP1	113.52
Biological Process	GO:1990966	12	ATP generation from poly-ADP-D-ribose	0.151953	F1NY76	Uncharacterized protein	1.416	Up	0.0182	PARG	107.51
Molecular Function	GO:0008026	10	ATP-dependent helicase activity	0.00785092	E1C0J4	Uncharacterized protein	1.211	Up	0.00115	UPF1	123.4
Molecular Function	GO:0008026	10	ATP-dependent helicase activity	0.00785092	Q8JFP1	Eukaryotic initiation factor 4A-II	1.267	Up	0.00388	EIF4A2	46.371
Molecular Function	GO:0008026	10	ATP-dependent helicase activity	0.00785092	F1NTK9	Uncharacterized protein	1.225	Up	0.0017	DDX54	93.051
Molecular Function	GO:0008026	10	ATP-dependent helicase activity	0.00785092	E1BW15	Uncharacterized protein	1.462	Up	0.000139	DDX50	77.183
Molecular Function	GO:0008026	10	ATP-dependent helicase activity	0.00785092	Q5F485	ATP-dependent RNA helicase DDX42	1.277	Up	0.0418	DDX42	103.05
Molecular Function	GO:0008026	10	ATP-dependent helicase activity	0.00785092	F1NQV5	Uncharacterized protein	1.537	Up	0.00142	DDX27	85.637
Molecular Function	GO:0008026	10	ATP-dependent helicase activity	0.00785092	F1NJ62	Uncharacterized protein	1.252	Up	0.0016	DDX24	91.668
Molecular Function	GO:0008026	10	ATP-dependent helicase activity	0.00785092	F1NEQ3	RNA helicase	1.401	Up	0.00221	DDX18	73.837
Molecular Function	GO:0008026	10	ATP-dependent helicase activity	0.00785092	F1NH79	Uncharacterized protein	1.246	Up	0.00223	CHD4	218.17
Molecular Function	GO:0008026	10	ATP-dependent helicase activity	0.00785092	F1NTD6	Activating signal cointegrator 1 complex subunit 3	1.244	Up	0.000592	ascc3	251.85
Molecular Function	GO:0004004	11	ATP-dependent RNA helicase activity	0.00626664	E1C0J4	Uncharacterized protein	1.211	Up	0.00115	UPF1	123.4
Molecular Function	GO:0004004	11	ATP-dependent RNA helicase activity	0.00626664	Q8JFP1	Eukaryotic initiation factor 4A-II	1.267	Up	0.00388	EIF4A2	46.371
Molecular Function	GO:0004004	11	ATP-dependent RNA helicase activity	0.00626664	F1NTK9	Uncharacterized protein	1.225	Up	0.0017	DDX54	93.051
Molecular Function	GO:0004004	11	ATP-dependent RNA helicase activity	0.00626664	E1BW15	Uncharacterized protein	1.462	Up	0.000139	DDX50	77.183
Molecular Function	GO:0004004	11	ATP-dependent RNA helicase activity	0.00626664	Q5F485	ATP-dependent RNA helicase DDX42	1.277	Up	0.0418	DDX42	103.05
Molecular Function	GO:0004004	11	ATP-dependent RNA helicase activity	0.00626664	F1NQV5	Uncharacterized protein	1.537	Up	0.00142	DDX27	85.637
Molecular Function	GO:0004004	11	ATP-dependent RNA helicase activity	0.00626664	F1NJ62	Uncharacterized protein	1.252	Up	0.0016	DDX24	91.668
Molecular Function	GO:0004004	11	ATP-dependent RNA helicase activity	0.00626664	F1NEQ3	RNA helicase	1.401	Up	0.00221	DDX18	73.837
Cellular Component	GO:0098643	7	banded collagen fibril	0.153964	P51890	Lumican	1.486	Up	0.00914	LUM	38.642
Cellular Component	GO:0098643	7	banded collagen fibril	0.153964	P02467	Collagen alpha-2(I) chain	3.812	Up	1.01e-05	COL1A2	128.99
Cellular Component	GO:0005604	6	basement membrane	0.633712	F1NII7	Uncharacterized protein	1.216	Up	0.0457	FBN1	310.98
Cellular Component	GO:0005604	6	basement membrane	0.633712	F1P2Q3	Uncharacterized protein	1.821	Up	0.0123	COL4A2	168.91
Biological Process	GO:0060020	11	Bergmann glial cell differentiation	0.337799	Q90687	Tyrosine-protein phosphatase non-receptor type 11	1.206	Up	0.00447	PTPN11	67.982
Biological Process	GO:0060020	11	Bergmann glial cell differentiation	0.337799	E1C944	Uncharacterized protein	1.420	Up	0.0024	PLPP3	35.146
Molecular Function	GO:0008013	4	beta-catenin binding	0.0764585	F1NQR2	Na(+)/H(+) exchange regulatory cofactor NHE-RF	1.245	Up	0.0434	SLC9A3R2	39.04
Molecular Function	GO:0008013	4	beta-catenin binding	0.0764585	A0A1D5P7X0	Uncharacterized protein	1.209	Up	0.007	CTNNA1	100.04
Molecular Function	GO:0008013	4	beta-catenin binding	0.0764585	O93319	Cadherin-11	1.514	Up	0.00379	CDH11	87.572
Molecular Function	GO:0008013	4	beta-catenin binding	0.0764585	F1NGG3	Uncharacterized protein	1.712	Up	0.0408	---	55.042
Cellular Component	GO:0005923	5	bicellular tight junction	0.249486	F1NK34	Uncharacterized protein	1.216	Up	0.00694	TJP2	130.73
Cellular Component	GO:0005923	5	bicellular tight junction	0.249486	A0A1D5PB11	Uncharacterized protein	1.216	Up	0.00143	TJP1	189.49
Cellular Component	GO:0005923	5	bicellular tight junction	0.249486	F1NSB3	Uncharacterized protein	1.252	Up	0.0133	JAM3	33.204
Molecular Function	GO:0060090	3	binding, bridging	0.0854768	Q90687	Tyrosine-protein phosphatase non-receptor type 11	1.206	Up	0.00447	PTPN11	67.982
Molecular Function	GO:0060090	3	binding, bridging	0.0854768	R9PXQ6	Serine/threonine-protein phosphatase 4 regulatory subunit 2	1.245	Up	0.00393	PPP4R2	44.962
Molecular Function	GO:0060090	3	binding, bridging	0.0854768	Q90Z16	Optineurin	1.491	Up	0.0253	OPTN	64.087
Molecular Function	GO:0060090	3	binding, bridging	0.0854768	F1NHG8	Uncharacterized protein	1.570	Up	0.000379	CSTA	11.096
Molecular Function	GO:0060090	3	binding, bridging	0.0854768	F1NBB7	Uncharacterized protein	1.311	Up	0.0187	AMFR	70.947
Biological Process	GO:0048754	8	branching morphogenesis of an epithelial tube	0.628426	E1C4M3	Uncharacterized protein	1.226	Up	0.0323	CTSZ	33.853
Biological Process	GO:0048754	8	branching morphogenesis of an epithelial tube	0.628426	Q92074	"Beta-1,4-galactosyltransferase"	1.343	Up	0.0494	CKI	40.928
Cellular Component	GO:0005903	5	brush border	0.633712	Q9YGW6	Ezrin	1.228	Up	0.000844	EZR	69.366
Cellular Component	GO:0005903	5	brush border	0.633712	Q92074	"Beta-1,4-galactosyltransferase"	1.343	Up	0.0494	CKI	40.928
Molecular Function	GO:0005544	6	calcium-dependent phospholipid binding	0.626335	E1C1D1	Annexin	1.224	Up	0.00301	ANXA7	49.333
Molecular Function	GO:0005544	6	calcium-dependent phospholipid binding	0.626335	P51901	Annexin A6	1.203	Up	0.00739	ANXA6	75.218
Molecular Function	GO:0048306	4	calcium-dependent protein binding	0.24115	O93466	GTPase cRac1B	1.232	Up	0.046	RAC3	21.356
Molecular Function	GO:0048306	4	calcium-dependent protein binding	0.24115	Q5ZJ70	Uncharacterized protein	1.252	Up	0.00245	PDCD6IP	97.314
Molecular Function	GO:0048306	4	calcium-dependent protein binding	0.24115	E1C1D1	Annexin	1.224	Up	0.00301	ANXA7	49.333
Biological Process	GO:0002190	11	cap-independent translational initiation	0.280869	E1C115	Uncharacterized protein	1.285	Up	0.00524	EIF4EBP1	12.5
Biological Process	GO:0002190	11	cap-independent translational initiation	0.280869	Q5ZJ39	Density-regulated protein	1.282	Up	0.000557	DENR	22.158
Biological Process	GO:0008643	6	carbohydrate transport	0.596431	Q9YGW6	Ezrin	1.228	Up	0.000844	EZR	69.366
Biological Process	GO:0008643	6	carbohydrate transport	0.596431	F1NMS0	Uncharacterized protein	1.352	Up	0.000151	AKT1	55.795
Molecular Function	GO:0016884	5	carbon-nitrogen ligase activity, with glutamine as amido-N-donor	0.465376	F1NWF6	Asparagine synthetase [glutamine-hydrolyzing]	1.421	Up	0.0217	ASNS	64.068
Molecular Function	GO:0016884	5	carbon-nitrogen ligase activity, with glutamine as amido-N-donor	0.465376	Q5ZJU3	Asparagine synthetase [glutamine-hydrolyzing]	1.237	Up	0.0419	ASNS	64.096
Molecular Function	GO:0016840	4	carbon-nitrogen lyase activity	0.360579	F1NQN1	Uncharacterized protein	1.225	Up	0.0451	PAM	96.688
Molecular Function	GO:0016840	4	carbon-nitrogen lyase activity	0.360579	P21265	Adenylosuccinate lyase	1.213	Up	0.00246	ADSL	54.652
Molecular Function	GO:0031406	5	carboxylic acid binding	0.0578525	F1P5I1	Uncharacterized protein	1.701	Up	0.00505	UBR1	202.31
Molecular Function	GO:0031406	5	carboxylic acid binding	0.0578525	Q5ZLK5	Prolyl 4-hydroxylase subunit alpha-2	1.277	Up	0.000846	P4HA2	61.435
Molecular Function	GO:0031406	5	carboxylic acid binding	0.0578525	A0A1D5NW85	Extracellular fatty acid-binding protein	1.838	Up	0.00155	EXFABP	20.187
Molecular Function	GO:0031406	5	carboxylic acid binding	0.0578525	F1P5J5	Uncharacterized protein	1.301	Up	0.000221	AARS	106.97
Molecular Function	GO:0031406	5	carboxylic acid binding	0.0578525	A0A1D5NV15	Uncharacterized protein	1.910	Up	0.000291	---	45.209
Molecular Function	GO:0031406	5	carboxylic acid binding	0.0578525	F1NGG8	Uncharacterized protein	1.201	Up	0.028	---	26.54
Molecular Function	GO:0031406	5	carboxylic acid binding	0.0578525	A0A1D5PTJ0	Uncharacterized protein	1.361	Up	0.001	---	14.522
Biological Process	GO:1905039	9	carboxylic acid transmembrane transport	0.146305	F1NEI2	Uncharacterized protein	1.315	Up	0.0265	SLC7A5	55.937
Biological Process	GO:1905039	9	carboxylic acid transmembrane transport	0.146305	E1BTM6	Uncharacterized protein	1.227	Up	0.0185	SLC38A10	135.89
Biological Process	GO:1905039	9	carboxylic acid transmembrane transport	0.146305	E1C8G2	Amino acid transporter	2.641	Up	0.0339	SLC1A6	59.916
Biological Process	GO:1905039	9	carboxylic acid transmembrane transport	0.146305	E1BRV6	Amino acid transporter	1.332	Up	0.00867	SLC1A4	55.685
Molecular Function	GO:0046943	8	carboxylic acid transmembrane transporter activity	0.241646	F1NEI2	Uncharacterized protein	1.315	Up	0.0265	SLC7A5	55.937
Molecular Function	GO:0046943	8	carboxylic acid transmembrane transporter activity	0.241646	E1BTM6	Uncharacterized protein	1.227	Up	0.0185	SLC38A10	135.89
Molecular Function	GO:0046943	8	carboxylic acid transmembrane transporter activity	0.241646	E1C8G2	Amino acid transporter	2.641	Up	0.0339	SLC1A6	59.916
Molecular Function	GO:0046943	8	carboxylic acid transmembrane transporter activity	0.241646	E1BRV6	Amino acid transporter	1.332	Up	0.00867	SLC1A4	55.685
Biological Process	GO:0044786	10	cell cycle DNA replication	0.21906	E1C0J4	Uncharacterized protein	1.211	Up	0.00115	UPF1	123.4
Biological Process	GO:0044786	10	cell cycle DNA replication	0.21906	Q5ZJN1	Protein RTF2 homolog	1.324	Up	0.0107	RTFDC1	34.222
Biological Process	GO:0008283	3	cell proliferation	0.0203072	A0A1D5PXP9	Uncharacterized protein	1.376	Up	0.0152	TGFBI	74.108
Biological Process	GO:0008283	3	cell proliferation	0.0203072	E1C581	Uncharacterized protein	1.239	Up	0.0398	TBK1	83.777
Biological Process	GO:0008283	3	cell proliferation	0.0203072	Q6DV79	Signal transducer and activator of transcription 3	1.404	Up	0.00669	STAT3	88.17
Biological Process	GO:0008283	3	cell proliferation	0.0203072	F1NP58	Pescadillo homolog	1.237	Up	0.00227	PES1	55.766
Biological Process	GO:0008283	3	cell proliferation	0.0203072	Q8AV28	Pericentriolar material 1 protein	1.269	Up	0.000316	PCM1	212.72
Biological Process	GO:0008283	3	cell proliferation	0.0203072	Q5ZHV2	"N-alpha-acetyltransferase 35, NatC auxiliary subunit"	1.248	Up	0.0351	NAA35	83.538
Biological Process	GO:0008283	3	cell proliferation	0.0203072	Q90986	Lymphocyte antigen 6E	2.301	Up	0.0476	LY6E	13.011
Biological Process	GO:0008283	3	cell proliferation	0.0203072	E1BUT7	Uncharacterized protein	1.957	Up	0.00316	IRF6	52.667
Biological Process	GO:0008283	3	cell proliferation	0.0203072	F1NRC2	Uncharacterized protein	1.238	Up	0.00682	ETV6	52.82
Biological Process	GO:0008283	3	cell proliferation	0.0203072	F1NPV8	Uncharacterized protein	1.258	Up	0.0127	BYSL	48.773
Biological Process	GO:0008283	3	cell proliferation	0.0203072	F1NTD6	Activating signal cointegrator 1 complex subunit 3	1.244	Up	0.000592	ascc3	251.85
Biological Process	GO:0008283	3	cell proliferation	0.0203072	E1C1D1	Annexin	1.224	Up	0.00301	ANXA7	49.333
Biological Process	GO:0008037	4	cell recognition	0.390232	E1C0K5	Uncharacterized protein	1.243	Up	0.00761	MFGE8	53.146
Biological Process	GO:0008037	4	cell recognition	0.390232	Q92074	"Beta-1,4-galactosyltransferase"	1.343	Up	0.0494	CKI	40.928
Biological Process	GO:0006884	7	cell volume homeostasis	0.0531521	A0A1D5P9V5	Uncharacterized protein	1.363	Up	0.00584	SLC12A7	125.21
Biological Process	GO:0006884	7	cell volume homeostasis	0.0531521	F1NVA4	Nucleophosmin	1.424	Up	0.00311	NPM1	32.584
Biological Process	GO:0006884	7	cell volume homeostasis	0.0531521	E1C1D1	Annexin	1.224	Up	0.00301	ANXA7	49.333
Cellular Component	GO:0005911	3	cell-cell junction	0.0434509	F1NK34	Uncharacterized protein	1.216	Up	0.00694	TJP2	130.73
Cellular Component	GO:0005911	3	cell-cell junction	0.0434509	A0A1D5PB11	Uncharacterized protein	1.216	Up	0.00143	TJP1	189.49
Cellular Component	GO:0005911	3	cell-cell junction	0.0434509	Q2KN97	Cytospin-A	1.231	Up	0.0104	SPECC1L	124.91
Cellular Component	GO:0005911	3	cell-cell junction	0.0434509	A0A1D5PSL2	Uncharacterized protein	1.201	Up	0.0154	MLLT	214.03
Cellular Component	GO:0005911	3	cell-cell junction	0.0434509	E1C1V3	Plakoglobin	1.486	Up	7.66e-05	JUP	82.125
Cellular Component	GO:0005911	3	cell-cell junction	0.0434509	F1NSB3	Uncharacterized protein	1.252	Up	0.0133	JAM3	33.204
Cellular Component	GO:0005911	3	cell-cell junction	0.0434509	E1C3P9	Uncharacterized protein	2.323	Up	0.0113	FRMD6	70.217
Cellular Component	GO:0005911	3	cell-cell junction	0.0434509	Q92074	"Beta-1,4-galactosyltransferase"	1.343	Up	0.0494	CKI	40.928
Cellular Component	GO:0005911	3	cell-cell junction	0.0434509	O93319	Cadherin-11	1.514	Up	0.00379	CDH11	87.572
Cellular Component	GO:0005911	3	cell-cell junction	0.0434509	F1NMS0	Uncharacterized protein	1.352	Up	0.000151	AKT1	55.795
Biological Process	GO:0007043	6	cell-cell junction assembly	0.561688	Q5ZJ70	Uncharacterized protein	1.252	Up	0.00245	PDCD6IP	97.314
Biological Process	GO:0007043	6	cell-cell junction assembly	0.561688	E1C1V3	Plakoglobin	1.486	Up	7.66e-05	JUP	82.125
Biological Process	GO:0008652	9	cellular amino acid biosynthetic process	0.209544	F1NTK1	Phosphoserine aminotransferase	1.233	Up	0.00532	PSAT1	40.544
Biological Process	GO:0008652	9	cellular amino acid biosynthetic process	0.209544	P00378	Dihydrofolate reductase	1.210	Up	0.0357	DHFR	21.65
Biological Process	GO:0008652	9	cellular amino acid biosynthetic process	0.209544	E1BYF1	Uncharacterized protein	1.248	Up	0.000378	CTH	43.898
Biological Process	GO:0008652	9	cellular amino acid biosynthetic process	0.209544	F1NWF6	Asparagine synthetase [glutamine-hydrolyzing]	1.421	Up	0.0217	ASNS	64.068
Biological Process	GO:0008652	9	cellular amino acid biosynthetic process	0.209544	Q5ZJU3	Asparagine synthetase [glutamine-hydrolyzing]	1.237	Up	0.0419	ASNS	64.096
Biological Process	GO:0042398	6	cellular modified amino acid biosynthetic process	0.483001	Q5ZKA5	"Bifunctional methylenetetrahydrofolate dehydrogenase/cyclohydrolase, mitochondrial"	1.363	Up	0.000988	MTHFD2	36.411
Biological Process	GO:0042398	6	cellular modified amino acid biosynthetic process	0.483001	P00378	Dihydrofolate reductase	1.210	Up	0.0357	DHFR	21.65
Biological Process	GO:0034629	6	cellular protein complex localization	0.561688	F1P1L5	Uncharacterized protein	1.234	Up	0.00179	TNFAIP2	77.99
Biological Process	GO:0034629	6	cellular protein complex localization	0.561688	Q9YGW6	Ezrin	1.228	Up	0.000844	EZR	69.366
Biological Process	GO:0071229	5	cellular response to acid chemical	0.364863	F1P5I1	Uncharacterized protein	1.701	Up	0.00505	UBR1	202.31
Biological Process	GO:0071229	5	cellular response to acid chemical	0.364863	A0A1D5NW85	Extracellular fatty acid-binding protein	1.838	Up	0.00155	EXFABP	20.187
Biological Process	GO:0071229	5	cellular response to acid chemical	0.364863	F1NMS0	Uncharacterized protein	1.352	Up	0.000151	AKT1	55.795
Biological Process	GO:0034198	8	cellular response to amino acid starvation	0.523963	F1NLD7	Uncharacterized protein	1.403	Up	0.00418	EIF2AK2	62.318
Biological Process	GO:0034198	8	cellular response to amino acid starvation	0.523963	E1C182	Uncharacterized protein	1.258	Up	0.0037	---	184.79
Biological Process	GO:0006974	5	cellular response to DNA damage stimulus	0.0012732	E1C0J4	Uncharacterized protein	1.211	Up	0.00115	UPF1	123.4
Biological Process	GO:0006974	5	cellular response to DNA damage stimulus	0.0012732	Q5ZHY5	STIP1 homology and U box-containing protein 1	1.378	Up	0.0142	STUB1	35.661
Biological Process	GO:0006974	5	cellular response to DNA damage stimulus	0.0012732	F1P555	Uncharacterized protein	1.217	Up	0.000142	SFPQ	69.532
Biological Process	GO:0006974	5	cellular response to DNA damage stimulus	0.0012732	F1N9B7	Uncharacterized protein	1.270	Up	0.0409	RAD23B	40.975
Biological Process	GO:0006974	5	cellular response to DNA damage stimulus	0.0012732	Q90687	Tyrosine-protein phosphatase non-receptor type 11	1.206	Up	0.00447	PTPN11	67.982
Biological Process	GO:0006974	5	cellular response to DNA damage stimulus	0.0012732	A0A1L1RQ38	Uncharacterized protein	1.254	Up	0.00774	POLB	37.654
Biological Process	GO:0006974	5	cellular response to DNA damage stimulus	0.0012732	F1P371	Uncharacterized protein	1.202	Up	0.00119	PITHD1	23.526
Biological Process	GO:0006974	5	cellular response to DNA damage stimulus	0.0012732	P26446	Poly [ADP-ribose] polymerase 1	1.392	Up	0.000231	PARP1	113.52
Biological Process	GO:0006974	5	cellular response to DNA damage stimulus	0.0012732	F1NVA4	Nucleophosmin	1.424	Up	0.00311	NPM1	32.584
Biological Process	GO:0006974	5	cellular response to DNA damage stimulus	0.0012732	A0A1L1RYX7	Uncharacterized protein	1.704	Up	0.000631	MGMT	15.425
Biological Process	GO:0006974	5	cellular response to DNA damage stimulus	0.0012732	F1NCY7	Uncharacterized protein	1.251	Up	0.00195	MAPKAPK2	44.696
Biological Process	GO:0006974	5	cellular response to DNA damage stimulus	0.0012732	F1P394	Uncharacterized protein	1.271	Up	0.00858	LIG3	112.17
Biological Process	GO:0006974	5	cellular response to DNA damage stimulus	0.0012732	Q5ZJ32	SOSS complex subunit C	1.427	Up	0.0185	INIP	11.292
Biological Process	GO:0006974	5	cellular response to DNA damage stimulus	0.0012732	F1NFB8	Uncharacterized protein	1.336	Up	0.00491	DTX3L	83.322
Biological Process	GO:0006974	5	cellular response to DNA damage stimulus	0.0012732	F1N8J7	Uncharacterized protein	2.643	Up	0.0167	CRIP1	8.5998
Biological Process	GO:0006974	5	cellular response to DNA damage stimulus	0.0012732	P13863	Cyclin-dependent kinase 1	1.247	Up	0.00445	CDK1	34.688
Biological Process	GO:0006974	5	cellular response to DNA damage stimulus	0.0012732	F1NCA1	Uncharacterized protein	1.556	Up	0.039	CCNK	65.559
Biological Process	GO:0006974	5	cellular response to DNA damage stimulus	0.0012732	O93417	Caspase-3	1.427	Up	0.000501	CASP3	31.675
Biological Process	GO:0006974	5	cellular response to DNA damage stimulus	0.0012732	E1BUA8	Protein BCCIP homolog	1.299	Up	0.0104	BCCIP	34.514
Biological Process	GO:0006974	5	cellular response to DNA damage stimulus	0.0012732	E1C8H5	Uncharacterized protein	1.346	Up	0.0049	ATRX	274.45
Biological Process	GO:0006974	5	cellular response to DNA damage stimulus	0.0012732	F1NTD6	Activating signal cointegrator 1 complex subunit 3	1.244	Up	0.000592	ascc3	251.85
Biological Process	GO:0006974	5	cellular response to DNA damage stimulus	0.0012732	F1NGG3	Uncharacterized protein	1.712	Up	0.0408	---	55.042
Biological Process	GO:0071359	7	cellular response to dsRNA	0.561688	A0A1D5P6Q6	Uncharacterized protein	1.320	Up	0.0216	TARBP2	33.568
Biological Process	GO:0071359	7	cellular response to dsRNA	0.561688	F1NVA4	Nucleophosmin	1.424	Up	0.00311	NPM1	32.584
Biological Process	GO:0031668	5	cellular response to extracellular stimulus	0.316727	Q5ZLD9	Uncharacterized protein	1.301	Up	0.00677	FBXO22	43.256
Biological Process	GO:0031668	5	cellular response to extracellular stimulus	0.316727	F1NLD7	Uncharacterized protein	1.403	Up	0.00418	EIF2AK2	62.318
Biological Process	GO:0031668	5	cellular response to extracellular stimulus	0.316727	F1NWF6	Asparagine synthetase [glutamine-hydrolyzing]	1.421	Up	0.0217	ASNS	64.068
Biological Process	GO:0031668	5	cellular response to extracellular stimulus	0.316727	E1C182	Uncharacterized protein	1.258	Up	0.0037	---	184.79
Biological Process	GO:0071398	7	cellular response to fatty acid	0.280869	A0A1D5NW85	Extracellular fatty acid-binding protein	1.838	Up	0.00155	EXFABP	20.187
Biological Process	GO:0071398	7	cellular response to fatty acid	0.280869	F1NMS0	Uncharacterized protein	1.352	Up	0.000151	AKT1	55.795
Biological Process	GO:0034605	6	cellular response to heat	0.244481	E1BRR4	Scavenger receptor class A member 5	2.595	Up	0.0494	SCARA5	48.762
Biological Process	GO:0034605	6	cellular response to heat	0.244481	P13863	Cyclin-dependent kinase 1	1.247	Up	0.00445	CDK1	34.688
Biological Process	GO:0034605	6	cellular response to heat	0.244481	Q9W689	Ataxin-3	1.241	Up	0.0172	ATXN3	41.608
Biological Process	GO:0071346	7	cellular response to interferon-gamma	0.438524	Q5ZJK3	Signal transducer and activator of transcription	1.365	Up	0.000574	STAT1	87.243
Biological Process	GO:0071346	7	cellular response to interferon-gamma	0.438524	A0A1L1RUW5	Uncharacterized protein	1.425	Up	0.00172	NMI	39.811
Biological Process	GO:0071347	7	cellular response to interleukin-1	0.438524	E1C0J4	Uncharacterized protein	1.211	Up	0.00115	UPF1	123.4
Biological Process	GO:0071347	7	cellular response to interleukin-1	0.438524	Q5F3L1	Ribosomal protein S6 kinase alpha-5	1.377	Up	0.00145	RPS6KA5	89.039
Biological Process	GO:1901655	6	cellular response to ketone	0.628426	E1C115	Uncharacterized protein	1.285	Up	0.00524	EIF4EBP1	12.5
Biological Process	GO:1901655	6	cellular response to ketone	0.628426	F1NMS0	Uncharacterized protein	1.352	Up	0.000151	AKT1	55.795
Biological Process	GO:0071218	7	cellular response to misfolded protein	0.0135075	Q5ZHY5	STIP1 homology and U box-containing protein 1	1.378	Up	0.0142	STUB1	35.661
Biological Process	GO:0071218	7	cellular response to misfolded protein	0.0135075	Q5ZIR9	E3 ubiquitin-protein ligase RNF185	1.968	Up	0.0422	RNF185	20.828
Biological Process	GO:0071218	7	cellular response to misfolded protein	0.0135075	Q9W689	Ataxin-3	1.241	Up	0.0172	ATXN3	41.608
Biological Process	GO:0071218	7	cellular response to misfolded protein	0.0135075	F1NVQ2	Uncharacterized protein	1.522	Up	0.0419	ANKZF1	72.88
Biological Process	GO:1901699	5	cellular response to nitrogen compound	0.0485734	E1C4X5	Uncharacterized protein	1.204	Up	0.0411	WDTC1	77.36
Biological Process	GO:1901699	5	cellular response to nitrogen compound	0.0485734	F1P5I1	Uncharacterized protein	1.701	Up	0.00505	UBR1	202.31
Biological Process	GO:1901699	5	cellular response to nitrogen compound	0.0485734	A0A1D5P6Q6	Uncharacterized protein	1.320	Up	0.0216	TARBP2	33.568
Biological Process	GO:1901699	5	cellular response to nitrogen compound	0.0485734	Q6DV79	Signal transducer and activator of transcription 3	1.404	Up	0.00669	STAT3	88.17
Biological Process	GO:1901699	5	cellular response to nitrogen compound	0.0485734	F1NVA4	Nucleophosmin	1.424	Up	0.00311	NPM1	32.584
Biological Process	GO:1901699	5	cellular response to nitrogen compound	0.0485734	Q9YGW6	Ezrin	1.228	Up	0.000844	EZR	69.366
Biological Process	GO:1901699	5	cellular response to nitrogen compound	0.0485734	E1C115	Uncharacterized protein	1.285	Up	0.00524	EIF4EBP1	12.5
Biological Process	GO:1901699	5	cellular response to nitrogen compound	0.0485734	E1C8H5	Uncharacterized protein	1.346	Up	0.0049	ATRX	274.45
Biological Process	GO:1901699	5	cellular response to nitrogen compound	0.0485734	F1NMS0	Uncharacterized protein	1.352	Up	0.000151	AKT1	55.795
Biological Process	GO:1901699	5	cellular response to nitrogen compound	0.0485734	F1NGG3	Uncharacterized protein	1.712	Up	0.0408	---	55.042
Biological Process	GO:0031669	6	cellular response to nutrient levels	0.250113	Q5ZLD9	Uncharacterized protein	1.301	Up	0.00677	FBXO22	43.256
Biological Process	GO:0031669	6	cellular response to nutrient levels	0.250113	F1NLD7	Uncharacterized protein	1.403	Up	0.00418	EIF2AK2	62.318
Biological Process	GO:0031669	6	cellular response to nutrient levels	0.250113	F1NWF6	Asparagine synthetase [glutamine-hydrolyzing]	1.421	Up	0.0217	ASNS	64.068
Biological Process	GO:0031669	6	cellular response to nutrient levels	0.250113	E1C182	Uncharacterized protein	1.258	Up	0.0037	---	184.79
Biological Process	GO:1901653	7	cellular response to peptide	0.22675	E1C4X5	Uncharacterized protein	1.204	Up	0.0411	WDTC1	77.36
Biological Process	GO:1901653	7	cellular response to peptide	0.22675	Q6DV79	Signal transducer and activator of transcription 3	1.404	Up	0.00669	STAT3	88.17
Biological Process	GO:1901653	7	cellular response to peptide	0.22675	E1C115	Uncharacterized protein	1.285	Up	0.00524	EIF4EBP1	12.5
Biological Process	GO:1901653	7	cellular response to peptide	0.22675	F1NMS0	Uncharacterized protein	1.352	Up	0.000151	AKT1	55.795
Biological Process	GO:1901653	7	cellular response to peptide	0.22675	F1NGG3	Uncharacterized protein	1.712	Up	0.0408	---	55.042
Biological Process	GO:0071375	8	cellular response to peptide hormone stimulus	0.22675	E1C4X5	Uncharacterized protein	1.204	Up	0.0411	WDTC1	77.36
Biological Process	GO:0071375	8	cellular response to peptide hormone stimulus	0.22675	Q6DV79	Signal transducer and activator of transcription 3	1.404	Up	0.00669	STAT3	88.17
Biological Process	GO:0071375	8	cellular response to peptide hormone stimulus	0.22675	E1C115	Uncharacterized protein	1.285	Up	0.00524	EIF4EBP1	12.5
Biological Process	GO:0071375	8	cellular response to peptide hormone stimulus	0.22675	F1NMS0	Uncharacterized protein	1.352	Up	0.000151	AKT1	55.795
Biological Process	GO:0071375	8	cellular response to peptide hormone stimulus	0.22675	F1NGG3	Uncharacterized protein	1.712	Up	0.0408	---	55.042
Biological Process	GO:0009267	7	cellular response to starvation	0.207002	Q5ZLD9	Uncharacterized protein	1.301	Up	0.00677	FBXO22	43.256
Biological Process	GO:0009267	7	cellular response to starvation	0.207002	F1NLD7	Uncharacterized protein	1.403	Up	0.00418	EIF2AK2	62.318
Biological Process	GO:0009267	7	cellular response to starvation	0.207002	F1NWF6	Asparagine synthetase [glutamine-hydrolyzing]	1.421	Up	0.0217	ASNS	64.068
Biological Process	GO:0009267	7	cellular response to starvation	0.207002	E1C182	Uncharacterized protein	1.258	Up	0.0037	---	184.79
Biological Process	GO:0035967	6	cellular response to topologically incorrect protein	0.00458789	Q5ZHY5	STIP1 homology and U box-containing protein 1	1.378	Up	0.0142	STUB1	35.661
Biological Process	GO:0035967	6	cellular response to topologically incorrect protein	0.00458789	Q5ZIR9	E3 ubiquitin-protein ligase RNF185	1.968	Up	0.0422	RNF185	20.828
Biological Process	GO:0035967	6	cellular response to topologically incorrect protein	0.00458789	F1NLD7	Uncharacterized protein	1.403	Up	0.00418	EIF2AK2	62.318
Biological Process	GO:0035967	6	cellular response to topologically incorrect protein	0.00458789	Q9W689	Ataxin-3	1.241	Up	0.0172	ATXN3	41.608
Biological Process	GO:0035967	6	cellular response to topologically incorrect protein	0.00458789	F1NVQ2	Uncharacterized protein	1.522	Up	0.0419	ANKZF1	72.88
Biological Process	GO:0035967	6	cellular response to topologically incorrect protein	0.00458789	F1NBB7	Uncharacterized protein	1.311	Up	0.0187	AMFR	70.947
Biological Process	GO:0035967	6	cellular response to topologically incorrect protein	0.00458789	F1P5J5	Uncharacterized protein	1.301	Up	0.000221	AARS	106.97
Biological Process	GO:0034620	7	cellular response to unfolded protein	0.127573	Q5ZHY5	STIP1 homology and U box-containing protein 1	1.378	Up	0.0142	STUB1	35.661
Biological Process	GO:0034620	7	cellular response to unfolded protein	0.127573	F1NLD7	Uncharacterized protein	1.403	Up	0.00418	EIF2AK2	62.318
Biological Process	GO:0034620	7	cellular response to unfolded protein	0.127573	F1NBB7	Uncharacterized protein	1.311	Up	0.0187	AMFR	70.947
Biological Process	GO:0034620	7	cellular response to unfolded protein	0.127573	F1P5J5	Uncharacterized protein	1.301	Up	0.000221	AARS	106.97
Biological Process	GO:0035924	7	cellular response to vascular endothelial growth factor stimulus	0.523963	F1NCY7	Uncharacterized protein	1.251	Up	0.00195	MAPKAPK2	44.696
Biological Process	GO:0035924	7	cellular response to vascular endothelial growth factor stimulus	0.523963	F1NMS0	Uncharacterized protein	1.352	Up	0.000151	AKT1	55.795
Biological Process	GO:0021695	12	cerebellar cortex development	0.438524	Q90687	Tyrosine-protein phosphatase non-receptor type 11	1.206	Up	0.00447	PTPN11	67.982
Biological Process	GO:0021695	12	cerebellar cortex development	0.438524	F1P5J5	Uncharacterized protein	1.301	Up	0.000221	AARS	106.97
Biological Process	GO:0021549	11	cerebellum development	0.596431	Q90687	Tyrosine-protein phosphatase non-receptor type 11	1.206	Up	0.00447	PTPN11	67.982
Biological Process	GO:0021549	11	cerebellum development	0.596431	F1P5J5	Uncharacterized protein	1.301	Up	0.000221	AARS	106.97
Biological Process	GO:1902476	9	chloride transmembrane transport	0.628426	E1BRV6	Amino acid transporter	1.332	Up	0.00867	SLC1A4	55.685
Biological Process	GO:1902476	9	chloride transmembrane transport	0.628426	A0A1D5P9V5	Uncharacterized protein	1.363	Up	0.00584	SLC12A7	125.21
Cellular Component	GO:0036064	11	ciliary basal body	0.191455	Q8AV28	Pericentriolar material 1 protein	1.269	Up	0.000316	PCM1	212.72
Cellular Component	GO:0036064	11	ciliary basal body	0.191455	Q9YGW6	Ezrin	1.228	Up	0.000844	EZR	69.366
Cellular Component	GO:0036064	11	ciliary basal body	0.191455	F1NMS0	Uncharacterized protein	1.352	Up	0.000151	AKT1	55.795
Cellular Component	GO:0036064	11	ciliary basal body	0.191455	E1C8D3	Uncharacterized protein	1.519	Up	0.0143	---	47.062
Cellular Component	GO:0035869	7	ciliary transition zone	0.443183	Q8AV28	Pericentriolar material 1 protein	1.269	Up	0.000316	PCM1	212.72
Cellular Component	GO:0035869	7	ciliary transition zone	0.443183	E1C8D3	Uncharacterized protein	1.519	Up	0.0143	---	47.062
Biological Process	GO:0000469	11	cleavage involved in rRNA processing	0.483001	E1BSJ2	40S ribosomal protein S21	1.201	Up	0.0375	RPS21	9.1183
Biological Process	GO:0000469	11	cleavage involved in rRNA processing	0.483001	F1NH69	Uncharacterized protein	1.254	Up	0.00297	BMS1	148.47
Molecular Function	GO:0005518	5	collagen binding	0.0264624	A0A1D5PXP9	Uncharacterized protein	1.376	Up	0.0152	TGFBI	74.108
Molecular Function	GO:0005518	5	collagen binding	0.0264624	F1NP60	Uncharacterized protein	1.420	Up	0.000196	MRC2	184.66
Molecular Function	GO:0005518	5	collagen binding	0.0264624	P51890	Lumican	1.486	Up	0.00914	LUM	38.642
Molecular Function	GO:0005518	5	collagen binding	0.0264624	H9KYW5	Uncharacterized protein	1.357	Up	0.0312	CTSS	36.321
Molecular Function	GO:0005518	5	collagen binding	0.0264624	A0A1D5PUC8	Uncharacterized protein	1.787	Up	0.043	---	33.906
Biological Process	GO:0030574	7	collagen catabolic process	0.280869	F1NP60	Uncharacterized protein	1.420	Up	0.000196	MRC2	184.66
Biological Process	GO:0030574	7	collagen catabolic process	0.280869	H9KYW5	Uncharacterized protein	1.357	Up	0.0312	CTSS	36.321
Biological Process	GO:0030199	6	collagen fibril organization	0.438524	P51890	Lumican	1.486	Up	0.00914	LUM	38.642
Biological Process	GO:0030199	6	collagen fibril organization	0.438524	O93319	Cadherin-11	1.514	Up	0.00379	CDH11	87.572
Biological Process	GO:0032963	6	collagen metabolic process	0.127186	F1NP60	Uncharacterized protein	1.420	Up	0.000196	MRC2	184.66
Biological Process	GO:0032963	6	collagen metabolic process	0.127186	H9KYW5	Uncharacterized protein	1.357	Up	0.0312	CTSS	36.321
Biological Process	GO:0032963	6	collagen metabolic process	0.127186	F1NGG8	Uncharacterized protein	1.201	Up	0.028	---	26.54
Cellular Component	GO:0005581	4	collagen trimer	0.0800462	P51890	Lumican	1.486	Up	0.00914	LUM	38.642
Cellular Component	GO:0005581	4	collagen trimer	0.0800462	F1P2Q3	Uncharacterized protein	1.821	Up	0.0123	COL4A2	168.91
Cellular Component	GO:0005581	4	collagen trimer	0.0800462	P02467	Collagen alpha-2(I) chain	3.812	Up	1.01e-05	COL1A2	128.99
Cellular Component	GO:0005581	4	collagen trimer	0.0800462	P02457	Collagen alpha-1(I) chain	4.276	Up	1.75e-07	COL1A1	137.5
Cellular Component	GO:0098644	6	complex of collagen trimers	0.0182177	P51890	Lumican	1.486	Up	0.00914	LUM	38.642
Cellular Component	GO:0098644	6	complex of collagen trimers	0.0182177	F1P2Q3	Uncharacterized protein	1.821	Up	0.0123	COL4A2	168.91
Cellular Component	GO:0098644	6	complex of collagen trimers	0.0182177	P02467	Collagen alpha-2(I) chain	3.812	Up	1.01e-05	COL1A2	128.99
Cellular Component	GO:0000793	9	condensed chromosome	0.301752	F1NP58	Pescadillo homolog	1.237	Up	0.00227	PES1	55.766
Cellular Component	GO:0000793	9	condensed chromosome	0.301752	F1NT45	Uncharacterized protein	1.482	Up	0.00215	NIFK	31.416
Cellular Component	GO:0000793	9	condensed chromosome	0.301752	E1C8H5	Uncharacterized protein	1.346	Up	0.0049	ATRX	274.45
Cellular Component	GO:0000793	9	condensed chromosome	0.301752	P67962	Casein kinase I isoform alpha	1.354	Up	0.00184		38.9
Cellular Component	GO:0000779	12	condensed chromosome, centromeric region	0.487904	E1C8H5	Uncharacterized protein	1.346	Up	0.0049	ATRX	274.45
Cellular Component	GO:0000779	12	condensed chromosome, centromeric region	0.487904	P67962	Casein kinase I isoform alpha	1.354	Up	0.00184		38.9
Cellular Component	GO:0000794	12	condensed nuclear chromosome	0.487904	F1NT45	Uncharacterized protein	1.482	Up	0.00215	NIFK	31.416
Cellular Component	GO:0000794	12	condensed nuclear chromosome	0.487904	E1C8H5	Uncharacterized protein	1.346	Up	0.0049	ATRX	274.45
Biological Process	GO:0030866	7	cortical actin cytoskeleton organization	0.523963	Q5ZJ70	Uncharacterized protein	1.252	Up	0.00245	PDCD6IP	97.314
Biological Process	GO:0030866	7	cortical actin cytoskeleton organization	0.523963	Q9YGW6	Ezrin	1.228	Up	0.000844	EZR	69.366
Biological Process	GO:0030865	6	cortical cytoskeleton organization	0.561688	Q5ZJ70	Uncharacterized protein	1.252	Up	0.00245	PDCD6IP	97.314
Biological Process	GO:0030865	6	cortical cytoskeleton organization	0.561688	Q9YGW6	Ezrin	1.228	Up	0.000844	EZR	69.366
Molecular Function	GO:0097472	7	cyclin-dependent protein kinase activity	0.511158	P13863	Cyclin-dependent kinase 1	1.247	Up	0.00445	CDK1	34.688
Molecular Function	GO:0097472	7	cyclin-dependent protein kinase activity	0.511158	F1NCA1	Uncharacterized protein	1.556	Up	0.039	CCNK	65.559
Cellular Component	GO:0000307	8	cyclin-dependent protein kinase holoenzyme complex	0.601693	F1NCA1	Uncharacterized protein	1.556	Up	0.039	CCNK	65.559
Cellular Component	GO:0000307	8	cyclin-dependent protein kinase holoenzyme complex	0.601693	E1BUA8	Protein BCCIP homolog	1.299	Up	0.0104	BCCIP	34.514
Molecular Function	GO:0004693	8	cyclin-dependent protein serine/threonine kinase activity	0.511158	P13863	Cyclin-dependent kinase 1	1.247	Up	0.00445	CDK1	34.688
Molecular Function	GO:0004693	8	cyclin-dependent protein serine/threonine kinase activity	0.511158	F1NCA1	Uncharacterized protein	1.556	Up	0.039	CCNK	65.559
Molecular Function	GO:0016538	6	cyclin-dependent protein serine/threonine kinase regulator activity	0.511158	F1NCA1	Uncharacterized protein	1.556	Up	0.039	CCNK	65.559
Molecular Function	GO:0016538	6	cyclin-dependent protein serine/threonine kinase regulator activity	0.511158	O93417	Caspase-3	1.427	Up	0.000501	CASP3	31.675
Molecular Function	GO:0008234	6	cysteine-type peptidase activity	0.0219415	A0A1D5PF76	Uncharacterized protein	1.205	Up	0.00201	USP9	285.57
Molecular Function	GO:0008234	6	cysteine-type peptidase activity	0.0219415	A0A1D5PG34	Uncharacterized protein	1.310	Up	0.0295	USP8	128.01
Molecular Function	GO:0008234	6	cysteine-type peptidase activity	0.0219415	R9PXM3	Ubiquitin carboxyl-terminal hydrolase 47	1.246	Up	0.00321	USP47	154.85
Molecular Function	GO:0008234	6	cysteine-type peptidase activity	0.0219415	E1BZL0	Uncharacterized protein	1.333	Up	0.00106	USP24	292.25
Molecular Function	GO:0008234	6	cysteine-type peptidase activity	0.0219415	E1BXQ0	Uncharacterized protein	1.432	Up	0.016	USP18	43.776
Molecular Function	GO:0008234	6	cysteine-type peptidase activity	0.0219415	E1C4M6	Uncharacterized protein	1.214	Up	0.0155	USP14	55.63
Molecular Function	GO:0008234	6	cysteine-type peptidase activity	0.0219415	A0A1D5PU96	Ubiquitin carboxyl-terminal hydrolase 10	1.390	Up	0.00165	USP10	86.367
Molecular Function	GO:0008234	6	cysteine-type peptidase activity	0.0219415	E1C4M3	Uncharacterized protein	1.226	Up	0.0323	CTSZ	33.853
Molecular Function	GO:0008234	6	cysteine-type peptidase activity	0.0219415	H9KYW5	Uncharacterized protein	1.357	Up	0.0312	CTSS	36.321
Molecular Function	GO:0008234	6	cysteine-type peptidase activity	0.0219415	A0A1D5P0X4	Cathepsin K	1.304	Up	0.0156	CTSK	37.405
Molecular Function	GO:0008234	6	cysteine-type peptidase activity	0.0219415	O93417	Caspase-3	1.427	Up	0.000501	CASP3	31.675
Molecular Function	GO:0008234	6	cysteine-type peptidase activity	0.0219415	A0A1D5NVC3	Uncharacterized protein	1.286	Up	0.0147	CAPN7	92.465
Molecular Function	GO:0008234	6	cysteine-type peptidase activity	0.0219415	Q9W689	Ataxin-3	1.241	Up	0.0172	ATXN3	41.608
Biological Process	GO:0019221	7	cytokine-mediated signaling pathway	0.138676	Q6DV79	Signal transducer and activator of transcription 3	1.404	Up	0.00669	STAT3	88.17
Biological Process	GO:0019221	7	cytokine-mediated signaling pathway	0.138676	Q5ZJK3	Signal transducer and activator of transcription	1.365	Up	0.000574	STAT1	87.243
Biological Process	GO:0019221	7	cytokine-mediated signaling pathway	0.138676	Q5F3L1	Ribosomal protein S6 kinase alpha-5	1.377	Up	0.00145	RPS6KA5	89.039
Biological Process	GO:0019221	7	cytokine-mediated signaling pathway	0.138676	A0A1L1RUW5	Uncharacterized protein	1.425	Up	0.00172	NMI	39.811
Biological Process	GO:0019221	7	cytokine-mediated signaling pathway	0.138676	F1NMS0	Uncharacterized protein	1.352	Up	0.000151	AKT1	55.795
Biological Process	GO:0019221	7	cytokine-mediated signaling pathway	0.138676	A0A1D5P2Q9	Uncharacterized protein	1.235	Up	0.0172	---	66.674
Cellular Component	GO:0010494	10	cytoplasmic stress granule	0.601693	Q5ZMN1	Uncharacterized protein	1.356	Up	0.000314	G3BP1	52.44
Cellular Component	GO:0010494	10	cytoplasmic stress granule	0.601693	Q5XNV3	Cytoplasmic activation-proliferation-associated protein 1	1.719	Up	1.58e-05	CAPRIN1	77.987
Biological Process	GO:0002181	9	cytoplasmic translation	0.0906191	E1C653	Uncharacterized protein	1.633	Up	0.00127	RPL22L1	14.383
Biological Process	GO:0002181	9	cytoplasmic translation	0.0906191	E1C115	Uncharacterized protein	1.285	Up	0.00524	EIF4EBP1	12.5
Biological Process	GO:0002181	9	cytoplasmic translation	0.0906191	A0A1D5PGY9	Eukaryotic translation initiation factor 3 subunit A	1.211	Up	0.0451	EIF3A	99.866
Biological Process	GO:0002181	9	cytoplasmic translation	0.0906191	E1BSS3	Eukaryotic translation initiation factor 3 subunit A	1.213	Up	0.0295	EIF3A	143.37
Biological Process	GO:0002181	9	cytoplasmic translation	0.0906191	Q5ZJ39	Density-regulated protein	1.282	Up	0.000557	DENR	22.158
Biological Process	GO:0002183	10	cytoplasmic translational initiation	0.0930448	E1C115	Uncharacterized protein	1.285	Up	0.00524	EIF4EBP1	12.5
Biological Process	GO:0002183	10	cytoplasmic translational initiation	0.0930448	A0A1D5PGY9	Eukaryotic translation initiation factor 3 subunit A	1.211	Up	0.0451	EIF3A	99.866
Biological Process	GO:0002183	10	cytoplasmic translational initiation	0.0930448	E1BSS3	Eukaryotic translation initiation factor 3 subunit A	1.213	Up	0.0295	EIF3A	143.37
Biological Process	GO:0002183	10	cytoplasmic translational initiation	0.0930448	Q5ZJ39	Density-regulated protein	1.282	Up	0.000557	DENR	22.158
Biological Process	GO:0006952	4	defense response	0.00165594	A0A0B5H7I8	Tripartite motif containing 25	1.455	Up	0.000431	TRIM25	71.424
Biological Process	GO:0006952	4	defense response	0.00165594	P02789	Ovotransferrin	4.021	Up	5.05e-05	TF	77.776
Biological Process	GO:0006952	4	defense response	0.00165594	E1C581	Uncharacterized protein	1.239	Up	0.0398	TBK1	83.777
Biological Process	GO:0006952	4	defense response	0.00165594	Q6DV79	Signal transducer and activator of transcription 3	1.404	Up	0.00669	STAT3	88.17
Biological Process	GO:0006952	4	defense response	0.00165594	Q5ZJK3	Signal transducer and activator of transcription	1.365	Up	0.000574	STAT1	87.243
Biological Process	GO:0006952	4	defense response	0.00165594	A0A1D5PQI0	Receptor-interacting serine/threonine-protein kinase 2	1.223	Up	0.00228	RIPK2	61.526
Biological Process	GO:0006952	4	defense response	0.00165594	Q90Z16	Optineurin	1.491	Up	0.0253	OPTN	64.087
Biological Process	GO:0006952	4	defense response	0.00165594	H9L0X6	Uncharacterized protein	1.679	Up	0.00616	OASL	54.265
Biological Process	GO:0006952	4	defense response	0.00165594	A0A1L1RUW5	Uncharacterized protein	1.425	Up	0.00172	NMI	39.811
Biological Process	GO:0006952	4	defense response	0.00165594	B2X021	Mx protein (Fragment)	1.648	Up	0.00438	MX	79.532
Biological Process	GO:0006952	4	defense response	0.00165594	F1NCY7	Uncharacterized protein	1.251	Up	0.00195	MAPKAPK2	44.696
Biological Process	GO:0006952	4	defense response	0.00165594	Q5F3Y0	Uncharacterized protein	1.229	Up	0.0182	LSP1	41.577
Biological Process	GO:0006952	4	defense response	0.00165594	F1NSB3	Uncharacterized protein	1.252	Up	0.0133	JAM3	33.204
Biological Process	GO:0006952	4	defense response	0.00165594	F1NW65	Serum amyloid A protein	2.819	Up	0.000292	HPS5	14.192
Biological Process	GO:0006952	4	defense response	0.00165594	A0A1D5NW85	Extracellular fatty acid-binding protein	1.838	Up	0.00155	EXFABP	20.187
Biological Process	GO:0006952	4	defense response	0.00165594	F1NLD7	Uncharacterized protein	1.403	Up	0.00418	EIF2AK2	62.318
Biological Process	GO:0006952	4	defense response	0.00165594	Q92074	"Beta-1,4-galactosyltransferase"	1.343	Up	0.0494	CKI	40.928
Biological Process	GO:0006952	4	defense response	0.00165594	E1BRX6	Uncharacterized protein	2.240	Up	0.00153	CALCOCO2	54.629
Biological Process	GO:0006952	4	defense response	0.00165594	E1BX75	Uncharacterized protein	1.427	Up	0.0463	ALS2	182.07
Biological Process	GO:0006952	4	defense response	0.00165594	F1NMS0	Uncharacterized protein	1.352	Up	0.000151	AKT1	55.795
Biological Process	GO:0098542	6	defense response to other organism	0.192735	E1C581	Uncharacterized protein	1.239	Up	0.0398	TBK1	83.777
Biological Process	GO:0098542	6	defense response to other organism	0.192735	Q90Z16	Optineurin	1.491	Up	0.0253	OPTN	64.087
Biological Process	GO:0098542	6	defense response to other organism	0.192735	H9L0X6	Uncharacterized protein	1.679	Up	0.00616	OASL	54.265
Biological Process	GO:0098542	6	defense response to other organism	0.192735	B2X021	Mx protein (Fragment)	1.648	Up	0.00438	MX	79.532
Biological Process	GO:0098542	6	defense response to other organism	0.192735	E1BRX6	Uncharacterized protein	2.240	Up	0.00153	CALCOCO2	54.629
Cellular Component	GO:0036513	11	Derlin-1 retrotranslocation complex	0.394569	Q5ZIR9	E3 ubiquitin-protein ligase RNF185	1.968	Up	0.0422	RNF185	20.828
Cellular Component	GO:0036513	11	Derlin-1 retrotranslocation complex	0.394569	F1NBB7	Uncharacterized protein	1.311	Up	0.0187	AMFR	70.947
Cellular Component	GO:0030057	4	desmosome	0.394569	F1NSB3	Uncharacterized protein	1.252	Up	0.0133	JAM3	33.204
Cellular Component	GO:0030057	4	desmosome	0.394569	Q92074	"Beta-1,4-galactosyltransferase"	1.343	Up	0.0494	CKI	40.928
Molecular Function	GO:0051213	4	dioxygenase activity	0.313743	R9PXM8	tRNA wybutosine-synthesizing protein 5	1.208	Up	0.0044	TYW5	37.244
Molecular Function	GO:0051213	4	dioxygenase activity	0.313743	Q5ZLK5	Prolyl 4-hydroxylase subunit alpha-2	1.277	Up	0.000846	P4HA2	61.435
Molecular Function	GO:0051213	4	dioxygenase activity	0.313743	Q5ZMM1	Ribosomal oxygenase 1	1.300	Up	0.035	C5H14ORF169	65.684
Molecular Function	GO:0051213	4	dioxygenase activity	0.313743	F1NGG8	Uncharacterized protein	1.201	Up	0.028	---	26.54
Biological Process	GO:0000077	9	DNA damage checkpoint	0.422522	Q90687	Tyrosine-protein phosphatase non-receptor type 11	1.206	Up	0.00447	PTPN11	67.982
Biological Process	GO:0000077	9	DNA damage checkpoint	0.422522	F1NCY7	Uncharacterized protein	1.251	Up	0.00195	MAPKAPK2	44.696
Biological Process	GO:0000077	9	DNA damage checkpoint	0.422522	F1NGG3	Uncharacterized protein	1.712	Up	0.0408	---	55.042
Biological Process	GO:0032508	8	DNA duplex unwinding	0.0326856	Q5ZKR8	DNA helicase	1.273	Up	0.00393	MCM6	93.302
Biological Process	GO:0032508	8	DNA duplex unwinding	0.0326856	E1C2U4	DNA helicase	1.220	Up	0.0181	MCM4	97.885
Biological Process	GO:0032508	8	DNA duplex unwinding	0.0326856	Q5ZMN2	DNA replication licensing factor MCM3	1.431	Up	0.0471	MCM3	91.25
Biological Process	GO:0032508	8	DNA duplex unwinding	0.0326856	F1NB20	DNA helicase	1.338	Up	0.000321	MCM2	105.09
Biological Process	GO:0032508	8	DNA duplex unwinding	0.0326856	F1NTD6	Activating signal cointegrator 1 complex subunit 3	1.244	Up	0.000592	ascc3	251.85
Biological Process	GO:0032392	7	DNA geometric change	0.040156	Q5ZKR8	DNA helicase	1.273	Up	0.00393	MCM6	93.302
Biological Process	GO:0032392	7	DNA geometric change	0.040156	E1C2U4	DNA helicase	1.220	Up	0.0181	MCM4	97.885
Biological Process	GO:0032392	7	DNA geometric change	0.040156	Q5ZMN2	DNA replication licensing factor MCM3	1.431	Up	0.0471	MCM3	91.25
Biological Process	GO:0032392	7	DNA geometric change	0.040156	F1NB20	DNA helicase	1.338	Up	0.000321	MCM2	105.09
Biological Process	GO:0032392	7	DNA geometric change	0.040156	F1NTD6	Activating signal cointegrator 1 complex subunit 3	1.244	Up	0.000592	ascc3	251.85
Molecular Function	GO:0003678	9	DNA helicase activity	0.0337118	Q5ZKR8	DNA helicase	1.273	Up	0.00393	MCM6	93.302
Molecular Function	GO:0003678	9	DNA helicase activity	0.0337118	E1C2U4	DNA helicase	1.220	Up	0.0181	MCM4	97.885
Molecular Function	GO:0003678	9	DNA helicase activity	0.0337118	Q5ZMN2	DNA replication licensing factor MCM3	1.431	Up	0.0471	MCM3	91.25
Molecular Function	GO:0003678	9	DNA helicase activity	0.0337118	F1NB20	DNA helicase	1.338	Up	0.000321	MCM2	105.09
Molecular Function	GO:0003678	9	DNA helicase activity	0.0337118	F1NTD6	Activating signal cointegrator 1 complex subunit 3	1.244	Up	0.000592	ascc3	251.85
Biological Process	GO:0031570	8	DNA integrity checkpoint	0.422522	Q90687	Tyrosine-protein phosphatase non-receptor type 11	1.206	Up	0.00447	PTPN11	67.982
Biological Process	GO:0031570	8	DNA integrity checkpoint	0.422522	F1NCY7	Uncharacterized protein	1.251	Up	0.00195	MAPKAPK2	44.696
Biological Process	GO:0031570	8	DNA integrity checkpoint	0.422522	F1NGG3	Uncharacterized protein	1.712	Up	0.0408	---	55.042
Molecular Function	GO:0003910	6	DNA ligase (ATP) activity	0.415316	P26446	Poly [ADP-ribose] polymerase 1	1.392	Up	0.000231	PARP1	113.52
Molecular Function	GO:0003910	6	DNA ligase (ATP) activity	0.415316	F1P394	Uncharacterized protein	1.271	Up	0.00858	LIG3	112.17
Molecular Function	GO:0003909	5	DNA ligase activity	0.415316	P26446	Poly [ADP-ribose] polymerase 1	1.392	Up	0.000231	PARP1	113.52
Molecular Function	GO:0003909	5	DNA ligase activity	0.415316	F1P394	Uncharacterized protein	1.271	Up	0.00858	LIG3	112.17
Biological Process	GO:0006266	8	DNA ligation	0.483001	P26446	Poly [ADP-ribose] polymerase 1	1.392	Up	0.000231	PARP1	113.52
Biological Process	GO:0006266	8	DNA ligation	0.483001	F1P394	Uncharacterized protein	1.271	Up	0.00858	LIG3	112.17
Biological Process	GO:0051103	9	DNA ligation involved in DNA repair	0.483001	P26446	Poly [ADP-ribose] polymerase 1	1.392	Up	0.000231	PARP1	113.52
Biological Process	GO:0051103	9	DNA ligation involved in DNA repair	0.483001	F1P394	Uncharacterized protein	1.271	Up	0.00858	LIG3	112.17
Biological Process	GO:0006260	8	DNA replication	0.0364509	E1C0J4	Uncharacterized protein	1.211	Up	0.00115	UPF1	123.4
Biological Process	GO:0006260	8	DNA replication	0.0364509	Q5ZJN1	Protein RTF2 homolog	1.324	Up	0.0107	RTFDC1	34.222
Biological Process	GO:0006260	8	DNA replication	0.0364509	P26446	Poly [ADP-ribose] polymerase 1	1.392	Up	0.000231	PARP1	113.52
Biological Process	GO:0006260	8	DNA replication	0.0364509	A0A1D5PI00	Nuclear factor 1	1.906	Up	0.000252	NFIX	29.087
Biological Process	GO:0006260	8	DNA replication	0.0364509	Q5ZKR8	DNA helicase	1.273	Up	0.00393	MCM6	93.302
Biological Process	GO:0006260	8	DNA replication	0.0364509	E1C2U4	DNA helicase	1.220	Up	0.0181	MCM4	97.885
Biological Process	GO:0006260	8	DNA replication	0.0364509	Q5ZMN2	DNA replication licensing factor MCM3	1.431	Up	0.0471	MCM3	91.25
Biological Process	GO:0006260	8	DNA replication	0.0364509	F1NB20	DNA helicase	1.338	Up	0.000321	MCM2	105.09
Biological Process	GO:0006260	8	DNA replication	0.0364509	E1C8H5	Uncharacterized protein	1.346	Up	0.0049	ATRX	274.45
Biological Process	GO:0006270	10	DNA replication initiation	0.00435181	Q5ZKR8	DNA helicase	1.273	Up	0.00393	MCM6	93.302
Biological Process	GO:0006270	10	DNA replication initiation	0.00435181	E1C2U4	DNA helicase	1.220	Up	0.0181	MCM4	97.885
Biological Process	GO:0006270	10	DNA replication initiation	0.00435181	Q5ZMN2	DNA replication licensing factor MCM3	1.431	Up	0.0471	MCM3	91.25
Biological Process	GO:0006270	10	DNA replication initiation	0.00435181	F1NB20	DNA helicase	1.338	Up	0.000321	MCM2	105.09
Biological Process	GO:0006261	9	DNA-dependent DNA replication	0.000803133	E1C0J4	Uncharacterized protein	1.211	Up	0.00115	UPF1	123.4
Biological Process	GO:0006261	9	DNA-dependent DNA replication	0.000803133	Q5ZJN1	Protein RTF2 homolog	1.324	Up	0.0107	RTFDC1	34.222
Biological Process	GO:0006261	9	DNA-dependent DNA replication	0.000803133	P26446	Poly [ADP-ribose] polymerase 1	1.392	Up	0.000231	PARP1	113.52
Biological Process	GO:0006261	9	DNA-dependent DNA replication	0.000803133	Q5ZKR8	DNA helicase	1.273	Up	0.00393	MCM6	93.302
Biological Process	GO:0006261	9	DNA-dependent DNA replication	0.000803133	E1C2U4	DNA helicase	1.220	Up	0.0181	MCM4	97.885
Biological Process	GO:0006261	9	DNA-dependent DNA replication	0.000803133	Q5ZMN2	DNA replication licensing factor MCM3	1.431	Up	0.0471	MCM3	91.25
Biological Process	GO:0006261	9	DNA-dependent DNA replication	0.000803133	F1NB20	DNA helicase	1.338	Up	0.000321	MCM2	105.09
Biological Process	GO:0006261	9	DNA-dependent DNA replication	0.000803133	E1C8H5	Uncharacterized protein	1.346	Up	0.0049	ATRX	274.45
Cellular Component	GO:0005736	13	DNA-directed RNA polymerase I complex	0.284279	E1BSY6	Uncharacterized protein	1.298	Up	0.0237	POLR2L	7.645
Cellular Component	GO:0005736	13	DNA-directed RNA polymerase I complex	0.284279	E1C277	Uncharacterized protein	1.320	Up	0.00474	POLR1D	13.017
Cellular Component	GO:0005666	13	DNA-directed RNA polymerase III complex	0.487904	E1BSY6	Uncharacterized protein	1.298	Up	0.0237	POLR2L	7.645
Cellular Component	GO:0005666	13	DNA-directed RNA polymerase III complex	0.487904	E1C277	Uncharacterized protein	1.320	Up	0.00474	POLR1D	13.017
Biological Process	GO:0006354	11	DNA-templated transcription, elongation	0.628426	A0A1D5P117	Uncharacterized protein	1.263	Up	3.17e-05	PAF1	58.523
Biological Process	GO:0006354	11	DNA-templated transcription, elongation	0.628426	F1NF63	Uncharacterized protein	1.298	Up	0.0331	---	30.347
Biological Process	GO:0000724	10	double-strand break repair via homologous recombination	0.628426	F1P555	Uncharacterized protein	1.217	Up	0.000142	SFPQ	69.532
Biological Process	GO:0000724	10	double-strand break repair via homologous recombination	0.628426	P13863	Cyclin-dependent kinase 1	1.247	Up	0.00445	CDK1	34.688
Biological Process	GO:0043583	8	ear development	0.250113	Q90687	Tyrosine-protein phosphatase non-receptor type 11	1.206	Up	0.00447	PTPN11	67.982
Biological Process	GO:0043583	8	ear development	0.250113	F1NB20	DNA helicase	1.338	Up	0.000321	MCM2	105.09
Biological Process	GO:0043583	8	ear development	0.250113	F1NCY7	Uncharacterized protein	1.251	Up	0.00195	MAPKAPK2	44.696
Biological Process	GO:0043583	8	ear development	0.250113	Q9DD46	Aldehyde dehydrogenase	1.477	Up	0.000155	ALDH6	56.311
Biological Process	GO:0048048	10	embryonic eye morphogenesis	0.151953	F1NII7	Uncharacterized protein	1.216	Up	0.0457	FBN1	310.98
Biological Process	GO:0048048	10	embryonic eye morphogenesis	0.151953	Q9DD46	Aldehyde dehydrogenase	1.477	Up	0.000155	ALDH6	56.311
Biological Process	GO:0000478	12	endonucleolytic cleavage involved in rRNA processing	0.280869	E1BSJ2	40S ribosomal protein S21	1.201	Up	0.0375	RPS21	9.1183
Biological Process	GO:0000478	12	endonucleolytic cleavage involved in rRNA processing	0.280869	F1NH69	Uncharacterized protein	1.254	Up	0.00297	BMS1	148.47
Biological Process	GO:0000479	13	endonucleolytic cleavage of tricistronic rRNA transcript (SSU-rRNA, 5.8S rRNA, LSU-rRNA)	0.280869	E1BSJ2	40S ribosomal protein S21	1.201	Up	0.0375	RPS21	9.1183
Biological Process	GO:0000479	13	endonucleolytic cleavage of tricistronic rRNA transcript (SSU-rRNA, 5.8S rRNA, LSU-rRNA)	0.280869	F1NH69	Uncharacterized protein	1.254	Up	0.00297	BMS1	148.47
Biological Process	GO:0030968	8	endoplasmic reticulum unfolded protein response	0.127573	Q5ZHY5	STIP1 homology and U box-containing protein 1	1.378	Up	0.0142	STUB1	35.661
Biological Process	GO:0030968	8	endoplasmic reticulum unfolded protein response	0.127573	F1NLD7	Uncharacterized protein	1.403	Up	0.00418	EIF2AK2	62.318
Biological Process	GO:0030968	8	endoplasmic reticulum unfolded protein response	0.127573	F1NBB7	Uncharacterized protein	1.311	Up	0.0187	AMFR	70.947
Biological Process	GO:0030968	8	endoplasmic reticulum unfolded protein response	0.127573	F1P5J5	Uncharacterized protein	1.301	Up	0.000221	AARS	106.97
Biological Process	GO:0009913	7	epidermal cell differentiation	0.335202	E1BUT7	Uncharacterized protein	1.957	Up	0.00316	IRF6	52.667
Biological Process	GO:0009913	7	epidermal cell differentiation	0.335202	F1NHG8	Uncharacterized protein	1.570	Up	0.000379	CSTA	11.096
Biological Process	GO:0009913	7	epidermal cell differentiation	0.335202	O93417	Caspase-3	1.427	Up	0.000501	CASP3	31.675
Biological Process	GO:0008544	5	epidermis development	0.394004	E1BUT7	Uncharacterized protein	1.957	Up	0.00316	IRF6	52.667
Biological Process	GO:0008544	5	epidermis development	0.394004	F1NHG8	Uncharacterized protein	1.570	Up	0.000379	CSTA	11.096
Biological Process	GO:0008544	5	epidermis development	0.394004	O93417	Caspase-3	1.427	Up	0.000501	CASP3	31.675
Biological Process	GO:0002064	7	epithelial cell development	0.250113	E1C3P9	Uncharacterized protein	2.323	Up	0.0113	FRMD6	70.217
Biological Process	GO:0002064	7	epithelial cell development	0.250113	Q9YGW6	Ezrin	1.228	Up	0.000844	EZR	69.366
Biological Process	GO:0002064	7	epithelial cell development	0.250113	Q92074	"Beta-1,4-galactosyltransferase"	1.343	Up	0.0494	CKI	40.928
Biological Process	GO:0002064	7	epithelial cell development	0.250113	E1C8H5	Uncharacterized protein	1.346	Up	0.0049	ATRX	274.45
Biological Process	GO:0030855	6	epithelial cell differentiation	0.0299769	P19966	Transgelin	1.215	Up	0.00813	TAGLN	22.314
Biological Process	GO:0030855	6	epithelial cell differentiation	0.0299769	E1BUT7	Uncharacterized protein	1.957	Up	0.00316	IRF6	52.667
Biological Process	GO:0030855	6	epithelial cell differentiation	0.0299769	E1C3P9	Uncharacterized protein	2.323	Up	0.0113	FRMD6	70.217
Biological Process	GO:0030855	6	epithelial cell differentiation	0.0299769	Q9YGW6	Ezrin	1.228	Up	0.000844	EZR	69.366
Biological Process	GO:0030855	6	epithelial cell differentiation	0.0299769	F1NHG8	Uncharacterized protein	1.570	Up	0.000379	CSTA	11.096
Biological Process	GO:0030855	6	epithelial cell differentiation	0.0299769	Q92074	"Beta-1,4-galactosyltransferase"	1.343	Up	0.0494	CKI	40.928
Biological Process	GO:0030855	6	epithelial cell differentiation	0.0299769	O93417	Caspase-3	1.427	Up	0.000501	CASP3	31.675
Biological Process	GO:0030855	6	epithelial cell differentiation	0.0299769	E1BUA8	Protein BCCIP homolog	1.299	Up	0.0104	BCCIP	34.514
Biological Process	GO:0030855	6	epithelial cell differentiation	0.0299769	E1C8H5	Uncharacterized protein	1.346	Up	0.0049	ATRX	274.45
Biological Process	GO:0030855	6	epithelial cell differentiation	0.0299769	E1C1D1	Annexin	1.224	Up	0.00301	ANXA7	49.333
Biological Process	GO:0036503	7	ERAD pathway	0.22675	A0A0B5H7I8	Tripartite motif containing 25	1.455	Up	0.000431	TRIM25	71.424
Biological Process	GO:0036503	7	ERAD pathway	0.22675	Q5ZHY5	STIP1 homology and U box-containing protein 1	1.378	Up	0.0142	STUB1	35.661
Biological Process	GO:0036503	7	ERAD pathway	0.22675	Q5ZIR9	E3 ubiquitin-protein ligase RNF185	1.968	Up	0.0422	RNF185	20.828
Biological Process	GO:0036503	7	ERAD pathway	0.22675	F1NVQ2	Uncharacterized protein	1.522	Up	0.0419	ANKZF1	72.88
Biological Process	GO:0036503	7	ERAD pathway	0.22675	F1NBB7	Uncharacterized protein	1.311	Up	0.0187	AMFR	70.947
Biological Process	GO:0033753	6	establishment of ribosome localization	0.0756305	F1NVA4	Nucleophosmin	1.424	Up	0.00311	NPM1	32.584
Biological Process	GO:0033753	6	establishment of ribosome localization	0.0756305	F1P1F7	Uncharacterized protein	1.244	Up	0.0214	LTV1	54.309
Biological Process	GO:0033753	6	establishment of ribosome localization	0.0756305	Q5ZJX6	Uncharacterized protein	1.232	Up	5.22e-05	ABCE1	67.355
Biological Process	GO:0035088	6	establishment or maintenance of apical/basal cell polarity	0.438524	Q5ZJ70	Uncharacterized protein	1.252	Up	0.00245	PDCD6IP	97.314
Biological Process	GO:0035088	6	establishment or maintenance of apical/basal cell polarity	0.438524	Q9YGW6	Ezrin	1.228	Up	0.000844	EZR	69.366
Biological Process	GO:0061245	5	establishment or maintenance of bipolar cell polarity	0.438524	Q5ZJ70	Uncharacterized protein	1.252	Up	0.00245	PDCD6IP	97.314
Biological Process	GO:0061245	5	establishment or maintenance of bipolar cell polarity	0.438524	Q9YGW6	Ezrin	1.228	Up	0.000844	EZR	69.366
Cellular Component	GO:0016282	9	eukaryotic 43S preinitiation complex	0.566884	A0A1D5PGY9	Eukaryotic translation initiation factor 3 subunit A	1.211	Up	0.0451	EIF3A	99.866
Cellular Component	GO:0016282	9	eukaryotic 43S preinitiation complex	0.566884	E1BSS3	Eukaryotic translation initiation factor 3 subunit A	1.213	Up	0.0295	EIF3A	143.37
Cellular Component	GO:0033290	9	eukaryotic 48S preinitiation complex	0.566884	A0A1D5PGY9	Eukaryotic translation initiation factor 3 subunit A	1.211	Up	0.0451	EIF3A	99.866
Cellular Component	GO:0033290	9	eukaryotic 48S preinitiation complex	0.566884	E1BSS3	Eukaryotic translation initiation factor 3 subunit A	1.213	Up	0.0295	EIF3A	143.37
Molecular Function	GO:0004694	8	eukaryotic translation initiation factor 2alpha kinase activity	0.235294	F1NLD7	Uncharacterized protein	1.403	Up	0.00418	EIF2AK2	62.318
Molecular Function	GO:0004694	8	eukaryotic translation initiation factor 2alpha kinase activity	0.235294	E1C182	Uncharacterized protein	1.258	Up	0.0037	---	184.79
Biological Process	GO:0097194	7	execution phase of apoptosis	0.561688	O93417	Caspase-3	1.427	Up	0.000501	CASP3	31.675
Biological Process	GO:0097194	7	execution phase of apoptosis	0.561688	F1NMS0	Uncharacterized protein	1.352	Up	0.000151	AKT1	55.795
Molecular Function	GO:0004532	7	exoribonuclease activity	0.591319	Q5ZIP4	5-3 exoribonuclease 2	1.222	Up	0.00573	XRN2	108.54
Molecular Function	GO:0004532	7	exoribonuclease activity	0.591319	E1C525	Uncharacterized protein	1.231	Up	0.0266	EXOSC10	103.9
Cellular Component	GO:0009897	7	external side of plasma membrane	0.400836	E1C0K5	Uncharacterized protein	1.243	Up	0.00761	MFGE8	53.146
Cellular Component	GO:0009897	7	external side of plasma membrane	0.400836	F1NC84	Uncharacterized protein	1.451	Up	1.23e-05	LY75	199.59
Cellular Component	GO:0009897	7	external side of plasma membrane	0.400836	Q92074	"Beta-1,4-galactosyltransferase"	1.343	Up	0.0494	CKI	40.928
Cellular Component	GO:0031012	4	extracellular matrix	0.00599909	E1BY44	Uncharacterized protein	1.470	Up	0.0126	TGM2	77.899
Cellular Component	GO:0031012	4	extracellular matrix	0.00599909	P02789	Ovotransferrin	4.021	Up	5.05e-05	TF	77.776
Cellular Component	GO:0031012	4	extracellular matrix	0.00599909	A0A1L1RKN2	SPARC	1.664	Up	2.73e-05	SPARC	24.584
Cellular Component	GO:0031012	4	extracellular matrix	0.00599909	F1P555	Uncharacterized protein	1.217	Up	0.000142	SFPQ	69.532
Cellular Component	GO:0031012	4	extracellular matrix	0.00599909	F1NN41	Uncharacterized protein	2.211	Up	0.000111	PXDN	165.75
Cellular Component	GO:0031012	4	extracellular matrix	0.00599909	E1C0K5	Uncharacterized protein	1.243	Up	0.00761	MFGE8	53.146
Cellular Component	GO:0031012	4	extracellular matrix	0.00599909	P51890	Lumican	1.486	Up	0.00914	LUM	38.642
Cellular Component	GO:0031012	4	extracellular matrix	0.00599909	F1N9I4	Uncharacterized protein	1.409	Up	0.0212	LTBP1	175
Cellular Component	GO:0031012	4	extracellular matrix	0.00599909	F1NII7	Uncharacterized protein	1.216	Up	0.0457	FBN1	310.98
Cellular Component	GO:0031012	4	extracellular matrix	0.00599909	F1NHG8	Uncharacterized protein	1.570	Up	0.000379	CSTA	11.096
Cellular Component	GO:0031012	4	extracellular matrix	0.00599909	A0A1D5P6W1	Uncharacterized protein	1.544	Up	0.000334	COL5A2	144.81
Cellular Component	GO:0031012	4	extracellular matrix	0.00599909	F1NI79	Uncharacterized protein	2.102	Up	0.0048	COL5A1	174.72
Cellular Component	GO:0031012	4	extracellular matrix	0.00599909	F1P2Q3	Uncharacterized protein	1.821	Up	0.0123	COL4A2	168.91
Cellular Component	GO:0031012	4	extracellular matrix	0.00599909	A0A1D5P959	Collagen alpha-1(III) chain	3.032	Up	0.000171	COL3A1	139.3
Cellular Component	GO:0031012	4	extracellular matrix	0.00599909	P02467	Collagen alpha-2(I) chain	3.812	Up	1.01e-05	COL1A2	128.99
Cellular Component	GO:0031012	4	extracellular matrix	0.00599909	P02457	Collagen alpha-1(I) chain	4.276	Up	1.75e-07	COL1A1	137.5
Cellular Component	GO:0031012	4	extracellular matrix	0.00599909	Q5ZMN0	Acidic leucine-rich nuclear phosphoprotein 32 family member B	1.344	Up	0.000123	ANP32B	29.943
Molecular Function	GO:0050840	3	extracellular matrix binding	0.465376	A0A1D5PXP9	Uncharacterized protein	1.376	Up	0.0152	TGFBI	74.108
Molecular Function	GO:0050840	3	extracellular matrix binding	0.465376	H9KYW5	Uncharacterized protein	1.357	Up	0.0312	CTSS	36.321
Cellular Component	GO:0044420	5	extracellular matrix component	0.0419163	P51890	Lumican	1.486	Up	0.00914	LUM	38.642
Cellular Component	GO:0044420	5	extracellular matrix component	0.0419163	F1N9I4	Uncharacterized protein	1.409	Up	0.0212	LTBP1	175
Cellular Component	GO:0044420	5	extracellular matrix component	0.0419163	F1NII7	Uncharacterized protein	1.216	Up	0.0457	FBN1	310.98
Cellular Component	GO:0044420	5	extracellular matrix component	0.0419163	F1P2Q3	Uncharacterized protein	1.821	Up	0.0123	COL4A2	168.91
Cellular Component	GO:0044420	5	extracellular matrix component	0.0419163	P02467	Collagen alpha-2(I) chain	3.812	Up	1.01e-05	COL1A2	128.99
Biological Process	GO:0030198	5	extracellular matrix organization	0.192735	F1NN41	Uncharacterized protein	2.211	Up	0.000111	PXDN	165.75
Biological Process	GO:0030198	5	extracellular matrix organization	0.192735	P51890	Lumican	1.486	Up	0.00914	LUM	38.642
Biological Process	GO:0030198	5	extracellular matrix organization	0.192735	H9KYW5	Uncharacterized protein	1.357	Up	0.0312	CTSS	36.321
Biological Process	GO:0030198	5	extracellular matrix organization	0.192735	Q92074	"Beta-1,4-galactosyltransferase"	1.343	Up	0.0494	CKI	40.928
Biological Process	GO:0030198	5	extracellular matrix organization	0.192735	O93319	Cadherin-11	1.514	Up	0.00379	CDH11	87.572
Molecular Function	GO:0005201	3	extracellular matrix structural constituent	3.2767e-05	F1NN41	Uncharacterized protein	2.211	Up	0.000111	PXDN	165.75
Molecular Function	GO:0005201	3	extracellular matrix structural constituent	3.2767e-05	A0A1L1RNI7	Uncharacterized protein	1.615	Up	0.00363	Gga.54047	86.388
Molecular Function	GO:0005201	3	extracellular matrix structural constituent	3.2767e-05	F1NII7	Uncharacterized protein	1.216	Up	0.0457	FBN1	310.98
Molecular Function	GO:0005201	3	extracellular matrix structural constituent	3.2767e-05	A0A1D5P6W1	Uncharacterized protein	1.544	Up	0.000334	COL5A2	144.81
Molecular Function	GO:0005201	3	extracellular matrix structural constituent	3.2767e-05	F1NI79	Uncharacterized protein	2.102	Up	0.0048	COL5A1	174.72
Molecular Function	GO:0005201	3	extracellular matrix structural constituent	3.2767e-05	F1P2Q3	Uncharacterized protein	1.821	Up	0.0123	COL4A2	168.91
Molecular Function	GO:0005201	3	extracellular matrix structural constituent	3.2767e-05	A0A1D5P959	Collagen alpha-1(III) chain	3.032	Up	0.000171	COL3A1	139.3
Molecular Function	GO:0005201	3	extracellular matrix structural constituent	3.2767e-05	P02467	Collagen alpha-2(I) chain	3.812	Up	1.01e-05	COL1A2	128.99
Molecular Function	GO:0005201	3	extracellular matrix structural constituent	3.2767e-05	P02457	Collagen alpha-1(I) chain	4.276	Up	1.75e-07	COL1A1	137.5
Biological Process	GO:0043062	4	extracellular structure organization	0.192735	F1NN41	Uncharacterized protein	2.211	Up	0.000111	PXDN	165.75
Biological Process	GO:0043062	4	extracellular structure organization	0.192735	P51890	Lumican	1.486	Up	0.00914	LUM	38.642
Biological Process	GO:0043062	4	extracellular structure organization	0.192735	H9KYW5	Uncharacterized protein	1.357	Up	0.0312	CTSS	36.321
Biological Process	GO:0043062	4	extracellular structure organization	0.192735	Q92074	"Beta-1,4-galactosyltransferase"	1.343	Up	0.0494	CKI	40.928
Biological Process	GO:0043062	4	extracellular structure organization	0.192735	O93319	Cadherin-11	1.514	Up	0.00379	CDH11	87.572
Biological Process	GO:0048592	9	eye morphogenesis	0.364863	Q6DV79	Signal transducer and activator of transcription 3	1.404	Up	0.00669	STAT3	88.17
Biological Process	GO:0048592	9	eye morphogenesis	0.364863	F1NII7	Uncharacterized protein	1.216	Up	0.0457	FBN1	310.98
Biological Process	GO:0048592	9	eye morphogenesis	0.364863	Q9DD46	Aldehyde dehydrogenase	1.477	Up	0.000155	ALDH6	56.311
Biological Process	GO:0060324	5	face development	0.483001	Q90687	Tyrosine-protein phosphatase non-receptor type 11	1.206	Up	0.00447	PTPN11	67.982
Biological Process	GO:0060324	5	face development	0.483001	Q9DD46	Aldehyde dehydrogenase	1.477	Up	0.000155	ALDH6	56.311
Biological Process	GO:0009566	6	fertilization	0.596431	F1NGS2	Uncharacterized protein	2.630	Up	0.00528	WBP2NL	32.534
Biological Process	GO:0009566	6	fertilization	0.596431	Q92074	"Beta-1,4-galactosyltransferase"	1.343	Up	0.0494	CKI	40.928
Cellular Component	GO:0005583	8	fibrillar collagen trimer	0.153964	P51890	Lumican	1.486	Up	0.00914	LUM	38.642
Cellular Component	GO:0005583	8	fibrillar collagen trimer	0.153964	P02467	Collagen alpha-2(I) chain	3.812	Up	1.01e-05	COL1A2	128.99
Cellular Component	GO:0031941	12	filamentous actin	0.221837	O93466	GTPase cRac1B	1.232	Up	0.046	RAC3	21.356
Cellular Component	GO:0031941	12	filamentous actin	0.221837	Q679P3	PDZ and LIM domain protein 7	1.324	Up	7.69e-05	PDLIM7	45.724
Biological Process	GO:0046847	6	filopodium assembly	0.21906	E1BZR0	Uncharacterized protein	1.365	Up	0.000962	SRGAP2	97.607
Biological Process	GO:0046847	6	filopodium assembly	0.21906	Q9YGW6	Ezrin	1.228	Up	0.000844	EZR	69.366
Biological Process	GO:0009396	9	folic acid-containing compound biosynthetic process	0.280869	Q5ZKA5	"Bifunctional methylenetetrahydrofolate dehydrogenase/cyclohydrolase, mitochondrial"	1.363	Up	0.000988	MTHFD2	36.411
Biological Process	GO:0009396	9	folic acid-containing compound biosynthetic process	0.280869	P00378	Dihydrofolate reductase	1.210	Up	0.0357	DHFR	21.65
Biological Process	GO:0006760	8	folic acid-containing compound metabolic process	0.337799	Q5ZKA5	"Bifunctional methylenetetrahydrofolate dehydrogenase/cyclohydrolase, mitochondrial"	1.363	Up	0.000988	MTHFD2	36.411
Biological Process	GO:0006760	8	folic acid-containing compound metabolic process	0.337799	P00378	Dihydrofolate reductase	1.210	Up	0.0357	DHFR	21.65
Biological Process	GO:0001731	11	formation of translation preinitiation complex	0.244481	A0A1D5PGY9	Eukaryotic translation initiation factor 3 subunit A	1.211	Up	0.0451	EIF3A	99.866
Biological Process	GO:0001731	11	formation of translation preinitiation complex	0.244481	E1BSS3	Eukaryotic translation initiation factor 3 subunit A	1.213	Up	0.0295	EIF3A	143.37
Biological Process	GO:0001731	11	formation of translation preinitiation complex	0.244481	Q5ZJ39	Density-regulated protein	1.282	Up	0.000557	DENR	22.158
Biological Process	GO:0031572	10	G2 DNA damage checkpoint	0.483001	F1NCY7	Uncharacterized protein	1.251	Up	0.00195	MAPKAPK2	44.696
Biological Process	GO:0031572	10	G2 DNA damage checkpoint	0.483001	F1NGG3	Uncharacterized protein	1.712	Up	0.0408	---	55.042
Biological Process	GO:0035195	11	gene silencing by miRNA	0.596431	A0A1D5P6Q6	Uncharacterized protein	1.320	Up	0.0216	TARBP2	33.568
Biological Process	GO:0035195	11	gene silencing by miRNA	0.596431	Q6DV79	Signal transducer and activator of transcription 3	1.404	Up	0.00669	STAT3	88.17
Biological Process	GO:0010001	9	glial cell differentiation	0.272151	Q6DV79	Signal transducer and activator of transcription 3	1.404	Up	0.00669	STAT3	88.17
Biological Process	GO:0010001	9	glial cell differentiation	0.272151	Q90687	Tyrosine-protein phosphatase non-receptor type 11	1.206	Up	0.00447	PTPN11	67.982
Biological Process	GO:0010001	9	glial cell differentiation	0.272151	E1C944	Uncharacterized protein	1.420	Up	0.0024	PLPP3	35.146
Biological Process	GO:0010001	9	glial cell differentiation	0.272151	F1NMS0	Uncharacterized protein	1.352	Up	0.000151	AKT1	55.795
Biological Process	GO:0015758	9	glucose transport	0.523963	Q9YGW6	Ezrin	1.228	Up	0.000844	EZR	69.366
Biological Process	GO:0015758	9	glucose transport	0.523963	F1NMS0	Uncharacterized protein	1.352	Up	0.000151	AKT1	55.795
Biological Process	GO:0006541	11	glutamine metabolic process	0.596431	A0A1D5P167	Uncharacterized protein	1.421	Up	0.0139	GGH	48.209
Biological Process	GO:0006541	11	glutamine metabolic process	0.596431	Q5ZJU3	Asparagine synthetase [glutamine-hydrolyzing]	1.237	Up	0.0419	ASNS	64.096
Molecular Function	GO:0004386	8	helicase activity	4.91973e-06	E1C0J4	Uncharacterized protein	1.211	Up	0.00115	UPF1	123.4
Molecular Function	GO:0004386	8	helicase activity	4.91973e-06	Q5ZKR8	DNA helicase	1.273	Up	0.00393	MCM6	93.302
Molecular Function	GO:0004386	8	helicase activity	4.91973e-06	E1C2U4	DNA helicase	1.220	Up	0.0181	MCM4	97.885
Molecular Function	GO:0004386	8	helicase activity	4.91973e-06	Q5ZMN2	DNA replication licensing factor MCM3	1.431	Up	0.0471	MCM3	91.25
Molecular Function	GO:0004386	8	helicase activity	4.91973e-06	F1NB20	DNA helicase	1.338	Up	0.000321	MCM2	105.09
Molecular Function	GO:0004386	8	helicase activity	4.91973e-06	E1BXD0	General transcription factor IIF subunit 2	1.482	Up	0.00151	Gga.28057	29.919
Molecular Function	GO:0004386	8	helicase activity	4.91973e-06	Q8JFP1	Eukaryotic initiation factor 4A-II	1.267	Up	0.00388	EIF4A2	46.371
Molecular Function	GO:0004386	8	helicase activity	4.91973e-06	A0A1D5P580	Uncharacterized protein	1.542	Up	0.0135	DHX57	154.52
Molecular Function	GO:0004386	8	helicase activity	4.91973e-06	F1NTK9	Uncharacterized protein	1.225	Up	0.0017	DDX54	93.051
Molecular Function	GO:0004386	8	helicase activity	4.91973e-06	E1BW15	Uncharacterized protein	1.462	Up	0.000139	DDX50	77.183
Molecular Function	GO:0004386	8	helicase activity	4.91973e-06	Q9W744	DEAD-box RNA helicase	1.352	Up	7.64e-05	DDX5	66.736
Molecular Function	GO:0004386	8	helicase activity	4.91973e-06	Q5F485	ATP-dependent RNA helicase DDX42	1.277	Up	0.0418	DDX42	103.05
Molecular Function	GO:0004386	8	helicase activity	4.91973e-06	Q5F491	Uncharacterized protein	1.234	Up	4.02e-05	DDX3X	72.048
Molecular Function	GO:0004386	8	helicase activity	4.91973e-06	F1NQV5	Uncharacterized protein	1.537	Up	0.00142	DDX27	85.637
Molecular Function	GO:0004386	8	helicase activity	4.91973e-06	F1NJ62	Uncharacterized protein	1.252	Up	0.0016	DDX24	91.668
Molecular Function	GO:0004386	8	helicase activity	4.91973e-06	F1NEQ3	RNA helicase	1.401	Up	0.00221	DDX18	73.837
Molecular Function	GO:0004386	8	helicase activity	4.91973e-06	F1NH79	Uncharacterized protein	1.246	Up	0.00223	CHD4	218.17
Molecular Function	GO:0004386	8	helicase activity	4.91973e-06	F1NTD6	Activating signal cointegrator 1 complex subunit 3	1.244	Up	0.000592	ascc3	251.85
Biological Process	GO:0002244	9	hematopoietic progenitor cell differentiation	0.561688	Q90986	Lymphocyte antigen 6E	2.301	Up	0.0476	LY6E	13.011
Biological Process	GO:0002244	9	hematopoietic progenitor cell differentiation	0.561688	F1NSB3	Uncharacterized protein	1.252	Up	0.0133	JAM3	33.204
Biological Process	GO:0008645	8	hexose transport	0.561688	Q9YGW6	Ezrin	1.228	Up	0.000844	EZR	69.366
Biological Process	GO:0008645	8	hexose transport	0.561688	F1NMS0	Uncharacterized protein	1.352	Up	0.000151	AKT1	55.795
Molecular Function	GO:0042826	5	histone deacetylase binding	0.433695	E1C4X5	Uncharacterized protein	1.204	Up	0.0411	WDTC1	77.36
Molecular Function	GO:0042826	5	histone deacetylase binding	0.433695	F1P555	Uncharacterized protein	1.217	Up	0.000142	SFPQ	69.532
Molecular Function	GO:0042826	5	histone deacetylase binding	0.433695	F1NH79	Uncharacterized protein	1.246	Up	0.00223	CHD4	218.17
Biological Process	GO:0070932	11	histone H3 deacetylation	0.483001	F1P555	Uncharacterized protein	1.217	Up	0.000142	SFPQ	69.532
Biological Process	GO:0070932	11	histone H3 deacetylation	0.483001	A0A1D5NW46	Histone deacetylase	1.232	Up	0.0332	HDAC2	51.938
Biological Process	GO:0071044	11	histone mRNA catabolic process	0.337799	E1C0J4	Uncharacterized protein	1.211	Up	0.00115	UPF1	123.4
Biological Process	GO:0071044	11	histone mRNA catabolic process	0.337799	E1C525	Uncharacterized protein	1.231	Up	0.0266	EXOSC10	103.9
Biological Process	GO:0008334	9	histone mRNA metabolic process	0.438524	E1C0J4	Uncharacterized protein	1.211	Up	0.00115	UPF1	123.4
Biological Process	GO:0008334	9	histone mRNA metabolic process	0.438524	E1C525	Uncharacterized protein	1.231	Up	0.0266	EXOSC10	103.9
Biological Process	GO:0016572	9	histone phosphorylation	0.280869	Q5F3L1	Ribosomal protein S6 kinase alpha-5	1.377	Up	0.00145	RPS6KA5	89.039
Biological Process	GO:0016572	9	histone phosphorylation	0.280869	P13863	Cyclin-dependent kinase 1	1.247	Up	0.00445	CDK1	34.688
Biological Process	GO:0048873	7	homeostasis of number of cells within a tissue	0.337799	O93466	GTPase cRac1B	1.232	Up	0.046	RAC3	21.356
Biological Process	GO:0048873	7	homeostasis of number of cells within a tissue	0.337799	Q90687	Tyrosine-protein phosphatase non-receptor type 11	1.206	Up	0.00447	PTPN11	67.982
Biological Process	GO:0034109	6	homotypic cell-cell adhesion	0.561688	E1C944	Uncharacterized protein	1.420	Up	0.0024	PLPP3	35.146
Biological Process	GO:0034109	6	homotypic cell-cell adhesion	0.561688	Q5ZIM5	Methionine aminopeptidase 1	1.238	Up	0.000662	METAP1	43.121
Molecular Function	GO:0016814	5	hydrolase activity, acting on carbon-nitrogen (but not peptide) bonds, in cyclic amidines	0.626335	Q5ZKA5	"Bifunctional methylenetetrahydrofolate dehydrogenase/cyclohydrolase, mitochondrial"	1.363	Up	0.000988	MTHFD2	36.411
Molecular Function	GO:0016814	5	hydrolase activity, acting on carbon-nitrogen (but not peptide) bonds, in cyclic amidines	0.626335	H9L3K3	Uncharacterized protein	1.505	Up	0.0151	---	75.678
Cellular Component	GO:0001772	7	immunological synapse	0.443183	Q5ZJ70	Uncharacterized protein	1.252	Up	0.00245	PDCD6IP	97.314
Cellular Component	GO:0001772	7	immunological synapse	0.443183	Q9YGW6	Ezrin	1.228	Up	0.000844	EZR	69.366
Biological Process	GO:0046040	11	IMP metabolic process	0.596431	Q5ZIZ4	Cytosolic purine 5-nucleotidase	1.201	Up	0.00755	NT5C2	65.894
Biological Process	GO:0046040	11	IMP metabolic process	0.596431	P21265	Adenylosuccinate lyase	1.213	Up	0.00246	ADSL	54.652
Cellular Component	GO:0016234	6	inclusion body	0.249486	Q5ZIP4	5-3 exoribonuclease 2	1.222	Up	0.00573	XRN2	108.54
Cellular Component	GO:0016234	6	inclusion body	0.249486	Q5ZHY5	STIP1 homology and U box-containing protein 1	1.378	Up	0.0142	STUB1	35.661
Cellular Component	GO:0016234	6	inclusion body	0.249486	Q9W689	Ataxin-3	1.241	Up	0.0172	ATXN3	41.608
Biological Process	GO:0045087	5	innate immune response	0.0962267	A0A0B5H7I8	Tripartite motif containing 25	1.455	Up	0.000431	TRIM25	71.424
Biological Process	GO:0045087	5	innate immune response	0.0962267	E1C581	Uncharacterized protein	1.239	Up	0.0398	TBK1	83.777
Biological Process	GO:0045087	5	innate immune response	0.0962267	Q5ZJK3	Signal transducer and activator of transcription	1.365	Up	0.000574	STAT1	87.243
Biological Process	GO:0045087	5	innate immune response	0.0962267	A0A1D5PQI0	Receptor-interacting serine/threonine-protein kinase 2	1.223	Up	0.00228	RIPK2	61.526
Biological Process	GO:0045087	5	innate immune response	0.0962267	A0A1L1RUW5	Uncharacterized protein	1.425	Up	0.00172	NMI	39.811
Biological Process	GO:0045087	5	innate immune response	0.0962267	B2X021	Mx protein (Fragment)	1.648	Up	0.00438	MX	79.532
Biological Process	GO:0045087	5	innate immune response	0.0962267	F1NLD7	Uncharacterized protein	1.403	Up	0.00418	EIF2AK2	62.318
Biological Process	GO:0045087	5	innate immune response	0.0962267	E1BRX6	Uncharacterized protein	2.240	Up	0.00153	CALCOCO2	54.629
Biological Process	GO:0048839	9	inner ear development	0.207002	Q90687	Tyrosine-protein phosphatase non-receptor type 11	1.206	Up	0.00447	PTPN11	67.982
Biological Process	GO:0048839	9	inner ear development	0.207002	F1NB20	DNA helicase	1.338	Up	0.000321	MCM2	105.09
Biological Process	GO:0048839	9	inner ear development	0.207002	F1NCY7	Uncharacterized protein	1.251	Up	0.00195	MAPKAPK2	44.696
Biological Process	GO:0048839	9	inner ear development	0.207002	Q9DD46	Aldehyde dehydrogenase	1.477	Up	0.000155	ALDH6	56.311
Biological Process	GO:0008286	10	insulin receptor signaling pathway	0.422522	E1C115	Uncharacterized protein	1.285	Up	0.00524	EIF4EBP1	12.5
Biological Process	GO:0008286	10	insulin receptor signaling pathway	0.422522	F1NMS0	Uncharacterized protein	1.352	Up	0.000151	AKT1	55.795
Biological Process	GO:0008286	10	insulin receptor signaling pathway	0.422522	F1NGG3	Uncharacterized protein	1.712	Up	0.0408	---	55.042
Cellular Component	GO:0032039	14	integrator complex	0.443183	Q5ZKK2	Integrator complex subunit 9	1.276	Up	0.0117	INTS9	73.762
Cellular Component	GO:0032039	14	integrator complex	0.443183	E1C843	Uncharacterized protein	1.284	Up	0.0129	INTS12	48.739
Molecular Function	GO:0005178	5	integrin binding	0.019004	A0A1D5PXP9	Uncharacterized protein	1.376	Up	0.0152	TGFBI	74.108
Molecular Function	GO:0005178	5	integrin binding	0.019004	E1C944	Uncharacterized protein	1.420	Up	0.0024	PLPP3	35.146
Molecular Function	GO:0005178	5	integrin binding	0.019004	E1C0K5	Uncharacterized protein	1.243	Up	0.00761	MFGE8	53.146
Molecular Function	GO:0005178	5	integrin binding	0.019004	F1NSB3	Uncharacterized protein	1.252	Up	0.0133	JAM3	33.204
Molecular Function	GO:0005178	5	integrin binding	0.019004	F1NII7	Uncharacterized protein	1.216	Up	0.0457	FBN1	310.98
Molecular Function	GO:0005178	5	integrin binding	0.019004	E1C1D1	Annexin	1.224	Up	0.00301	ANXA7	49.333
Biological Process	GO:0051702	5	interaction with symbiont	0.628426	E1BTV1	Uncharacterized protein	1.267	Up	0.00323	STOM	30.813
Biological Process	GO:0051702	5	interaction with symbiont	0.628426	F1NCA1	Uncharacterized protein	1.556	Up	0.039	CCNK	65.559
Biological Process	GO:0060333	8	interferon-gamma-mediated signaling pathway	0.151953	Q5ZJK3	Signal transducer and activator of transcription	1.365	Up	0.000574	STAT1	87.243
Biological Process	GO:0060333	8	interferon-gamma-mediated signaling pathway	0.151953	A0A1L1RUW5	Uncharacterized protein	1.425	Up	0.00172	NMI	39.811
Biological Process	GO:0042073	9	intraciliary transport	0.483001	Q8AV28	Pericentriolar material 1 protein	1.269	Up	0.000316	PCM1	212.72
Biological Process	GO:0042073	9	intraciliary transport	0.483001	E1C8D3	Uncharacterized protein	1.519	Up	0.0143	---	47.062
Cellular Component	GO:0030990	4	intraciliary transport particle	0.633712	Q5F423	Kinesin-like protein	1.203	Up	0.00992	KIF3B	84.735
Cellular Component	GO:0030990	4	intraciliary transport particle	0.633712	E1C8D3	Uncharacterized protein	1.519	Up	0.0143	---	47.062
Biological Process	GO:0051703	3	intraspecies interaction between organisms	0.280869	Q8AV28	Pericentriolar material 1 protein	1.269	Up	0.000316	PCM1	212.72
Biological Process	GO:0051703	3	intraspecies interaction between organisms	0.280869	E1C1D1	Annexin	1.224	Up	0.00301	ANXA7	49.333
Cellular Component	GO:0031235	8	intrinsic component of the cytoplasmic side of the plasma membrane	0.221837	F1NF56	Uncharacterized protein	1.278	Up	0.0305	RASA4	89.284
Cellular Component	GO:0031235	8	intrinsic component of the cytoplasmic side of the plasma membrane	0.221837	F1NCI3	Uncharacterized protein	1.222	Up	0.0381	RASA1	124.38
Biological Process	GO:0002192	12	IRES-dependent translational initiation	0.280869	E1C115	Uncharacterized protein	1.285	Up	0.00524	EIF4EBP1	12.5
Biological Process	GO:0002192	12	IRES-dependent translational initiation	0.280869	Q5ZJ39	Density-regulated protein	1.282	Up	0.000557	DENR	22.158
Molecular Function	GO:0005506	7	iron ion binding	0.05398	R9PXM8	tRNA wybutosine-synthesizing protein 5	1.208	Up	0.0044	TYW5	37.244
Molecular Function	GO:0005506	7	iron ion binding	0.05398	P02789	Ovotransferrin	4.021	Up	5.05e-05	TF	77.776
Molecular Function	GO:0005506	7	iron ion binding	0.05398	Q5ZLK5	Prolyl 4-hydroxylase subunit alpha-2	1.277	Up	0.000846	P4HA2	61.435
Molecular Function	GO:0005506	7	iron ion binding	0.05398	Q5QRU7	Cytoglobin	2.036	Up	0.000424	CYGB	20.517
Molecular Function	GO:0005506	7	iron ion binding	0.05398	Q5ZMM1	Ribosomal oxygenase 1	1.300	Up	0.035	C5H14ORF169	65.684
Molecular Function	GO:0005506	7	iron ion binding	0.05398	Q5ZJX6	Uncharacterized protein	1.232	Up	5.22e-05	ABCE1	67.355
Molecular Function	GO:0005506	7	iron ion binding	0.05398	A0A1D5PTJ0	Uncharacterized protein	1.361	Up	0.001	---	14.522
Molecular Function	GO:0005506	7	iron ion binding	0.05398	A0A1D5NV15	Uncharacterized protein	1.910	Up	0.000291	---	45.209
Molecular Function	GO:0005506	7	iron ion binding	0.05398	F1NGG8	Uncharacterized protein	1.201	Up	0.028	---	26.54
Biological Process	GO:0008299	7	isoprenoid biosynthetic process	0.596431	A0A1D5P930	Uncharacterized protein	1.635	Up	0.00061	IDI1	26.72
Biological Process	GO:0008299	7	isoprenoid biosynthetic process	0.596431	Q9DD46	Aldehyde dehydrogenase	1.477	Up	0.000155	ALDH6	56.311
Biological Process	GO:0007259	8	JAK-STAT cascade	0.337799	Q6DV79	Signal transducer and activator of transcription 3	1.404	Up	0.00669	STAT3	88.17
Biological Process	GO:0007259	8	JAK-STAT cascade	0.337799	Q5ZJK3	Signal transducer and activator of transcription	1.365	Up	0.000574	STAT1	87.243
Biological Process	GO:0030216	8	keratinocyte differentiation	0.274846	E1BUT7	Uncharacterized protein	1.957	Up	0.00316	IRF6	52.667
Biological Process	GO:0030216	8	keratinocyte differentiation	0.274846	F1NHG8	Uncharacterized protein	1.570	Up	0.000379	CSTA	11.096
Biological Process	GO:0030216	8	keratinocyte differentiation	0.274846	O93417	Caspase-3	1.427	Up	0.000501	CASP3	31.675
Biological Process	GO:1902475	11	L-alpha-amino acid transmembrane transport	0.21906	F1NEI2	Uncharacterized protein	1.315	Up	0.0265	SLC7A5	55.937
Biological Process	GO:1902475	11	L-alpha-amino acid transmembrane transport	0.21906	E1C8G2	Amino acid transporter	2.641	Up	0.0339	SLC1A6	59.916
Molecular Function	GO:0015179	10	L-amino acid transmembrane transporter activity	0.0613368	F1NEI2	Uncharacterized protein	1.315	Up	0.0265	SLC7A5	55.937
Molecular Function	GO:0015179	10	L-amino acid transmembrane transporter activity	0.0613368	E1C8G2	Amino acid transporter	2.641	Up	0.0339	SLC1A6	59.916
Molecular Function	GO:0015179	10	L-amino acid transmembrane transporter activity	0.0613368	E1BRV6	Amino acid transporter	1.332	Up	0.00867	SLC1A4	55.685
Biological Process	GO:0015807	10	L-amino acid transport	0.10048	F1NEI2	Uncharacterized protein	1.315	Up	0.0265	SLC7A5	55.937
Biological Process	GO:0015807	10	L-amino acid transport	0.10048	E1C8G2	Amino acid transporter	2.641	Up	0.0339	SLC1A6	59.916
Biological Process	GO:0015807	10	L-amino acid transport	0.10048	E1BRV6	Amino acid transporter	1.332	Up	0.00867	SLC1A4	55.685
Molecular Function	GO:0031418	6	L-ascorbic acid binding	0.0933249	Q5ZLK5	Prolyl 4-hydroxylase subunit alpha-2	1.277	Up	0.000846	P4HA2	61.435
Molecular Function	GO:0031418	6	L-ascorbic acid binding	0.0933249	A0A1D5NV15	Uncharacterized protein	1.910	Up	0.000291	---	45.209
Molecular Function	GO:0031418	6	L-ascorbic acid binding	0.0933249	F1NGG8	Uncharacterized protein	1.201	Up	0.028	---	26.54
Molecular Function	GO:0031418	6	L-ascorbic acid binding	0.0933249	A0A1D5PTJ0	Uncharacterized protein	1.361	Up	0.001	---	14.522
Biological Process	GO:0001776	6	leukocyte homeostasis	0.305146	F1NSB3	Uncharacterized protein	1.252	Up	0.0133	JAM3	33.204
Biological Process	GO:0001776	6	leukocyte homeostasis	0.305146	O93417	Caspase-3	1.427	Up	0.000501	CASP3	31.675
Biological Process	GO:0001776	6	leukocyte homeostasis	0.305146	F1NMS0	Uncharacterized protein	1.352	Up	0.000151	AKT1	55.795
Molecular Function	GO:0016886	4	ligase activity, forming phosphoric ester bonds	0.208413	P26446	Poly [ADP-ribose] polymerase 1	1.392	Up	0.000231	PARP1	113.52
Molecular Function	GO:0016886	4	ligase activity, forming phosphoric ester bonds	0.208413	F1P394	Uncharacterized protein	1.271	Up	0.00858	LIG3	112.17
Molecular Function	GO:0016886	4	ligase activity, forming phosphoric ester bonds	0.208413	A0A1D5PH18	Uncharacterized protein	1.366	Up	0.00766	---	34.021
Biological Process	GO:0002260	7	lymphocyte homeostasis	0.523963	O93417	Caspase-3	1.427	Up	0.000501	CASP3	31.675
Biological Process	GO:0002260	7	lymphocyte homeostasis	0.523963	F1NMS0	Uncharacterized protein	1.352	Up	0.000151	AKT1	55.795
Biological Process	GO:0000460	11	maturation of 5.8S rRNA	0.214263	E1BSJ2	40S ribosomal protein S21	1.201	Up	0.0375	RPS21	9.1183
Biological Process	GO:0000460	11	maturation of 5.8S rRNA	0.214263	F1NP58	Pescadillo homolog	1.237	Up	0.00227	PES1	55.766
Biological Process	GO:0000460	11	maturation of 5.8S rRNA	0.214263	E1C525	Uncharacterized protein	1.231	Up	0.0266	EXOSC10	103.9
Biological Process	GO:0000466	12	maturation of 5.8S rRNA from tricistronic rRNA transcript (SSU-rRNA, 5.8S rRNA, LSU-rRNA)	0.390232	E1BSJ2	40S ribosomal protein S21	1.201	Up	0.0375	RPS21	9.1183
Biological Process	GO:0000466	12	maturation of 5.8S rRNA from tricistronic rRNA transcript (SSU-rRNA, 5.8S rRNA, LSU-rRNA)	0.390232	F1NP58	Pescadillo homolog	1.237	Up	0.00227	PES1	55.766
Biological Process	GO:0000470	11	maturation of LSU-rRNA	0.628426	F1NP58	Pescadillo homolog	1.237	Up	0.00227	PES1	55.766
Biological Process	GO:0000470	11	maturation of LSU-rRNA	0.628426	Q5ZM18	Nucleolar GTP-binding protein 1	1.238	Up	0.0497	GTPBP4	73.934
Biological Process	GO:0000463	12	maturation of LSU-rRNA from tricistronic rRNA transcript (SSU-rRNA, 5.8S rRNA, LSU-rRNA)	0.390232	F1NP58	Pescadillo homolog	1.237	Up	0.00227	PES1	55.766
Biological Process	GO:0000463	12	maturation of LSU-rRNA from tricistronic rRNA transcript (SSU-rRNA, 5.8S rRNA, LSU-rRNA)	0.390232	Q5ZM18	Nucleolar GTP-binding protein 1	1.238	Up	0.0497	GTPBP4	73.934
Biological Process	GO:0030490	11	maturation of SSU-rRNA	0.0274507	F1NTT2	Uncharacterized protein	1.272	Up	0.0161	RPS28	7.8409
Biological Process	GO:0030490	11	maturation of SSU-rRNA	0.0274507	E1BSJ2	40S ribosomal protein S21	1.201	Up	0.0375	RPS21	9.1183
Biological Process	GO:0030490	11	maturation of SSU-rRNA	0.0274507	E1C936	Uncharacterized protein	1.205	Up	0.0392	NOP14	97.297
Biological Process	GO:0030490	11	maturation of SSU-rRNA	0.0274507	F1NC78	U3 small nucleolar ribonucleoprotein protein MPP10	1.259	Up	0.00122	MPHOSPH10	72.548
Biological Process	GO:0030490	11	maturation of SSU-rRNA	0.0274507	F1N9P9	KRR1 small subunit processome component	1.226	Up	0.00563	KRR1	43.161
Biological Process	GO:0030490	11	maturation of SSU-rRNA	0.0274507	F1NPV8	Uncharacterized protein	1.258	Up	0.0127	BYSL	48.773
Biological Process	GO:0030490	11	maturation of SSU-rRNA	0.0274507	F1NH69	Uncharacterized protein	1.254	Up	0.00297	BMS1	148.47
Biological Process	GO:0000462	12	maturation of SSU-rRNA from tricistronic rRNA transcript (SSU-rRNA, 5.8S rRNA, LSU-rRNA)	0.207002	E1BSJ2	40S ribosomal protein S21	1.201	Up	0.0375	RPS21	9.1183
Biological Process	GO:0000462	12	maturation of SSU-rRNA from tricistronic rRNA transcript (SSU-rRNA, 5.8S rRNA, LSU-rRNA)	0.207002	F1N9P9	KRR1 small subunit processome component	1.226	Up	0.00563	KRR1	43.161
Biological Process	GO:0000462	12	maturation of SSU-rRNA from tricistronic rRNA transcript (SSU-rRNA, 5.8S rRNA, LSU-rRNA)	0.207002	F1NPV8	Uncharacterized protein	1.258	Up	0.0127	BYSL	48.773
Biological Process	GO:0000462	12	maturation of SSU-rRNA from tricistronic rRNA transcript (SSU-rRNA, 5.8S rRNA, LSU-rRNA)	0.207002	F1NH69	Uncharacterized protein	1.254	Up	0.00297	BMS1	148.47
Cellular Component	GO:0042555	4	MCM complex	0.00851477	Q5ZKR8	DNA helicase	1.273	Up	0.00393	MCM6	93.302
Cellular Component	GO:0042555	4	MCM complex	0.00851477	E1C2U4	DNA helicase	1.220	Up	0.0181	MCM4	97.885
Cellular Component	GO:0042555	4	MCM complex	0.00851477	Q5ZMN2	DNA replication licensing factor MCM3	1.431	Up	0.0471	MCM3	91.25
Cellular Component	GO:0042555	4	MCM complex	0.00851477	F1NB20	DNA helicase	1.338	Up	0.000321	MCM2	105.09
Biological Process	GO:0010324	5	membrane invagination	0.0387522	E1C0K5	Uncharacterized protein	1.243	Up	0.00761	MFGE8	53.146
Biological Process	GO:0010324	5	membrane invagination	0.0387522	E1C396	Uncharacterized protein	1.268	Up	0.0182	HGS	84.367
Biological Process	GO:0010324	5	membrane invagination	0.0387522	F1N998	Uncharacterized protein	1.301	Up	0.00898	FNBP1L	63.789
Biological Process	GO:0010324	5	membrane invagination	0.0387522	Q5ZL97	Uncharacterized protein	1.292	Up	0.00284	ELMO1	83.79
Molecular Function	GO:0070006	8	metalloaminopeptidase activity	0.360579	F1P4G0	Methionine aminopeptidase 2	1.285	Up	0.0044	METAP2	53.006
Molecular Function	GO:0070006	8	metalloaminopeptidase activity	0.360579	F1NB92	Aminopeptidase	2.007	Up	0.0013	ERAP1	106.56
Molecular Function	GO:0008235	7	metalloexopeptidase activity	0.0764585	F1P4G0	Methionine aminopeptidase 2	1.285	Up	0.0044	METAP2	53.006
Molecular Function	GO:0008235	7	metalloexopeptidase activity	0.0764585	Q5ZIM5	Methionine aminopeptidase 1	1.238	Up	0.000662	METAP1	43.121
Molecular Function	GO:0008235	7	metalloexopeptidase activity	0.0764585	F1NB92	Aminopeptidase	2.007	Up	0.0013	ERAP1	106.56
Molecular Function	GO:0008235	7	metalloexopeptidase activity	0.0764585	A0A1D5PGC1	Uncharacterized protein	1.212	Up	0.0462	---	106.02
Biological Process	GO:0022037	10	metencephalon development	0.596431	Q90687	Tyrosine-protein phosphatase non-receptor type 11	1.206	Up	0.00447	PTPN11	67.982
Biological Process	GO:0022037	10	metencephalon development	0.596431	F1P5J5	Uncharacterized protein	1.301	Up	0.000221	AARS	106.97
Molecular Function	GO:0035064	5	methylated histone binding	0.465376	F1NYF5	Uncharacterized protein	1.398	Up	0.00703	PWP1	55.703
Molecular Function	GO:0035064	5	methylated histone binding	0.465376	E1C8H5	Uncharacterized protein	1.346	Up	0.0049	ATRX	274.45
Cellular Component	GO:0001527	6	microfibril	0.284279	F1N9I4	Uncharacterized protein	1.409	Up	0.0212	LTBP1	175
Cellular Component	GO:0001527	6	microfibril	0.284279	F1NII7	Uncharacterized protein	1.216	Up	0.0457	FBN1	310.98
Biological Process	GO:0099118	7	microtubule-based protein transport	0.523963	Q8AV28	Pericentriolar material 1 protein	1.269	Up	0.000316	PCM1	212.72
Biological Process	GO:0099118	7	microtubule-based protein transport	0.523963	E1C8D3	Uncharacterized protein	1.519	Up	0.0143	---	47.062
Biological Process	GO:0032528	5	microvillus organization	0.280869	Q90687	Tyrosine-protein phosphatase non-receptor type 11	1.206	Up	0.00447	PTPN11	67.982
Biological Process	GO:0032528	5	microvillus organization	0.280869	Q9YGW6	Ezrin	1.228	Up	0.000844	EZR	69.366
Biological Process	GO:0006515	9	misfolded or incompletely synthesized protein catabolic process	0.00812207	Q5ZHY5	STIP1 homology and U box-containing protein 1	1.378	Up	0.0142	STUB1	35.661
Biological Process	GO:0006515	9	misfolded or incompletely synthesized protein catabolic process	0.00812207	Q5ZIR9	E3 ubiquitin-protein ligase RNF185	1.968	Up	0.0422	RNF185	20.828
Biological Process	GO:0006515	9	misfolded or incompletely synthesized protein catabolic process	0.00812207	Q5ZJM3	Peptide-N(4)-(N-acetyl-beta-glucosaminyl)asparagine amidase	1.341	Up	0.0416	NGLY1	73.902
Biological Process	GO:0006515	9	misfolded or incompletely synthesized protein catabolic process	0.00812207	Q9W689	Ataxin-3	1.241	Up	0.0172	ATXN3	41.608
Biological Process	GO:0006515	9	misfolded or incompletely synthesized protein catabolic process	0.00812207	F1NVQ2	Uncharacterized protein	1.522	Up	0.0419	ANKZF1	72.88
Biological Process	GO:0051851	6	modification by host of symbiont morphology or physiology	0.596431	E1BTV1	Uncharacterized protein	1.267	Up	0.00323	STOM	30.813
Biological Process	GO:0051851	6	modification by host of symbiont morphology or physiology	0.596431	F1NCA1	Uncharacterized protein	1.556	Up	0.039	CCNK	65.559
Molecular Function	GO:0072341	3	modified amino acid binding	0.511158	E1C0K5	Uncharacterized protein	1.243	Up	0.00761	MFGE8	53.146
Molecular Function	GO:0072341	3	modified amino acid binding	0.511158	A0A1D5P6Q5	Fatty acid synthase	1.287	Up	0.000351	FASN	274.77
Biological Process	GO:0044827	9	modulation by host of viral genome replication	0.280869	E1BTV1	Uncharacterized protein	1.267	Up	0.00323	STOM	30.813
Biological Process	GO:0044827	9	modulation by host of viral genome replication	0.280869	F1NCA1	Uncharacterized protein	1.556	Up	0.039	CCNK	65.559
Biological Process	GO:0044788	7	modulation by host of viral process	0.337799	E1BTV1	Uncharacterized protein	1.267	Up	0.00323	STOM	30.813
Biological Process	GO:0044788	7	modulation by host of viral process	0.337799	F1NCA1	Uncharacterized protein	1.556	Up	0.039	CCNK	65.559
Biological Process	GO:0072330	9	monocarboxylic acid biosynthetic process	0.316727	A0A1D5PC75	Uncharacterized protein	1.529	Up	0.0215	SCD	40.393
Biological Process	GO:0072330	9	monocarboxylic acid biosynthetic process	0.316727	F1NWF6	Asparagine synthetase [glutamine-hydrolyzing]	1.421	Up	0.0217	ASNS	64.068
Biological Process	GO:0072330	9	monocarboxylic acid biosynthetic process	0.316727	Q5ZJU3	Asparagine synthetase [glutamine-hydrolyzing]	1.237	Up	0.0419	ASNS	64.096
Biological Process	GO:0072330	9	monocarboxylic acid biosynthetic process	0.316727	Q9DD46	Aldehyde dehydrogenase	1.477	Up	0.000155	ALDH6	56.311
Molecular Function	GO:0048029	4	monosaccharide binding	0.265455	Q5ZLK5	Prolyl 4-hydroxylase subunit alpha-2	1.277	Up	0.000846	P4HA2	61.435
Molecular Function	GO:0048029	4	monosaccharide binding	0.265455	A0A1D5NV15	Uncharacterized protein	1.910	Up	0.000291	---	45.209
Molecular Function	GO:0048029	4	monosaccharide binding	0.265455	F1NGG8	Uncharacterized protein	1.201	Up	0.028	---	26.54
Molecular Function	GO:0048029	4	monosaccharide binding	0.265455	A0A1D5PTJ0	Uncharacterized protein	1.361	Up	0.001	---	14.522
Biological Process	GO:0015749	7	monosaccharide transport	0.561688	Q9YGW6	Ezrin	1.228	Up	0.000844	EZR	69.366
Biological Process	GO:0015749	7	monosaccharide transport	0.561688	F1NMS0	Uncharacterized protein	1.352	Up	0.000151	AKT1	55.795
Biological Process	GO:0061138	7	morphogenesis of a branching epithelium	0.305146	E1BY44	Uncharacterized protein	1.470	Up	0.0126	TGM2	77.899
Biological Process	GO:0061138	7	morphogenesis of a branching epithelium	0.305146	E1C4M3	Uncharacterized protein	1.226	Up	0.0323	CTSZ	33.853
Biological Process	GO:0061138	7	morphogenesis of a branching epithelium	0.305146	Q92074	"Beta-1,4-galactosyltransferase"	1.343	Up	0.0494	CKI	40.928
Biological Process	GO:0001763	5	morphogenesis of a branching structure	0.305146	E1BY44	Uncharacterized protein	1.470	Up	0.0126	TGM2	77.899
Biological Process	GO:0001763	5	morphogenesis of a branching structure	0.305146	E1C4M3	Uncharacterized protein	1.226	Up	0.0323	CTSZ	33.853
Biological Process	GO:0001763	5	morphogenesis of a branching structure	0.305146	Q92074	"Beta-1,4-galactosyltransferase"	1.343	Up	0.0494	CKI	40.928
Biological Process	GO:0035264	5	multicellular organism growth	0.305146	E1C4X5	Uncharacterized protein	1.204	Up	0.0411	WDTC1	77.36
Biological Process	GO:0035264	5	multicellular organism growth	0.305146	Q90687	Tyrosine-protein phosphatase non-receptor type 11	1.206	Up	0.00447	PTPN11	67.982
Biological Process	GO:0035264	5	multicellular organism growth	0.305146	E1C8H5	Uncharacterized protein	1.346	Up	0.0049	ATRX	274.45
Biological Process	GO:0044236	4	multicellular organism metabolic process	0.18444	F1NP60	Uncharacterized protein	1.420	Up	0.000196	MRC2	184.66
Biological Process	GO:0044236	4	multicellular organism metabolic process	0.18444	H9KYW5	Uncharacterized protein	1.357	Up	0.0312	CTSS	36.321
Biological Process	GO:0044236	4	multicellular organism metabolic process	0.18444	F1NGG8	Uncharacterized protein	1.201	Up	0.028	---	26.54
Biological Process	GO:0044243	5	multicellular organismal catabolic process	0.337799	F1NP60	Uncharacterized protein	1.420	Up	0.000196	MRC2	184.66
Biological Process	GO:0044243	5	multicellular organismal catabolic process	0.337799	H9KYW5	Uncharacterized protein	1.357	Up	0.0312	CTSS	36.321
Biological Process	GO:0044259	5	multicellular organismal macromolecule metabolic process	0.127186	F1NP60	Uncharacterized protein	1.420	Up	0.000196	MRC2	184.66
Biological Process	GO:0044259	5	multicellular organismal macromolecule metabolic process	0.127186	H9KYW5	Uncharacterized protein	1.357	Up	0.0312	CTSS	36.321
Biological Process	GO:0044259	5	multicellular organismal macromolecule metabolic process	0.127186	F1NGG8	Uncharacterized protein	1.201	Up	0.028	---	26.54
Biological Process	GO:0051705	3	multi-organism behavior	0.280869	Q8AV28	Pericentriolar material 1 protein	1.269	Up	0.000316	PCM1	212.72
Biological Process	GO:0051705	3	multi-organism behavior	0.280869	E1C1D1	Annexin	1.224	Up	0.00301	ANXA7	49.333
Molecular Function	GO:0003950	6	NAD+ ADP-ribosyltransferase activity	0.00469722	A0A1D5PEY4	Uncharacterized protein	1.754	Up	0.00412	ZC3HAV1	79.494
Molecular Function	GO:0003950	6	NAD+ ADP-ribosyltransferase activity	0.00469722	A0A1L1RMP5	Uncharacterized protein	1.561	Up	0.0031	PARP9	86.006
Molecular Function	GO:0003950	6	NAD+ ADP-ribosyltransferase activity	0.00469722	P26446	Poly [ADP-ribose] polymerase 1	1.392	Up	0.000231	PARP1	113.52
Molecular Function	GO:0003950	6	NAD+ ADP-ribosyltransferase activity	0.00469722	E1BQC5	Poly [ADP-ribose] polymerase	1.542	Up	0.00102	---	187.33
Molecular Function	GO:0003950	6	NAD+ ADP-ribosyltransferase activity	0.00469722	A0A1L1RZA9	Uncharacterized protein	1.373	Up	0.00903	---	79.69
Biological Process	GO:0016525	9	negative regulation of angiogenesis	0.274846	Q5ZJK3	Signal transducer and activator of transcription	1.365	Up	0.000574	STAT1	87.243
Biological Process	GO:0016525	9	negative regulation of angiogenesis	0.274846	F1P2Q3	Uncharacterized protein	1.821	Up	0.0123	COL4A2	168.91
Biological Process	GO:0016525	9	negative regulation of angiogenesis	0.274846	F1NGG3	Uncharacterized protein	1.712	Up	0.0408	---	55.042
Biological Process	GO:2000181	8	negative regulation of blood vessel morphogenesis	0.274846	Q5ZJK3	Signal transducer and activator of transcription	1.365	Up	0.000574	STAT1	87.243
Biological Process	GO:2000181	8	negative regulation of blood vessel morphogenesis	0.274846	F1P2Q3	Uncharacterized protein	1.821	Up	0.0123	COL4A2	168.91
Biological Process	GO:2000181	8	negative regulation of blood vessel morphogenesis	0.274846	F1NGG3	Uncharacterized protein	1.712	Up	0.0408	---	55.042
Biological Process	GO:1902750	9	negative regulation of cell cycle G2/M phase transition	0.390232	F1NED9	Uncharacterized protein	1.291	Up	5.87e-05	FHL1	34.108
Biological Process	GO:1902750	9	negative regulation of cell cycle G2/M phase transition	0.390232	F1NGG3	Uncharacterized protein	1.712	Up	0.0408	---	55.042
Biological Process	GO:0010948	7	negative regulation of cell cycle process	0.209544	F1NVA4	Nucleophosmin	1.424	Up	0.00311	NPM1	32.584
Biological Process	GO:0010948	7	negative regulation of cell cycle process	0.209544	F1NED9	Uncharacterized protein	1.291	Up	5.87e-05	FHL1	34.108
Biological Process	GO:0010948	7	negative regulation of cell cycle process	0.209544	F1NCA1	Uncharacterized protein	1.556	Up	0.039	CCNK	65.559
Biological Process	GO:0010948	7	negative regulation of cell cycle process	0.209544	E1C8H5	Uncharacterized protein	1.346	Up	0.0049	ATRX	274.45
Biological Process	GO:0010948	7	negative regulation of cell cycle process	0.209544	F1NGG3	Uncharacterized protein	1.712	Up	0.0408	---	55.042
Biological Process	GO:0090288	6	negative regulation of cellular response to growth factor stimulus	0.228363	Q5ZHY5	STIP1 homology and U box-containing protein 1	1.378	Up	0.0142	STUB1	35.661
Biological Process	GO:0090288	6	negative regulation of cellular response to growth factor stimulus	0.228363	Q5ZL33	Serine-threonine kinase receptor-associated protein	1.296	Up	6.78e-05	LOC107055783	38.14
Biological Process	GO:0090288	6	negative regulation of cellular response to growth factor stimulus	0.228363	F1NII7	Uncharacterized protein	1.216	Up	0.0457	FBN1	310.98
Biological Process	GO:0090288	6	negative regulation of cellular response to growth factor stimulus	0.228363	F1NJU6	E3 ubiquitin-protein ligase	1.710	Up	0.000304	---	84.615
Biological Process	GO:1903845	7	negative regulation of cellular response to transforming growth factor beta stimulus	0.0387522	Q5ZHY5	STIP1 homology and U box-containing protein 1	1.378	Up	0.0142	STUB1	35.661
Biological Process	GO:1903845	7	negative regulation of cellular response to transforming growth factor beta stimulus	0.0387522	Q5ZL33	Serine-threonine kinase receptor-associated protein	1.296	Up	6.78e-05	LOC107055783	38.14
Biological Process	GO:1903845	7	negative regulation of cellular response to transforming growth factor beta stimulus	0.0387522	F1NII7	Uncharacterized protein	1.216	Up	0.0457	FBN1	310.98
Biological Process	GO:1903845	7	negative regulation of cellular response to transforming growth factor beta stimulus	0.0387522	F1NJU6	E3 ubiquitin-protein ligase	1.710	Up	0.000304	---	84.615
Biological Process	GO:0008156	9	negative regulation of DNA replication	0.438524	F1P394	Uncharacterized protein	1.271	Up	0.00858	LIG3	112.17
Biological Process	GO:0008156	9	negative regulation of DNA replication	0.438524	Q5ZM18	Nucleolar GTP-binding protein 1	1.238	Up	0.0497	GTPBP4	73.934
Biological Process	GO:0045922	8	negative regulation of fatty acid metabolic process	0.337799	E1C4X5	Uncharacterized protein	1.204	Up	0.0411	WDTC1	77.36
Biological Process	GO:0045922	8	negative regulation of fatty acid metabolic process	0.337799	F1NMS0	Uncharacterized protein	1.352	Up	0.000151	AKT1	55.795
Biological Process	GO:0010972	10	negative regulation of G2/M transition of mitotic cell cycle	0.337799	F1NED9	Uncharacterized protein	1.291	Up	5.87e-05	FHL1	34.108
Biological Process	GO:0010972	10	negative regulation of G2/M transition of mitotic cell cycle	0.337799	F1NGG3	Uncharacterized protein	1.712	Up	0.0408	---	55.042
Biological Process	GO:0045833	7	negative regulation of lipid metabolic process	0.628426	E1C4X5	Uncharacterized protein	1.204	Up	0.0411	WDTC1	77.36
Biological Process	GO:0045833	7	negative regulation of lipid metabolic process	0.628426	F1NMS0	Uncharacterized protein	1.352	Up	0.000151	AKT1	55.795
Biological Process	GO:0032369	7	negative regulation of lipid transport	0.151953	Q90687	Tyrosine-protein phosphatase non-receptor type 11	1.206	Up	0.00447	PTPN11	67.982
Biological Process	GO:0032369	7	negative regulation of lipid transport	0.151953	F1NMS0	Uncharacterized protein	1.352	Up	0.000151	AKT1	55.795
Biological Process	GO:0010823	8	negative regulation of mitochondrion organization	0.523963	F1P394	Uncharacterized protein	1.271	Up	0.00858	LIG3	112.17
Biological Process	GO:0010823	8	negative regulation of mitochondrion organization	0.523963	F1NMS0	Uncharacterized protein	1.352	Up	0.000151	AKT1	55.795
Biological Process	GO:0043901	5	negative regulation of multi-organism process	0.0906191	A0A0B5H7I8	Tripartite motif containing 25	1.455	Up	0.000431	TRIM25	71.424
Biological Process	GO:0043901	5	negative regulation of multi-organism process	0.0906191	Q5ZJK3	Signal transducer and activator of transcription	1.365	Up	0.000574	STAT1	87.243
Biological Process	GO:0043901	5	negative regulation of multi-organism process	0.0906191	H9L0X6	Uncharacterized protein	1.679	Up	0.00616	OASL	54.265
Biological Process	GO:0043901	5	negative regulation of multi-organism process	0.0906191	F1NLD7	Uncharacterized protein	1.403	Up	0.00418	EIF2AK2	62.318
Biological Process	GO:0043901	5	negative regulation of multi-organism process	0.0906191	F1NCA1	Uncharacterized protein	1.556	Up	0.039	CCNK	65.559
Biological Process	GO:1903753	13	negative regulation of p38MAPK cascade	0.151953	E1BT08	Uncharacterized protein	1.223	Up	0.00515	HSPH1	96.05
Biological Process	GO:1903753	13	negative regulation of p38MAPK cascade	0.151953	Q9YGW6	Ezrin	1.228	Up	0.000844	EZR	69.366
Biological Process	GO:0046580	10	negative regulation of Ras protein signal transduction	0.628426	F1NF56	Uncharacterized protein	1.278	Up	0.0305	RASA4	89.284
Biological Process	GO:0046580	10	negative regulation of Ras protein signal transduction	0.628426	F1NCI3	Uncharacterized protein	1.222	Up	0.0381	RASA1	124.38
Biological Process	GO:0051058	9	negative regulation of small GTPase mediated signal transduction	0.628426	F1NF56	Uncharacterized protein	1.278	Up	0.0305	RASA4	89.284
Biological Process	GO:0051058	9	negative regulation of small GTPase mediated signal transduction	0.628426	F1NCI3	Uncharacterized protein	1.222	Up	0.0381	RASA1	124.38
Biological Process	GO:0032873	12	negative regulation of stress-activated MAPK cascade	0.280869	E1BT08	Uncharacterized protein	1.223	Up	0.00515	HSPH1	96.05
Biological Process	GO:0032873	12	negative regulation of stress-activated MAPK cascade	0.280869	Q9YGW6	Ezrin	1.228	Up	0.000844	EZR	69.366
Biological Process	GO:0070303	9	negative regulation of stress-activated protein kinase signaling cascade	0.280869	E1BT08	Uncharacterized protein	1.223	Up	0.00515	HSPH1	96.05
Biological Process	GO:0070303	9	negative regulation of stress-activated protein kinase signaling cascade	0.280869	Q9YGW6	Ezrin	1.228	Up	0.000844	EZR	69.366
Biological Process	GO:0030512	9	negative regulation of transforming growth factor beta receptor signaling pathway	0.0387522	Q5ZHY5	STIP1 homology and U box-containing protein 1	1.378	Up	0.0142	STUB1	35.661
Biological Process	GO:0030512	9	negative regulation of transforming growth factor beta receptor signaling pathway	0.0387522	Q5ZL33	Serine-threonine kinase receptor-associated protein	1.296	Up	6.78e-05	LOC107055783	38.14
Biological Process	GO:0030512	9	negative regulation of transforming growth factor beta receptor signaling pathway	0.0387522	F1NII7	Uncharacterized protein	1.216	Up	0.0457	FBN1	310.98
Biological Process	GO:0030512	9	negative regulation of transforming growth factor beta receptor signaling pathway	0.0387522	F1NJU6	E3 ubiquitin-protein ligase	1.710	Up	0.000304	---	84.615
Biological Process	GO:0090101	8	negative regulation of transmembrane receptor protein serine/threonine kinase signaling pathway	0.165863	Q5ZHY5	STIP1 homology and U box-containing protein 1	1.378	Up	0.0142	STUB1	35.661
Biological Process	GO:0090101	8	negative regulation of transmembrane receptor protein serine/threonine kinase signaling pathway	0.165863	Q5ZL33	Serine-threonine kinase receptor-associated protein	1.296	Up	6.78e-05	LOC107055783	38.14
Biological Process	GO:0090101	8	negative regulation of transmembrane receptor protein serine/threonine kinase signaling pathway	0.165863	F1NII7	Uncharacterized protein	1.216	Up	0.0457	FBN1	310.98
Biological Process	GO:0090101	8	negative regulation of transmembrane receptor protein serine/threonine kinase signaling pathway	0.165863	F1NJU6	E3 ubiquitin-protein ligase	1.710	Up	0.000304	---	84.615
Biological Process	GO:1901343	7	negative regulation of vasculature development	0.274846	Q5ZJK3	Signal transducer and activator of transcription	1.365	Up	0.000574	STAT1	87.243
Biological Process	GO:1901343	7	negative regulation of vasculature development	0.274846	F1P2Q3	Uncharacterized protein	1.821	Up	0.0123	COL4A2	168.91
Biological Process	GO:1901343	7	negative regulation of vasculature development	0.274846	F1NGG3	Uncharacterized protein	1.712	Up	0.0408	---	55.042
Biological Process	GO:0045071	9	negative regulation of viral genome replication	0.0531521	H9L0X6	Uncharacterized protein	1.679	Up	0.00616	OASL	54.265
Biological Process	GO:0045071	9	negative regulation of viral genome replication	0.0531521	F1NLD7	Uncharacterized protein	1.403	Up	0.00418	EIF2AK2	62.318
Biological Process	GO:0045071	9	negative regulation of viral genome replication	0.0531521	F1NCA1	Uncharacterized protein	1.556	Up	0.039	CCNK	65.559
Biological Process	GO:1903901	8	negative regulation of viral life cycle	0.0502385	A0A0B5H7I8	Tripartite motif containing 25	1.455	Up	0.000431	TRIM25	71.424
Biological Process	GO:1903901	8	negative regulation of viral life cycle	0.0502385	H9L0X6	Uncharacterized protein	1.679	Up	0.00616	OASL	54.265
Biological Process	GO:1903901	8	negative regulation of viral life cycle	0.0502385	F1NLD7	Uncharacterized protein	1.403	Up	0.00418	EIF2AK2	62.318
Biological Process	GO:1903901	8	negative regulation of viral life cycle	0.0502385	F1NCA1	Uncharacterized protein	1.556	Up	0.039	CCNK	65.559
Biological Process	GO:0048525	7	negative regulation of viral process	0.040156	A0A0B5H7I8	Tripartite motif containing 25	1.455	Up	0.000431	TRIM25	71.424
Biological Process	GO:0048525	7	negative regulation of viral process	0.040156	Q5ZJK3	Signal transducer and activator of transcription	1.365	Up	0.000574	STAT1	87.243
Biological Process	GO:0048525	7	negative regulation of viral process	0.040156	H9L0X6	Uncharacterized protein	1.679	Up	0.00616	OASL	54.265
Biological Process	GO:0048525	7	negative regulation of viral process	0.040156	F1NLD7	Uncharacterized protein	1.403	Up	0.00418	EIF2AK2	62.318
Biological Process	GO:0048525	7	negative regulation of viral process	0.040156	F1NCA1	Uncharacterized protein	1.556	Up	0.039	CCNK	65.559
Biological Process	GO:0007528	5	neuromuscular junction development	0.438524	E1C0T3	Uncharacterized protein	2.292	Up	0.00105	PDZRN3	119.41
Biological Process	GO:0007528	5	neuromuscular junction development	0.438524	E1BX75	Uncharacterized protein	1.427	Up	0.0463	ALS2	182.07
Biological Process	GO:0050905	5	neuromuscular process	0.244481	O93466	GTPase cRac1B	1.232	Up	0.046	RAC3	21.356
Biological Process	GO:0050905	5	neuromuscular process	0.244481	Q9DD46	Aldehyde dehydrogenase	1.477	Up	0.000155	ALDH6	56.311
Biological Process	GO:0050905	5	neuromuscular process	0.244481	F1P5J5	Uncharacterized protein	1.301	Up	0.000221	AARS	106.97
Biological Process	GO:0050885	6	neuromuscular process controlling balance	0.127186	O93466	GTPase cRac1B	1.232	Up	0.046	RAC3	21.356
Biological Process	GO:0050885	6	neuromuscular process controlling balance	0.127186	Q9DD46	Aldehyde dehydrogenase	1.477	Up	0.000155	ALDH6	56.311
Biological Process	GO:0050885	6	neuromuscular process controlling balance	0.127186	F1P5J5	Uncharacterized protein	1.301	Up	0.000221	AARS	106.97
Cellular Component	GO:0098984	3	neuron to neuron synapse	0.218792	E1BZR0	Uncharacterized protein	1.365	Up	0.000962	SRGAP2	97.607
Cellular Component	GO:0098984	3	neuron to neuron synapse	0.218792	F1N8K3	Uncharacterized protein	1.361	Up	0.00212	ARFGAP1	46.408
Cellular Component	GO:0098984	3	neuron to neuron synapse	0.218792	E1BX75	Uncharacterized protein	1.427	Up	0.0463	ALS2	182.07
Biological Process	GO:0007270	9	neuron-neuron synaptic transmission	0.561688	O93466	GTPase cRac1B	1.232	Up	0.046	RAC3	21.356
Biological Process	GO:0007270	9	neuron-neuron synaptic transmission	0.561688	E1BX75	Uncharacterized protein	1.427	Up	0.0463	ALS2	182.07
Biological Process	GO:0038179	7	neurotrophin signaling pathway	0.337799	Q90687	Tyrosine-protein phosphatase non-receptor type 11	1.206	Up	0.00447	PTPN11	67.982
Biological Process	GO:0038179	7	neurotrophin signaling pathway	0.337799	O93417	Caspase-3	1.427	Up	0.000501	CASP3	31.675
Biological Process	GO:0048011	9	neurotrophin TRK receptor signaling pathway	0.21906	Q90687	Tyrosine-protein phosphatase non-receptor type 11	1.206	Up	0.00447	PTPN11	67.982
Biological Process	GO:0048011	9	neurotrophin TRK receptor signaling pathway	0.21906	O93417	Caspase-3	1.427	Up	0.000501	CASP3	31.675
Molecular Function	GO:0015175	10	neutral amino acid transmembrane transporter activity	0.300731	F1NEI2	Uncharacterized protein	1.315	Up	0.0265	SLC7A5	55.937
Molecular Function	GO:0015175	10	neutral amino acid transmembrane transporter activity	0.300731	E1BRV6	Amino acid transporter	1.332	Up	0.00867	SLC1A4	55.685
Biological Process	GO:0015804	10	neutral amino acid transport	0.280869	F1NEI2	Uncharacterized protein	1.315	Up	0.0265	SLC7A5	55.937
Biological Process	GO:0015804	10	neutral amino acid transport	0.280869	E1BRV6	Amino acid transporter	1.332	Up	0.00867	SLC1A4	55.685
Biological Process	GO:0006638	6	neutral lipid metabolic process	0.628426	Q90687	Tyrosine-protein phosphatase non-receptor type 11	1.206	Up	0.00447	PTPN11	67.982
Biological Process	GO:0006638	6	neutral lipid metabolic process	0.628426	F1NRQ6	Uncharacterized protein	1.343	Up	0.000843	GK	57.85
Biological Process	GO:1905515	8	non-motile cilium assembly	0.561688	Q8AV28	Pericentriolar material 1 protein	1.269	Up	0.000316	PCM1	212.72
Biological Process	GO:1905515	8	non-motile cilium assembly	0.561688	E1C8D3	Uncharacterized protein	1.519	Up	0.0143	---	47.062
Biological Process	GO:0031365	8	N-terminal protein amino acid modification	0.561688	Q5ZHV2	"N-alpha-acetyltransferase 35, NatC auxiliary subunit"	1.248	Up	0.0351	NAA35	83.538
Biological Process	GO:0031365	8	N-terminal protein amino acid modification	0.561688	F1P4G0	Methionine aminopeptidase 2	1.285	Up	0.0044	METAP2	53.006
Biological Process	GO:0033260	11	nuclear DNA replication	0.21906	E1C0J4	Uncharacterized protein	1.211	Up	0.00115	UPF1	123.4
Biological Process	GO:0033260	11	nuclear DNA replication	0.21906	Q5ZJN1	Protein RTF2 homolog	1.324	Up	0.0107	RTFDC1	34.222
Biological Process	GO:0051170	8	nuclear import	0.22675	Q6DV79	Signal transducer and activator of transcription 3	1.404	Up	0.00669	STAT3	88.17
Biological Process	GO:0051170	8	nuclear import	0.22675	Q5ZI43	Snurportin-1	1.491	Up	0.0334	SNUPN	40.742
Biological Process	GO:0051170	8	nuclear import	0.22675	Q5F473	Uncharacterized protein	1.444	Up	0.0241	NUP50	50.107
Biological Process	GO:0051170	8	nuclear import	0.22675	F7B5S0	Importin subunit alpha	1.217	Up	0.024	KPNA6	60.06
Biological Process	GO:0051170	8	nuclear import	0.22675	F1NMS0	Uncharacterized protein	1.352	Up	0.000151	AKT1	55.795
Cellular Component	GO:0042405	10	nuclear inclusion body	0.284279	Q5ZHY5	STIP1 homology and U box-containing protein 1	1.378	Up	0.0142	STUB1	35.661
Cellular Component	GO:0042405	10	nuclear inclusion body	0.284279	Q9W689	Ataxin-3	1.241	Up	0.0172	ATXN3	41.608
Cellular Component	GO:0044452	12	nucleolar part	0.0713022	F1NRK3	Uncharacterized protein	1.216	Up	0.0218	RPP38	32.375
Cellular Component	GO:0044452	12	nucleolar part	0.0713022	Q5ZK88	Paraspeckle component 1	1.208	Up	0.00101	PSPC1	58.47
Cellular Component	GO:0044452	12	nucleolar part	0.0713022	E1BSY6	Uncharacterized protein	1.298	Up	0.0237	POLR2L	7.645
Cellular Component	GO:0044452	12	nucleolar part	0.0713022	E1C277	Uncharacterized protein	1.320	Up	0.00474	POLR1D	13.017
Cellular Component	GO:0044452	12	nucleolar part	0.0713022	F1NP58	Pescadillo homolog	1.237	Up	0.00227	PES1	55.766
Cellular Component	GO:0044452	12	nucleolar part	0.0713022	F1NVA4	Nucleophosmin	1.424	Up	0.00311	NPM1	32.584
Cellular Component	GO:0044452	12	nucleolar part	0.0713022	F1NC78	U3 small nucleolar ribonucleoprotein protein MPP10	1.259	Up	0.00122	MPHOSPH10	72.548
Cellular Component	GO:0044452	12	nucleolar part	0.0713022	Q9YGW6	Ezrin	1.228	Up	0.000844	EZR	69.366
Cellular Component	GO:0005730	11	nucleolus	9.78827e-06	Q5ZIP4	5-3 exoribonuclease 2	1.222	Up	0.00573	XRN2	108.54
Cellular Component	GO:0005730	11	nucleolus	9.78827e-06	Q5ZJK3	Signal transducer and activator of transcription	1.365	Up	0.000574	STAT1	87.243
Cellular Component	GO:0005730	11	nucleolus	9.78827e-06	F1NRK3	Uncharacterized protein	1.216	Up	0.0218	RPP38	32.375
Cellular Component	GO:0005730	11	nucleolus	9.78827e-06	F1P1R2	Uncharacterized protein	1.258	Up	0.00141	RBM19	107.87
Cellular Component	GO:0005730	11	nucleolus	9.78827e-06	F1NYF5	Uncharacterized protein	1.398	Up	0.00703	PWP1	55.703
Cellular Component	GO:0005730	11	nucleolus	9.78827e-06	E1C1R5	Uncharacterized protein	1.287	Up	0.000931	PUM3	73.009
Cellular Component	GO:0005730	11	nucleolus	9.78827e-06	Q5ZK88	Paraspeckle component 1	1.208	Up	0.00101	PSPC1	58.47
Cellular Component	GO:0005730	11	nucleolus	9.78827e-06	E1BSY6	Uncharacterized protein	1.298	Up	0.0237	POLR2L	7.645
Cellular Component	GO:0005730	11	nucleolus	9.78827e-06	E1C277	Uncharacterized protein	1.320	Up	0.00474	POLR1D	13.017
Cellular Component	GO:0005730	11	nucleolus	9.78827e-06	F1NCD7	Peptidyl-prolyl cis-trans isomerase	1.524	Up	0.00602	PIN4	13.182
Cellular Component	GO:0005730	11	nucleolus	9.78827e-06	F1NP58	Pescadillo homolog	1.237	Up	0.00227	PES1	55.766
Cellular Component	GO:0005730	11	nucleolus	9.78827e-06	Q5ZKU8	p21-activated protein kinase-interacting protein 1-like	1.287	Up	0.000493	PAK1IP1	41.232
Cellular Component	GO:0005730	11	nucleolus	9.78827e-06	H9L0X6	Uncharacterized protein	1.679	Up	0.00616	OASL	54.265
Cellular Component	GO:0005730	11	nucleolus	9.78827e-06	F1NVA4	Nucleophosmin	1.424	Up	0.00311	NPM1	32.584
Cellular Component	GO:0005730	11	nucleolus	9.78827e-06	E1C6R6	Uncharacterized protein	1.539	Up	0.000428	NOP16	21.327
Cellular Component	GO:0005730	11	nucleolus	9.78827e-06	E1C936	Uncharacterized protein	1.205	Up	0.0392	NOP14	97.297
Cellular Component	GO:0005730	11	nucleolus	9.78827e-06	F1NT45	Uncharacterized protein	1.482	Up	0.00215	NIFK	31.416
Cellular Component	GO:0005730	11	nucleolus	9.78827e-06	F1P353	Ribosome assembly factor mrt4	1.363	Up	0.0146	MRTO4	28.053
Cellular Component	GO:0005730	11	nucleolus	9.78827e-06	F1NC78	U3 small nucleolar ribonucleoprotein protein MPP10	1.259	Up	0.00122	MPHOSPH10	72.548
Cellular Component	GO:0005730	11	nucleolus	9.78827e-06	E1C1Q0	Uncharacterized protein	1.419	Up	0.0161	LYAR	42.1
Cellular Component	GO:0005730	11	nucleolus	9.78827e-06	F1N9P9	KRR1 small subunit processome component	1.226	Up	0.00563	KRR1	43.161
Cellular Component	GO:0005730	11	nucleolus	9.78827e-06	Q5ZM18	Nucleolar GTP-binding protein 1	1.238	Up	0.0497	GTPBP4	73.934
Cellular Component	GO:0005730	11	nucleolus	9.78827e-06	F1NLK0	Uncharacterized protein	1.451	Up	0.00469	GNL3	63.983
Cellular Component	GO:0005730	11	nucleolus	9.78827e-06	E1BVP8	Nucleolar GTP-binding protein 2	1.308	Up	0.0385	GNL2	89.496
Cellular Component	GO:0005730	11	nucleolus	9.78827e-06	A0A1D5PVQ1	pre-rRNA processing protein FTSJ3	1.372	Up	0.00667	FTSJ3	92.63
Cellular Component	GO:0005730	11	nucleolus	9.78827e-06	Q9YGW6	Ezrin	1.228	Up	0.000844	EZR	69.366
Cellular Component	GO:0005730	11	nucleolus	9.78827e-06	E1C525	Uncharacterized protein	1.231	Up	0.0266	EXOSC10	103.9
Cellular Component	GO:0005730	11	nucleolus	9.78827e-06	F1NRC2	Uncharacterized protein	1.238	Up	0.00682	ETV6	52.82
Cellular Component	GO:0005730	11	nucleolus	9.78827e-06	E1BSA2	Uncharacterized protein	1.490	Up	2.52e-05	EBNA1BP2	34.398
Cellular Component	GO:0005730	11	nucleolus	9.78827e-06	F1NTK9	Uncharacterized protein	1.225	Up	0.0017	DDX54	93.051
Cellular Component	GO:0005730	11	nucleolus	9.78827e-06	F1NQV5	Uncharacterized protein	1.537	Up	0.00142	DDX27	85.637
Cellular Component	GO:0005730	11	nucleolus	9.78827e-06	F1NJ62	Uncharacterized protein	1.252	Up	0.0016	DDX24	91.668
Cellular Component	GO:0005730	11	nucleolus	9.78827e-06	F1NEQ3	RNA helicase	1.401	Up	0.00221	DDX18	73.837
Cellular Component	GO:0005730	11	nucleolus	9.78827e-06	Q5ZMM1	Ribosomal oxygenase 1	1.300	Up	0.035	C5H14ORF169	65.684
Cellular Component	GO:0005730	11	nucleolus	9.78827e-06	F1NPV8	Uncharacterized protein	1.258	Up	0.0127	BYSL	48.773
Cellular Component	GO:0005730	11	nucleolus	9.78827e-06	F1NSS7	Uncharacterized protein	1.334	Up	0.00137	BRIX1	40.342
Cellular Component	GO:0005730	11	nucleolus	9.78827e-06	F1NH69	Uncharacterized protein	1.254	Up	0.00297	BMS1	148.47
Biological Process	GO:0006334	9	nucleosome assembly	0.250113	F1NVA4	Nucleophosmin	1.424	Up	0.00311	NPM1	32.584
Biological Process	GO:0006334	9	nucleosome assembly	0.250113	F1NB20	DNA helicase	1.338	Up	0.000321	MCM2	105.09
Biological Process	GO:0006334	9	nucleosome assembly	0.250113	E1C8H5	Uncharacterized protein	1.346	Up	0.0049	ATRX	274.45
Biological Process	GO:0006334	9	nucleosome assembly	0.250113	A0A1D5PKI0	Uncharacterized protein	1.296	Up	0.0376	---	22.67
Molecular Function	GO:0008252	7	nucleotidase activity	0.360579	Q5ZKF6	7-methylguanosine phosphate-specific 5-nucleotidase	1.326	Up	0.00754	NT5C3B	33.109
Molecular Function	GO:0008252	7	nucleotidase activity	0.360579	Q5ZIZ4	Cytosolic purine 5-nucleotidase	1.201	Up	0.00755	NT5C2	65.894
Cellular Component	GO:0070160	4	occluding junction	0.249486	F1NK34	Uncharacterized protein	1.216	Up	0.00694	TJP2	130.73
Cellular Component	GO:0070160	4	occluding junction	0.249486	A0A1D5PB11	Uncharacterized protein	1.216	Up	0.00143	TJP1	189.49
Cellular Component	GO:0070160	4	occluding junction	0.249486	F1NSB3	Uncharacterized protein	1.252	Up	0.0133	JAM3	33.204
Biological Process	GO:0009311	6	oligosaccharide metabolic process	0.155303	F1NI12	Uncharacterized protein	1.442	Up	0.00829	ST6GALNAC3	34.83
Biological Process	GO:0009311	6	oligosaccharide metabolic process	0.155303	Q11200	"CMP-N-acetylneuraminate-beta-galactosamide-alpha-2,3-sialyltransferase 1"	1.201	Up	0.0393	ST3GAL1	39.54
Biological Process	GO:0009311	6	oligosaccharide metabolic process	0.155303	Q92074	"Beta-1,4-galactosyltransferase"	1.343	Up	0.0494	CKI	40.928
Molecular Function	GO:0008171	6	O-methyltransferase activity	0.553028	E1BY36	Uncharacterized protein	1.303	Up	0.022	ASMTL	69.496
Molecular Function	GO:0008171	6	O-methyltransferase activity	0.553028	F1NAT2	Uncharacterized protein	1.839	Up	0.000123	---	106.64
Biological Process	GO:0006730	5	one-carbon metabolic process	0.274846	Q5ZKA5	"Bifunctional methylenetetrahydrofolate dehydrogenase/cyclohydrolase, mitochondrial"	1.363	Up	0.000988	MTHFD2	36.411
Biological Process	GO:0006730	5	one-carbon metabolic process	0.274846	E1C735	S-adenosylmethionine synthase	1.335	Up	0.000367	MAT1A	43.752
Biological Process	GO:0006730	5	one-carbon metabolic process	0.274846	P00378	Dihydrofolate reductase	1.210	Up	0.0357	DHFR	21.65
Molecular Function	GO:0043177	4	organic acid binding	0.0578525	F1P5I1	Uncharacterized protein	1.701	Up	0.00505	UBR1	202.31
Molecular Function	GO:0043177	4	organic acid binding	0.0578525	Q5ZLK5	Prolyl 4-hydroxylase subunit alpha-2	1.277	Up	0.000846	P4HA2	61.435
Molecular Function	GO:0043177	4	organic acid binding	0.0578525	A0A1D5NW85	Extracellular fatty acid-binding protein	1.838	Up	0.00155	EXFABP	20.187
Molecular Function	GO:0043177	4	organic acid binding	0.0578525	F1P5J5	Uncharacterized protein	1.301	Up	0.000221	AARS	106.97
Molecular Function	GO:0043177	4	organic acid binding	0.0578525	A0A1D5NV15	Uncharacterized protein	1.910	Up	0.000291	---	45.209
Molecular Function	GO:0043177	4	organic acid binding	0.0578525	F1NGG8	Uncharacterized protein	1.201	Up	0.028	---	26.54
Molecular Function	GO:0043177	4	organic acid binding	0.0578525	A0A1D5PTJ0	Uncharacterized protein	1.361	Up	0.001	---	14.522
Biological Process	GO:1903825	7	organic acid transmembrane transport	0.165863	F1NEI2	Uncharacterized protein	1.315	Up	0.0265	SLC7A5	55.937
Biological Process	GO:1903825	7	organic acid transmembrane transport	0.165863	E1BTM6	Uncharacterized protein	1.227	Up	0.0185	SLC38A10	135.89
Biological Process	GO:1903825	7	organic acid transmembrane transport	0.165863	E1C8G2	Amino acid transporter	2.641	Up	0.0339	SLC1A6	59.916
Biological Process	GO:1903825	7	organic acid transmembrane transport	0.165863	E1BRV6	Amino acid transporter	1.332	Up	0.00867	SLC1A4	55.685
Molecular Function	GO:0005342	5	organic acid transmembrane transporter activity	0.289525	F1NEI2	Uncharacterized protein	1.315	Up	0.0265	SLC7A5	55.937
Molecular Function	GO:0005342	5	organic acid transmembrane transporter activity	0.289525	E1BTM6	Uncharacterized protein	1.227	Up	0.0185	SLC38A10	135.89
Molecular Function	GO:0005342	5	organic acid transmembrane transporter activity	0.289525	E1C8G2	Amino acid transporter	2.641	Up	0.0339	SLC1A6	59.916
Molecular Function	GO:0005342	5	organic acid transmembrane transporter activity	0.289525	E1BRV6	Amino acid transporter	1.332	Up	0.00867	SLC1A4	55.685
Biological Process	GO:0001649	6	osteoblast differentiation	0.422522	F1NP60	Uncharacterized protein	1.420	Up	0.000196	MRC2	184.66
Biological Process	GO:0001649	6	osteoblast differentiation	0.422522	Q5ZM18	Nucleolar GTP-binding protein 1	1.238	Up	0.0497	GTPBP4	73.934
Biological Process	GO:0001649	6	osteoblast differentiation	0.422522	F1NMS0	Uncharacterized protein	1.352	Up	0.000151	AKT1	55.795
Molecular Function	GO:0016706	5	oxidoreductase activity, acting on paired donors, with incorporation or reduction of molecular oxygen, 2-oxoglutarate as one donor, and incorporation of one atom each of oxygen into both donors	0.218221	R9PXM8	tRNA wybutosine-synthesizing protein 5	1.208	Up	0.0044	TYW5	37.244
Molecular Function	GO:0016706	5	oxidoreductase activity, acting on paired donors, with incorporation or reduction of molecular oxygen, 2-oxoglutarate as one donor, and incorporation of one atom each of oxygen into both donors	0.218221	Q5ZLK5	Prolyl 4-hydroxylase subunit alpha-2	1.277	Up	0.000846	P4HA2	61.435
Molecular Function	GO:0016706	5	oxidoreductase activity, acting on paired donors, with incorporation or reduction of molecular oxygen, 2-oxoglutarate as one donor, and incorporation of one atom each of oxygen into both donors	0.218221	Q5ZMM1	Ribosomal oxygenase 1	1.300	Up	0.035	C5H14ORF169	65.684
Molecular Function	GO:0016706	5	oxidoreductase activity, acting on paired donors, with incorporation or reduction of molecular oxygen, 2-oxoglutarate as one donor, and incorporation of one atom each of oxygen into both donors	0.218221	F1NGG8	Uncharacterized protein	1.201	Up	0.028	---	26.54
Molecular Function	GO:0016646	5	oxidoreductase activity, acting on the CH-NH group of donors, NAD or NADP as acceptor	0.553028	Q5ZKA5	"Bifunctional methylenetetrahydrofolate dehydrogenase/cyclohydrolase, mitochondrial"	1.363	Up	0.000988	MTHFD2	36.411
Molecular Function	GO:0016646	5	oxidoreductase activity, acting on the CH-NH group of donors, NAD or NADP as acceptor	0.553028	P00378	Dihydrofolate reductase	1.210	Up	0.0357	DHFR	21.65
Cellular Component	GO:0042382	14	paraspeckles	0.284279	F1P555	Uncharacterized protein	1.217	Up	0.000142	SFPQ	69.532
Cellular Component	GO:0042382	14	paraspeckles	0.284279	Q5ZK88	Paraspeckle component 1	1.208	Up	0.00101	PSPC1	58.47
Molecular Function	GO:0016504	5	peptidase activator activity	0.511158	Q5F3J5	Proteasome activator complex subunit 3	1.708	Up	0.00125	PSME3	29.481
Molecular Function	GO:0016504	5	peptidase activator activity	0.511158	A0A1D5PUC8	Uncharacterized protein	1.787	Up	0.043	---	33.906
Biological Process	GO:0018149	8	peptide cross-linking	0.0203602	A0A1D5P5P9	Uncharacterized protein	1.384	Up	0.0076	TGM4	78.998
Biological Process	GO:0018149	8	peptide cross-linking	0.0203602	E1BY44	Uncharacterized protein	1.470	Up	0.0126	TGM2	77.899
Biological Process	GO:0018149	8	peptide cross-linking	0.0203602	Q01841	Protein-glutamine gamma-glutamyltransferase 2	1.445	Up	0.00328	TGL2	77.969
Biological Process	GO:0018149	8	peptide cross-linking	0.0203602	F1NHG8	Uncharacterized protein	1.570	Up	0.000379	CSTA	11.096
Biological Process	GO:0018196	9	peptidyl-asparagine modification	0.483001	F1NI12	Uncharacterized protein	1.442	Up	0.00829	ST6GALNAC3	34.83
Biological Process	GO:0018196	9	peptidyl-asparagine modification	0.483001	Q11200	"CMP-N-acetylneuraminate-beta-galactosamide-alpha-2,3-sialyltransferase 1"	1.201	Up	0.0393	ST3GAL1	39.54
Molecular Function	GO:0031543	6	peptidyl-proline dioxygenase activity	0.415316	Q5ZLK5	Prolyl 4-hydroxylase subunit alpha-2	1.277	Up	0.000846	P4HA2	61.435
Molecular Function	GO:0031543	6	peptidyl-proline dioxygenase activity	0.415316	F1NGG8	Uncharacterized protein	1.201	Up	0.028	---	26.54
Biological Process	GO:0019511	10	peptidyl-proline hydroxylation	0.483001	Q5ZLK5	Prolyl 4-hydroxylase subunit alpha-2	1.277	Up	0.000846	P4HA2	61.435
Biological Process	GO:0019511	10	peptidyl-proline hydroxylation	0.483001	F1NGG8	Uncharacterized protein	1.201	Up	0.028	---	26.54
Biological Process	GO:0018209	9	peptidyl-serine modification	0.164332	E1C581	Uncharacterized protein	1.239	Up	0.0398	TBK1	83.777
Biological Process	GO:0018209	9	peptidyl-serine modification	0.164332	Q5F3L1	Ribosomal protein S6 kinase alpha-5	1.377	Up	0.00145	RPS6KA5	89.039
Biological Process	GO:0018209	9	peptidyl-serine modification	0.164332	F1NCY7	Uncharacterized protein	1.251	Up	0.00195	MAPKAPK2	44.696
Biological Process	GO:0018209	9	peptidyl-serine modification	0.164332	Q5ZJL1	Polypeptide N-acetylgalactosaminyltransferase	1.312	Up	0.0203	GALNT1	64.072
Biological Process	GO:0018209	9	peptidyl-serine modification	0.164332	F1NMS0	Uncharacterized protein	1.352	Up	0.000151	AKT1	55.795
Biological Process	GO:0018209	9	peptidyl-serine modification	0.164332	P67962	Casein kinase I isoform alpha	1.354	Up	0.00184		38.9
Biological Process	GO:0006909	7	phagocytosis	0.228363	E1BY44	Uncharacterized protein	1.470	Up	0.0126	TGM2	77.899
Biological Process	GO:0006909	7	phagocytosis	0.228363	E1C0K5	Uncharacterized protein	1.243	Up	0.00761	MFGE8	53.146
Biological Process	GO:0006909	7	phagocytosis	0.228363	Q5ZL97	Uncharacterized protein	1.292	Up	0.00284	ELMO1	83.79
Biological Process	GO:0006909	7	phagocytosis	0.228363	P67962	Casein kinase I isoform alpha	1.354	Up	0.00184		38.9
Biological Process	GO:0006911	8	phagocytosis, engulfment	0.337799	E1C0K5	Uncharacterized protein	1.243	Up	0.00761	MFGE8	53.146
Biological Process	GO:0006911	8	phagocytosis, engulfment	0.337799	Q5ZL97	Uncharacterized protein	1.292	Up	0.00284	ELMO1	83.79
Biological Process	GO:0099024	6	plasma membrane invagination	0.438524	E1C0K5	Uncharacterized protein	1.243	Up	0.00761	MFGE8	53.146
Biological Process	GO:0099024	6	plasma membrane invagination	0.438524	Q5ZL97	Uncharacterized protein	1.292	Up	0.00284	ELMO1	83.79
Biological Process	GO:0045787	6	positive regulation of cell cycle	0.0326601	F1P555	Uncharacterized protein	1.217	Up	0.000142	SFPQ	69.532
Biological Process	GO:0045787	6	positive regulation of cell cycle	0.0326601	Q90687	Tyrosine-protein phosphatase non-receptor type 11	1.206	Up	0.00447	PTPN11	67.982
Biological Process	GO:0045787	6	positive regulation of cell cycle	0.0326601	F1NVA4	Nucleophosmin	1.424	Up	0.00311	NPM1	32.584
Biological Process	GO:0045787	6	positive regulation of cell cycle	0.0326601	E1C115	Uncharacterized protein	1.285	Up	0.00524	EIF4EBP1	12.5
Biological Process	GO:0045787	6	positive regulation of cell cycle	0.0326601	F1NCA1	Uncharacterized protein	1.556	Up	0.039	CCNK	65.559
Biological Process	GO:0045787	6	positive regulation of cell cycle	0.0326601	E1C8H5	Uncharacterized protein	1.346	Up	0.0049	ATRX	274.45
Biological Process	GO:0045787	6	positive regulation of cell cycle	0.0326601	F1NWF6	Asparagine synthetase [glutamine-hydrolyzing]	1.421	Up	0.0217	ASNS	64.068
Biological Process	GO:0045787	6	positive regulation of cell cycle	0.0326601	F1NMS0	Uncharacterized protein	1.352	Up	0.000151	AKT1	55.795
Biological Process	GO:0045787	6	positive regulation of cell cycle	0.0326601	F1NGG3	Uncharacterized protein	1.712	Up	0.0408	---	55.042
Biological Process	GO:1903364	9	positive regulation of cellular protein catabolic process	0.176377	Q5ZHY5	STIP1 homology and U box-containing protein 1	1.378	Up	0.0142	STUB1	35.661
Biological Process	GO:1903364	9	positive regulation of cellular protein catabolic process	0.176377	Q5ZLD9	Uncharacterized protein	1.301	Up	0.00677	FBXO22	43.256
Biological Process	GO:1903364	9	positive regulation of cellular protein catabolic process	0.176377	Q9YGW6	Ezrin	1.228	Up	0.000844	EZR	69.366
Biological Process	GO:1903364	9	positive regulation of cellular protein catabolic process	0.176377	Q5F465	Uncharacterized protein	1.233	Up	0.00194	ARIH1	41.398
Biological Process	GO:1903364	9	positive regulation of cellular protein catabolic process	0.176377	F1NMS0	Uncharacterized protein	1.352	Up	0.000151	AKT1	55.795
Biological Process	GO:1904031	12	positive regulation of cyclin-dependent protein kinase activity	0.561688	F1NCA1	Uncharacterized protein	1.556	Up	0.039	CCNK	65.559
Biological Process	GO:1904031	12	positive regulation of cyclin-dependent protein kinase activity	0.561688	F1NMS0	Uncharacterized protein	1.352	Up	0.000151	AKT1	55.795
Biological Process	GO:0045737	13	positive regulation of cyclin-dependent protein serine/threonine kinase activity	0.523963	F1NCA1	Uncharacterized protein	1.556	Up	0.039	CCNK	65.559
Biological Process	GO:0045737	13	positive regulation of cyclin-dependent protein serine/threonine kinase activity	0.523963	F1NMS0	Uncharacterized protein	1.352	Up	0.000151	AKT1	55.795
Biological Process	GO:0042108	8	positive regulation of cytokine biosynthetic process	0.438524	E1C581	Uncharacterized protein	1.239	Up	0.0398	TBK1	83.777
Biological Process	GO:0042108	8	positive regulation of cytokine biosynthetic process	0.438524	F1NCY7	Uncharacterized protein	1.251	Up	0.00195	MAPKAPK2	44.696
Biological Process	GO:0010595	10	positive regulation of endothelial cell migration	0.483001	E1C944	Uncharacterized protein	1.420	Up	0.0024	PLPP3	35.146
Biological Process	GO:0010595	10	positive regulation of endothelial cell migration	0.483001	F1NMS0	Uncharacterized protein	1.352	Up	0.000151	AKT1	55.795
Biological Process	GO:0010634	9	positive regulation of epithelial cell migration	0.364863	E1C944	Uncharacterized protein	1.420	Up	0.0024	PLPP3	35.146
Biological Process	GO:0010634	9	positive regulation of epithelial cell migration	0.364863	R4GGF3	Uncharacterized protein	1.227	Up	0.00637	GLIPR2	16.922
Biological Process	GO:0010634	9	positive regulation of epithelial cell migration	0.364863	F1NMS0	Uncharacterized protein	1.352	Up	0.000151	AKT1	55.795
Biological Process	GO:0090004	10	positive regulation of establishment of protein localization to plasma membrane	0.483001	Q9YGW6	Ezrin	1.228	Up	0.000844	EZR	69.366
Biological Process	GO:0090004	10	positive regulation of establishment of protein localization to plasma membrane	0.483001	F1NMS0	Uncharacterized protein	1.352	Up	0.000151	AKT1	55.795
Biological Process	GO:1903543	10	positive regulation of exosomal secretion	0.390232	Q5ZJ70	Uncharacterized protein	1.252	Up	0.00245	PDCD6IP	97.314
Biological Process	GO:1903543	10	positive regulation of exosomal secretion	0.390232	E1C396	Uncharacterized protein	1.268	Up	0.0182	HGS	84.367
Biological Process	GO:0046326	8	positive regulation of glucose import	0.390232	Q90687	Tyrosine-protein phosphatase non-receptor type 11	1.206	Up	0.00447	PTPN11	67.982
Biological Process	GO:0046326	8	positive regulation of glucose import	0.390232	F1NMS0	Uncharacterized protein	1.352	Up	0.000151	AKT1	55.795
Biological Process	GO:0010828	7	positive regulation of glucose transport	0.390232	Q90687	Tyrosine-protein phosphatase non-receptor type 11	1.206	Up	0.00447	PTPN11	67.982
Biological Process	GO:0010828	7	positive regulation of glucose transport	0.390232	F1NMS0	Uncharacterized protein	1.352	Up	0.000151	AKT1	55.795
Biological Process	GO:0032727	8	positive regulation of interferon-alpha production	0.337799	E1C581	Uncharacterized protein	1.239	Up	0.0398	TBK1	83.777
Biological Process	GO:0032727	8	positive regulation of interferon-alpha production	0.337799	Q90ZD4	Interferon regulatory factor 7	1.696	Up	0.0195	IRF3	54.44
Biological Process	GO:0032728	8	positive regulation of interferon-beta production	0.483001	E1C581	Uncharacterized protein	1.239	Up	0.0398	TBK1	83.777
Biological Process	GO:0032728	8	positive regulation of interferon-beta production	0.483001	Q90ZD4	Interferon regulatory factor 7	1.696	Up	0.0195	IRF3	54.44
Biological Process	GO:0016239	9	positive regulation of macroautophagy	0.335202	E1C581	Uncharacterized protein	1.239	Up	0.0398	TBK1	83.777
Biological Process	GO:0016239	9	positive regulation of macroautophagy	0.335202	Q90Z16	Optineurin	1.491	Up	0.0253	OPTN	64.087
Biological Process	GO:0016239	9	positive regulation of macroautophagy	0.335202	E1BRX6	Uncharacterized protein	2.240	Up	0.00153	CALCOCO2	54.629
Biological Process	GO:0043902	5	positive regulation of multi-organism process	0.294385	E1C581	Uncharacterized protein	1.239	Up	0.0398	TBK1	83.777
Biological Process	GO:0043902	5	positive regulation of multi-organism process	0.294385	E1BTV1	Uncharacterized protein	1.267	Up	0.00323	STOM	30.813
Biological Process	GO:0043902	5	positive regulation of multi-organism process	0.294385	Q90Z16	Optineurin	1.491	Up	0.0253	OPTN	64.087
Biological Process	GO:0043902	5	positive regulation of multi-organism process	0.294385	F1NJU6	E3 ubiquitin-protein ligase	1.710	Up	0.000304	---	84.615
Biological Process	GO:0051149	7	positive regulation of muscle cell differentiation	0.390232	A0A1D5NW85	Extracellular fatty acid-binding protein	1.838	Up	0.00155	EXFABP	20.187
Biological Process	GO:0051149	7	positive regulation of muscle cell differentiation	0.390232	E1BYF1	Uncharacterized protein	1.248	Up	0.000378	CTH	43.898
Biological Process	GO:0045639	8	positive regulation of myeloid cell differentiation	0.628426	E1BX68	Uncharacterized protein	1.265	Up	0.00123	SMAP1	48.258
Biological Process	GO:0045639	8	positive regulation of myeloid cell differentiation	0.628426	F1NVC7	Uncharacterized protein	1.308	Up	0.00478	RAB7B	23.441
Biological Process	GO:0051092	13	positive regulation of NF-kappaB transcription factor activity	0.0173041	A0A0B5H7I8	Tripartite motif containing 25	1.455	Up	0.000431	TRIM25	71.424
Biological Process	GO:0051092	13	positive regulation of NF-kappaB transcription factor activity	0.0173041	Q5F3L1	Ribosomal protein S6 kinase alpha-5	1.377	Up	0.00145	RPS6KA5	89.039
Biological Process	GO:0051092	13	positive regulation of NF-kappaB transcription factor activity	0.0173041	F1NVC7	Uncharacterized protein	1.308	Up	0.00478	RAB7B	23.441
Biological Process	GO:0051092	13	positive regulation of NF-kappaB transcription factor activity	0.0173041	F1NVA4	Nucleophosmin	1.424	Up	0.00311	NPM1	32.584
Biological Process	GO:0051092	13	positive regulation of NF-kappaB transcription factor activity	0.0173041	F1NLD7	Uncharacterized protein	1.403	Up	0.00418	EIF2AK2	62.318
Biological Process	GO:0051092	13	positive regulation of NF-kappaB transcription factor activity	0.0173041	E1BYF1	Uncharacterized protein	1.248	Up	0.000378	CTH	43.898
Biological Process	GO:1901224	9	positive regulation of NIK/NF-kappaB signaling	0.438524	F1NLD7	Uncharacterized protein	1.403	Up	0.00418	EIF2AK2	62.318
Biological Process	GO:1901224	9	positive regulation of NIK/NF-kappaB signaling	0.438524	A0A1D5P2Q9	Uncharacterized protein	1.235	Up	0.0172	---	66.674
Biological Process	GO:1902895	13	positive regulation of pri-miRNA transcription from RNA polymerase II promoter	0.21906	Q6DV79	Signal transducer and activator of transcription 3	1.404	Up	0.00669	STAT3	88.17
Biological Process	GO:1902895	13	positive regulation of pri-miRNA transcription from RNA polymerase II promoter	0.21906	F1NLK0	Uncharacterized protein	1.451	Up	0.00469	GNL3	63.983
Biological Process	GO:1901800	11	positive regulation of proteasomal protein catabolic process	0.228363	Q5ZHY5	STIP1 homology and U box-containing protein 1	1.378	Up	0.0142	STUB1	35.661
Biological Process	GO:1901800	11	positive regulation of proteasomal protein catabolic process	0.228363	Q5ZLD9	Uncharacterized protein	1.301	Up	0.00677	FBXO22	43.256
Biological Process	GO:1901800	11	positive regulation of proteasomal protein catabolic process	0.228363	Q5F465	Uncharacterized protein	1.233	Up	0.00194	ARIH1	41.398
Biological Process	GO:1901800	11	positive regulation of proteasomal protein catabolic process	0.228363	F1NMS0	Uncharacterized protein	1.352	Up	0.000151	AKT1	55.795
Biological Process	GO:0032436	12	positive regulation of proteasomal ubiquitin-dependent protein catabolic process	0.146305	Q5ZHY5	STIP1 homology and U box-containing protein 1	1.378	Up	0.0142	STUB1	35.661
Biological Process	GO:0032436	12	positive regulation of proteasomal ubiquitin-dependent protein catabolic process	0.146305	Q5ZLD9	Uncharacterized protein	1.301	Up	0.00677	FBXO22	43.256
Biological Process	GO:0032436	12	positive regulation of proteasomal ubiquitin-dependent protein catabolic process	0.146305	Q5F465	Uncharacterized protein	1.233	Up	0.00194	ARIH1	41.398
Biological Process	GO:0032436	12	positive regulation of proteasomal ubiquitin-dependent protein catabolic process	0.146305	F1NMS0	Uncharacterized protein	1.352	Up	0.000151	AKT1	55.795
Biological Process	GO:1904377	8	positive regulation of protein localization to cell periphery	0.483001	Q9YGW6	Ezrin	1.228	Up	0.000844	EZR	69.366
Biological Process	GO:1904377	8	positive regulation of protein localization to cell periphery	0.483001	F1NMS0	Uncharacterized protein	1.352	Up	0.000151	AKT1	55.795
Biological Process	GO:1905477	8	positive regulation of protein localization to membrane	0.274846	E1BTV1	Uncharacterized protein	1.267	Up	0.00323	STOM	30.813
Biological Process	GO:1905477	8	positive regulation of protein localization to membrane	0.274846	Q9YGW6	Ezrin	1.228	Up	0.000844	EZR	69.366
Biological Process	GO:1905477	8	positive regulation of protein localization to membrane	0.274846	F1NMS0	Uncharacterized protein	1.352	Up	0.000151	AKT1	55.795
Biological Process	GO:1903078	9	positive regulation of protein localization to plasma membrane	0.483001	Q9YGW6	Ezrin	1.228	Up	0.000844	EZR	69.366
Biological Process	GO:1903078	9	positive regulation of protein localization to plasma membrane	0.483001	F1NMS0	Uncharacterized protein	1.352	Up	0.000151	AKT1	55.795
Biological Process	GO:1903322	10	positive regulation of protein modification by small protein conjugation or removal	0.103192	Q5ZHY5	STIP1 homology and U box-containing protein 1	1.378	Up	0.0142	STUB1	35.661
Biological Process	GO:1903322	10	positive regulation of protein modification by small protein conjugation or removal	0.103192	F1NVA4	Nucleophosmin	1.424	Up	0.00311	NPM1	32.584
Biological Process	GO:1903322	10	positive regulation of protein modification by small protein conjugation or removal	0.103192	F1NLK0	Uncharacterized protein	1.451	Up	0.00469	GNL3	63.983
Biological Process	GO:1903322	10	positive regulation of protein modification by small protein conjugation or removal	0.103192	Q5ZLD9	Uncharacterized protein	1.301	Up	0.00677	FBXO22	43.256
Biological Process	GO:1903322	10	positive regulation of protein modification by small protein conjugation or removal	0.103192	E1C9E9	DCN1-like protein	1.223	Up	0.0254	DCUN1D5	27.178
Biological Process	GO:0031398	11	positive regulation of protein ubiquitination	0.228363	Q5ZHY5	STIP1 homology and U box-containing protein 1	1.378	Up	0.0142	STUB1	35.661
Biological Process	GO:0031398	11	positive regulation of protein ubiquitination	0.228363	F1NVA4	Nucleophosmin	1.424	Up	0.00311	NPM1	32.584
Biological Process	GO:0031398	11	positive regulation of protein ubiquitination	0.228363	Q5ZLD9	Uncharacterized protein	1.301	Up	0.00677	FBXO22	43.256
Biological Process	GO:0031398	11	positive regulation of protein ubiquitination	0.228363	E1C9E9	DCN1-like protein	1.223	Up	0.0254	DCUN1D5	27.178
Biological Process	GO:1903052	10	positive regulation of proteolysis involved in cellular protein catabolic process	0.272151	Q5ZHY5	STIP1 homology and U box-containing protein 1	1.378	Up	0.0142	STUB1	35.661
Biological Process	GO:1903052	10	positive regulation of proteolysis involved in cellular protein catabolic process	0.272151	Q5ZLD9	Uncharacterized protein	1.301	Up	0.00677	FBXO22	43.256
Biological Process	GO:1903052	10	positive regulation of proteolysis involved in cellular protein catabolic process	0.272151	Q5F465	Uncharacterized protein	1.233	Up	0.00194	ARIH1	41.398
Biological Process	GO:1903052	10	positive regulation of proteolysis involved in cellular protein catabolic process	0.272151	F1NMS0	Uncharacterized protein	1.352	Up	0.000151	AKT1	55.795
Biological Process	GO:0002833	6	positive regulation of response to biotic stimulus	0.483001	E1C581	Uncharacterized protein	1.239	Up	0.0398	TBK1	83.777
Biological Process	GO:0002833	6	positive regulation of response to biotic stimulus	0.483001	Q90Z16	Optineurin	1.491	Up	0.0253	OPTN	64.087
Biological Process	GO:0051091	12	positive regulation of sequence-specific DNA binding transcription factor activity	0.0129182	A0A0B5H7I8	Tripartite motif containing 25	1.455	Up	0.000431	TRIM25	71.424
Biological Process	GO:0051091	12	positive regulation of sequence-specific DNA binding transcription factor activity	0.0129182	Q5F3L1	Ribosomal protein S6 kinase alpha-5	1.377	Up	0.00145	RPS6KA5	89.039
Biological Process	GO:0051091	12	positive regulation of sequence-specific DNA binding transcription factor activity	0.0129182	F1NVC7	Uncharacterized protein	1.308	Up	0.00478	RAB7B	23.441
Biological Process	GO:0051091	12	positive regulation of sequence-specific DNA binding transcription factor activity	0.0129182	E1C944	Uncharacterized protein	1.420	Up	0.0024	PLPP3	35.146
Biological Process	GO:0051091	12	positive regulation of sequence-specific DNA binding transcription factor activity	0.0129182	F1NVA4	Nucleophosmin	1.424	Up	0.00311	NPM1	32.584
Biological Process	GO:0051091	12	positive regulation of sequence-specific DNA binding transcription factor activity	0.0129182	F1NLD7	Uncharacterized protein	1.403	Up	0.00418	EIF2AK2	62.318
Biological Process	GO:0051091	12	positive regulation of sequence-specific DNA binding transcription factor activity	0.0129182	E1BYF1	Uncharacterized protein	1.248	Up	0.000378	CTH	43.898
Biological Process	GO:0051091	12	positive regulation of sequence-specific DNA binding transcription factor activity	0.0129182	F1NMS0	Uncharacterized protein	1.352	Up	0.000151	AKT1	55.795
Biological Process	GO:0032206	9	positive regulation of telomere maintenance	0.483001	F1NLK0	Uncharacterized protein	1.451	Up	0.00469	GNL3	63.983
Biological Process	GO:0032206	9	positive regulation of telomere maintenance	0.483001	E1C8H5	Uncharacterized protein	1.346	Up	0.0049	ATRX	274.45
Biological Process	GO:0032481	7	positive regulation of type I interferon production	0.561688	E1C581	Uncharacterized protein	1.239	Up	0.0398	TBK1	83.777
Biological Process	GO:0032481	7	positive regulation of type I interferon production	0.561688	Q90ZD4	Interferon regulatory factor 7	1.696	Up	0.0195	IRF3	54.44
Biological Process	GO:0051443	12	positive regulation of ubiquitin-protein transferase activity	0.337799	Q5ZHY5	STIP1 homology and U box-containing protein 1	1.378	Up	0.0142	STUB1	35.661
Biological Process	GO:0051443	12	positive regulation of ubiquitin-protein transferase activity	0.337799	E1C9E9	DCN1-like protein	1.223	Up	0.0254	DCUN1D5	27.178
Biological Process	GO:1904417	10	positive regulation of xenophagy	0.151953	E1C581	Uncharacterized protein	1.239	Up	0.0398	TBK1	83.777
Biological Process	GO:1904417	10	positive regulation of xenophagy	0.151953	Q90Z16	Optineurin	1.491	Up	0.0253	OPTN	64.087
Biological Process	GO:0009886	6	post-embryonic animal morphogenesis	0.21906	F1NII7	Uncharacterized protein	1.216	Up	0.0457	FBN1	310.98
Biological Process	GO:0009886	6	post-embryonic animal morphogenesis	0.21906	E1C8H5	Uncharacterized protein	1.346	Up	0.0049	ATRX	274.45
Cellular Component	GO:0014069	6	postsynaptic density	0.218792	E1BZR0	Uncharacterized protein	1.365	Up	0.000962	SRGAP2	97.607
Cellular Component	GO:0014069	6	postsynaptic density	0.218792	F1N8K3	Uncharacterized protein	1.361	Up	0.00212	ARFGAP1	46.408
Cellular Component	GO:0014069	6	postsynaptic density	0.218792	E1BX75	Uncharacterized protein	1.427	Up	0.0463	ALS2	182.07
Cellular Component	GO:0099572	5	postsynaptic specialization	0.218792	E1BZR0	Uncharacterized protein	1.365	Up	0.000962	SRGAP2	97.607
Cellular Component	GO:0099572	5	postsynaptic specialization	0.218792	F1N8K3	Uncharacterized protein	1.361	Up	0.00212	ARFGAP1	46.408
Cellular Component	GO:0099572	5	postsynaptic specialization	0.218792	E1BX75	Uncharacterized protein	1.427	Up	0.0463	ALS2	182.07
Biological Process	GO:0035194	10	posttranscriptional gene silencing by RNA	0.628426	A0A1D5P6Q6	Uncharacterized protein	1.320	Up	0.0216	TARBP2	33.568
Biological Process	GO:0035194	10	posttranscriptional gene silencing by RNA	0.628426	Q6DV79	Signal transducer and activator of transcription 3	1.404	Up	0.00669	STAT3	88.17
Cellular Component	GO:0030684	7	preribosome	0.0190524	F1NP58	Pescadillo homolog	1.237	Up	0.00227	PES1	55.766
Cellular Component	GO:0030684	7	preribosome	0.0190524	E1C936	Uncharacterized protein	1.205	Up	0.0392	NOP14	97.297
Cellular Component	GO:0030684	7	preribosome	0.0190524	F1NC78	U3 small nucleolar ribonucleoprotein protein MPP10	1.259	Up	0.00122	MPHOSPH10	72.548
Cellular Component	GO:0030684	7	preribosome	0.0190524	F1P1F7	Uncharacterized protein	1.244	Up	0.0214	LTV1	54.309
Cellular Component	GO:0030684	7	preribosome	0.0190524	F1N9P9	KRR1 small subunit processome component	1.226	Up	0.00563	KRR1	43.161
Cellular Component	GO:0030684	7	preribosome	0.0190524	A0A1D5PVQ1	pre-rRNA processing protein FTSJ3	1.372	Up	0.00667	FTSJ3	92.63
Cellular Component	GO:0030684	7	preribosome	0.0190524	E1BSA2	Uncharacterized protein	1.490	Up	2.52e-05	EBNA1BP2	34.398
Cellular Component	GO:0030684	7	preribosome	0.0190524	F1NH69	Uncharacterized protein	1.254	Up	0.00297	BMS1	148.47
Cellular Component	GO:0030684	7	preribosome	0.0190524	Q5ZLQ3	Uncharacterized protein	1.330	Up	0.00279	AAMP	45.643
Cellular Component	GO:0030687	8	preribosome, large subunit precursor	0.218792	F1NP58	Pescadillo homolog	1.237	Up	0.00227	PES1	55.766
Cellular Component	GO:0030687	8	preribosome, large subunit precursor	0.218792	E1BSA2	Uncharacterized protein	1.490	Up	2.52e-05	EBNA1BP2	34.398
Cellular Component	GO:0030687	8	preribosome, large subunit precursor	0.218792	Q5ZLQ3	Uncharacterized protein	1.330	Up	0.00279	AAMP	45.643
Cellular Component	GO:0030688	8	preribosome, small subunit precursor	0.188464	E1C936	Uncharacterized protein	1.205	Up	0.0392	NOP14	97.297
Cellular Component	GO:0030688	8	preribosome, small subunit precursor	0.188464	F1P1F7	Uncharacterized protein	1.244	Up	0.0214	LTV1	54.309
Cellular Component	GO:0030688	8	preribosome, small subunit precursor	0.188464	A0A1D5PVQ1	pre-rRNA processing protein FTSJ3	1.372	Up	0.00667	FTSJ3	92.63
Molecular Function	GO:0019798	7	procollagen-proline dioxygenase activity	0.415316	Q5ZLK5	Prolyl 4-hydroxylase subunit alpha-2	1.277	Up	0.000846	P4HA2	61.435
Molecular Function	GO:0019798	7	procollagen-proline dioxygenase activity	0.415316	F1NGG8	Uncharacterized protein	1.201	Up	0.028	---	26.54
Biological Process	GO:0051865	11	protein autoubiquitination	0.0502385	Q5ZHY5	STIP1 homology and U box-containing protein 1	1.378	Up	0.0142	STUB1	35.661
Biological Process	GO:0051865	11	protein autoubiquitination	0.0502385	Q5ZIR9	E3 ubiquitin-protein ligase RNF185	1.968	Up	0.0422	RNF185	20.828
Biological Process	GO:0051865	11	protein autoubiquitination	0.0502385	F1NBB7	Uncharacterized protein	1.311	Up	0.0187	AMFR	70.947
Biological Process	GO:0051865	11	protein autoubiquitination	0.0502385	A0A1D5P2Q9	Uncharacterized protein	1.235	Up	0.0172	---	66.674
Molecular Function	GO:0030674	4	protein binding, bridging	0.0617136	Q90687	Tyrosine-protein phosphatase non-receptor type 11	1.206	Up	0.00447	PTPN11	67.982
Molecular Function	GO:0030674	4	protein binding, bridging	0.0617136	R9PXQ6	Serine/threonine-protein phosphatase 4 regulatory subunit 2	1.245	Up	0.00393	PPP4R2	44.962
Molecular Function	GO:0030674	4	protein binding, bridging	0.0617136	Q90Z16	Optineurin	1.491	Up	0.0253	OPTN	64.087
Molecular Function	GO:0030674	4	protein binding, bridging	0.0617136	F1NHG8	Uncharacterized protein	1.570	Up	0.000379	CSTA	11.096
Molecular Function	GO:0030674	4	protein binding, bridging	0.0617136	F1NBB7	Uncharacterized protein	1.311	Up	0.0187	AMFR	70.947
Biological Process	GO:0031503	5	protein complex localization	0.186132	F1P1L5	Uncharacterized protein	1.234	Up	0.00179	TNFAIP2	77.99
Biological Process	GO:0031503	5	protein complex localization	0.186132	Q8AV28	Pericentriolar material 1 protein	1.269	Up	0.000316	PCM1	212.72
Biological Process	GO:0031503	5	protein complex localization	0.186132	Q9YGW6	Ezrin	1.228	Up	0.000844	EZR	69.366
Biological Process	GO:0031503	5	protein complex localization	0.186132	E1C8D3	Uncharacterized protein	1.519	Up	0.0143	---	47.062
Molecular Function	GO:0032947	4	protein complex scaffold	0.553028	F1NQR2	Na(+)/H(+) exchange regulatory cofactor NHE-RF	1.245	Up	0.0434	SLC9A3R2	39.04
Molecular Function	GO:0032947	4	protein complex scaffold	0.553028	A0A1D5PNE9	Uncharacterized protein	1.234	Up	0.0233	AKAP9	455.44
Biological Process	GO:0016579	10	protein deubiquitination	0.0609838	A0A1D5PF76	Uncharacterized protein	1.205	Up	0.00201	USP9	285.57
Biological Process	GO:0016579	10	protein deubiquitination	0.0609838	A0A1D5PG34	Uncharacterized protein	1.310	Up	0.0295	USP8	128.01
Biological Process	GO:0016579	10	protein deubiquitination	0.0609838	R9PXM3	Ubiquitin carboxyl-terminal hydrolase 47	1.246	Up	0.00321	USP47	154.85
Biological Process	GO:0016579	10	protein deubiquitination	0.0609838	E1BZL0	Uncharacterized protein	1.333	Up	0.00106	USP24	292.25
Biological Process	GO:0016579	10	protein deubiquitination	0.0609838	E1BXQ0	Uncharacterized protein	1.432	Up	0.016	USP18	43.776
Biological Process	GO:0016579	10	protein deubiquitination	0.0609838	E1C4M6	Uncharacterized protein	1.214	Up	0.0155	USP14	55.63
Biological Process	GO:0016579	10	protein deubiquitination	0.0609838	A0A1D5PU96	Ubiquitin carboxyl-terminal hydrolase 10	1.390	Up	0.00165	USP10	86.367
Biological Process	GO:0016579	10	protein deubiquitination	0.0609838	Q9W689	Ataxin-3	1.241	Up	0.0172	ATXN3	41.608
Biological Process	GO:0018126	8	protein hydroxylation	0.561688	Q5ZLK5	Prolyl 4-hydroxylase subunit alpha-2	1.277	Up	0.000846	P4HA2	61.435
Biological Process	GO:0018126	8	protein hydroxylation	0.561688	F1NGG8	Uncharacterized protein	1.201	Up	0.028	---	26.54
Biological Process	GO:0006606	10	protein import into nucleus	0.209544	Q6DV79	Signal transducer and activator of transcription 3	1.404	Up	0.00669	STAT3	88.17
Biological Process	GO:0006606	10	protein import into nucleus	0.209544	Q5ZI43	Snurportin-1	1.491	Up	0.0334	SNUPN	40.742
Biological Process	GO:0006606	10	protein import into nucleus	0.209544	Q5F473	Uncharacterized protein	1.444	Up	0.0241	NUP50	50.107
Biological Process	GO:0006606	10	protein import into nucleus	0.209544	F7B5S0	Importin subunit alpha	1.217	Up	0.024	KPNA6	60.06
Biological Process	GO:0006606	10	protein import into nucleus	0.209544	F1NMS0	Uncharacterized protein	1.352	Up	0.000151	AKT1	55.795
Biological Process	GO:0070936	12	protein K48-linked ubiquitination	0.596431	Q5ZLI7	Uncharacterized protein	1.389	Up	0.0182	UBE2H	20.655
Biological Process	GO:0070936	12	protein K48-linked ubiquitination	0.596431	F1NBB7	Uncharacterized protein	1.311	Up	0.0187	AMFR	70.947
Molecular Function	GO:0051018	4	protein kinase A binding	0.591319	Q9YGW6	Ezrin	1.228	Up	0.000844	EZR	69.366
Molecular Function	GO:0051018	4	protein kinase A binding	0.591319	A0A1D5NTE0	Uncharacterized protein	1.381	Up	0.0495	AKAP12	207.39
Biological Process	GO:0032446	9	protein modification by small protein conjugation	0.00141603	F1P5I1	Uncharacterized protein	1.701	Up	0.00505	UBR1	202.31
Biological Process	GO:0032446	9	protein modification by small protein conjugation	0.00141603	F1NZJ6	Uncharacterized protein	1.312	Up	0.0112	UBE3C	124.1
Biological Process	GO:0032446	9	protein modification by small protein conjugation	0.00141603	A0A1D5PTI9	Uncharacterized protein	1.366	Up	0.000397	UBE3A	100.99
Biological Process	GO:0032446	9	protein modification by small protein conjugation	0.00141603	Q5ZLI7	Uncharacterized protein	1.389	Up	0.0182	UBE2H	20.655
Biological Process	GO:0032446	9	protein modification by small protein conjugation	0.00141603	A0A0B5H7I8	Tripartite motif containing 25	1.455	Up	0.000431	TRIM25	71.424
Biological Process	GO:0032446	9	protein modification by small protein conjugation	0.00141603	Q5ZHY5	STIP1 homology and U box-containing protein 1	1.378	Up	0.0142	STUB1	35.661
Biological Process	GO:0032446	9	protein modification by small protein conjugation	0.00141603	Q5ZKF5	S-phase kinase-associated protein 1	1.331	Up	0.000313	SKP1	18.658
Biological Process	GO:0032446	9	protein modification by small protein conjugation	0.00141603	Q5ZIR9	E3 ubiquitin-protein ligase RNF185	1.968	Up	0.0422	RNF185	20.828
Biological Process	GO:0032446	9	protein modification by small protein conjugation	0.00141603	E1C0T3	Uncharacterized protein	2.292	Up	0.00105	PDZRN3	119.41
Biological Process	GO:0032446	9	protein modification by small protein conjugation	0.00141603	A0A1D5PLC4	Uncharacterized protein	1.311	Up	0.00195	MUL1	43.461
Biological Process	GO:0032446	9	protein modification by small protein conjugation	0.00141603	F1NCH3	Uncharacterized protein	1.294	Up	0.000912	HERC	117.91
Biological Process	GO:0032446	9	protein modification by small protein conjugation	0.00141603	Q5ZLD9	Uncharacterized protein	1.301	Up	0.00677	FBXO22	43.256
Biological Process	GO:0032446	9	protein modification by small protein conjugation	0.00141603	F1NFB8	Uncharacterized protein	1.336	Up	0.00491	DTX3L	83.322
Biological Process	GO:0032446	9	protein modification by small protein conjugation	0.00141603	E1C9E9	DCN1-like protein	1.223	Up	0.0254	DCUN1D5	27.178
Biological Process	GO:0032446	9	protein modification by small protein conjugation	0.00141603	A0A1D5PJN1	Uncharacterized protein	1.331	Up	0.019	BIRC6	525.35
Biological Process	GO:0032446	9	protein modification by small protein conjugation	0.00141603	Q5F465	Uncharacterized protein	1.233	Up	0.00194	ARIH1	41.398
Biological Process	GO:0032446	9	protein modification by small protein conjugation	0.00141603	A0A1D5PZV2	Uncharacterized protein	1.434	Up	0.0144	ANKIB1	122.79
Biological Process	GO:0032446	9	protein modification by small protein conjugation	0.00141603	F1NBB7	Uncharacterized protein	1.311	Up	0.0187	AMFR	70.947
Biological Process	GO:0032446	9	protein modification by small protein conjugation	0.00141603	F1NMS0	Uncharacterized protein	1.352	Up	0.000151	AKT1	55.795
Biological Process	GO:0032446	9	protein modification by small protein conjugation	0.00141603	A0A1D5P3N9	Uncharacterized protein	1.681	Up	0.00101	---	116.65
Biological Process	GO:0032446	9	protein modification by small protein conjugation	0.00141603	F1NJU6	E3 ubiquitin-protein ligase	1.710	Up	0.000304	---	84.615
Biological Process	GO:0032446	9	protein modification by small protein conjugation	0.00141603	A0A1D5P2Q9	Uncharacterized protein	1.235	Up	0.0172	---	66.674
Biological Process	GO:0032446	9	protein modification by small protein conjugation	0.00141603	A0A1D5PUA4	Uncharacterized protein	1.424	Up	0.0498	---	373.39
Biological Process	GO:0070647	8	protein modification by small protein conjugation or removal	0.000177439	A0A1D5PF76	Uncharacterized protein	1.205	Up	0.00201	USP9	285.57
Biological Process	GO:0070647	8	protein modification by small protein conjugation or removal	0.000177439	A0A1D5PG34	Uncharacterized protein	1.310	Up	0.0295	USP8	128.01
Biological Process	GO:0070647	8	protein modification by small protein conjugation or removal	0.000177439	R9PXM3	Ubiquitin carboxyl-terminal hydrolase 47	1.246	Up	0.00321	USP47	154.85
Biological Process	GO:0070647	8	protein modification by small protein conjugation or removal	0.000177439	E1BZL0	Uncharacterized protein	1.333	Up	0.00106	USP24	292.25
Biological Process	GO:0070647	8	protein modification by small protein conjugation or removal	0.000177439	E1BXQ0	Uncharacterized protein	1.432	Up	0.016	USP18	43.776
Biological Process	GO:0070647	8	protein modification by small protein conjugation or removal	0.000177439	E1C4M6	Uncharacterized protein	1.214	Up	0.0155	USP14	55.63
Biological Process	GO:0070647	8	protein modification by small protein conjugation or removal	0.000177439	A0A1D5PU96	Ubiquitin carboxyl-terminal hydrolase 10	1.390	Up	0.00165	USP10	86.367
Biological Process	GO:0070647	8	protein modification by small protein conjugation or removal	0.000177439	F1P5I1	Uncharacterized protein	1.701	Up	0.00505	UBR1	202.31
Biological Process	GO:0070647	8	protein modification by small protein conjugation or removal	0.000177439	F1NZJ6	Uncharacterized protein	1.312	Up	0.0112	UBE3C	124.1
Biological Process	GO:0070647	8	protein modification by small protein conjugation or removal	0.000177439	A0A1D5PTI9	Uncharacterized protein	1.366	Up	0.000397	UBE3A	100.99
Biological Process	GO:0070647	8	protein modification by small protein conjugation or removal	0.000177439	Q5ZLI7	Uncharacterized protein	1.389	Up	0.0182	UBE2H	20.655
Biological Process	GO:0070647	8	protein modification by small protein conjugation or removal	0.000177439	A0A0B5H7I8	Tripartite motif containing 25	1.455	Up	0.000431	TRIM25	71.424
Biological Process	GO:0070647	8	protein modification by small protein conjugation or removal	0.000177439	Q5ZHY5	STIP1 homology and U box-containing protein 1	1.378	Up	0.0142	STUB1	35.661
Biological Process	GO:0070647	8	protein modification by small protein conjugation or removal	0.000177439	Q5ZKF5	S-phase kinase-associated protein 1	1.331	Up	0.000313	SKP1	18.658
Biological Process	GO:0070647	8	protein modification by small protein conjugation or removal	0.000177439	Q5ZIR9	E3 ubiquitin-protein ligase RNF185	1.968	Up	0.0422	RNF185	20.828
Biological Process	GO:0070647	8	protein modification by small protein conjugation or removal	0.000177439	E1C0T3	Uncharacterized protein	2.292	Up	0.00105	PDZRN3	119.41
Biological Process	GO:0070647	8	protein modification by small protein conjugation or removal	0.000177439	A0A1D5PLC4	Uncharacterized protein	1.311	Up	0.00195	MUL1	43.461
Biological Process	GO:0070647	8	protein modification by small protein conjugation or removal	0.000177439	F1NCH3	Uncharacterized protein	1.294	Up	0.000912	HERC	117.91
Biological Process	GO:0070647	8	protein modification by small protein conjugation or removal	0.000177439	Q5ZLD9	Uncharacterized protein	1.301	Up	0.00677	FBXO22	43.256
Biological Process	GO:0070647	8	protein modification by small protein conjugation or removal	0.000177439	F1NFB8	Uncharacterized protein	1.336	Up	0.00491	DTX3L	83.322
Biological Process	GO:0070647	8	protein modification by small protein conjugation or removal	0.000177439	E1C9E9	DCN1-like protein	1.223	Up	0.0254	DCUN1D5	27.178
Biological Process	GO:0070647	8	protein modification by small protein conjugation or removal	0.000177439	A0A1D5PJN1	Uncharacterized protein	1.331	Up	0.019	BIRC6	525.35
Biological Process	GO:0070647	8	protein modification by small protein conjugation or removal	0.000177439	Q9W689	Ataxin-3	1.241	Up	0.0172	ATXN3	41.608
Biological Process	GO:0070647	8	protein modification by small protein conjugation or removal	0.000177439	Q5F465	Uncharacterized protein	1.233	Up	0.00194	ARIH1	41.398
Biological Process	GO:0070647	8	protein modification by small protein conjugation or removal	0.000177439	A0A1D5PZV2	Uncharacterized protein	1.434	Up	0.0144	ANKIB1	122.79
Biological Process	GO:0070647	8	protein modification by small protein conjugation or removal	0.000177439	F1NBB7	Uncharacterized protein	1.311	Up	0.0187	AMFR	70.947
Biological Process	GO:0070647	8	protein modification by small protein conjugation or removal	0.000177439	F1NMS0	Uncharacterized protein	1.352	Up	0.000151	AKT1	55.795
Biological Process	GO:0070647	8	protein modification by small protein conjugation or removal	0.000177439	A0A1D5P3N9	Uncharacterized protein	1.681	Up	0.00101	---	116.65
Biological Process	GO:0070647	8	protein modification by small protein conjugation or removal	0.000177439	F1NJU6	E3 ubiquitin-protein ligase	1.710	Up	0.000304	---	84.615
Biological Process	GO:0070647	8	protein modification by small protein conjugation or removal	0.000177439	A0A1D5P2Q9	Uncharacterized protein	1.235	Up	0.0172	---	66.674
Biological Process	GO:0070647	8	protein modification by small protein conjugation or removal	0.000177439	A0A1D5PUA4	Uncharacterized protein	1.424	Up	0.0498	---	373.39
Biological Process	GO:0006513	11	protein monoubiquitination	0.596431	A0A0B5H7I8	Tripartite motif containing 25	1.455	Up	0.000431	TRIM25	71.424
Biological Process	GO:0006513	11	protein monoubiquitination	0.596431	F1NFB8	Uncharacterized protein	1.336	Up	0.00491	DTX3L	83.322
Biological Process	GO:0018279	10	protein N-linked glycosylation via asparagine	0.438524	F1NI12	Uncharacterized protein	1.442	Up	0.00829	ST6GALNAC3	34.83
Biological Process	GO:0018279	10	protein N-linked glycosylation via asparagine	0.438524	Q11200	"CMP-N-acetylneuraminate-beta-galactosamide-alpha-2,3-sialyltransferase 1"	1.201	Up	0.0393	ST3GAL1	39.54
Biological Process	GO:0000209	11	protein polyubiquitination	0.0497663	F1NZJ6	Uncharacterized protein	1.312	Up	0.0112	UBE3C	124.1
Biological Process	GO:0000209	11	protein polyubiquitination	0.0497663	Q5ZLI7	Uncharacterized protein	1.389	Up	0.0182	UBE2H	20.655
Biological Process	GO:0000209	11	protein polyubiquitination	0.0497663	Q5ZHY5	STIP1 homology and U box-containing protein 1	1.378	Up	0.0142	STUB1	35.661
Biological Process	GO:0000209	11	protein polyubiquitination	0.0497663	Q5ZLD9	Uncharacterized protein	1.301	Up	0.00677	FBXO22	43.256
Biological Process	GO:0000209	11	protein polyubiquitination	0.0497663	Q5F465	Uncharacterized protein	1.233	Up	0.00194	ARIH1	41.398
Biological Process	GO:0000209	11	protein polyubiquitination	0.0497663	F1NBB7	Uncharacterized protein	1.311	Up	0.0187	AMFR	70.947
Molecular Function	GO:0030291	7	protein serine/threonine kinase inhibitor activity	0.626335	A0A1D5PU58	Uncharacterized protein	1.279	Up	0.00539	PKIG	8.347
Molecular Function	GO:0030291	7	protein serine/threonine kinase inhibitor activity	0.626335	O93417	Caspase-3	1.427	Up	0.000501	CASP3	31.675
Biological Process	GO:0044744	9	protein targeting to nucleus	0.209544	Q6DV79	Signal transducer and activator of transcription 3	1.404	Up	0.00669	STAT3	88.17
Biological Process	GO:0044744	9	protein targeting to nucleus	0.209544	Q5ZI43	Snurportin-1	1.491	Up	0.0334	SNUPN	40.742
Biological Process	GO:0044744	9	protein targeting to nucleus	0.209544	Q5F473	Uncharacterized protein	1.444	Up	0.0241	NUP50	50.107
Biological Process	GO:0044744	9	protein targeting to nucleus	0.209544	F7B5S0	Importin subunit alpha	1.217	Up	0.024	KPNA6	60.06
Biological Process	GO:0044744	9	protein targeting to nucleus	0.209544	F1NMS0	Uncharacterized protein	1.352	Up	0.000151	AKT1	55.795
Biological Process	GO:0098840	8	protein transport along microtubule	0.523963	Q8AV28	Pericentriolar material 1 protein	1.269	Up	0.000316	PCM1	212.72
Biological Process	GO:0098840	8	protein transport along microtubule	0.523963	E1C8D3	Uncharacterized protein	1.519	Up	0.0143	---	47.062
Biological Process	GO:0016567	10	protein ubiquitination	0.000609207	F1P5I1	Uncharacterized protein	1.701	Up	0.00505	UBR1	202.31
Biological Process	GO:0016567	10	protein ubiquitination	0.000609207	F1NZJ6	Uncharacterized protein	1.312	Up	0.0112	UBE3C	124.1
Biological Process	GO:0016567	10	protein ubiquitination	0.000609207	A0A1D5PTI9	Uncharacterized protein	1.366	Up	0.000397	UBE3A	100.99
Biological Process	GO:0016567	10	protein ubiquitination	0.000609207	Q5ZLI7	Uncharacterized protein	1.389	Up	0.0182	UBE2H	20.655
Biological Process	GO:0016567	10	protein ubiquitination	0.000609207	A0A0B5H7I8	Tripartite motif containing 25	1.455	Up	0.000431	TRIM25	71.424
Biological Process	GO:0016567	10	protein ubiquitination	0.000609207	Q5ZHY5	STIP1 homology and U box-containing protein 1	1.378	Up	0.0142	STUB1	35.661
Biological Process	GO:0016567	10	protein ubiquitination	0.000609207	Q5ZKF5	S-phase kinase-associated protein 1	1.331	Up	0.000313	SKP1	18.658
Biological Process	GO:0016567	10	protein ubiquitination	0.000609207	Q5ZIR9	E3 ubiquitin-protein ligase RNF185	1.968	Up	0.0422	RNF185	20.828
Biological Process	GO:0016567	10	protein ubiquitination	0.000609207	E1C0T3	Uncharacterized protein	2.292	Up	0.00105	PDZRN3	119.41
Biological Process	GO:0016567	10	protein ubiquitination	0.000609207	A0A1D5PLC4	Uncharacterized protein	1.311	Up	0.00195	MUL1	43.461
Biological Process	GO:0016567	10	protein ubiquitination	0.000609207	F1NCH3	Uncharacterized protein	1.294	Up	0.000912	HERC	117.91
Biological Process	GO:0016567	10	protein ubiquitination	0.000609207	Q5ZLD9	Uncharacterized protein	1.301	Up	0.00677	FBXO22	43.256
Biological Process	GO:0016567	10	protein ubiquitination	0.000609207	F1NFB8	Uncharacterized protein	1.336	Up	0.00491	DTX3L	83.322
Biological Process	GO:0016567	10	protein ubiquitination	0.000609207	A0A1D5PJN1	Uncharacterized protein	1.331	Up	0.019	BIRC6	525.35
Biological Process	GO:0016567	10	protein ubiquitination	0.000609207	Q5F465	Uncharacterized protein	1.233	Up	0.00194	ARIH1	41.398
Biological Process	GO:0016567	10	protein ubiquitination	0.000609207	A0A1D5PZV2	Uncharacterized protein	1.434	Up	0.0144	ANKIB1	122.79
Biological Process	GO:0016567	10	protein ubiquitination	0.000609207	F1NBB7	Uncharacterized protein	1.311	Up	0.0187	AMFR	70.947
Biological Process	GO:0016567	10	protein ubiquitination	0.000609207	F1NMS0	Uncharacterized protein	1.352	Up	0.000151	AKT1	55.795
Biological Process	GO:0016567	10	protein ubiquitination	0.000609207	A0A1D5P3N9	Uncharacterized protein	1.681	Up	0.00101	---	116.65
Biological Process	GO:0016567	10	protein ubiquitination	0.000609207	F1NJU6	E3 ubiquitin-protein ligase	1.710	Up	0.000304	---	84.615
Biological Process	GO:0016567	10	protein ubiquitination	0.000609207	A0A1D5P2Q9	Uncharacterized protein	1.235	Up	0.0172	---	66.674
Biological Process	GO:0016567	10	protein ubiquitination	0.000609207	A0A1D5PUA4	Uncharacterized protein	1.424	Up	0.0498	---	373.39
Biological Process	GO:0042787	11	protein ubiquitination involved in ubiquitin-dependent protein catabolic process	0.116514	A0A0B5H7I8	Tripartite motif containing 25	1.455	Up	0.000431	TRIM25	71.424
Biological Process	GO:0042787	11	protein ubiquitination involved in ubiquitin-dependent protein catabolic process	0.116514	Q5ZHY5	STIP1 homology and U box-containing protein 1	1.378	Up	0.0142	STUB1	35.661
Biological Process	GO:0042787	11	protein ubiquitination involved in ubiquitin-dependent protein catabolic process	0.116514	Q5ZIR9	E3 ubiquitin-protein ligase RNF185	1.968	Up	0.0422	RNF185	20.828
Biological Process	GO:0042787	11	protein ubiquitination involved in ubiquitin-dependent protein catabolic process	0.116514	Q5F465	Uncharacterized protein	1.233	Up	0.00194	ARIH1	41.398
Biological Process	GO:0042787	11	protein ubiquitination involved in ubiquitin-dependent protein catabolic process	0.116514	F1NBB7	Uncharacterized protein	1.311	Up	0.0187	AMFR	70.947
Cellular Component	GO:0005578	5	proteinaceous extracellular matrix	0.00512393	A0A1L1RKN2	SPARC	1.664	Up	2.73e-05	SPARC	24.584
Cellular Component	GO:0005578	5	proteinaceous extracellular matrix	0.00512393	P51890	Lumican	1.486	Up	0.00914	LUM	38.642
Cellular Component	GO:0005578	5	proteinaceous extracellular matrix	0.00512393	F1N9I4	Uncharacterized protein	1.409	Up	0.0212	LTBP1	175
Cellular Component	GO:0005578	5	proteinaceous extracellular matrix	0.00512393	F1NII7	Uncharacterized protein	1.216	Up	0.0457	FBN1	310.98
Cellular Component	GO:0005578	5	proteinaceous extracellular matrix	0.00512393	A0A1D5P6W1	Uncharacterized protein	1.544	Up	0.000334	COL5A2	144.81
Cellular Component	GO:0005578	5	proteinaceous extracellular matrix	0.00512393	F1NI79	Uncharacterized protein	2.102	Up	0.0048	COL5A1	174.72
Cellular Component	GO:0005578	5	proteinaceous extracellular matrix	0.00512393	F1P2Q3	Uncharacterized protein	1.821	Up	0.0123	COL4A2	168.91
Cellular Component	GO:0005578	5	proteinaceous extracellular matrix	0.00512393	A0A1D5P959	Collagen alpha-1(III) chain	3.032	Up	0.000171	COL3A1	139.3
Cellular Component	GO:0005578	5	proteinaceous extracellular matrix	0.00512393	P02467	Collagen alpha-2(I) chain	3.812	Up	1.01e-05	COL1A2	128.99
Cellular Component	GO:0005578	5	proteinaceous extracellular matrix	0.00512393	P02457	Collagen alpha-1(I) chain	4.276	Up	1.75e-07	COL1A1	137.5
Molecular Function	GO:0003810	6	protein-glutamine gamma-glutamyltransferase activity	0.038983	A0A1D5P5P9	Uncharacterized protein	1.384	Up	0.0076	TGM4	78.998
Molecular Function	GO:0003810	6	protein-glutamine gamma-glutamyltransferase activity	0.038983	E1BY44	Uncharacterized protein	1.470	Up	0.0126	TGM2	77.899
Molecular Function	GO:0003810	6	protein-glutamine gamma-glutamyltransferase activity	0.038983	Q01841	Protein-glutamine gamma-glutamyltransferase 2	1.445	Up	0.00328	TGL2	77.969
Biological Process	GO:0042559	6	pteridine-containing compound biosynthetic process	0.483001	Q5ZKA5	"Bifunctional methylenetetrahydrofolate dehydrogenase/cyclohydrolase, mitochondrial"	1.363	Up	0.000988	MTHFD2	36.411
Biological Process	GO:0042559	6	pteridine-containing compound biosynthetic process	0.483001	P00378	Dihydrofolate reductase	1.210	Up	0.0357	DHFR	21.65
Biological Process	GO:0042558	5	pteridine-containing compound metabolic process	0.523963	Q5ZKA5	"Bifunctional methylenetetrahydrofolate dehydrogenase/cyclohydrolase, mitochondrial"	1.363	Up	0.000988	MTHFD2	36.411
Biological Process	GO:0042558	5	pteridine-containing compound metabolic process	0.523963	P00378	Dihydrofolate reductase	1.210	Up	0.0357	DHFR	21.65
Molecular Function	GO:0070035	9	purine NTP-dependent helicase activity	0.00785092	E1C0J4	Uncharacterized protein	1.211	Up	0.00115	UPF1	123.4
Molecular Function	GO:0070035	9	purine NTP-dependent helicase activity	0.00785092	Q8JFP1	Eukaryotic initiation factor 4A-II	1.267	Up	0.00388	EIF4A2	46.371
Molecular Function	GO:0070035	9	purine NTP-dependent helicase activity	0.00785092	F1NTK9	Uncharacterized protein	1.225	Up	0.0017	DDX54	93.051
Molecular Function	GO:0070035	9	purine NTP-dependent helicase activity	0.00785092	E1BW15	Uncharacterized protein	1.462	Up	0.000139	DDX50	77.183
Molecular Function	GO:0070035	9	purine NTP-dependent helicase activity	0.00785092	Q5F485	ATP-dependent RNA helicase DDX42	1.277	Up	0.0418	DDX42	103.05
Molecular Function	GO:0070035	9	purine NTP-dependent helicase activity	0.00785092	F1NQV5	Uncharacterized protein	1.537	Up	0.00142	DDX27	85.637
Molecular Function	GO:0070035	9	purine NTP-dependent helicase activity	0.00785092	F1NJ62	Uncharacterized protein	1.252	Up	0.0016	DDX24	91.668
Molecular Function	GO:0070035	9	purine NTP-dependent helicase activity	0.00785092	F1NEQ3	RNA helicase	1.401	Up	0.00221	DDX18	73.837
Molecular Function	GO:0070035	9	purine NTP-dependent helicase activity	0.00785092	F1NH79	Uncharacterized protein	1.246	Up	0.00223	CHD4	218.17
Molecular Function	GO:0070035	9	purine NTP-dependent helicase activity	0.00785092	F1NTD6	Activating signal cointegrator 1 complex subunit 3	1.244	Up	0.000592	ascc3	251.85
Biological Process	GO:0000725	9	recombinational repair	0.628426	F1P555	Uncharacterized protein	1.217	Up	0.000142	SFPQ	69.532
Biological Process	GO:0000725	9	recombinational repair	0.628426	P13863	Cyclin-dependent kinase 1	1.247	Up	0.00445	CDK1	34.688
Biological Process	GO:0033628	5	regulation of cell adhesion mediated by integrin	0.483001	O93466	GTPase cRac1B	1.232	Up	0.046	RAC3	21.356
Biological Process	GO:0033628	5	regulation of cell adhesion mediated by integrin	0.483001	Q90687	Tyrosine-protein phosphatase non-receptor type 11	1.206	Up	0.00447	PTPN11	67.982
Biological Process	GO:0071156	7	regulation of cell cycle arrest	0.596431	F1NCA1	Uncharacterized protein	1.556	Up	0.039	CCNK	65.559
Biological Process	GO:0071156	7	regulation of cell cycle arrest	0.596431	F1NGG3	Uncharacterized protein	1.712	Up	0.0408	---	55.042
Biological Process	GO:1902749	8	regulation of cell cycle G2/M phase transition	0.274846	F1NVA4	Nucleophosmin	1.424	Up	0.00311	NPM1	32.584
Biological Process	GO:1902749	8	regulation of cell cycle G2/M phase transition	0.274846	F1NED9	Uncharacterized protein	1.291	Up	5.87e-05	FHL1	34.108
Biological Process	GO:1902749	8	regulation of cell cycle G2/M phase transition	0.274846	F1NGG3	Uncharacterized protein	1.712	Up	0.0408	---	55.042
Biological Process	GO:0008360	7	regulation of cell shape	0.250113	F1NK52	Uncharacterized protein	1.435	Up	0.0244	RHOJ	23.85
Biological Process	GO:0008360	7	regulation of cell shape	0.250113	Q9YGW6	Ezrin	1.228	Up	0.000844	EZR	69.366
Biological Process	GO:0008360	7	regulation of cell shape	0.250113	E1C1D1	Annexin	1.224	Up	0.00301	ANXA7	49.333
Biological Process	GO:0008360	7	regulation of cell shape	0.250113	P67962	Casein kinase I isoform alpha	1.354	Up	0.00184		38.9
Biological Process	GO:0008361	6	regulation of cell size	0.103192	E1C4X5	Uncharacterized protein	1.204	Up	0.0411	WDTC1	77.36
Biological Process	GO:0008361	6	regulation of cell size	0.103192	F1NG51	Uncharacterized protein	1.370	Up	0.000946	VAV2	97.461
Biological Process	GO:0008361	6	regulation of cell size	0.103192	A0A1D5P9V5	Uncharacterized protein	1.363	Up	0.00584	SLC12A7	125.21
Biological Process	GO:0008361	6	regulation of cell size	0.103192	F1NVA4	Nucleophosmin	1.424	Up	0.00311	NPM1	32.584
Biological Process	GO:0008361	6	regulation of cell size	0.103192	E1C1D1	Annexin	1.224	Up	0.00301	ANXA7	49.333
Biological Process	GO:1903362	8	regulation of cellular protein catabolic process	0.0672801	E1C4M6	Uncharacterized protein	1.214	Up	0.0155	USP14	55.63
Biological Process	GO:1903362	8	regulation of cellular protein catabolic process	0.0672801	Q5ZHY5	STIP1 homology and U box-containing protein 1	1.378	Up	0.0142	STUB1	35.661
Biological Process	GO:1903362	8	regulation of cellular protein catabolic process	0.0672801	F1N9B7	Uncharacterized protein	1.270	Up	0.0409	RAD23B	40.975
Biological Process	GO:1903362	8	regulation of cellular protein catabolic process	0.0672801	Q5F3J5	Proteasome activator complex subunit 3	1.708	Up	0.00125	PSME3	29.481
Biological Process	GO:1903362	8	regulation of cellular protein catabolic process	0.0672801	Q5ZLD9	Uncharacterized protein	1.301	Up	0.00677	FBXO22	43.256
Biological Process	GO:1903362	8	regulation of cellular protein catabolic process	0.0672801	Q9YGW6	Ezrin	1.228	Up	0.000844	EZR	69.366
Biological Process	GO:1903362	8	regulation of cellular protein catabolic process	0.0672801	Q5F465	Uncharacterized protein	1.233	Up	0.00194	ARIH1	41.398
Biological Process	GO:1903362	8	regulation of cellular protein catabolic process	0.0672801	F1NMS0	Uncharacterized protein	1.352	Up	0.000151	AKT1	55.795
Biological Process	GO:1903844	6	regulation of cellular response to transforming growth factor beta stimulus	0.0930448	Q5ZHY5	STIP1 homology and U box-containing protein 1	1.378	Up	0.0142	STUB1	35.661
Biological Process	GO:1903844	6	regulation of cellular response to transforming growth factor beta stimulus	0.0930448	Q5ZL33	Serine-threonine kinase receptor-associated protein	1.296	Up	6.78e-05	LOC107055783	38.14
Biological Process	GO:1903844	6	regulation of cellular response to transforming growth factor beta stimulus	0.0930448	F1NII7	Uncharacterized protein	1.216	Up	0.0457	FBN1	310.98
Biological Process	GO:1903844	6	regulation of cellular response to transforming growth factor beta stimulus	0.0930448	F1NJU6	E3 ubiquitin-protein ligase	1.710	Up	0.000304	---	84.615
Biological Process	GO:0046605	9	regulation of centrosome cycle	0.628426	Q5ZJ70	Uncharacterized protein	1.252	Up	0.00245	PDCD6IP	97.314
Biological Process	GO:0046605	9	regulation of centrosome cycle	0.628426	F1NVA4	Nucleophosmin	1.424	Up	0.00311	NPM1	32.584
Biological Process	GO:0010824	10	regulation of centrosome duplication	0.523963	Q5ZJ70	Uncharacterized protein	1.252	Up	0.00245	PDCD6IP	97.314
Biological Process	GO:0010824	10	regulation of centrosome duplication	0.523963	F1NVA4	Nucleophosmin	1.424	Up	0.00311	NPM1	32.584
Biological Process	GO:0042752	4	regulation of circadian rhythm	0.523963	F1P555	Uncharacterized protein	1.217	Up	0.000142	SFPQ	69.532
Biological Process	GO:0042752	4	regulation of circadian rhythm	0.523963	Q5ZK88	Paraspeckle component 1	1.208	Up	0.00101	PSPC1	58.47
Biological Process	GO:1904029	11	regulation of cyclin-dependent protein kinase activity	0.0906191	Q5ZM18	Nucleolar GTP-binding protein 1	1.238	Up	0.0497	GTPBP4	73.934
Biological Process	GO:1904029	11	regulation of cyclin-dependent protein kinase activity	0.0906191	F1NCA1	Uncharacterized protein	1.556	Up	0.039	CCNK	65.559
Biological Process	GO:1904029	11	regulation of cyclin-dependent protein kinase activity	0.0906191	O93417	Caspase-3	1.427	Up	0.000501	CASP3	31.675
Biological Process	GO:1904029	11	regulation of cyclin-dependent protein kinase activity	0.0906191	E1BUA8	Protein BCCIP homolog	1.299	Up	0.0104	BCCIP	34.514
Biological Process	GO:1904029	11	regulation of cyclin-dependent protein kinase activity	0.0906191	F1NMS0	Uncharacterized protein	1.352	Up	0.000151	AKT1	55.795
Biological Process	GO:0000079	12	regulation of cyclin-dependent protein serine/threonine kinase activity	0.0906191	Q5ZM18	Nucleolar GTP-binding protein 1	1.238	Up	0.0497	GTPBP4	73.934
Biological Process	GO:0000079	12	regulation of cyclin-dependent protein serine/threonine kinase activity	0.0906191	F1NCA1	Uncharacterized protein	1.556	Up	0.039	CCNK	65.559
Biological Process	GO:0000079	12	regulation of cyclin-dependent protein serine/threonine kinase activity	0.0906191	O93417	Caspase-3	1.427	Up	0.000501	CASP3	31.675
Biological Process	GO:0000079	12	regulation of cyclin-dependent protein serine/threonine kinase activity	0.0906191	E1BUA8	Protein BCCIP homolog	1.299	Up	0.0104	BCCIP	34.514
Biological Process	GO:0000079	12	regulation of cyclin-dependent protein serine/threonine kinase activity	0.0906191	F1NMS0	Uncharacterized protein	1.352	Up	0.000151	AKT1	55.795
Biological Process	GO:0042035	7	regulation of cytokine biosynthetic process	0.483001	E1C581	Uncharacterized protein	1.239	Up	0.0398	TBK1	83.777
Biological Process	GO:0042035	7	regulation of cytokine biosynthetic process	0.483001	F1NCY7	Uncharacterized protein	1.251	Up	0.00195	MAPKAPK2	44.696
Biological Process	GO:1903649	7	regulation of cytoplasmic transport	0.390232	E1C5R5	Uncharacterized protein	1.355	Up	0.0367	LRRK2	285.29
Biological Process	GO:1903649	7	regulation of cytoplasmic transport	0.390232	Q9YGW6	Ezrin	1.228	Up	0.000844	EZR	69.366
Biological Process	GO:0048814	13	regulation of dendrite morphogenesis	0.628426	E1C5R5	Uncharacterized protein	1.355	Up	0.0367	LRRK2	285.29
Biological Process	GO:0048814	13	regulation of dendrite morphogenesis	0.628426	Q5XNV3	Cytoplasmic activation-proliferation-associated protein 1	1.719	Up	1.58e-05	CAPRIN1	77.987
Biological Process	GO:0060998	13	regulation of dendritic spine development	0.483001	E1C5R5	Uncharacterized protein	1.355	Up	0.0367	LRRK2	285.29
Biological Process	GO:0060998	13	regulation of dendritic spine development	0.483001	Q5XNV3	Cytoplasmic activation-proliferation-associated protein 1	1.719	Up	1.58e-05	CAPRIN1	77.987
Biological Process	GO:0061001	14	regulation of dendritic spine morphogenesis	0.21906	E1C5R5	Uncharacterized protein	1.355	Up	0.0367	LRRK2	285.29
Biological Process	GO:0061001	14	regulation of dendritic spine morphogenesis	0.21906	Q5XNV3	Cytoplasmic activation-proliferation-associated protein 1	1.719	Up	1.58e-05	CAPRIN1	77.987
Biological Process	GO:0032070	8	regulation of deoxyribonuclease activity	0.390232	F1NVA4	Nucleophosmin	1.424	Up	0.00311	NPM1	32.584
Biological Process	GO:0032070	8	regulation of deoxyribonuclease activity	0.390232	F1NMS0	Uncharacterized protein	1.352	Up	0.000151	AKT1	55.795
Biological Process	GO:0043516	9	regulation of DNA damage response, signal transduction by p53 class mediator	0.438524	E1C5V0	N-lysine methyltransferase SMYD2	1.600	Up	0.00706	SMYD2	49.947
Biological Process	GO:0043516	9	regulation of DNA damage response, signal transduction by p53 class mediator	0.438524	F1NVA4	Nucleophosmin	1.424	Up	0.00311	NPM1	32.584
Biological Process	GO:0006275	8	regulation of DNA replication	0.305146	F1P394	Uncharacterized protein	1.271	Up	0.00858	LIG3	112.17
Biological Process	GO:0006275	8	regulation of DNA replication	0.305146	Q5ZM18	Nucleolar GTP-binding protein 1	1.238	Up	0.0497	GTPBP4	73.934
Biological Process	GO:0006275	8	regulation of DNA replication	0.305146	E1C8H5	Uncharacterized protein	1.346	Up	0.0049	ATRX	274.45
Biological Process	GO:0090329	9	regulation of DNA-dependent DNA replication	0.523963	F1P394	Uncharacterized protein	1.271	Up	0.00858	LIG3	112.17
Biological Process	GO:0090329	9	regulation of DNA-dependent DNA replication	0.523963	E1C8H5	Uncharacterized protein	1.346	Up	0.0049	ATRX	274.45
Biological Process	GO:0045995	6	regulation of embryonic development	0.596431	F1P1R2	Uncharacterized protein	1.258	Up	0.00141	RBM19	107.87
Biological Process	GO:0045995	6	regulation of embryonic development	0.596431	F1NZZ2	Uncharacterized protein	1.226	Up	0.0263	---	166.34
Biological Process	GO:0032071	9	regulation of endodeoxyribonuclease activity	0.337799	F1NVA4	Nucleophosmin	1.424	Up	0.00311	NPM1	32.584
Biological Process	GO:0032071	9	regulation of endodeoxyribonuclease activity	0.337799	F1NMS0	Uncharacterized protein	1.352	Up	0.000151	AKT1	55.795
Biological Process	GO:0060699	9	regulation of endoribonuclease activity	0.151953	F1NVA4	Nucleophosmin	1.424	Up	0.00311	NPM1	32.584
Biological Process	GO:0060699	9	regulation of endoribonuclease activity	0.151953	Q5ZJX6	Uncharacterized protein	1.232	Up	5.22e-05	ABCE1	67.355
Biological Process	GO:1903541	9	regulation of exosomal secretion	0.390232	Q5ZJ70	Uncharacterized protein	1.252	Up	0.00245	PDCD6IP	97.314
Biological Process	GO:1903541	9	regulation of exosomal secretion	0.390232	E1C396	Uncharacterized protein	1.268	Up	0.0182	HGS	84.367
Biological Process	GO:0019217	7	regulation of fatty acid metabolic process	0.628426	E1C4X5	Uncharacterized protein	1.204	Up	0.0411	WDTC1	77.36
Biological Process	GO:0019217	7	regulation of fatty acid metabolic process	0.628426	F1NMS0	Uncharacterized protein	1.352	Up	0.000151	AKT1	55.795
Biological Process	GO:0010389	9	regulation of G2/M transition of mitotic cell cycle	0.596431	F1NED9	Uncharacterized protein	1.291	Up	5.87e-05	FHL1	34.108
Biological Process	GO:0010389	9	regulation of G2/M transition of mitotic cell cycle	0.596431	F1NGG3	Uncharacterized protein	1.712	Up	0.0408	---	55.042
Biological Process	GO:0043467	6	regulation of generation of precursor metabolites and energy	0.628426	Q6DV79	Signal transducer and activator of transcription 3	1.404	Up	0.00669	STAT3	88.17
Biological Process	GO:0043467	6	regulation of generation of precursor metabolites and energy	0.628426	F1NMS0	Uncharacterized protein	1.352	Up	0.000151	AKT1	55.795
Biological Process	GO:0046324	7	regulation of glucose import	0.438524	Q90687	Tyrosine-protein phosphatase non-receptor type 11	1.206	Up	0.00447	PTPN11	67.982
Biological Process	GO:0046324	7	regulation of glucose import	0.438524	F1NMS0	Uncharacterized protein	1.352	Up	0.000151	AKT1	55.795
Biological Process	GO:0010827	6	regulation of glucose transport	0.438524	Q90687	Tyrosine-protein phosphatase non-receptor type 11	1.206	Up	0.00447	PTPN11	67.982
Biological Process	GO:0010827	6	regulation of glucose transport	0.438524	F1NMS0	Uncharacterized protein	1.352	Up	0.000151	AKT1	55.795
Biological Process	GO:0032647	7	regulation of interferon-alpha production	0.337799	E1C581	Uncharacterized protein	1.239	Up	0.0398	TBK1	83.777
Biological Process	GO:0032647	7	regulation of interferon-alpha production	0.337799	Q90ZD4	Interferon regulatory factor 7	1.696	Up	0.0195	IRF3	54.44
Biological Process	GO:0032648	7	regulation of interferon-beta production	0.561688	E1C581	Uncharacterized protein	1.239	Up	0.0398	TBK1	83.777
Biological Process	GO:0032648	7	regulation of interferon-beta production	0.561688	Q90ZD4	Interferon regulatory factor 7	1.696	Up	0.0195	IRF3	54.44
Biological Process	GO:0032368	6	regulation of lipid transport	0.561688	Q90687	Tyrosine-protein phosphatase non-receptor type 11	1.206	Up	0.00447	PTPN11	67.982
Biological Process	GO:0032368	6	regulation of lipid transport	0.561688	F1NMS0	Uncharacterized protein	1.352	Up	0.000151	AKT1	55.795
Biological Process	GO:0016241	8	regulation of macroautophagy	0.130541	E1C224	Uncharacterized protein	1.315	Up	0.0144	VPS13C	421.99
Biological Process	GO:0016241	8	regulation of macroautophagy	0.130541	E1C581	Uncharacterized protein	1.239	Up	0.0398	TBK1	83.777
Biological Process	GO:0016241	8	regulation of macroautophagy	0.130541	Q90Z16	Optineurin	1.491	Up	0.0253	OPTN	64.087
Biological Process	GO:0016241	8	regulation of macroautophagy	0.130541	E1C5R5	Uncharacterized protein	1.355	Up	0.0367	LRRK2	285.29
Biological Process	GO:0016241	8	regulation of macroautophagy	0.130541	E1BRX6	Uncharacterized protein	2.240	Up	0.00153	CALCOCO2	54.629
Biological Process	GO:1901524	9	regulation of macromitophagy	0.337799	E1C224	Uncharacterized protein	1.315	Up	0.0144	VPS13C	421.99
Biological Process	GO:1901524	9	regulation of macromitophagy	0.337799	Q90Z16	Optineurin	1.491	Up	0.0253	OPTN	64.087
Biological Process	GO:0040014	6	regulation of multicellular organism growth	0.335202	Q6DV79	Signal transducer and activator of transcription 3	1.404	Up	0.00669	STAT3	88.17
Biological Process	GO:0040014	6	regulation of multicellular organism growth	0.335202	Q90687	Tyrosine-protein phosphatase non-receptor type 11	1.206	Up	0.00447	PTPN11	67.982
Biological Process	GO:0040014	6	regulation of multicellular organism growth	0.335202	Q9YGW6	Ezrin	1.228	Up	0.000844	EZR	69.366
Biological Process	GO:0043900	4	regulation of multi-organism process	0.0112426	A0A0B5H7I8	Tripartite motif containing 25	1.455	Up	0.000431	TRIM25	71.424
Biological Process	GO:0043900	4	regulation of multi-organism process	0.0112426	E1C581	Uncharacterized protein	1.239	Up	0.0398	TBK1	83.777
Biological Process	GO:0043900	4	regulation of multi-organism process	0.0112426	A0A1D5P6Q6	Uncharacterized protein	1.320	Up	0.0216	TARBP2	33.568
Biological Process	GO:0043900	4	regulation of multi-organism process	0.0112426	E1BTV1	Uncharacterized protein	1.267	Up	0.00323	STOM	30.813
Biological Process	GO:0043900	4	regulation of multi-organism process	0.0112426	Q5ZJK3	Signal transducer and activator of transcription	1.365	Up	0.000574	STAT1	87.243
Biological Process	GO:0043900	4	regulation of multi-organism process	0.0112426	Q90Z16	Optineurin	1.491	Up	0.0253	OPTN	64.087
Biological Process	GO:0043900	4	regulation of multi-organism process	0.0112426	H9L0X6	Uncharacterized protein	1.679	Up	0.00616	OASL	54.265
Biological Process	GO:0043900	4	regulation of multi-organism process	0.0112426	F1NLD7	Uncharacterized protein	1.403	Up	0.00418	EIF2AK2	62.318
Biological Process	GO:0043900	4	regulation of multi-organism process	0.0112426	Q92074	"Beta-1,4-galactosyltransferase"	1.343	Up	0.0494	CKI	40.928
Biological Process	GO:0043900	4	regulation of multi-organism process	0.0112426	F1NCA1	Uncharacterized protein	1.556	Up	0.039	CCNK	65.559
Biological Process	GO:0043900	4	regulation of multi-organism process	0.0112426	F1NJU6	E3 ubiquitin-protein ligase	1.710	Up	0.000304	---	84.615
Biological Process	GO:0051147	6	regulation of muscle cell differentiation	0.0930448	Q5ZLD9	Uncharacterized protein	1.301	Up	0.00677	FBXO22	43.256
Biological Process	GO:0051147	6	regulation of muscle cell differentiation	0.0930448	A0A1D5NW85	Extracellular fatty acid-binding protein	1.838	Up	0.00155	EXFABP	20.187
Biological Process	GO:0051147	6	regulation of muscle cell differentiation	0.0930448	E1BYF1	Uncharacterized protein	1.248	Up	0.000378	CTH	43.898
Biological Process	GO:0051147	6	regulation of muscle cell differentiation	0.0930448	F1NGG3	Uncharacterized protein	1.712	Up	0.0408	---	55.042
Biological Process	GO:0010830	8	regulation of myotube differentiation	0.21906	Q5ZLD9	Uncharacterized protein	1.301	Up	0.00677	FBXO22	43.256
Biological Process	GO:0010830	8	regulation of myotube differentiation	0.21906	A0A1D5NW85	Extracellular fatty acid-binding protein	1.838	Up	0.00155	EXFABP	20.187
Biological Process	GO:1901222	8	regulation of NIK/NF-kappaB signaling	0.483001	F1NLD7	Uncharacterized protein	1.403	Up	0.00418	EIF2AK2	62.318
Biological Process	GO:1901222	8	regulation of NIK/NF-kappaB signaling	0.483001	A0A1D5P2Q9	Uncharacterized protein	1.235	Up	0.0172	---	66.674
Biological Process	GO:0032069	7	regulation of nuclease activity	0.127186	F1NVA4	Nucleophosmin	1.424	Up	0.00311	NPM1	32.584
Biological Process	GO:0032069	7	regulation of nuclease activity	0.127186	F1NMS0	Uncharacterized protein	1.352	Up	0.000151	AKT1	55.795
Biological Process	GO:0032069	7	regulation of nuclease activity	0.127186	Q5ZJX6	Uncharacterized protein	1.232	Up	5.22e-05	ABCE1	67.355
Biological Process	GO:1902175	10	regulation of oxidative stress-induced intrinsic apoptotic signaling pathway	0.561688	F1P555	Uncharacterized protein	1.217	Up	0.000142	SFPQ	69.532
Biological Process	GO:1902175	10	regulation of oxidative stress-induced intrinsic apoptotic signaling pathway	0.561688	E1BT08	Uncharacterized protein	1.223	Up	0.00515	HSPH1	96.05
Biological Process	GO:1900744	12	regulation of p38MAPK cascade	0.151953	E1BT08	Uncharacterized protein	1.223	Up	0.00515	HSPH1	96.05
Biological Process	GO:1900744	12	regulation of p38MAPK cascade	0.151953	Q9YGW6	Ezrin	1.228	Up	0.000844	EZR	69.366
Biological Process	GO:1902893	12	regulation of pri-miRNA transcription from RNA polymerase II promoter	0.21906	Q6DV79	Signal transducer and activator of transcription 3	1.404	Up	0.00669	STAT3	88.17
Biological Process	GO:1902893	12	regulation of pri-miRNA transcription from RNA polymerase II promoter	0.21906	F1NLK0	Uncharacterized protein	1.451	Up	0.00469	GNL3	63.983
Biological Process	GO:0061136	10	regulation of proteasomal protein catabolic process	0.0753028	E1C4M6	Uncharacterized protein	1.214	Up	0.0155	USP14	55.63
Biological Process	GO:0061136	10	regulation of proteasomal protein catabolic process	0.0753028	Q5ZHY5	STIP1 homology and U box-containing protein 1	1.378	Up	0.0142	STUB1	35.661
Biological Process	GO:0061136	10	regulation of proteasomal protein catabolic process	0.0753028	F1N9B7	Uncharacterized protein	1.270	Up	0.0409	RAD23B	40.975
Biological Process	GO:0061136	10	regulation of proteasomal protein catabolic process	0.0753028	Q5F3J5	Proteasome activator complex subunit 3	1.708	Up	0.00125	PSME3	29.481
Biological Process	GO:0061136	10	regulation of proteasomal protein catabolic process	0.0753028	Q5ZLD9	Uncharacterized protein	1.301	Up	0.00677	FBXO22	43.256
Biological Process	GO:0061136	10	regulation of proteasomal protein catabolic process	0.0753028	Q5F465	Uncharacterized protein	1.233	Up	0.00194	ARIH1	41.398
Biological Process	GO:0061136	10	regulation of proteasomal protein catabolic process	0.0753028	F1NMS0	Uncharacterized protein	1.352	Up	0.000151	AKT1	55.795
Biological Process	GO:0032434	11	regulation of proteasomal ubiquitin-dependent protein catabolic process	0.0572777	E1C4M6	Uncharacterized protein	1.214	Up	0.0155	USP14	55.63
Biological Process	GO:0032434	11	regulation of proteasomal ubiquitin-dependent protein catabolic process	0.0572777	Q5ZHY5	STIP1 homology and U box-containing protein 1	1.378	Up	0.0142	STUB1	35.661
Biological Process	GO:0032434	11	regulation of proteasomal ubiquitin-dependent protein catabolic process	0.0572777	F1N9B7	Uncharacterized protein	1.270	Up	0.0409	RAD23B	40.975
Biological Process	GO:0032434	11	regulation of proteasomal ubiquitin-dependent protein catabolic process	0.0572777	Q5ZLD9	Uncharacterized protein	1.301	Up	0.00677	FBXO22	43.256
Biological Process	GO:0032434	11	regulation of proteasomal ubiquitin-dependent protein catabolic process	0.0572777	Q5F465	Uncharacterized protein	1.233	Up	0.00194	ARIH1	41.398
Biological Process	GO:0032434	11	regulation of proteasomal ubiquitin-dependent protein catabolic process	0.0572777	F1NMS0	Uncharacterized protein	1.352	Up	0.000151	AKT1	55.795
Biological Process	GO:1903050	9	regulation of proteolysis involved in cellular protein catabolic process	0.100872	E1C4M6	Uncharacterized protein	1.214	Up	0.0155	USP14	55.63
Biological Process	GO:1903050	9	regulation of proteolysis involved in cellular protein catabolic process	0.100872	Q5ZHY5	STIP1 homology and U box-containing protein 1	1.378	Up	0.0142	STUB1	35.661
Biological Process	GO:1903050	9	regulation of proteolysis involved in cellular protein catabolic process	0.100872	F1N9B7	Uncharacterized protein	1.270	Up	0.0409	RAD23B	40.975
Biological Process	GO:1903050	9	regulation of proteolysis involved in cellular protein catabolic process	0.100872	Q5F3J5	Proteasome activator complex subunit 3	1.708	Up	0.00125	PSME3	29.481
Biological Process	GO:1903050	9	regulation of proteolysis involved in cellular protein catabolic process	0.100872	Q5ZLD9	Uncharacterized protein	1.301	Up	0.00677	FBXO22	43.256
Biological Process	GO:1903050	9	regulation of proteolysis involved in cellular protein catabolic process	0.100872	Q5F465	Uncharacterized protein	1.233	Up	0.00194	ARIH1	41.398
Biological Process	GO:1903050	9	regulation of proteolysis involved in cellular protein catabolic process	0.100872	F1NMS0	Uncharacterized protein	1.352	Up	0.000151	AKT1	55.795
Biological Process	GO:2000241	4	regulation of reproductive process	0.0502385	Q5ZJN1	Protein RTF2 homolog	1.324	Up	0.0107	RTFDC1	34.222
Biological Process	GO:2000241	4	regulation of reproductive process	0.0502385	Q92074	"Beta-1,4-galactosyltransferase"	1.343	Up	0.0494	CKI	40.928
Biological Process	GO:2000241	4	regulation of reproductive process	0.0502385	P13863	Cyclin-dependent kinase 1	1.247	Up	0.00445	CDK1	34.688
Biological Process	GO:2000241	4	regulation of reproductive process	0.0502385	F1NJU6	E3 ubiquitin-protein ligase	1.710	Up	0.000304	---	84.615
Biological Process	GO:0060700	8	regulation of ribonuclease activity	0.151953	F1NVA4	Nucleophosmin	1.424	Up	0.00311	NPM1	32.584
Biological Process	GO:0060700	8	regulation of ribonuclease activity	0.151953	Q5ZJX6	Uncharacterized protein	1.232	Up	5.22e-05	ABCE1	67.355
Biological Process	GO:0051090	11	regulation of sequence-specific DNA binding transcription factor activity	0.0291474	A0A0B5H7I8	Tripartite motif containing 25	1.455	Up	0.000431	TRIM25	71.424
Biological Process	GO:0051090	11	regulation of sequence-specific DNA binding transcription factor activity	0.0291474	Q5F3L1	Ribosomal protein S6 kinase alpha-5	1.377	Up	0.00145	RPS6KA5	89.039
Biological Process	GO:0051090	11	regulation of sequence-specific DNA binding transcription factor activity	0.0291474	F1NVC7	Uncharacterized protein	1.308	Up	0.00478	RAB7B	23.441
Biological Process	GO:0051090	11	regulation of sequence-specific DNA binding transcription factor activity	0.0291474	E1C944	Uncharacterized protein	1.420	Up	0.0024	PLPP3	35.146
Biological Process	GO:0051090	11	regulation of sequence-specific DNA binding transcription factor activity	0.0291474	Q679P3	PDZ and LIM domain protein 7	1.324	Up	7.69e-05	PDLIM7	45.724
Biological Process	GO:0051090	11	regulation of sequence-specific DNA binding transcription factor activity	0.0291474	F1NVA4	Nucleophosmin	1.424	Up	0.00311	NPM1	32.584
Biological Process	GO:0051090	11	regulation of sequence-specific DNA binding transcription factor activity	0.0291474	F1NLD7	Uncharacterized protein	1.403	Up	0.00418	EIF2AK2	62.318
Biological Process	GO:0051090	11	regulation of sequence-specific DNA binding transcription factor activity	0.0291474	E1BYF1	Uncharacterized protein	1.248	Up	0.000378	CTH	43.898
Biological Process	GO:0051090	11	regulation of sequence-specific DNA binding transcription factor activity	0.0291474	F1NMS0	Uncharacterized protein	1.352	Up	0.000151	AKT1	55.795
Biological Process	GO:1901796	8	regulation of signal transduction by p53 class mediator	0.483001	E1C5V0	N-lysine methyltransferase SMYD2	1.600	Up	0.00706	SMYD2	49.947
Biological Process	GO:1901796	8	regulation of signal transduction by p53 class mediator	0.483001	F1NVA4	Nucleophosmin	1.424	Up	0.00311	NPM1	32.584
Biological Process	GO:0007063	9	regulation of sister chromatid cohesion	0.337799	F1P555	Uncharacterized protein	1.217	Up	0.000142	SFPQ	69.532
Biological Process	GO:0007063	9	regulation of sister chromatid cohesion	0.337799	E1C8H5	Uncharacterized protein	1.346	Up	0.0049	ATRX	274.45
Biological Process	GO:0051150	7	regulation of smooth muscle cell differentiation	0.21906	E1BYF1	Uncharacterized protein	1.248	Up	0.000378	CTH	43.898
Biological Process	GO:0051150	7	regulation of smooth muscle cell differentiation	0.21906	F1NGG3	Uncharacterized protein	1.712	Up	0.0408	---	55.042
Biological Process	GO:2000736	6	regulation of stem cell differentiation	0.127186	Q6DV79	Signal transducer and activator of transcription 3	1.404	Up	0.00669	STAT3	88.17
Biological Process	GO:2000736	6	regulation of stem cell differentiation	0.127186	F1NYF5	Uncharacterized protein	1.398	Up	0.00703	PWP1	55.703
Biological Process	GO:2000736	6	regulation of stem cell differentiation	0.127186	F1NLD7	Uncharacterized protein	1.403	Up	0.00418	EIF2AK2	62.318
Biological Process	GO:0051153	7	regulation of striated muscle cell differentiation	0.390232	Q5ZLD9	Uncharacterized protein	1.301	Up	0.00677	FBXO22	43.256
Biological Process	GO:0051153	7	regulation of striated muscle cell differentiation	0.390232	A0A1D5NW85	Extracellular fatty acid-binding protein	1.838	Up	0.00155	EXFABP	20.187
Biological Process	GO:0043903	5	regulation of symbiosis, encompassing mutualism through parasitism	0.130429	A0A0B5H7I8	Tripartite motif containing 25	1.455	Up	0.000431	TRIM25	71.424
Biological Process	GO:0043903	5	regulation of symbiosis, encompassing mutualism through parasitism	0.130429	A0A1D5P6Q6	Uncharacterized protein	1.320	Up	0.0216	TARBP2	33.568
Biological Process	GO:0043903	5	regulation of symbiosis, encompassing mutualism through parasitism	0.130429	E1BTV1	Uncharacterized protein	1.267	Up	0.00323	STOM	30.813
Biological Process	GO:0043903	5	regulation of symbiosis, encompassing mutualism through parasitism	0.130429	Q5ZJK3	Signal transducer and activator of transcription	1.365	Up	0.000574	STAT1	87.243
Biological Process	GO:0043903	5	regulation of symbiosis, encompassing mutualism through parasitism	0.130429	H9L0X6	Uncharacterized protein	1.679	Up	0.00616	OASL	54.265
Biological Process	GO:0043903	5	regulation of symbiosis, encompassing mutualism through parasitism	0.130429	F1NLD7	Uncharacterized protein	1.403	Up	0.00418	EIF2AK2	62.318
Biological Process	GO:0043903	5	regulation of symbiosis, encompassing mutualism through parasitism	0.130429	F1NCA1	Uncharacterized protein	1.556	Up	0.039	CCNK	65.559
Biological Process	GO:0032204	8	regulation of telomere maintenance	0.596431	F1NLK0	Uncharacterized protein	1.451	Up	0.00469	GNL3	63.983
Biological Process	GO:0032204	8	regulation of telomere maintenance	0.596431	E1C8H5	Uncharacterized protein	1.346	Up	0.0049	ATRX	274.45
Biological Process	GO:0034143	9	regulation of toll-like receptor 4 signaling pathway	0.280869	F1NVZ1	Uncharacterized protein	1.202	Up	0.0229	WDFY1	46.45
Biological Process	GO:0034143	9	regulation of toll-like receptor 4 signaling pathway	0.280869	F1NVC7	Uncharacterized protein	1.308	Up	0.00478	RAB7B	23.441
Biological Process	GO:0034121	8	regulation of toll-like receptor signaling pathway	0.127186	F1NVZ1	Uncharacterized protein	1.202	Up	0.0229	WDFY1	46.45
Biological Process	GO:0034121	8	regulation of toll-like receptor signaling pathway	0.127186	F1NVC7	Uncharacterized protein	1.308	Up	0.00478	RAB7B	23.441
Biological Process	GO:0034121	8	regulation of toll-like receptor signaling pathway	0.127186	Q90ZD4	Interferon regulatory factor 7	1.696	Up	0.0195	IRF3	54.44
Biological Process	GO:0017015	8	regulation of transforming growth factor beta receptor signaling pathway	0.0930448	Q5ZHY5	STIP1 homology and U box-containing protein 1	1.378	Up	0.0142	STUB1	35.661
Biological Process	GO:0017015	8	regulation of transforming growth factor beta receptor signaling pathway	0.0930448	Q5ZL33	Serine-threonine kinase receptor-associated protein	1.296	Up	6.78e-05	LOC107055783	38.14
Biological Process	GO:0017015	8	regulation of transforming growth factor beta receptor signaling pathway	0.0930448	F1NII7	Uncharacterized protein	1.216	Up	0.0457	FBN1	310.98
Biological Process	GO:0017015	8	regulation of transforming growth factor beta receptor signaling pathway	0.0930448	F1NJU6	E3 ubiquitin-protein ligase	1.710	Up	0.000304	---	84.615
Biological Process	GO:0006417	8	regulation of translation	0.0136659	E1C0J4	Uncharacterized protein	1.211	Up	0.00115	UPF1	123.4
Biological Process	GO:0006417	8	regulation of translation	0.0136659	A0A1D5P6Q6	Uncharacterized protein	1.320	Up	0.0216	TARBP2	33.568
Biological Process	GO:0006417	8	regulation of translation	0.0136659	Q6DV79	Signal transducer and activator of transcription 3	1.404	Up	0.00669	STAT3	88.17
Biological Process	GO:0006417	8	regulation of translation	0.0136659	Q5F3Q6	O-phosphoseryl-tRNA(Sec) selenium transferase	1.226	Up	0.0329	SEPSECS	53.841
Biological Process	GO:0006417	8	regulation of translation	0.0136659	E1C1R5	Uncharacterized protein	1.287	Up	0.000931	PUM3	73.009
Biological Process	GO:0006417	8	regulation of translation	0.0136659	F1NVA4	Nucleophosmin	1.424	Up	0.00311	NPM1	32.584
Biological Process	GO:0006417	8	regulation of translation	0.0136659	E1C115	Uncharacterized protein	1.285	Up	0.00524	EIF4EBP1	12.5
Biological Process	GO:0006417	8	regulation of translation	0.0136659	A0A1D5PGY9	Eukaryotic translation initiation factor 3 subunit A	1.211	Up	0.0451	EIF3A	99.866
Biological Process	GO:0006417	8	regulation of translation	0.0136659	E1BSS3	Eukaryotic translation initiation factor 3 subunit A	1.213	Up	0.0295	EIF3A	143.37
Biological Process	GO:0006417	8	regulation of translation	0.0136659	F1NLD7	Uncharacterized protein	1.403	Up	0.00418	EIF2AK2	62.318
Biological Process	GO:0006417	8	regulation of translation	0.0136659	R4GLE6	Eukaryotic translation initiation factor 1	1.496	Up	0.0122	EIF1	12.733
Biological Process	GO:0006417	8	regulation of translation	0.0136659	F1NC49	Uncharacterized protein	1.576	Up	0.00298	AARSD1	45.395
Biological Process	GO:0006417	8	regulation of translation	0.0136659	F1P5J5	Uncharacterized protein	1.301	Up	0.000221	AARS	106.97
Biological Process	GO:0006417	8	regulation of translation	0.0136659	F1NYJ6	Uncharacterized protein	1.333	Up	0.000566	---	152.36
Biological Process	GO:0006417	8	regulation of translation	0.0136659	E1C182	Uncharacterized protein	1.258	Up	0.0037	---	184.79
Biological Process	GO:0043555	9	regulation of translation in response to stress	0.390232	F1NLD7	Uncharacterized protein	1.403	Up	0.00418	EIF2AK2	62.318
Biological Process	GO:0043555	9	regulation of translation in response to stress	0.390232	E1C182	Uncharacterized protein	1.258	Up	0.0037	---	184.79
Biological Process	GO:0006450	10	regulation of translational fidelity	0.561688	F1NC49	Uncharacterized protein	1.576	Up	0.00298	AARSD1	45.395
Biological Process	GO:0006450	10	regulation of translational fidelity	0.561688	F1P5J5	Uncharacterized protein	1.301	Up	0.000221	AARS	106.97
Biological Process	GO:0006446	9	regulation of translational initiation	0.0198999	F1NVA4	Nucleophosmin	1.424	Up	0.00311	NPM1	32.584
Biological Process	GO:0006446	9	regulation of translational initiation	0.0198999	E1C115	Uncharacterized protein	1.285	Up	0.00524	EIF4EBP1	12.5
Biological Process	GO:0006446	9	regulation of translational initiation	0.0198999	A0A1D5PGY9	Eukaryotic translation initiation factor 3 subunit A	1.211	Up	0.0451	EIF3A	99.866
Biological Process	GO:0006446	9	regulation of translational initiation	0.0198999	E1BSS3	Eukaryotic translation initiation factor 3 subunit A	1.213	Up	0.0295	EIF3A	143.37
Biological Process	GO:0006446	9	regulation of translational initiation	0.0198999	F1NLD7	Uncharacterized protein	1.403	Up	0.00418	EIF2AK2	62.318
Biological Process	GO:0006446	9	regulation of translational initiation	0.0198999	R4GLE6	Eukaryotic translation initiation factor 1	1.496	Up	0.0122	EIF1	12.733
Biological Process	GO:0006446	9	regulation of translational initiation	0.0198999	E1C182	Uncharacterized protein	1.258	Up	0.0037	---	184.79
Biological Process	GO:0010998	11	regulation of translational initiation by eIF2 alpha phosphorylation	0.21906	F1NLD7	Uncharacterized protein	1.403	Up	0.00418	EIF2AK2	62.318
Biological Process	GO:0010998	11	regulation of translational initiation by eIF2 alpha phosphorylation	0.21906	E1C182	Uncharacterized protein	1.258	Up	0.0037	---	184.79
Biological Process	GO:0043558	10	regulation of translational initiation in response to stress	0.337799	F1NLD7	Uncharacterized protein	1.403	Up	0.00418	EIF2AK2	62.318
Biological Process	GO:0043558	10	regulation of translational initiation in response to stress	0.337799	E1C182	Uncharacterized protein	1.258	Up	0.0037	---	184.79
Biological Process	GO:0051438	11	regulation of ubiquitin-protein transferase activity	0.483001	Q5ZHY5	STIP1 homology and U box-containing protein 1	1.378	Up	0.0142	STUB1	35.661
Biological Process	GO:0051438	11	regulation of ubiquitin-protein transferase activity	0.483001	E1C9E9	DCN1-like protein	1.223	Up	0.0254	DCUN1D5	27.178
Biological Process	GO:1901342	6	regulation of vasculature development	0.209544	Q5ZJK3	Signal transducer and activator of transcription	1.365	Up	0.000574	STAT1	87.243
Biological Process	GO:1901342	6	regulation of vasculature development	0.209544	F1NB92	Aminopeptidase	2.007	Up	0.0013	ERAP1	106.56
Biological Process	GO:1901342	6	regulation of vasculature development	0.209544	E1BYF1	Uncharacterized protein	1.248	Up	0.000378	CTH	43.898
Biological Process	GO:1901342	6	regulation of vasculature development	0.209544	F1P2Q3	Uncharacterized protein	1.821	Up	0.0123	COL4A2	168.91
Biological Process	GO:1901342	6	regulation of vasculature development	0.209544	F1NGG3	Uncharacterized protein	1.712	Up	0.0408	---	55.042
Biological Process	GO:0045069	8	regulation of viral genome replication	0.0930448	E1BTV1	Uncharacterized protein	1.267	Up	0.00323	STOM	30.813
Biological Process	GO:0045069	8	regulation of viral genome replication	0.0930448	H9L0X6	Uncharacterized protein	1.679	Up	0.00616	OASL	54.265
Biological Process	GO:0045069	8	regulation of viral genome replication	0.0930448	F1NLD7	Uncharacterized protein	1.403	Up	0.00418	EIF2AK2	62.318
Biological Process	GO:0045069	8	regulation of viral genome replication	0.0930448	F1NCA1	Uncharacterized protein	1.556	Up	0.039	CCNK	65.559
Biological Process	GO:1903900	7	regulation of viral life cycle	0.0428693	A0A0B5H7I8	Tripartite motif containing 25	1.455	Up	0.000431	TRIM25	71.424
Biological Process	GO:1903900	7	regulation of viral life cycle	0.0428693	A0A1D5P6Q6	Uncharacterized protein	1.320	Up	0.0216	TARBP2	33.568
Biological Process	GO:1903900	7	regulation of viral life cycle	0.0428693	E1BTV1	Uncharacterized protein	1.267	Up	0.00323	STOM	30.813
Biological Process	GO:1903900	7	regulation of viral life cycle	0.0428693	H9L0X6	Uncharacterized protein	1.679	Up	0.00616	OASL	54.265
Biological Process	GO:1903900	7	regulation of viral life cycle	0.0428693	F1NLD7	Uncharacterized protein	1.403	Up	0.00418	EIF2AK2	62.318
Biological Process	GO:1903900	7	regulation of viral life cycle	0.0428693	F1NCA1	Uncharacterized protein	1.556	Up	0.039	CCNK	65.559
Biological Process	GO:0050792	6	regulation of viral process	0.0833683	A0A0B5H7I8	Tripartite motif containing 25	1.455	Up	0.000431	TRIM25	71.424
Biological Process	GO:0050792	6	regulation of viral process	0.0833683	A0A1D5P6Q6	Uncharacterized protein	1.320	Up	0.0216	TARBP2	33.568
Biological Process	GO:0050792	6	regulation of viral process	0.0833683	E1BTV1	Uncharacterized protein	1.267	Up	0.00323	STOM	30.813
Biological Process	GO:0050792	6	regulation of viral process	0.0833683	Q5ZJK3	Signal transducer and activator of transcription	1.365	Up	0.000574	STAT1	87.243
Biological Process	GO:0050792	6	regulation of viral process	0.0833683	H9L0X6	Uncharacterized protein	1.679	Up	0.00616	OASL	54.265
Biological Process	GO:0050792	6	regulation of viral process	0.0833683	F1NLD7	Uncharacterized protein	1.403	Up	0.00418	EIF2AK2	62.318
Biological Process	GO:0050792	6	regulation of viral process	0.0833683	F1NCA1	Uncharacterized protein	1.556	Up	0.039	CCNK	65.559
Biological Process	GO:1904415	9	regulation of xenophagy	0.151953	E1C581	Uncharacterized protein	1.239	Up	0.0398	TBK1	83.777
Biological Process	GO:1904415	9	regulation of xenophagy	0.151953	Q90Z16	Optineurin	1.491	Up	0.0253	OPTN	64.087
Biological Process	GO:0001101	4	response to acid chemical	0.103192	F1P5I1	Uncharacterized protein	1.701	Up	0.00505	UBR1	202.31
Biological Process	GO:0001101	4	response to acid chemical	0.103192	A0A1D5NW85	Extracellular fatty acid-binding protein	1.838	Up	0.00155	EXFABP	20.187
Biological Process	GO:0001101	4	response to acid chemical	0.103192	P00378	Dihydrofolate reductase	1.210	Up	0.0357	DHFR	21.65
Biological Process	GO:0001101	4	response to acid chemical	0.103192	F1NMS0	Uncharacterized protein	1.352	Up	0.000151	AKT1	55.795
Biological Process	GO:0001101	4	response to acid chemical	0.103192	F1P5J5	Uncharacterized protein	1.301	Up	0.000221	AARS	106.97
Biological Process	GO:0043200	6	response to amino acid	0.628426	F1P5I1	Uncharacterized protein	1.701	Up	0.00505	UBR1	202.31
Biological Process	GO:0043200	6	response to amino acid	0.628426	F1P5J5	Uncharacterized protein	1.301	Up	0.000221	AARS	106.97
Biological Process	GO:0009607	3	response to biotic stimulus	0.0124761	E1C0J4	Uncharacterized protein	1.211	Up	0.00115	UPF1	123.4
Biological Process	GO:0009607	3	response to biotic stimulus	0.0124761	P02789	Ovotransferrin	4.021	Up	5.05e-05	TF	77.776
Biological Process	GO:0009607	3	response to biotic stimulus	0.0124761	E1C581	Uncharacterized protein	1.239	Up	0.0398	TBK1	83.777
Biological Process	GO:0009607	3	response to biotic stimulus	0.0124761	Q90Z16	Optineurin	1.491	Up	0.0253	OPTN	64.087
Biological Process	GO:0009607	3	response to biotic stimulus	0.0124761	H9L0X6	Uncharacterized protein	1.679	Up	0.00616	OASL	54.265
Biological Process	GO:0009607	3	response to biotic stimulus	0.0124761	F1N9N4	Uncharacterized protein	1.227	Up	0.00605	NPC2	16.206
Biological Process	GO:0009607	3	response to biotic stimulus	0.0124761	B2X021	Mx protein (Fragment)	1.648	Up	0.00438	MX	79.532
Biological Process	GO:0009607	3	response to biotic stimulus	0.0124761	F1NCY7	Uncharacterized protein	1.251	Up	0.00195	MAPKAPK2	44.696
Biological Process	GO:0009607	3	response to biotic stimulus	0.0124761	R4GJX3	Uncharacterized protein	2.071	Up	0.0065	LOC770612	14.947
Biological Process	GO:0009607	3	response to biotic stimulus	0.0124761	A0A1D5NW85	Extracellular fatty acid-binding protein	1.838	Up	0.00155	EXFABP	20.187
Biological Process	GO:0009607	3	response to biotic stimulus	0.0124761	F1NLD7	Uncharacterized protein	1.403	Up	0.00418	EIF2AK2	62.318
Biological Process	GO:0009607	3	response to biotic stimulus	0.0124761	O93417	Caspase-3	1.427	Up	0.000501	CASP3	31.675
Biological Process	GO:0009607	3	response to biotic stimulus	0.0124761	E1BRX6	Uncharacterized protein	2.240	Up	0.00153	CALCOCO2	54.629
Biological Process	GO:0009607	3	response to biotic stimulus	0.0124761	F1NMS0	Uncharacterized protein	1.352	Up	0.000151	AKT1	55.795
Biological Process	GO:0009607	3	response to biotic stimulus	0.0124761	P68497	Metallothionein	3.738	Up	0.000568	---	6.4616
Biological Process	GO:0031960	7	response to corticosteroid	0.628426	A0A1D5NW85	Extracellular fatty acid-binding protein	1.838	Up	0.00155	EXFABP	20.187
Biological Process	GO:0031960	7	response to corticosteroid	0.628426	E1C115	Uncharacterized protein	1.285	Up	0.00524	EIF4EBP1	12.5
Biological Process	GO:0034097	5	response to cytokine	0.00558162	E1C0J4	Uncharacterized protein	1.211	Up	0.00115	UPF1	123.4
Biological Process	GO:0034097	5	response to cytokine	0.00558162	Q6DV79	Signal transducer and activator of transcription 3	1.404	Up	0.00669	STAT3	88.17
Biological Process	GO:0034097	5	response to cytokine	0.00558162	Q5ZJK3	Signal transducer and activator of transcription	1.365	Up	0.000574	STAT1	87.243
Biological Process	GO:0034097	5	response to cytokine	0.00558162	Q5F3L1	Ribosomal protein S6 kinase alpha-5	1.377	Up	0.00145	RPS6KA5	89.039
Biological Process	GO:0034097	5	response to cytokine	0.00558162	A0A1L1RUW5	Uncharacterized protein	1.425	Up	0.00172	NMI	39.811
Biological Process	GO:0034097	5	response to cytokine	0.00558162	F1NB20	DNA helicase	1.338	Up	0.000321	MCM2	105.09
Biological Process	GO:0034097	5	response to cytokine	0.00558162	F1NCY7	Uncharacterized protein	1.251	Up	0.00195	MAPKAPK2	44.696
Biological Process	GO:0034097	5	response to cytokine	0.00558162	A0A1D5NW85	Extracellular fatty acid-binding protein	1.838	Up	0.00155	EXFABP	20.187
Biological Process	GO:0034097	5	response to cytokine	0.00558162	F1NLD7	Uncharacterized protein	1.403	Up	0.00418	EIF2AK2	62.318
Biological Process	GO:0034097	5	response to cytokine	0.00558162	E1BRX6	Uncharacterized protein	2.240	Up	0.00153	CALCOCO2	54.629
Biological Process	GO:0034097	5	response to cytokine	0.00558162	F1NMS0	Uncharacterized protein	1.352	Up	0.000151	AKT1	55.795
Biological Process	GO:0034097	5	response to cytokine	0.00558162	P68497	Metallothionein	3.738	Up	0.000568	---	6.4616
Biological Process	GO:0034097	5	response to cytokine	0.00558162	A0A1D5P2Q9	Uncharacterized protein	1.235	Up	0.0172	---	66.674
Biological Process	GO:0043207	4	response to external biotic stimulus	0.0198614	E1C0J4	Uncharacterized protein	1.211	Up	0.00115	UPF1	123.4
Biological Process	GO:0043207	4	response to external biotic stimulus	0.0198614	P02789	Ovotransferrin	4.021	Up	5.05e-05	TF	77.776
Biological Process	GO:0043207	4	response to external biotic stimulus	0.0198614	E1C581	Uncharacterized protein	1.239	Up	0.0398	TBK1	83.777
Biological Process	GO:0043207	4	response to external biotic stimulus	0.0198614	Q90Z16	Optineurin	1.491	Up	0.0253	OPTN	64.087
Biological Process	GO:0043207	4	response to external biotic stimulus	0.0198614	H9L0X6	Uncharacterized protein	1.679	Up	0.00616	OASL	54.265
Biological Process	GO:0043207	4	response to external biotic stimulus	0.0198614	F1N9N4	Uncharacterized protein	1.227	Up	0.00605	NPC2	16.206
Biological Process	GO:0043207	4	response to external biotic stimulus	0.0198614	B2X021	Mx protein (Fragment)	1.648	Up	0.00438	MX	79.532
Biological Process	GO:0043207	4	response to external biotic stimulus	0.0198614	F1NCY7	Uncharacterized protein	1.251	Up	0.00195	MAPKAPK2	44.696
Biological Process	GO:0043207	4	response to external biotic stimulus	0.0198614	A0A1D5NW85	Extracellular fatty acid-binding protein	1.838	Up	0.00155	EXFABP	20.187
Biological Process	GO:0043207	4	response to external biotic stimulus	0.0198614	F1NLD7	Uncharacterized protein	1.403	Up	0.00418	EIF2AK2	62.318
Biological Process	GO:0043207	4	response to external biotic stimulus	0.0198614	O93417	Caspase-3	1.427	Up	0.000501	CASP3	31.675
Biological Process	GO:0043207	4	response to external biotic stimulus	0.0198614	E1BRX6	Uncharacterized protein	2.240	Up	0.00153	CALCOCO2	54.629
Biological Process	GO:0043207	4	response to external biotic stimulus	0.0198614	F1NMS0	Uncharacterized protein	1.352	Up	0.000151	AKT1	55.795
Biological Process	GO:0043207	4	response to external biotic stimulus	0.0198614	P68497	Metallothionein	3.738	Up	0.000568	---	6.4616
Biological Process	GO:0009991	4	response to extracellular stimulus	0.138676	Q5ZLD9	Uncharacterized protein	1.301	Up	0.00677	FBXO22	43.256
Biological Process	GO:0009991	4	response to extracellular stimulus	0.138676	A0A1D5P6Q5	Fatty acid synthase	1.287	Up	0.000351	FASN	274.77
Biological Process	GO:0009991	4	response to extracellular stimulus	0.138676	F1NLD7	Uncharacterized protein	1.403	Up	0.00418	EIF2AK2	62.318
Biological Process	GO:0009991	4	response to extracellular stimulus	0.138676	F1NWF6	Asparagine synthetase [glutamine-hydrolyzing]	1.421	Up	0.0217	ASNS	64.068
Biological Process	GO:0009991	4	response to extracellular stimulus	0.138676	F1NMS0	Uncharacterized protein	1.352	Up	0.000151	AKT1	55.795
Biological Process	GO:0009991	4	response to extracellular stimulus	0.138676	E1C182	Uncharacterized protein	1.258	Up	0.0037	---	184.79
Biological Process	GO:0070542	6	response to fatty acid	0.280869	A0A1D5NW85	Extracellular fatty acid-binding protein	1.838	Up	0.00155	EXFABP	20.187
Biological Process	GO:0070542	6	response to fatty acid	0.280869	F1NMS0	Uncharacterized protein	1.352	Up	0.000151	AKT1	55.795
Biological Process	GO:0051384	8	response to glucocorticoid	0.628426	A0A1D5NW85	Extracellular fatty acid-binding protein	1.838	Up	0.00155	EXFABP	20.187
Biological Process	GO:0051384	8	response to glucocorticoid	0.628426	E1C115	Uncharacterized protein	1.285	Up	0.00524	EIF4EBP1	12.5
Biological Process	GO:0060416	8	response to growth hormone	0.280869	Q6DV79	Signal transducer and activator of transcription 3	1.404	Up	0.00669	STAT3	88.17
Biological Process	GO:0060416	8	response to growth hormone	0.280869	F1NMS0	Uncharacterized protein	1.352	Up	0.000151	AKT1	55.795
Biological Process	GO:0034341	6	response to interferon-gamma	0.127186	Q5ZJK3	Signal transducer and activator of transcription	1.365	Up	0.000574	STAT1	87.243
Biological Process	GO:0034341	6	response to interferon-gamma	0.127186	A0A1L1RUW5	Uncharacterized protein	1.425	Up	0.00172	NMI	39.811
Biological Process	GO:0034341	6	response to interferon-gamma	0.127186	E1BRX6	Uncharacterized protein	2.240	Up	0.00153	CALCOCO2	54.629
Biological Process	GO:0070555	6	response to interleukin-1	0.127186	E1C0J4	Uncharacterized protein	1.211	Up	0.00115	UPF1	123.4
Biological Process	GO:0070555	6	response to interleukin-1	0.127186	Q5F3L1	Ribosomal protein S6 kinase alpha-5	1.377	Up	0.00145	RPS6KA5	89.039
Biological Process	GO:0070555	6	response to interleukin-1	0.127186	P68497	Metallothionein	3.738	Up	0.000568	---	6.4616
Biological Process	GO:0032496	8	response to lipopolysaccharide	0.138676	E1C0J4	Uncharacterized protein	1.211	Up	0.00115	UPF1	123.4
Biological Process	GO:0032496	8	response to lipopolysaccharide	0.138676	P02789	Ovotransferrin	4.021	Up	5.05e-05	TF	77.776
Biological Process	GO:0032496	8	response to lipopolysaccharide	0.138676	F1NCY7	Uncharacterized protein	1.251	Up	0.00195	MAPKAPK2	44.696
Biological Process	GO:0032496	8	response to lipopolysaccharide	0.138676	A0A1D5NW85	Extracellular fatty acid-binding protein	1.838	Up	0.00155	EXFABP	20.187
Biological Process	GO:0032496	8	response to lipopolysaccharide	0.138676	F1NMS0	Uncharacterized protein	1.352	Up	0.000151	AKT1	55.795
Biological Process	GO:0032496	8	response to lipopolysaccharide	0.138676	P68497	Metallothionein	3.738	Up	0.000568	---	6.4616
Biological Process	GO:0051788	6	response to misfolded protein	0.0135075	Q5ZHY5	STIP1 homology and U box-containing protein 1	1.378	Up	0.0142	STUB1	35.661
Biological Process	GO:0051788	6	response to misfolded protein	0.0135075	Q5ZIR9	E3 ubiquitin-protein ligase RNF185	1.968	Up	0.0422	RNF185	20.828
Biological Process	GO:0051788	6	response to misfolded protein	0.0135075	Q9W689	Ataxin-3	1.241	Up	0.0172	ATXN3	41.608
Biological Process	GO:0051788	6	response to misfolded protein	0.0135075	F1NVQ2	Uncharacterized protein	1.522	Up	0.0419	ANKZF1	72.88
Biological Process	GO:0002237	7	response to molecule of bacterial origin	0.164332	E1C0J4	Uncharacterized protein	1.211	Up	0.00115	UPF1	123.4
Biological Process	GO:0002237	7	response to molecule of bacterial origin	0.164332	P02789	Ovotransferrin	4.021	Up	5.05e-05	TF	77.776
Biological Process	GO:0002237	7	response to molecule of bacterial origin	0.164332	F1NCY7	Uncharacterized protein	1.251	Up	0.00195	MAPKAPK2	44.696
Biological Process	GO:0002237	7	response to molecule of bacterial origin	0.164332	A0A1D5NW85	Extracellular fatty acid-binding protein	1.838	Up	0.00155	EXFABP	20.187
Biological Process	GO:0002237	7	response to molecule of bacterial origin	0.164332	F1NMS0	Uncharacterized protein	1.352	Up	0.000151	AKT1	55.795
Biological Process	GO:0002237	7	response to molecule of bacterial origin	0.164332	P68497	Metallothionein	3.738	Up	0.000568	---	6.4616
Biological Process	GO:0031667	5	response to nutrient levels	0.103908	Q5ZLD9	Uncharacterized protein	1.301	Up	0.00677	FBXO22	43.256
Biological Process	GO:0031667	5	response to nutrient levels	0.103908	A0A1D5P6Q5	Fatty acid synthase	1.287	Up	0.000351	FASN	274.77
Biological Process	GO:0031667	5	response to nutrient levels	0.103908	F1NLD7	Uncharacterized protein	1.403	Up	0.00418	EIF2AK2	62.318
Biological Process	GO:0031667	5	response to nutrient levels	0.103908	F1NWF6	Asparagine synthetase [glutamine-hydrolyzing]	1.421	Up	0.0217	ASNS	64.068
Biological Process	GO:0031667	5	response to nutrient levels	0.103908	F1NMS0	Uncharacterized protein	1.352	Up	0.000151	AKT1	55.795
Biological Process	GO:0031667	5	response to nutrient levels	0.103908	E1C182	Uncharacterized protein	1.258	Up	0.0037	---	184.79
Biological Process	GO:0051707	5	response to other organism	0.0198614	E1C0J4	Uncharacterized protein	1.211	Up	0.00115	UPF1	123.4
Biological Process	GO:0051707	5	response to other organism	0.0198614	P02789	Ovotransferrin	4.021	Up	5.05e-05	TF	77.776
Biological Process	GO:0051707	5	response to other organism	0.0198614	E1C581	Uncharacterized protein	1.239	Up	0.0398	TBK1	83.777
Biological Process	GO:0051707	5	response to other organism	0.0198614	Q90Z16	Optineurin	1.491	Up	0.0253	OPTN	64.087
Biological Process	GO:0051707	5	response to other organism	0.0198614	H9L0X6	Uncharacterized protein	1.679	Up	0.00616	OASL	54.265
Biological Process	GO:0051707	5	response to other organism	0.0198614	F1N9N4	Uncharacterized protein	1.227	Up	0.00605	NPC2	16.206
Biological Process	GO:0051707	5	response to other organism	0.0198614	B2X021	Mx protein (Fragment)	1.648	Up	0.00438	MX	79.532
Biological Process	GO:0051707	5	response to other organism	0.0198614	F1NCY7	Uncharacterized protein	1.251	Up	0.00195	MAPKAPK2	44.696
Biological Process	GO:0051707	5	response to other organism	0.0198614	A0A1D5NW85	Extracellular fatty acid-binding protein	1.838	Up	0.00155	EXFABP	20.187
Biological Process	GO:0051707	5	response to other organism	0.0198614	F1NLD7	Uncharacterized protein	1.403	Up	0.00418	EIF2AK2	62.318
Biological Process	GO:0051707	5	response to other organism	0.0198614	O93417	Caspase-3	1.427	Up	0.000501	CASP3	31.675
Biological Process	GO:0051707	5	response to other organism	0.0198614	E1BRX6	Uncharacterized protein	2.240	Up	0.00153	CALCOCO2	54.629
Biological Process	GO:0051707	5	response to other organism	0.0198614	F1NMS0	Uncharacterized protein	1.352	Up	0.000151	AKT1	55.795
Biological Process	GO:0051707	5	response to other organism	0.0198614	P68497	Metallothionein	3.738	Up	0.000568	---	6.4616
Biological Process	GO:0042594	6	response to starvation	0.250113	Q5ZLD9	Uncharacterized protein	1.301	Up	0.00677	FBXO22	43.256
Biological Process	GO:0042594	6	response to starvation	0.250113	F1NLD7	Uncharacterized protein	1.403	Up	0.00418	EIF2AK2	62.318
Biological Process	GO:0042594	6	response to starvation	0.250113	F1NWF6	Asparagine synthetase [glutamine-hydrolyzing]	1.421	Up	0.0217	ASNS	64.068
Biological Process	GO:0042594	6	response to starvation	0.250113	E1C182	Uncharacterized protein	1.258	Up	0.0037	---	184.79
Biological Process	GO:0035966	5	response to topologically incorrect protein	0.00929524	Q5ZHY5	STIP1 homology and U box-containing protein 1	1.378	Up	0.0142	STUB1	35.661
Biological Process	GO:0035966	5	response to topologically incorrect protein	0.00929524	Q5ZIR9	E3 ubiquitin-protein ligase RNF185	1.968	Up	0.0422	RNF185	20.828
Biological Process	GO:0035966	5	response to topologically incorrect protein	0.00929524	F1NLD7	Uncharacterized protein	1.403	Up	0.00418	EIF2AK2	62.318
Biological Process	GO:0035966	5	response to topologically incorrect protein	0.00929524	Q9W689	Ataxin-3	1.241	Up	0.0172	ATXN3	41.608
Biological Process	GO:0035966	5	response to topologically incorrect protein	0.00929524	F1NVQ2	Uncharacterized protein	1.522	Up	0.0419	ANKZF1	72.88
Biological Process	GO:0035966	5	response to topologically incorrect protein	0.00929524	F1NBB7	Uncharacterized protein	1.311	Up	0.0187	AMFR	70.947
Biological Process	GO:0035966	5	response to topologically incorrect protein	0.00929524	F1P5J5	Uncharacterized protein	1.301	Up	0.000221	AARS	106.97
Biological Process	GO:0006986	6	response to unfolded protein	0.186132	Q5ZHY5	STIP1 homology and U box-containing protein 1	1.378	Up	0.0142	STUB1	35.661
Biological Process	GO:0006986	6	response to unfolded protein	0.186132	F1NLD7	Uncharacterized protein	1.403	Up	0.00418	EIF2AK2	62.318
Biological Process	GO:0006986	6	response to unfolded protein	0.186132	F1NBB7	Uncharacterized protein	1.311	Up	0.0187	AMFR	70.947
Biological Process	GO:0006986	6	response to unfolded protein	0.186132	F1P5J5	Uncharacterized protein	1.301	Up	0.000221	AARS	106.97
Biological Process	GO:0022613	4	ribonucleoprotein complex biogenesis	0.000550174	A0A1D5P6Q6	Uncharacterized protein	1.320	Up	0.0216	TARBP2	33.568
Biological Process	GO:0022613	4	ribonucleoprotein complex biogenesis	0.000550174	A0A1D5P6R9	Uncharacterized protein	1.590	Up	0.000685	RRS1	37.375
Biological Process	GO:0022613	4	ribonucleoprotein complex biogenesis	0.000550174	F1NTT2	Uncharacterized protein	1.272	Up	0.0161	RPS28	7.8409
Biological Process	GO:0022613	4	ribonucleoprotein complex biogenesis	0.000550174	E1BSJ2	40S ribosomal protein S21	1.201	Up	0.0375	RPS21	9.1183
Biological Process	GO:0022613	4	ribonucleoprotein complex biogenesis	0.000550174	F1NP58	Pescadillo homolog	1.237	Up	0.00227	PES1	55.766
Biological Process	GO:0022613	4	ribonucleoprotein complex biogenesis	0.000550174	F1NVA4	Nucleophosmin	1.424	Up	0.00311	NPM1	32.584
Biological Process	GO:0022613	4	ribonucleoprotein complex biogenesis	0.000550174	E1C6R6	Uncharacterized protein	1.539	Up	0.000428	NOP16	21.327
Biological Process	GO:0022613	4	ribonucleoprotein complex biogenesis	0.000550174	E1C936	Uncharacterized protein	1.205	Up	0.0392	NOP14	97.297
Biological Process	GO:0022613	4	ribonucleoprotein complex biogenesis	0.000550174	F1P353	Ribosome assembly factor mrt4	1.363	Up	0.0146	MRTO4	28.053
Biological Process	GO:0022613	4	ribonucleoprotein complex biogenesis	0.000550174	F1NC78	U3 small nucleolar ribonucleoprotein protein MPP10	1.259	Up	0.00122	MPHOSPH10	72.548
Biological Process	GO:0022613	4	ribonucleoprotein complex biogenesis	0.000550174	F1P1F7	Uncharacterized protein	1.244	Up	0.0214	LTV1	54.309
Biological Process	GO:0022613	4	ribonucleoprotein complex biogenesis	0.000550174	Q5ZL33	Serine-threonine kinase receptor-associated protein	1.296	Up	6.78e-05	LOC107055783	38.14
Biological Process	GO:0022613	4	ribonucleoprotein complex biogenesis	0.000550174	F1N9P9	KRR1 small subunit processome component	1.226	Up	0.00563	KRR1	43.161
Biological Process	GO:0022613	4	ribonucleoprotein complex biogenesis	0.000550174	Q5ZM18	Nucleolar GTP-binding protein 1	1.238	Up	0.0497	GTPBP4	73.934
Biological Process	GO:0022613	4	ribonucleoprotein complex biogenesis	0.000550174	A0A1D5PVQ1	pre-rRNA processing protein FTSJ3	1.372	Up	0.00667	FTSJ3	92.63
Biological Process	GO:0022613	4	ribonucleoprotein complex biogenesis	0.000550174	E1C525	Uncharacterized protein	1.231	Up	0.0266	EXOSC10	103.9
Biological Process	GO:0022613	4	ribonucleoprotein complex biogenesis	0.000550174	A0A1D5PGY9	Eukaryotic translation initiation factor 3 subunit A	1.211	Up	0.0451	EIF3A	99.866
Biological Process	GO:0022613	4	ribonucleoprotein complex biogenesis	0.000550174	E1BSS3	Eukaryotic translation initiation factor 3 subunit A	1.213	Up	0.0295	EIF3A	143.37
Biological Process	GO:0022613	4	ribonucleoprotein complex biogenesis	0.000550174	E1BSA2	Uncharacterized protein	1.490	Up	2.52e-05	EBNA1BP2	34.398
Biological Process	GO:0022613	4	ribonucleoprotein complex biogenesis	0.000550174	Q5ZJ39	Density-regulated protein	1.282	Up	0.000557	DENR	22.158
Biological Process	GO:0022613	4	ribonucleoprotein complex biogenesis	0.000550174	F1NQV5	Uncharacterized protein	1.537	Up	0.00142	DDX27	85.637
Biological Process	GO:0022613	4	ribonucleoprotein complex biogenesis	0.000550174	F1NPV8	Uncharacterized protein	1.258	Up	0.0127	BYSL	48.773
Biological Process	GO:0022613	4	ribonucleoprotein complex biogenesis	0.000550174	F1NSS7	Uncharacterized protein	1.334	Up	0.00137	BRIX1	40.342
Biological Process	GO:0022613	4	ribonucleoprotein complex biogenesis	0.000550174	F1NH69	Uncharacterized protein	1.254	Up	0.00297	BMS1	148.47
Biological Process	GO:0022613	4	ribonucleoprotein complex biogenesis	0.000550174	Q5ZJX6	Uncharacterized protein	1.232	Up	5.22e-05	ABCE1	67.355
Biological Process	GO:0022613	4	ribonucleoprotein complex biogenesis	0.000550174	F1P5Y2	Uncharacterized protein	1.976	Up	0.01	AAR2	42.658
Biological Process	GO:0022613	4	ribonucleoprotein complex biogenesis	0.000550174	Q5ZLQ3	Uncharacterized protein	1.330	Up	0.00279	AAMP	45.643
Biological Process	GO:0022613	4	ribonucleoprotein complex biogenesis	0.000550174	F1NYJ6	Uncharacterized protein	1.333	Up	0.000566	---	152.36
Biological Process	GO:0000027	9	ribosomal large subunit assembly	0.596431	F1P353	Ribosome assembly factor mrt4	1.363	Up	0.0146	MRTO4	28.053
Biological Process	GO:0000027	9	ribosomal large subunit assembly	0.596431	F1NSS7	Uncharacterized protein	1.334	Up	0.00137	BRIX1	40.342
Biological Process	GO:0042273	6	ribosomal large subunit biogenesis	0.00911628	F1NP58	Pescadillo homolog	1.237	Up	0.00227	PES1	55.766
Biological Process	GO:0042273	6	ribosomal large subunit biogenesis	0.00911628	F1NVA4	Nucleophosmin	1.424	Up	0.00311	NPM1	32.584
Biological Process	GO:0042273	6	ribosomal large subunit biogenesis	0.00911628	E1C6R6	Uncharacterized protein	1.539	Up	0.000428	NOP16	21.327
Biological Process	GO:0042273	6	ribosomal large subunit biogenesis	0.00911628	F1P353	Ribosome assembly factor mrt4	1.363	Up	0.0146	MRTO4	28.053
Biological Process	GO:0042273	6	ribosomal large subunit biogenesis	0.00911628	Q5ZM18	Nucleolar GTP-binding protein 1	1.238	Up	0.0497	GTPBP4	73.934
Biological Process	GO:0042273	6	ribosomal large subunit biogenesis	0.00911628	E1BSA2	Uncharacterized protein	1.490	Up	2.52e-05	EBNA1BP2	34.398
Biological Process	GO:0042273	6	ribosomal large subunit biogenesis	0.00911628	F1NSS7	Uncharacterized protein	1.334	Up	0.00137	BRIX1	40.342
Biological Process	GO:0042273	6	ribosomal large subunit biogenesis	0.00911628	Q5ZLQ3	Uncharacterized protein	1.330	Up	0.00279	AAMP	45.643
Molecular Function	GO:0043024	5	ribosomal small subunit binding	0.360579	F1NVA4	Nucleophosmin	1.424	Up	0.00311	NPM1	32.584
Molecular Function	GO:0043024	5	ribosomal small subunit binding	0.360579	Q5ZJX6	Uncharacterized protein	1.232	Up	5.22e-05	ABCE1	67.355
Biological Process	GO:0042274	6	ribosomal small subunit biogenesis	0.0071377	F1NTT2	Uncharacterized protein	1.272	Up	0.0161	RPS28	7.8409
Biological Process	GO:0042274	6	ribosomal small subunit biogenesis	0.0071377	E1BSJ2	40S ribosomal protein S21	1.201	Up	0.0375	RPS21	9.1183
Biological Process	GO:0042274	6	ribosomal small subunit biogenesis	0.0071377	F1NVA4	Nucleophosmin	1.424	Up	0.00311	NPM1	32.584
Biological Process	GO:0042274	6	ribosomal small subunit biogenesis	0.0071377	E1C936	Uncharacterized protein	1.205	Up	0.0392	NOP14	97.297
Biological Process	GO:0042274	6	ribosomal small subunit biogenesis	0.0071377	F1NC78	U3 small nucleolar ribonucleoprotein protein MPP10	1.259	Up	0.00122	MPHOSPH10	72.548
Biological Process	GO:0042274	6	ribosomal small subunit biogenesis	0.0071377	F1P1F7	Uncharacterized protein	1.244	Up	0.0214	LTV1	54.309
Biological Process	GO:0042274	6	ribosomal small subunit biogenesis	0.0071377	F1N9P9	KRR1 small subunit processome component	1.226	Up	0.00563	KRR1	43.161
Biological Process	GO:0042274	6	ribosomal small subunit biogenesis	0.0071377	F1NPV8	Uncharacterized protein	1.258	Up	0.0127	BYSL	48.773
Biological Process	GO:0042274	6	ribosomal small subunit biogenesis	0.0071377	F1NH69	Uncharacterized protein	1.254	Up	0.00297	BMS1	148.47
Biological Process	GO:0000056	13	ribosomal small subunit export from nucleus	0.151953	F1NVA4	Nucleophosmin	1.424	Up	0.00311	NPM1	32.584
Biological Process	GO:0000056	13	ribosomal small subunit export from nucleus	0.151953	F1P1F7	Uncharacterized protein	1.244	Up	0.0214	LTV1	54.309
Biological Process	GO:0000054	12	ribosomal subunit export from nucleus	0.0756305	F1NVA4	Nucleophosmin	1.424	Up	0.00311	NPM1	32.584
Biological Process	GO:0000054	12	ribosomal subunit export from nucleus	0.0756305	F1P1F7	Uncharacterized protein	1.244	Up	0.0214	LTV1	54.309
Biological Process	GO:0000054	12	ribosomal subunit export from nucleus	0.0756305	Q5ZJX6	Uncharacterized protein	1.232	Up	5.22e-05	ABCE1	67.355
Biological Process	GO:0042254	5	ribosome biogenesis	0.000723917	A0A1D5P6R9	Uncharacterized protein	1.590	Up	0.000685	RRS1	37.375
Biological Process	GO:0042254	5	ribosome biogenesis	0.000723917	F1NTT2	Uncharacterized protein	1.272	Up	0.0161	RPS28	7.8409
Biological Process	GO:0042254	5	ribosome biogenesis	0.000723917	E1BSJ2	40S ribosomal protein S21	1.201	Up	0.0375	RPS21	9.1183
Biological Process	GO:0042254	5	ribosome biogenesis	0.000723917	F1NP58	Pescadillo homolog	1.237	Up	0.00227	PES1	55.766
Biological Process	GO:0042254	5	ribosome biogenesis	0.000723917	F1NVA4	Nucleophosmin	1.424	Up	0.00311	NPM1	32.584
Biological Process	GO:0042254	5	ribosome biogenesis	0.000723917	E1C6R6	Uncharacterized protein	1.539	Up	0.000428	NOP16	21.327
Biological Process	GO:0042254	5	ribosome biogenesis	0.000723917	E1C936	Uncharacterized protein	1.205	Up	0.0392	NOP14	97.297
Biological Process	GO:0042254	5	ribosome biogenesis	0.000723917	F1P353	Ribosome assembly factor mrt4	1.363	Up	0.0146	MRTO4	28.053
Biological Process	GO:0042254	5	ribosome biogenesis	0.000723917	F1NC78	U3 small nucleolar ribonucleoprotein protein MPP10	1.259	Up	0.00122	MPHOSPH10	72.548
Biological Process	GO:0042254	5	ribosome biogenesis	0.000723917	F1P1F7	Uncharacterized protein	1.244	Up	0.0214	LTV1	54.309
Biological Process	GO:0042254	5	ribosome biogenesis	0.000723917	F1N9P9	KRR1 small subunit processome component	1.226	Up	0.00563	KRR1	43.161
Biological Process	GO:0042254	5	ribosome biogenesis	0.000723917	Q5ZM18	Nucleolar GTP-binding protein 1	1.238	Up	0.0497	GTPBP4	73.934
Biological Process	GO:0042254	5	ribosome biogenesis	0.000723917	A0A1D5PVQ1	pre-rRNA processing protein FTSJ3	1.372	Up	0.00667	FTSJ3	92.63
Biological Process	GO:0042254	5	ribosome biogenesis	0.000723917	E1C525	Uncharacterized protein	1.231	Up	0.0266	EXOSC10	103.9
Biological Process	GO:0042254	5	ribosome biogenesis	0.000723917	E1BSA2	Uncharacterized protein	1.490	Up	2.52e-05	EBNA1BP2	34.398
Biological Process	GO:0042254	5	ribosome biogenesis	0.000723917	F1NQV5	Uncharacterized protein	1.537	Up	0.00142	DDX27	85.637
Biological Process	GO:0042254	5	ribosome biogenesis	0.000723917	F1NPV8	Uncharacterized protein	1.258	Up	0.0127	BYSL	48.773
Biological Process	GO:0042254	5	ribosome biogenesis	0.000723917	F1NSS7	Uncharacterized protein	1.334	Up	0.00137	BRIX1	40.342
Biological Process	GO:0042254	5	ribosome biogenesis	0.000723917	F1NH69	Uncharacterized protein	1.254	Up	0.00297	BMS1	148.47
Biological Process	GO:0042254	5	ribosome biogenesis	0.000723917	Q5ZJX6	Uncharacterized protein	1.232	Up	5.22e-05	ABCE1	67.355
Biological Process	GO:0042254	5	ribosome biogenesis	0.000723917	Q5ZLQ3	Uncharacterized protein	1.330	Up	0.00279	AAMP	45.643
Biological Process	GO:0033750	5	ribosome localization	0.0756305	F1NVA4	Nucleophosmin	1.424	Up	0.00311	NPM1	32.584
Biological Process	GO:0033750	5	ribosome localization	0.0756305	F1P1F7	Uncharacterized protein	1.244	Up	0.0214	LTV1	54.309
Biological Process	GO:0033750	5	ribosome localization	0.0756305	Q5ZJX6	Uncharacterized protein	1.232	Up	5.22e-05	ABCE1	67.355
Biological Process	GO:0036260	9	RNA capping	0.483001	A0A1L1RYV5	tRNA (guanine-N(7)-)-methyltransferase non-catalytic subunit WDR4	1.488	Up	0.0147	WDR4	46.9
Biological Process	GO:0036260	9	RNA capping	0.483001	F1NAT2	Uncharacterized protein	1.839	Up	0.000123	---	106.64
Molecular Function	GO:0003724	9	RNA helicase activity	0.00626664	E1C0J4	Uncharacterized protein	1.211	Up	0.00115	UPF1	123.4
Molecular Function	GO:0003724	9	RNA helicase activity	0.00626664	Q8JFP1	Eukaryotic initiation factor 4A-II	1.267	Up	0.00388	EIF4A2	46.371
Molecular Function	GO:0003724	9	RNA helicase activity	0.00626664	F1NTK9	Uncharacterized protein	1.225	Up	0.0017	DDX54	93.051
Molecular Function	GO:0003724	9	RNA helicase activity	0.00626664	E1BW15	Uncharacterized protein	1.462	Up	0.000139	DDX50	77.183
Molecular Function	GO:0003724	9	RNA helicase activity	0.00626664	Q5F485	ATP-dependent RNA helicase DDX42	1.277	Up	0.0418	DDX42	103.05
Molecular Function	GO:0003724	9	RNA helicase activity	0.00626664	F1NQV5	Uncharacterized protein	1.537	Up	0.00142	DDX27	85.637
Molecular Function	GO:0003724	9	RNA helicase activity	0.00626664	F1NJ62	Uncharacterized protein	1.252	Up	0.0016	DDX24	91.668
Molecular Function	GO:0003724	9	RNA helicase activity	0.00626664	F1NEQ3	RNA helicase	1.401	Up	0.00221	DDX18	73.837
Biological Process	GO:0090503	9	RNA phosphodiester bond hydrolysis, exonucleolytic	0.628426	Q5ZIP4	5-3 exoribonuclease 2	1.222	Up	0.00573	XRN2	108.54
Biological Process	GO:0090503	9	RNA phosphodiester bond hydrolysis, exonucleolytic	0.628426	E1C525	Uncharacterized protein	1.231	Up	0.0266	EXOSC10	103.9
Molecular Function	GO:0070063	5	RNA polymerase binding	0.40303	E1BTV1	Uncharacterized protein	1.267	Up	0.00323	STOM	30.813
Molecular Function	GO:0070063	5	RNA polymerase binding	0.40303	E1C5V0	N-lysine methyltransferase SMYD2	1.600	Up	0.00706	SMYD2	49.947
Molecular Function	GO:0070063	5	RNA polymerase binding	0.40303	F1NF63	Uncharacterized protein	1.298	Up	0.0331	---	30.347
Molecular Function	GO:0008353	8	RNA polymerase II carboxy-terminal domain kinase activity	0.465376	P13863	Cyclin-dependent kinase 1	1.247	Up	0.00445	CDK1	34.688
Molecular Function	GO:0008353	8	RNA polymerase II carboxy-terminal domain kinase activity	0.465376	F1NCA1	Uncharacterized protein	1.556	Up	0.039	CCNK	65.559
Molecular Function	GO:0000993	7	RNA polymerase II core binding	0.591319	E1C5V0	N-lysine methyltransferase SMYD2	1.600	Up	0.00706	SMYD2	49.947
Molecular Function	GO:0000993	7	RNA polymerase II core binding	0.591319	F1NF63	Uncharacterized protein	1.298	Up	0.0331	---	30.347
Molecular Function	GO:0000978	10	RNA polymerase II core promoter proximal region sequence-specific DNA binding	0.213836	Q6DV79	Signal transducer and activator of transcription 3	1.404	Up	0.00669	STAT3	88.17
Molecular Function	GO:0000978	10	RNA polymerase II core promoter proximal region sequence-specific DNA binding	0.213836	Q5ZJK3	Signal transducer and activator of transcription	1.365	Up	0.000574	STAT1	87.243
Molecular Function	GO:0000978	10	RNA polymerase II core promoter proximal region sequence-specific DNA binding	0.213836	F1NRC2	Uncharacterized protein	1.238	Up	0.00682	ETV6	52.82
Molecular Function	GO:0000978	10	RNA polymerase II core promoter proximal region sequence-specific DNA binding	0.213836	F1NH79	Uncharacterized protein	1.246	Up	0.00223	CHD4	218.17
Molecular Function	GO:0000978	10	RNA polymerase II core promoter proximal region sequence-specific DNA binding	0.213836	E1C6S7	Uncharacterized protein	1.351	Up	2.94e-05	CC2D1B	97.792
Molecular Function	GO:0000979	10	RNA polymerase II core promoter sequence-specific DNA binding	0.465376	Q5ZJK3	Signal transducer and activator of transcription	1.365	Up	0.000574	STAT1	87.243
Molecular Function	GO:0000979	10	RNA polymerase II core promoter sequence-specific DNA binding	0.465376	Q90ZD4	Interferon regulatory factor 7	1.696	Up	0.0195	IRF3	54.44
Molecular Function	GO:0001103	6	RNA polymerase II repressing transcription factor binding	0.415316	Q6DV79	Signal transducer and activator of transcription 3	1.404	Up	0.00669	STAT3	88.17
Molecular Function	GO:0001103	6	RNA polymerase II repressing transcription factor binding	0.415316	F1NH79	Uncharacterized protein	1.246	Up	0.00223	CHD4	218.17
Biological Process	GO:0010501	8	RNA secondary structure unwinding	0.00192353	Q8JFP1	Eukaryotic initiation factor 4A-II	1.267	Up	0.00388	EIF4A2	46.371
Biological Process	GO:0010501	8	RNA secondary structure unwinding	0.00192353	F1NTK9	Uncharacterized protein	1.225	Up	0.0017	DDX54	93.051
Biological Process	GO:0010501	8	RNA secondary structure unwinding	0.00192353	E1BW15	Uncharacterized protein	1.462	Up	0.000139	DDX50	77.183
Biological Process	GO:0010501	8	RNA secondary structure unwinding	0.00192353	Q5F485	ATP-dependent RNA helicase DDX42	1.277	Up	0.0418	DDX42	103.05
Biological Process	GO:0010501	8	RNA secondary structure unwinding	0.00192353	F1NQV5	Uncharacterized protein	1.537	Up	0.00142	DDX27	85.637
Biological Process	GO:0010501	8	RNA secondary structure unwinding	0.00192353	F1NJ62	Uncharacterized protein	1.252	Up	0.0016	DDX24	91.668
Biological Process	GO:0010501	8	RNA secondary structure unwinding	0.00192353	F1NEQ3	RNA helicase	1.401	Up	0.00221	DDX18	73.837
Molecular Function	GO:0008186	10	RNA-dependent ATPase activity	0.00626664	E1C0J4	Uncharacterized protein	1.211	Up	0.00115	UPF1	123.4
Molecular Function	GO:0008186	10	RNA-dependent ATPase activity	0.00626664	Q8JFP1	Eukaryotic initiation factor 4A-II	1.267	Up	0.00388	EIF4A2	46.371
Molecular Function	GO:0008186	10	RNA-dependent ATPase activity	0.00626664	F1NTK9	Uncharacterized protein	1.225	Up	0.0017	DDX54	93.051
Molecular Function	GO:0008186	10	RNA-dependent ATPase activity	0.00626664	E1BW15	Uncharacterized protein	1.462	Up	0.000139	DDX50	77.183
Molecular Function	GO:0008186	10	RNA-dependent ATPase activity	0.00626664	Q5F485	ATP-dependent RNA helicase DDX42	1.277	Up	0.0418	DDX42	103.05
Molecular Function	GO:0008186	10	RNA-dependent ATPase activity	0.00626664	F1NQV5	Uncharacterized protein	1.537	Up	0.00142	DDX27	85.637
Molecular Function	GO:0008186	10	RNA-dependent ATPase activity	0.00626664	F1NJ62	Uncharacterized protein	1.252	Up	0.0016	DDX24	91.668
Molecular Function	GO:0008186	10	RNA-dependent ATPase activity	0.00626664	F1NEQ3	RNA helicase	1.401	Up	0.00221	DDX18	73.837
Biological Process	GO:0016072	9	rRNA metabolic process	0.0181831	F1NTT2	Uncharacterized protein	1.272	Up	0.0161	RPS28	7.8409
Biological Process	GO:0016072	9	rRNA metabolic process	0.0181831	E1BSJ2	40S ribosomal protein S21	1.201	Up	0.0375	RPS21	9.1183
Biological Process	GO:0016072	9	rRNA metabolic process	0.0181831	F1NP58	Pescadillo homolog	1.237	Up	0.00227	PES1	55.766
Biological Process	GO:0016072	9	rRNA metabolic process	0.0181831	E1C936	Uncharacterized protein	1.205	Up	0.0392	NOP14	97.297
Biological Process	GO:0016072	9	rRNA metabolic process	0.0181831	F1P353	Ribosome assembly factor mrt4	1.363	Up	0.0146	MRTO4	28.053
Biological Process	GO:0016072	9	rRNA metabolic process	0.0181831	F1NC78	U3 small nucleolar ribonucleoprotein protein MPP10	1.259	Up	0.00122	MPHOSPH10	72.548
Biological Process	GO:0016072	9	rRNA metabolic process	0.0181831	F1N9P9	KRR1 small subunit processome component	1.226	Up	0.00563	KRR1	43.161
Biological Process	GO:0016072	9	rRNA metabolic process	0.0181831	Q5ZM18	Nucleolar GTP-binding protein 1	1.238	Up	0.0497	GTPBP4	73.934
Biological Process	GO:0016072	9	rRNA metabolic process	0.0181831	A0A1D5PVQ1	pre-rRNA processing protein FTSJ3	1.372	Up	0.00667	FTSJ3	92.63
Biological Process	GO:0016072	9	rRNA metabolic process	0.0181831	E1C525	Uncharacterized protein	1.231	Up	0.0266	EXOSC10	103.9
Biological Process	GO:0016072	9	rRNA metabolic process	0.0181831	E1BSA2	Uncharacterized protein	1.490	Up	2.52e-05	EBNA1BP2	34.398
Biological Process	GO:0016072	9	rRNA metabolic process	0.0181831	F1NQV5	Uncharacterized protein	1.537	Up	0.00142	DDX27	85.637
Biological Process	GO:0016072	9	rRNA metabolic process	0.0181831	F1NPV8	Uncharacterized protein	1.258	Up	0.0127	BYSL	48.773
Biological Process	GO:0016072	9	rRNA metabolic process	0.0181831	F1NH69	Uncharacterized protein	1.254	Up	0.00297	BMS1	148.47
Biological Process	GO:0006364	10	rRNA processing	0.0102581	F1NTT2	Uncharacterized protein	1.272	Up	0.0161	RPS28	7.8409
Biological Process	GO:0006364	10	rRNA processing	0.0102581	E1BSJ2	40S ribosomal protein S21	1.201	Up	0.0375	RPS21	9.1183
Biological Process	GO:0006364	10	rRNA processing	0.0102581	F1NP58	Pescadillo homolog	1.237	Up	0.00227	PES1	55.766
Biological Process	GO:0006364	10	rRNA processing	0.0102581	E1C936	Uncharacterized protein	1.205	Up	0.0392	NOP14	97.297
Biological Process	GO:0006364	10	rRNA processing	0.0102581	F1P353	Ribosome assembly factor mrt4	1.363	Up	0.0146	MRTO4	28.053
Biological Process	GO:0006364	10	rRNA processing	0.0102581	F1NC78	U3 small nucleolar ribonucleoprotein protein MPP10	1.259	Up	0.00122	MPHOSPH10	72.548
Biological Process	GO:0006364	10	rRNA processing	0.0102581	F1N9P9	KRR1 small subunit processome component	1.226	Up	0.00563	KRR1	43.161
Biological Process	GO:0006364	10	rRNA processing	0.0102581	Q5ZM18	Nucleolar GTP-binding protein 1	1.238	Up	0.0497	GTPBP4	73.934
Biological Process	GO:0006364	10	rRNA processing	0.0102581	A0A1D5PVQ1	pre-rRNA processing protein FTSJ3	1.372	Up	0.00667	FTSJ3	92.63
Biological Process	GO:0006364	10	rRNA processing	0.0102581	E1C525	Uncharacterized protein	1.231	Up	0.0266	EXOSC10	103.9
Biological Process	GO:0006364	10	rRNA processing	0.0102581	E1BSA2	Uncharacterized protein	1.490	Up	2.52e-05	EBNA1BP2	34.398
Biological Process	GO:0006364	10	rRNA processing	0.0102581	F1NQV5	Uncharacterized protein	1.537	Up	0.00142	DDX27	85.637
Biological Process	GO:0006364	10	rRNA processing	0.0102581	F1NPV8	Uncharacterized protein	1.258	Up	0.0127	BYSL	48.773
Biological Process	GO:0006364	10	rRNA processing	0.0102581	F1NH69	Uncharacterized protein	1.254	Up	0.00297	BMS1	148.47
Biological Process	GO:0071428	11	rRNA-containing ribonucleoprotein complex export from nucleus	0.0756305	F1NVA4	Nucleophosmin	1.424	Up	0.00311	NPM1	32.584
Biological Process	GO:0071428	11	rRNA-containing ribonucleoprotein complex export from nucleus	0.0756305	F1P1F7	Uncharacterized protein	1.244	Up	0.0214	LTV1	54.309
Biological Process	GO:0071428	11	rRNA-containing ribonucleoprotein complex export from nucleus	0.0756305	Q5ZJX6	Uncharacterized protein	1.232	Up	5.22e-05	ABCE1	67.355
Biological Process	GO:0009070	11	serine family amino acid biosynthetic process	0.155303	F1NTK1	Phosphoserine aminotransferase	1.233	Up	0.00532	PSAT1	40.544
Biological Process	GO:0009070	11	serine family amino acid biosynthetic process	0.155303	P00378	Dihydrofolate reductase	1.210	Up	0.0357	DHFR	21.65
Biological Process	GO:0009070	11	serine family amino acid biosynthetic process	0.155303	E1BYF1	Uncharacterized protein	1.248	Up	0.000378	CTH	43.898
Biological Process	GO:0009069	10	serine family amino acid metabolic process	0.364863	F1NTK1	Phosphoserine aminotransferase	1.233	Up	0.00532	PSAT1	40.544
Biological Process	GO:0009069	10	serine family amino acid metabolic process	0.364863	P00378	Dihydrofolate reductase	1.210	Up	0.0357	DHFR	21.65
Biological Process	GO:0009069	10	serine family amino acid metabolic process	0.364863	E1BYF1	Uncharacterized protein	1.248	Up	0.000378	CTH	43.898
Biological Process	GO:0097503	6	sialylation	0.0756305	F1NI12	Uncharacterized protein	1.442	Up	0.00829	ST6GALNAC3	34.83
Biological Process	GO:0097503	6	sialylation	0.0756305	A0A1D5PWM6	Uncharacterized protein	1.718	Up	0.0458	ST3GAL6	34.494
Biological Process	GO:0097503	6	sialylation	0.0756305	Q11200	"CMP-N-acetylneuraminate-beta-galactosamide-alpha-2,3-sialyltransferase 1"	1.201	Up	0.0393	ST3GAL1	39.54
Molecular Function	GO:0008373	5	sialyltransferase activity	0.0868975	F1NI12	Uncharacterized protein	1.442	Up	0.00829	ST6GALNAC3	34.83
Molecular Function	GO:0008373	5	sialyltransferase activity	0.0868975	A0A1D5PWM6	Uncharacterized protein	1.718	Up	0.0458	ST3GAL6	34.494
Molecular Function	GO:0008373	5	sialyltransferase activity	0.0868975	Q11200	"CMP-N-acetylneuraminate-beta-galactosamide-alpha-2,3-sialyltransferase 1"	1.201	Up	0.0393	ST3GAL1	39.54
Biological Process	GO:0007338	7	single fertilization	0.523963	F1NGS2	Uncharacterized protein	2.630	Up	0.00528	WBP2NL	32.534
Biological Process	GO:0007338	7	single fertilization	0.523963	Q92074	"Beta-1,4-galactosyltransferase"	1.343	Up	0.0494	CKI	40.928
Biological Process	GO:0016337	5	single organismal cell-cell adhesion	0.0833683	E1C944	Uncharacterized protein	1.420	Up	0.0024	PLPP3	35.146
Biological Process	GO:0016337	5	single organismal cell-cell adhesion	0.0833683	Q5ZIM5	Methionine aminopeptidase 1	1.238	Up	0.000662	METAP1	43.121
Biological Process	GO:0016337	5	single organismal cell-cell adhesion	0.0833683	F1NSB3	Uncharacterized protein	1.252	Up	0.0133	JAM3	33.204
Biological Process	GO:0016337	5	single organismal cell-cell adhesion	0.0833683	Q9YGW6	Ezrin	1.228	Up	0.000844	EZR	69.366
Biological Process	GO:0016337	5	single organismal cell-cell adhesion	0.0833683	A0A1D5P7X0	Uncharacterized protein	1.209	Up	0.007	CTNNA1	100.04
Biological Process	GO:0016337	5	single organismal cell-cell adhesion	0.0833683	F1NHG8	Uncharacterized protein	1.570	Up	0.000379	CSTA	11.096
Biological Process	GO:0016337	5	single organismal cell-cell adhesion	0.0833683	O93319	Cadherin-11	1.514	Up	0.00379	CDH11	87.572
Biological Process	GO:1902593	9	single-organism nuclear import	0.22675	Q6DV79	Signal transducer and activator of transcription 3	1.404	Up	0.00669	STAT3	88.17
Biological Process	GO:1902593	9	single-organism nuclear import	0.22675	Q5ZI43	Snurportin-1	1.491	Up	0.0334	SNUPN	40.742
Biological Process	GO:1902593	9	single-organism nuclear import	0.22675	Q5F473	Uncharacterized protein	1.444	Up	0.0241	NUP50	50.107
Biological Process	GO:1902593	9	single-organism nuclear import	0.22675	F7B5S0	Importin subunit alpha	1.217	Up	0.024	KPNA6	60.06
Biological Process	GO:1902593	9	single-organism nuclear import	0.22675	F1NMS0	Uncharacterized protein	1.352	Up	0.000151	AKT1	55.795
Biological Process	GO:0043588	7	skin development	0.146305	E1BUT7	Uncharacterized protein	1.957	Up	0.00316	IRF6	52.667
Biological Process	GO:0043588	7	skin development	0.146305	F1NHG8	Uncharacterized protein	1.570	Up	0.000379	CSTA	11.096
Biological Process	GO:0043588	7	skin development	0.146305	O93417	Caspase-3	1.427	Up	0.000501	CASP3	31.675
Biological Process	GO:0043588	7	skin development	0.146305	F1P5J5	Uncharacterized protein	1.301	Up	0.000221	AARS	106.97
Cellular Component	GO:0032797	6	SMN complex	0.341723	Q5ZL33	Serine-threonine kinase receptor-associated protein	1.296	Up	6.78e-05	LOC107055783	38.14
Cellular Component	GO:0032797	6	SMN complex	0.341723	F1NYJ6	Uncharacterized protein	1.333	Up	0.000566	---	152.36
Cellular Component	GO:0034719	8	SMN-Sm protein complex	0.529042	Q5ZL33	Serine-threonine kinase receptor-associated protein	1.296	Up	6.78e-05	LOC107055783	38.14
Cellular Component	GO:0034719	8	SMN-Sm protein complex	0.529042	F1NYJ6	Uncharacterized protein	1.333	Up	0.000566	---	152.36
Biological Process	GO:0016073	9	snRNA metabolic process	0.628426	Q5ZKK2	Integrator complex subunit 9	1.276	Up	0.0117	INTS9	73.762
Biological Process	GO:0016073	9	snRNA metabolic process	0.628426	E1C843	Uncharacterized protein	1.284	Up	0.0129	INTS12	48.739
Biological Process	GO:0016180	10	snRNA processing	0.483001	Q5ZKK2	Integrator complex subunit 9	1.276	Up	0.0117	INTS9	73.762
Biological Process	GO:0016180	10	snRNA processing	0.483001	E1C843	Uncharacterized protein	1.284	Up	0.0129	INTS12	48.739
Biological Process	GO:0035176	4	social behavior	0.280869	Q8AV28	Pericentriolar material 1 protein	1.269	Up	0.000316	PCM1	212.72
Biological Process	GO:0035176	4	social behavior	0.280869	E1C1D1	Annexin	1.224	Up	0.00301	ANXA7	49.333
Biological Process	GO:0097696	7	STAT cascade	0.337799	Q6DV79	Signal transducer and activator of transcription 3	1.404	Up	0.00669	STAT3	88.17
Biological Process	GO:0097696	7	STAT cascade	0.337799	Q5ZJK3	Signal transducer and activator of transcription	1.365	Up	0.000574	STAT1	87.243
Molecular Function	GO:0015293	6	symporter activity	0.24115	E1C8G2	Amino acid transporter	2.641	Up	0.0339	SLC1A6	59.916
Molecular Function	GO:0015293	6	symporter activity	0.24115	E1BRV6	Amino acid transporter	1.332	Up	0.00867	SLC1A4	55.685
Molecular Function	GO:0015293	6	symporter activity	0.24115	A0A1D5P9V5	Uncharacterized protein	1.363	Up	0.00584	SLC12A7	125.21
Biological Process	GO:0043029	8	T cell homeostasis	0.390232	O93417	Caspase-3	1.427	Up	0.000501	CASP3	31.675
Biological Process	GO:0043029	8	T cell homeostasis	0.390232	F1NMS0	Uncharacterized protein	1.352	Up	0.000151	AKT1	55.795
Molecular Function	GO:0036459	8	thiol-dependent ubiquitinyl hydrolase activity	0.0630208	A0A1D5PF76	Uncharacterized protein	1.205	Up	0.00201	USP9	285.57
Molecular Function	GO:0036459	8	thiol-dependent ubiquitinyl hydrolase activity	0.0630208	A0A1D5PG34	Uncharacterized protein	1.310	Up	0.0295	USP8	128.01
Molecular Function	GO:0036459	8	thiol-dependent ubiquitinyl hydrolase activity	0.0630208	R9PXM3	Ubiquitin carboxyl-terminal hydrolase 47	1.246	Up	0.00321	USP47	154.85
Molecular Function	GO:0036459	8	thiol-dependent ubiquitinyl hydrolase activity	0.0630208	E1BZL0	Uncharacterized protein	1.333	Up	0.00106	USP24	292.25
Molecular Function	GO:0036459	8	thiol-dependent ubiquitinyl hydrolase activity	0.0630208	E1BXQ0	Uncharacterized protein	1.432	Up	0.016	USP18	43.776
Molecular Function	GO:0036459	8	thiol-dependent ubiquitinyl hydrolase activity	0.0630208	E1C4M6	Uncharacterized protein	1.214	Up	0.0155	USP14	55.63
Molecular Function	GO:0036459	8	thiol-dependent ubiquitinyl hydrolase activity	0.0630208	A0A1D5PU96	Ubiquitin carboxyl-terminal hydrolase 10	1.390	Up	0.00165	USP10	86.367
Molecular Function	GO:0036459	8	thiol-dependent ubiquitinyl hydrolase activity	0.0630208	Q9W689	Ataxin-3	1.241	Up	0.0172	ATXN3	41.608
Molecular Function	GO:0008483	5	transaminase activity	0.626335	F1NTK1	Phosphoserine aminotransferase	1.233	Up	0.00532	PSAT1	40.544
Molecular Function	GO:0008483	5	transaminase activity	0.626335	A0A1D5PH72	Uncharacterized protein	1.358	Up	0.000158	GFPT2	76.286
Biological Process	GO:0006368	12	transcription elongation from RNA polymerase II promoter	0.628426	A0A1D5P117	Uncharacterized protein	1.263	Up	3.17e-05	PAF1	58.523
Biological Process	GO:0006368	12	transcription elongation from RNA polymerase II promoter	0.628426	F1NF63	Uncharacterized protein	1.298	Up	0.0331	---	30.347
Biological Process	GO:0006360	11	transcription from RNA polymerase I promoter	0.438524	E1BSY6	Uncharacterized protein	1.298	Up	0.0237	POLR2L	7.645
Biological Process	GO:0006360	11	transcription from RNA polymerase I promoter	0.438524	E1C277	Uncharacterized protein	1.320	Up	0.00474	POLR1D	13.017
Biological Process	GO:0006383	11	transcription from RNA polymerase III promoter	0.438524	E1BSY6	Uncharacterized protein	1.298	Up	0.0237	POLR2L	7.645
Biological Process	GO:0006383	11	transcription from RNA polymerase III promoter	0.438524	E1C277	Uncharacterized protein	1.320	Up	0.00474	POLR1D	13.017
Molecular Function	GO:0016755	5	transferase activity, transferring amino-acyl groups	0.176201	A0A1D5P5P9	Uncharacterized protein	1.384	Up	0.0076	TGM4	78.998
Molecular Function	GO:0016755	5	transferase activity, transferring amino-acyl groups	0.176201	E1BY44	Uncharacterized protein	1.470	Up	0.0126	TGM2	77.899
Molecular Function	GO:0016755	5	transferase activity, transferring amino-acyl groups	0.176201	Q01841	Protein-glutamine gamma-glutamyltransferase 2	1.445	Up	0.00328	TGL2	77.969
Molecular Function	GO:0016763	5	transferase activity, transferring pentosyl groups	0.143915	A0A1D5PEY4	Uncharacterized protein	1.754	Up	0.00412	ZC3HAV1	79.494
Molecular Function	GO:0016763	5	transferase activity, transferring pentosyl groups	0.143915	A0A1L1RMP5	Uncharacterized protein	1.561	Up	0.0031	PARP9	86.006
Molecular Function	GO:0016763	5	transferase activity, transferring pentosyl groups	0.143915	P26446	Poly [ADP-ribose] polymerase 1	1.392	Up	0.000231	PARP1	113.52
Molecular Function	GO:0016763	5	transferase activity, transferring pentosyl groups	0.143915	E1BQC5	Poly [ADP-ribose] polymerase	1.542	Up	0.00102	---	187.33
Molecular Function	GO:0016763	5	transferase activity, transferring pentosyl groups	0.143915	A0A1L1RZA9	Uncharacterized protein	1.373	Up	0.00903	---	79.69
Molecular Function	GO:0003743	7	translation initiation factor activity	0.0821779	Q8JFP1	Eukaryotic initiation factor 4A-II	1.267	Up	0.00388	EIF4A2	46.371
Molecular Function	GO:0003743	7	translation initiation factor activity	0.0821779	A0A1D5PGY9	Eukaryotic translation initiation factor 3 subunit A	1.211	Up	0.0451	EIF3A	99.866
Molecular Function	GO:0003743	7	translation initiation factor activity	0.0821779	E1BSS3	Eukaryotic translation initiation factor 3 subunit A	1.213	Up	0.0295	EIF3A	143.37
Molecular Function	GO:0003743	7	translation initiation factor activity	0.0821779	Q6K1L7	Probable RNA-binding protein EIF1AD	1.263	Up	0.0139	eif1ad	21.235
Molecular Function	GO:0003743	7	translation initiation factor activity	0.0821779	R4GLE6	Eukaryotic translation initiation factor 1	1.496	Up	0.0122	EIF1	12.733
Molecular Function	GO:0003743	7	translation initiation factor activity	0.0821779	A0A1L1RN88	Uncharacterized protein	1.216	Up	0.0438	EI	16.34
Molecular Function	GO:0003743	7	translation initiation factor activity	0.0821779	Q5ZJ39	Density-regulated protein	1.282	Up	0.000557	DENR	22.158
Cellular Component	GO:0070993	8	translation preinitiation complex	0.601693	A0A1D5PGY9	Eukaryotic translation initiation factor 3 subunit A	1.211	Up	0.0451	EIF3A	99.866
Cellular Component	GO:0070993	8	translation preinitiation complex	0.601693	E1BSS3	Eukaryotic translation initiation factor 3 subunit A	1.213	Up	0.0295	EIF3A	143.37
Biological Process	GO:0002188	11	translation reinitiation	0.21906	E1BSS3	Eukaryotic translation initiation factor 3 subunit A	1.213	Up	0.0295	EIF3A	143.37
Biological Process	GO:0002188	11	translation reinitiation	0.21906	Q5ZJ39	Density-regulated protein	1.282	Up	0.000557	DENR	22.158
Biological Process	GO:0006413	9	translational initiation	0.0046921	E1C115	Uncharacterized protein	1.285	Up	0.00524	EIF4EBP1	12.5
Biological Process	GO:0006413	9	translational initiation	0.0046921	Q8JFP1	Eukaryotic initiation factor 4A-II	1.267	Up	0.00388	EIF4A2	46.371
Biological Process	GO:0006413	9	translational initiation	0.0046921	A0A1D5PGY9	Eukaryotic translation initiation factor 3 subunit A	1.211	Up	0.0451	EIF3A	99.866
Biological Process	GO:0006413	9	translational initiation	0.0046921	E1BSS3	Eukaryotic translation initiation factor 3 subunit A	1.213	Up	0.0295	EIF3A	143.37
Biological Process	GO:0006413	9	translational initiation	0.0046921	Q6K1L7	Probable RNA-binding protein EIF1AD	1.263	Up	0.0139	eif1ad	21.235
Biological Process	GO:0006413	9	translational initiation	0.0046921	R4GLE6	Eukaryotic translation initiation factor 1	1.496	Up	0.0122	EIF1	12.733
Biological Process	GO:0006413	9	translational initiation	0.0046921	A0A1L1RN88	Uncharacterized protein	1.216	Up	0.0438	EI	16.34
Biological Process	GO:0006413	9	translational initiation	0.0046921	Q5ZJ39	Density-regulated protein	1.282	Up	0.000557	DENR	22.158
Biological Process	GO:0006413	9	translational initiation	0.0046921	Q5ZJX6	Uncharacterized protein	1.232	Up	5.22e-05	ABCE1	67.355
Biological Process	GO:0006413	9	translational initiation	0.0046921	A0A1D5Q010	Uncharacterized protein	1.205	Up	0.0375	---	22.624
Biological Process	GO:0006641	8	triglyceride metabolic process	0.483001	Q90687	Tyrosine-protein phosphatase non-receptor type 11	1.206	Up	0.00447	PTPN11	67.982
Biological Process	GO:0006641	8	triglyceride metabolic process	0.483001	F1NRQ6	Uncharacterized protein	1.343	Up	0.000843	GK	57.85
Molecular Function	GO:0000049	6	tRNA binding	0.289525	R9PXM8	tRNA wybutosine-synthesizing protein 5	1.208	Up	0.0044	TYW5	37.244
Molecular Function	GO:0000049	6	tRNA binding	0.289525	Q5F3Q6	O-phosphoseryl-tRNA(Sec) selenium transferase	1.226	Up	0.0329	SEPSECS	53.841
Molecular Function	GO:0000049	6	tRNA binding	0.289525	Q5ZJQ2	Phenylalanine--tRNA ligase alpha subunit	1.651	Up	0.00409	FARSA	49.55
Molecular Function	GO:0000049	6	tRNA binding	0.289525	F1P5J5	Uncharacterized protein	1.301	Up	0.000221	AARS	106.97
Biological Process	GO:0030488	12	tRNA methylation	0.596431	A0A1L1RYV5	tRNA (guanine-N(7)-)-methyltransferase non-catalytic subunit WDR4	1.488	Up	0.0147	WDR4	46.9
Biological Process	GO:0030488	12	tRNA methylation	0.596431	F1NJ02	Uncharacterized protein	1.275	Up	0.0167	TR	45.067
Biological Process	GO:0033209	8	tumor necrosis factor-mediated signaling pathway	0.523963	Q5ZJK3	Signal transducer and activator of transcription	1.365	Up	0.000574	STAT1	87.243
Biological Process	GO:0033209	8	tumor necrosis factor-mediated signaling pathway	0.523963	A0A1D5P2Q9	Uncharacterized protein	1.235	Up	0.0172	---	66.674
Molecular Function	GO:0031624	6	ubiquitin conjugating enzyme binding	0.465376	E1C9E9	DCN1-like protein	1.223	Up	0.0254	DCUN1D5	27.178
Molecular Function	GO:0031624	6	ubiquitin conjugating enzyme binding	0.465376	Q5F465	Uncharacterized protein	1.233	Up	0.00194	ARIH1	41.398
Molecular Function	GO:0061630	6	ubiquitin protein ligase activity	0.0307487	F1P5I1	Uncharacterized protein	1.701	Up	0.00505	UBR1	202.31
Molecular Function	GO:0061630	6	ubiquitin protein ligase activity	0.0307487	A0A1D5PTI9	Uncharacterized protein	1.366	Up	0.000397	UBE3A	100.99
Molecular Function	GO:0061630	6	ubiquitin protein ligase activity	0.0307487	Q5ZLI7	Uncharacterized protein	1.389	Up	0.0182	UBE2H	20.655
Molecular Function	GO:0061630	6	ubiquitin protein ligase activity	0.0307487	A0A0B5H7I8	Tripartite motif containing 25	1.455	Up	0.000431	TRIM25	71.424
Molecular Function	GO:0061630	6	ubiquitin protein ligase activity	0.0307487	Q5ZHY5	STIP1 homology and U box-containing protein 1	1.378	Up	0.0142	STUB1	35.661
Molecular Function	GO:0061630	6	ubiquitin protein ligase activity	0.0307487	Q5ZIR9	E3 ubiquitin-protein ligase RNF185	1.968	Up	0.0422	RNF185	20.828
Molecular Function	GO:0061630	6	ubiquitin protein ligase activity	0.0307487	E1C0T3	Uncharacterized protein	2.292	Up	0.00105	PDZRN3	119.41
Molecular Function	GO:0061630	6	ubiquitin protein ligase activity	0.0307487	Q5F465	Uncharacterized protein	1.233	Up	0.00194	ARIH1	41.398
Molecular Function	GO:0061630	6	ubiquitin protein ligase activity	0.0307487	F1NBB7	Uncharacterized protein	1.311	Up	0.0187	AMFR	70.947
Molecular Function	GO:1904264	7	ubiquitin protein ligase activity involved in ERAD pathway	0.00232876	A0A0B5H7I8	Tripartite motif containing 25	1.455	Up	0.000431	TRIM25	71.424
Molecular Function	GO:1904264	7	ubiquitin protein ligase activity involved in ERAD pathway	0.00232876	Q5ZHY5	STIP1 homology and U box-containing protein 1	1.378	Up	0.0142	STUB1	35.661
Molecular Function	GO:1904264	7	ubiquitin protein ligase activity involved in ERAD pathway	0.00232876	Q5ZIR9	E3 ubiquitin-protein ligase RNF185	1.968	Up	0.0422	RNF185	20.828
Molecular Function	GO:1904264	7	ubiquitin protein ligase activity involved in ERAD pathway	0.00232876	F1NBB7	Uncharacterized protein	1.311	Up	0.0187	AMFR	70.947
Biological Process	GO:0030579	11	ubiquitin-dependent SMAD protein catabolic process	0.151953	Q5ZHY5	STIP1 homology and U box-containing protein 1	1.378	Up	0.0142	STUB1	35.661
Biological Process	GO:0030579	11	ubiquitin-dependent SMAD protein catabolic process	0.151953	F1NJU6	E3 ubiquitin-protein ligase	1.710	Up	0.000304	---	84.615
Molecular Function	GO:0044390	5	ubiquitin-like protein conjugating enzyme binding	0.208413	Q5ZIR9	E3 ubiquitin-protein ligase RNF185	1.968	Up	0.0422	RNF185	20.828
Molecular Function	GO:0044390	5	ubiquitin-like protein conjugating enzyme binding	0.208413	E1C9E9	DCN1-like protein	1.223	Up	0.0254	DCUN1D5	27.178
Molecular Function	GO:0044390	5	ubiquitin-like protein conjugating enzyme binding	0.208413	Q5F465	Uncharacterized protein	1.233	Up	0.00194	ARIH1	41.398
Molecular Function	GO:0061659	5	ubiquitin-like protein ligase activity	0.0307487	F1P5I1	Uncharacterized protein	1.701	Up	0.00505	UBR1	202.31
Molecular Function	GO:0061659	5	ubiquitin-like protein ligase activity	0.0307487	A0A1D5PTI9	Uncharacterized protein	1.366	Up	0.000397	UBE3A	100.99
Molecular Function	GO:0061659	5	ubiquitin-like protein ligase activity	0.0307487	Q5ZLI7	Uncharacterized protein	1.389	Up	0.0182	UBE2H	20.655
Molecular Function	GO:0061659	5	ubiquitin-like protein ligase activity	0.0307487	A0A0B5H7I8	Tripartite motif containing 25	1.455	Up	0.000431	TRIM25	71.424
Molecular Function	GO:0061659	5	ubiquitin-like protein ligase activity	0.0307487	Q5ZHY5	STIP1 homology and U box-containing protein 1	1.378	Up	0.0142	STUB1	35.661
Molecular Function	GO:0061659	5	ubiquitin-like protein ligase activity	0.0307487	Q5ZIR9	E3 ubiquitin-protein ligase RNF185	1.968	Up	0.0422	RNF185	20.828
Molecular Function	GO:0061659	5	ubiquitin-like protein ligase activity	0.0307487	E1C0T3	Uncharacterized protein	2.292	Up	0.00105	PDZRN3	119.41
Molecular Function	GO:0061659	5	ubiquitin-like protein ligase activity	0.0307487	Q5F465	Uncharacterized protein	1.233	Up	0.00194	ARIH1	41.398
Molecular Function	GO:0061659	5	ubiquitin-like protein ligase activity	0.0307487	F1NBB7	Uncharacterized protein	1.311	Up	0.0187	AMFR	70.947
Molecular Function	GO:0019787	4	ubiquitin-like protein transferase activity	0.000961216	F1P5I1	Uncharacterized protein	1.701	Up	0.00505	UBR1	202.31
Molecular Function	GO:0019787	4	ubiquitin-like protein transferase activity	0.000961216	F1NZJ6	Uncharacterized protein	1.312	Up	0.0112	UBE3C	124.1
Molecular Function	GO:0019787	4	ubiquitin-like protein transferase activity	0.000961216	A0A1D5PTI9	Uncharacterized protein	1.366	Up	0.000397	UBE3A	100.99
Molecular Function	GO:0019787	4	ubiquitin-like protein transferase activity	0.000961216	Q5ZLI7	Uncharacterized protein	1.389	Up	0.0182	UBE2H	20.655
Molecular Function	GO:0019787	4	ubiquitin-like protein transferase activity	0.000961216	A0A0B5H7I8	Tripartite motif containing 25	1.455	Up	0.000431	TRIM25	71.424
Molecular Function	GO:0019787	4	ubiquitin-like protein transferase activity	0.000961216	Q5ZHY5	STIP1 homology and U box-containing protein 1	1.378	Up	0.0142	STUB1	35.661
Molecular Function	GO:0019787	4	ubiquitin-like protein transferase activity	0.000961216	Q5ZIR9	E3 ubiquitin-protein ligase RNF185	1.968	Up	0.0422	RNF185	20.828
Molecular Function	GO:0019787	4	ubiquitin-like protein transferase activity	0.000961216	E1C0T3	Uncharacterized protein	2.292	Up	0.00105	PDZRN3	119.41
Molecular Function	GO:0019787	4	ubiquitin-like protein transferase activity	0.000961216	A0A1D5PLC4	Uncharacterized protein	1.311	Up	0.00195	MUL1	43.461
Molecular Function	GO:0019787	4	ubiquitin-like protein transferase activity	0.000961216	F1NCH3	Uncharacterized protein	1.294	Up	0.000912	HERC	117.91
Molecular Function	GO:0019787	4	ubiquitin-like protein transferase activity	0.000961216	F1NFB8	Uncharacterized protein	1.336	Up	0.00491	DTX3L	83.322
Molecular Function	GO:0019787	4	ubiquitin-like protein transferase activity	0.000961216	A0A1D5PJN1	Uncharacterized protein	1.331	Up	0.019	BIRC6	525.35
Molecular Function	GO:0019787	4	ubiquitin-like protein transferase activity	0.000961216	Q5F465	Uncharacterized protein	1.233	Up	0.00194	ARIH1	41.398
Molecular Function	GO:0019787	4	ubiquitin-like protein transferase activity	0.000961216	A0A1D5PZV2	Uncharacterized protein	1.434	Up	0.0144	ANKIB1	122.79
Molecular Function	GO:0019787	4	ubiquitin-like protein transferase activity	0.000961216	F1NBB7	Uncharacterized protein	1.311	Up	0.0187	AMFR	70.947
Molecular Function	GO:0019787	4	ubiquitin-like protein transferase activity	0.000961216	A0A1D5P3N9	Uncharacterized protein	1.681	Up	0.00101	---	116.65
Molecular Function	GO:0019787	4	ubiquitin-like protein transferase activity	0.000961216	F1NJU6	E3 ubiquitin-protein ligase	1.710	Up	0.000304	---	84.615
Molecular Function	GO:0019787	4	ubiquitin-like protein transferase activity	0.000961216	A0A1D5P2Q9	Uncharacterized protein	1.235	Up	0.0172	---	66.674
Molecular Function	GO:0019787	4	ubiquitin-like protein transferase activity	0.000961216	A0A1D5PUA4	Uncharacterized protein	1.424	Up	0.0498	---	373.39
Molecular Function	GO:0019783	7	ubiquitin-like protein-specific protease activity	0.0774308	A0A1D5PF76	Uncharacterized protein	1.205	Up	0.00201	USP9	285.57
Molecular Function	GO:0019783	7	ubiquitin-like protein-specific protease activity	0.0774308	A0A1D5PG34	Uncharacterized protein	1.310	Up	0.0295	USP8	128.01
Molecular Function	GO:0019783	7	ubiquitin-like protein-specific protease activity	0.0774308	R9PXM3	Ubiquitin carboxyl-terminal hydrolase 47	1.246	Up	0.00321	USP47	154.85
Molecular Function	GO:0019783	7	ubiquitin-like protein-specific protease activity	0.0774308	E1BZL0	Uncharacterized protein	1.333	Up	0.00106	USP24	292.25
Molecular Function	GO:0019783	7	ubiquitin-like protein-specific protease activity	0.0774308	E1BXQ0	Uncharacterized protein	1.432	Up	0.016	USP18	43.776
Molecular Function	GO:0019783	7	ubiquitin-like protein-specific protease activity	0.0774308	E1C4M6	Uncharacterized protein	1.214	Up	0.0155	USP14	55.63
Molecular Function	GO:0019783	7	ubiquitin-like protein-specific protease activity	0.0774308	A0A1D5PU96	Ubiquitin carboxyl-terminal hydrolase 10	1.390	Up	0.00165	USP10	86.367
Molecular Function	GO:0019783	7	ubiquitin-like protein-specific protease activity	0.0774308	Q9W689	Ataxin-3	1.241	Up	0.0172	ATXN3	41.608
Molecular Function	GO:0004842	5	ubiquitin-protein transferase activity	0.000489887	F1P5I1	Uncharacterized protein	1.701	Up	0.00505	UBR1	202.31
Molecular Function	GO:0004842	5	ubiquitin-protein transferase activity	0.000489887	F1NZJ6	Uncharacterized protein	1.312	Up	0.0112	UBE3C	124.1
Molecular Function	GO:0004842	5	ubiquitin-protein transferase activity	0.000489887	A0A1D5PTI9	Uncharacterized protein	1.366	Up	0.000397	UBE3A	100.99
Molecular Function	GO:0004842	5	ubiquitin-protein transferase activity	0.000489887	Q5ZLI7	Uncharacterized protein	1.389	Up	0.0182	UBE2H	20.655
Molecular Function	GO:0004842	5	ubiquitin-protein transferase activity	0.000489887	A0A0B5H7I8	Tripartite motif containing 25	1.455	Up	0.000431	TRIM25	71.424
Molecular Function	GO:0004842	5	ubiquitin-protein transferase activity	0.000489887	Q5ZHY5	STIP1 homology and U box-containing protein 1	1.378	Up	0.0142	STUB1	35.661
Molecular Function	GO:0004842	5	ubiquitin-protein transferase activity	0.000489887	Q5ZIR9	E3 ubiquitin-protein ligase RNF185	1.968	Up	0.0422	RNF185	20.828
Molecular Function	GO:0004842	5	ubiquitin-protein transferase activity	0.000489887	E1C0T3	Uncharacterized protein	2.292	Up	0.00105	PDZRN3	119.41
Molecular Function	GO:0004842	5	ubiquitin-protein transferase activity	0.000489887	A0A1D5PLC4	Uncharacterized protein	1.311	Up	0.00195	MUL1	43.461
[truncated: 20 more rows]

## Sheet: Down
GO Terms Level 1	GO Terms Description	GO Terms Level	GO Terms ID	Mapping	Background	All Mapping	All Background	Fold Enrichment	Fisher' exact test P value	-log10(p value)	Related Protein
Cellular Component	organelle inner membrane	9	GO:0019866	50	161	375	4452	3.69	5.13256e-13	12.29	P18940 F1NJ10 F1NCA2 F1NC51 E1C658 E1C8A2 P18937 F1NYW3 Q5ZIG8 Q6B842 E1C4D9 E1BW83 F1NHW5 P14093 A0A1L1RX07 F1NC48 R9PXP3 Q5ZLR5 Q5ZL83 A0A1D5P7X9 E1BTT4 E1BWX3 Q5ZK33 Q5ZL72 F1NRT4 F1NIL3 E1BVT3 R4GLG2 F1NAC6 F1P582 F1NMU0 F1NT14 R4GFT6 E1C043 E1C4V1 F1NVW7 F1NXZ7 Q5ZJV5 E1BZ36 E1C0W9 Q5ZMN3 F1NIN3 F1NUM7 F1NHT8 E1C2H4 E1C699 Q9YH14 R4GLP0 F1NSC1 F1NIP2
	mitochondrial inner membrane	12	GO:0005743	48	152	375	4452	3.75	6.29607e-13	12.2	P18940 F1NJ10 F1NCA2 F1NC51 E1C658 E1C8A2 P18937 F1NYW3 Q5ZIG8 Q6B842 E1C4D9 E1BW83 F1NHW5 P14093 A0A1L1RX07 F1NC48 R9PXP3 Q5ZLR5 Q5ZL83 A0A1D5P7X9 E1BTT4 E1BWX3 Q5ZK33 Q5ZL72 F1NRT4 F1NIL3 E1BVT3 R4GLG2 F1NAC6 F1P582 F1NMU0 F1NT14 E1C043 E1C4V1 F1NVW7 F1NXZ7 Q5ZJV5 E1BZ36 E1C0W9 Q5ZMN3 F1NIN3 F1NUM7 F1NHT8 E1C699 Q9YH14 R4GLP0 F1NSC1 F1NIP2
	mitochondrial envelope	10	GO:0005740	58	199	375	4452	3.46	7.74492e-13	12.11	P18940 F1NJ10 F1NCA2 R4GKS3 F1NC51 E1C658 E1C8A2 A0A1L1RLH6 P18937 E1BYN7 F1NYW3 Q5ZIG8 Q6B842 E1C4D9 E1BW83 F1NHW5 P14093 A0A1L1RX07 F1NC48 R9PXP3 Q5ZLR5 Q5ZL83 A0A1D5P7X9 E1BTT4 F1NSQ4 E1BVN1 Q07816 E1BWX3 Q5ZK33 Q5ZL72 F1NRT4 F1NIL3 E1BVT3 R4GLG2 F1NAC6 P67881 F1P582 F1NMU0 F1NT14 E1C043 E1C4V1 F1NVW7 F1NXZ7 Q5ZJV5 F1NV15 E1C0W9 E1BZ36 Q5ZMN3 F1NIN3 F1NIC5 F1NUM7 F1NHT8 A0A1L1RR38 E1C699 Q9YH1…
	mitochondrial membrane	11	GO:0031966	55	189	375	4452	3.45	1.00808e-12	12	P18940 F1NJ10 F1NCA2 F1NC51 E1C658 E1C8A2 A0A1L1RLH6 P18937 E1BYN7 F1NYW3 Q5ZIG8 Q6B842 E1C4D9 E1BW83 F1NHW5 P14093 A0A1L1RX07 F1NC48 R9PXP3 Q5ZLR5 Q5ZL83 A0A1D5P7X9 E1BTT4 F1NSQ4 E1BVN1 Q07816 E1BWX3 Q5ZK33 Q5ZL72 F1NRT4 F1NIL3 E1BVT3 R4GLG2 F1NAC6 F1P582 F1NMU0 F1NT14 E1C043 E1C4V1 F1NVW7 F1NXZ7 Q5ZJV5 F1NV15 E1C0W9 E1BZ36 Q5ZMN3 F1NIN3 F1NUM7 F1NHT8 A0A1L1RR38 E1C699 Q9YH14 R4GLP0 F1NSC1 F1NIP2
	mitochondrial part	9	GO:0044429	74	282	375	4452	3.12	1.8302e-12	11.74	P18940 F1NJ10 R4GKS3 F1NC51 E1C8A2 A0A1L1RLH6 E1BTE0 A0A1L1RK25 A0A1D5NYJ2 F1NG59 P18937 F1NYW3 E1C4D9 E1BW83 F1NHW5 F1NC48 R9PXP3 F6UK13 F1P1G0 Q5ZLR5 E1C6N5 Q07816 Q5ZK33 F1NRT4 P67881 E1C4V1 F1NXZ7 E1C9H4 F1NIC5 F1NHT8 F1NJF0 E1C699 F1NIP2 F1NSC1 F1NCA2 E1C658 F1NMJ2 P00508 E1BYN7 Q5ZLC1 E1BSE6 Q6B842 Q5ZIG8 P14093 A0A1L1RX07 Q5ZL83 A0A1D5P7X9 E1BTT4 F1NSQ4 E1BVN1 F1NLR1 Q5ZL72 E1BWX3 F1NIL3 E…
	organelle envelope	8	GO:0031967	65	295	375	4452	2.62	2.21401e-12	11.65	P18940 F1NJ10 E1BWT2 R4GKS3 F1NC51 E1C8A2 A0A1L1RLH6 F6UZR6 P18937 F1NYW3 E1C4D9 E1BW83 F1NHW5 F1NC48 R9PXP3 Q5ZLR5 Q07816 Q5ZK33 F1NRT4 P67881 R4GFT6 E1C4V1 F1NXZ7 F1NIC5 F1NHT8 E1C2E9 E1C2H4 E1C699 F1NIP2 F1NSC1 F1NCA2 E1C658 E1BYN7 Q6B842 Q5ZIG8 P14093 A0A1L1RX07 Q5ZL83 A0A1D5P7X9 E1BTT4 F1NSQ4 E1BVN1 Q5ZL72 E1BWX3 E1BVT3 F1NIL3 R4GLG2 F1NAC6 F1P582 F1NT14 F1NMU0 E1C043 F1NVW7 Q5ZJV5 E1BZ36 E1…
	envelope	4	GO:0031975	65	295	375	4452	2.62	2.21401e-12	11.65	P18940 F1NJ10 E1BWT2 R4GKS3 F1NC51 E1C8A2 A0A1L1RLH6 F6UZR6 P18937 F1NYW3 E1C4D9 E1BW83 F1NHW5 F1NC48 R9PXP3 Q5ZLR5 Q07816 Q5ZK33 F1NRT4 P67881 R4GFT6 E1C4V1 F1NXZ7 F1NIC5 F1NHT8 E1C2E9 E1C2H4 E1C699 F1NIP2 F1NSC1 F1NCA2 E1C658 E1BYN7 Q6B842 Q5ZIG8 P14093 A0A1L1RX07 Q5ZL83 A0A1D5P7X9 E1BTT4 F1NSQ4 E1BVN1 Q5ZL72 E1BWX3 E1BVT3 F1NIL3 R4GLG2 F1NAC6 F1P582 F1NT14 F1NMU0 E1C043 F1NVW7 Q5ZJV5 E1BZ36 E1…
	mitochondrion	8	GO:0005739	116	555	375	4452	2.48	2.46292e-12	11.61	F1NZH6 P18940 F1NNS8 F1NJ10 R4GKS3 F1NC51 E1C8A2 A0A1L1RLH6 F1NR44 E1BTE0 A0A1L1RK25 P84172 E1BTL0 A0A1D5NYJ2 F1NBV3 E1C1T9 F1NG59 A0A1D5PFH3 Q90611 P18937 F1NYW3 Q5F426 R4GM73 E1BRU9 E1C4D9 F1ND19 E1BW83 E1C155 F1NHW5 F1NC48 R9PXP3 F6UK13 F1P1G0 F1NMS1 Q5ZLR5 E1C6N5 E1BSZ0 Q07816 F1N9K2 Q5ZK33 F1NRT4 F1NCS6 P67881 F1NEF6 E1C4V1 F1NZA2 F1NXZ7 E1C9H4 E1C894 F1NU04 F1NIC5 E1C2E9 F1NHT8 F1NJF0 E1C69…
Molecular Function	ion transmembrane transporter activity	5	GO:0015075	42	173	370	5402	3.54	8.3592e-14	13.08	A0A1D5PJG9 F1NJ10 E1C658 A0A1L1RLH6 A0A1D5P810 F1NAR8 Q8AYS8 E1BYN7 Q03669 F1NYW3 A0A1D5NVR1 A0A1D5PU77 Q5ZLZ6 E1BW83 F1NHW5 P14093 Q5ZLR5 Q90997 P24798 A0A1D5PN05 E1BWX3 F1NIL3 R4GLG2 A0A1L1RZA0 A0A1L1RXR5 E1C7F5 F1NMU0 R4GI67 E1C043 E1C4V1 Q5ZJV5 F1NV15 F1NU04 A0A1D5PAA4 A0A1D5NW93 A0A1L1RR38 F1NC81 E1BVW9 A0A1L1RQ30 Q9YH14 R4GLP0 F1NSC1
	substrate-specific transmembrane transporter activity	4	GO:0022891	43	184	370	5402	3.41	2.5698e-13	12.59	A0A1D5PJG9 F1NJ10 E1C658 A0A1L1RLH6 A0A1D5P810 F1NAR8 Q8AYS8 E1BYN7 Q03669 F1NYW3 A0A1D5NVR1 A0A1D5PU77 Q5ZLZ6 E1BW83 F1NHW5 P14093 Q5ZLR5 Q90997 P24798 A0A1D5PN05 E1BWX3 F1NIL3 R4GLG2 A0A1L1RZA0 A0A1L1RXR5 E1C7F5 F1NMU0 R4GI67 E1C043 E1C4V1 Q5ZJV5 F1NV15 F1NU04 A0A1D5PAA4 A0A1D5NW93 A0A1L1RR38 F1NC81 P28568 E1BVW9 A0A1L1RQ30 Q9YH14 R4GLP0 F1NSC1
	transmembrane transporter activity	3	GO:0022857	46	206	370	5402	3.26	3.9159e-13	12.41	P14154 A0A1D5PJG9 F1NJ10 E1C658 A0A1L1RLH6 A0A1D5P810 F1NAR8 Q8AYS8 E1BYN7 Q03669 F1NYW3 A0A1D5NVR1 A0A1D5PU77 Q5ZLZ6 E1BW83 F1NHW5 P14093 Q5ZLR5 Q90997 P24798 A0A1D5PN05 E1BWX3 F1NIL3 R4GLG2 A0A1L1RZA0 A0A1L1RXR5 E1C7F5 F1NMU0 R4GI67 E1C043 E1C4V1 Q5ZJV5 F1NU04 E1C0W9 F1NV15 A0A1D5PAA4 A0A1D5PAC0 A0A1D5NW93 A0A1L1RR38 F1NC81 P28568 E1BVW9 A0A1L1RQ30 Q9YH14 R4GLP0 F1NSC1
	oxidoreductase activity	3	GO:0016491	70	377	370	5402	2.71	1.43929e-12	11.84	F1NZH6 F7BEW1 P18940 F1NNS8 F1NG43 A0A1L1RK25 E1BTL0 F1NBV3 E1C1T9 F1NG59 F6UZR6 A0A1D5PI87 A0A1D5PKK0 P18937 A0A1D5P6P3 E1BV75 Q5F426 A0A1D5PZB7 E1C155 F1NHW5 E1BTT8 P08629 F1NH35 Q5ZLR5 A0A1D5P8I7 E1C6N5 A0A1D5P5D8 F1NUP9 F1NC38 Q5ZLL6 F1NCS6 F1NEF6 A0A1D5PTC6 A0A1D5NYT2 A0A1D5P975 F1NIP2 F1NBV0 A0A1L1RKK7 F1NCA2 A0A1D6UPT6 A0A1D5P291 A0A1D5P416 R4GHM9 A0A1D5PE45 F1NSU6 A0A1L1RX07 E1C0W7 Q5ZJG8…
	transporter activity	2	GO:0005215	52	287	370	5402	2.65	8.40209e-11	10.08	P14154 A0A1D5PJG9 F1NJ10 E1C658 A0A1L1RLH6 A0A1D5P810 F1NAR8 Q8AYS8 E1BYN7 F1NX66 Q03669 F1NYW3 A0A1D5NVR1 A0A1D5PU77 Q5ZLZ6 E1BW83 F1NHW5 P14093 Q5ZLR5 Q90997 A0A1D5PXM4 P24798 A0A1D5PN05 E1BWX3 Q5ZM44 F1NIL3 R4GLG2 A0A1L1RZA0 A0A1L1RXR5 E1C7F5 F1NMU0 R4GI67 A0A1L1RK16 E1C043 E1C4V1 Q5ZJV5 A0A1D5NYF3 F1NU04 E1C0W9 F1NV15 A0A1D5PAA4 A0A1D5PAC0 A0A1D5NW93 A0A1D5P2Y4 A0A1L1RR38 F1NC81 P28568 E1BVW9…
	cation transmembrane transporter activity	6	GO:0008324	32	127	370	5402	3.68	1.88425e-10	9.72	P24798 A0A1D5PJG9 A0A1D5PN05 E1BWX3 E1C658 A0A1D5P810 R4GLG2 F1NIL3 A0A1L1RZA0 F1NAR8 A0A1L1RXR5 Q8AYS8 E1C7F5 F1NMU0 R4GI67 E1C043 E1C4V1 Q5ZJV5 Q03669 F1NU04 A0A1D5NVR1 A0A1D5PU77 A0A1D5NW93 F1NHW5 P14093 F1NC81 Q5ZLR5 A0A1L1RQ30 Q9YH14 R4GLP0 Q90997 F1NSC1
	substrate-specific transporter activity	3	GO:0022892	46	240	370	5402	2.8	1.95897e-10	9.71	A0A1D5PJG9 F1NJ10 E1C658 A0A1L1RLH6 A0A1D5P810 F1NAR8 Q8AYS8 E1BYN7 F1NX66 Q03669 F1NYW3 A0A1D5NVR1 A0A1D5PU77 Q5ZLZ6 E1BW83 F1NHW5 P14093 Q5ZLR5 Q90997 A0A1D5PXM4 P24798 A0A1D5PN05 E1BWX3 F1NIL3 R4GLG2 A0A1L1RZA0 A0A1L1RXR5 E1C7F5 F1NMU0 R4GI67 A0A1L1RK16 E1C043 E1C4V1 Q5ZJV5 F1NU04 F1NV15 A0A1D5PAA4 A0A1D5NW93 A0A1L1RR38 F1NC81 P28568 E1BVW9 A0A1L1RQ30 Q9YH14 R4GLP0 F1NSC1
	hydrogen ion transmembrane transporter activity	9	GO:0015078	19	47	370	5402	5.9	5.0923e-10	9.29	A0A1D5PJG9 A0A1D5PN05 E1C658 A0A1D5P810 F1NIL3 A0A1L1RXR5 F1NMU0 E1C043 E1C4V1 Q5ZJV5 A0A1D5PU77 P14093 F1NHW5 A0A1D5NW93 Q9YH14 A0A1L1RQ30 Q5ZLR5 R4GLP0 F1NSC1
Biological Process	ATP metabolic process	11	GO:0046034	30	80	360	4741	4.94	1.5621e-15	14.81	P18940 F1NUY0 A0A1D5PJG9 Q90593 F1NC51 E1C658 F1NMJ2 A0A1D5P810 F1NZJ2 F1NIL3 F1NAC6 P67881 E1C043 P18937 E1C4V1 Q5ZJV5 F1NYW3 P21642 A0A1D5PU77 A0A1D5NW93 F1NHW5 P14093 F1NG97 A0A1L1RQ30 Q9YH14 R4GLP0 A0A1D5P7X9 F1NSC1 A0A1D5P9V0 A0A1D5PEV5
	purine ribonucleoside triphosphate metabolic process	10	GO:0009205	30	87	360	4741	4.54	1.04006e-12	11.98	P18940 F1NUY0 A0A1D5PJG9 Q90593 F1NC51 E1C658 F1NMJ2 A0A1D5P810 F1NZJ2 F1NIL3 F1NAC6 P67881 E1C043 P18937 E1C4V1 Q5ZJV5 F1NYW3 P21642 A0A1D5PU77 A0A1D5NW93 F1NHW5 P14093 F1NG97 A0A1L1RQ30 Q9YH14 R4GLP0 A0A1D5P7X9 F1NSC1 A0A1D5P9V0 A0A1D5PEV5
	ion transport	5	GO:0006811	54	244	360	4741	2.91	3.023e-12	11.52	A0A1D5PJG9 F1NJ10 F1NC51 E1C658 A0A1L1RLH6 A0A1D5P810 F1NAR8 Q8AYS8 E1BYN7 Q03669 F1NYW3 Q5F433 A0A1D5NVR1 E1BRU9 A0A1D5PU77 Q5ZLZ6 E1BW83 F1NHW5 P14093 E1C0W7 E1BT18 E1BVG7 Q5ZLR5 Q90997 A0A1D5PXM4 A0M8T8 P24798 A0A1D5PN05 E1BWX3 F1NIL3 R4GLG2 A0A1L1RZA0 A0A1L1RXR5 E1C7F5 F1NMU0 R4GI67 E1C043 E1C4V1 Q5ZJV5 F1NU04 F1NV15 E1BZ36 P21642 A0A1D5PAA4 A0A1D5NYT2 A0A1D5NW93 A0A1L1RR38 F1NC81 F1P451 E1BV…
	purine nucleoside triphosphate metabolic process	9	GO:0009144	30	90	360	4741	4.39	4.09572e-12	11.39	P18940 F1NUY0 A0A1D5PJG9 Q90593 F1NC51 E1C658 F1NMJ2 A0A1D5P810 F1NZJ2 F1NIL3 F1NAC6 P67881 E1C043 P18937 E1C4V1 Q5ZJV5 F1NYW3 P21642 A0A1D5PU77 A0A1D5NW93 F1NHW5 P14093 F1NG97 A0A1L1RQ30 Q9YH14 R4GLP0 A0A1D5P7X9 F1NSC1 A0A1D5P9V0 A0A1D5PEV5
	ribonucleoside triphosphate metabolic process	9	GO:0009199	30	90	360	4741	4.39	4.09572e-12	11.39	P18940 F1NUY0 A0A1D5PJG9 Q90593 F1NC51 E1C658 F1NMJ2 A0A1D5P810 F1NZJ2 F1NIL3 F1NAC6 P67881 E1C043 P18937 E1C4V1 Q5ZJV5 F1NYW3 P21642 A0A1D5PU77 A0A1D5NW93 F1NHW5 P14093 F1NG97 A0A1L1RQ30 Q9YH14 R4GLP0 A0A1D5P7X9 F1NSC1 A0A1D5P9V0 A0A1D5PEV5
	transmembrane transport	5	GO:0055085	52	244	360	4741	2.81	5.10469e-12	11.29	P14154 A0A1D5PJG9 F1NJ10 F1NC51 Q5ZIF4 E1C658 E1C8A2 A0A1L1RLH6 A0A1D5P810 F1NAR8 Q8AYS8 E1BYN7 Q03669 F1NYW3 A0A1D5NVR1 A0A1D5PU77 Q5ZLZ6 E1BW83 F1NHW5 P14093 E1C0W7 Q5ZLR5 P24798 A0A1D5PN05 E1BWX3 Q5ZL72 F1NIL3 R4GLG2 A0A1L1RZA0 A0A1L1RXR5 F1NMU0 R4GI67 E1C043 E1C4V1 A0A1D5PP62 Q5ZJV5 F1NV15 E1C0W9 E1BZ36 P21642 A0A1D5PAA4 A0A1D5PSP0 A0A1D5PAC0 A0A1D5NW93 A0A1L1RR38 F1NC81 P28568 E1BVW9 A0A1L1R…
	oxidation-reduction process	4	GO:0055114	79	427	360	4741	2.44	8.3213e-12	11.08	F1NZH6 F7BEW1 P18940 F1NNS8 F1NG43 R4GKS3 F1NC51 F1NR44 A0A1L1RK25 E1BTL0 F1NBV3 E1C1T9 F1NG59 F6UZR6 A0A1D5PI87 A0A1D5PKK0 P18937 A0A1D5P6P3 E1BV75 F1NYW3 Q5F426 A0A1D5PZB7 E1BRU9 E1C155 F1NHW5 E1BTT8 P08629 F1NH35 Q5ZLR5 A0A1D5P8I7 A0A1D5P5D8 F1NUP9 F1NC38 Q5ZLL6 F1NCS6 P67881 F1NEF6 A0A1D5PTC6 F1NQH8 A0A1D5NYT2 A0A1D5P975 F1NIP2 F1NBV0 A0A1L1RKK7 F1NCA2 A0A1D6UPT6 A0A1D5P291 A0A1D5P416 R4GHM9 …
	hydrogen transport	6	GO:0006818	23	55	360	4741	5.51	1.49317e-11	10.83	A0A1D5PJG9 A0A1D5PN05 F1NC51 E1C658 A0A1D5P810 F1NIL3 F1NAR8 A0A1L1RXR5 E1C7F5 F1NMU0 E1C043 E1C4V1 Q5ZJV5 A0A1D5PU77 A0A1D5NYT2 A0A1D5NW93 P14093 F1NHW5 Q9YH14 A0A1L1RQ30 Q5ZLR5 R4GLP0 F1NSC1
	proton transport	8	GO:0015992	23	55	360	4741	5.51	1.49317e-11	10.83	A0A1D5PJG9 A0A1D5PN05 F1NC51 E1C658 A0A1D5P810 F1NIL3 F1NAR8 A0A1L1RXR5 E1C7F5 F1NMU0 E1C043 E1C4V1 Q5ZJV5 A0A1D5PU77 A0A1D5NYT2 A0A1D5NW93 P14093 F1NHW5 Q9YH14 A0A1L1RQ30 Q5ZLR5 R4GLP0 F1NSC1
	monovalent inorganic cation transport	7	GO:0015672	26	74	360	4741	4.63	4.72068e-11	10.33	P24798 A0A1D5PJG9 A0A1D5PN05 F1NC51 E1C658 A0A1D5P810 F1NIL3 A0A1L1RZA0 F1NAR8 A0A1L1RXR5 Q8AYS8 E1C7F5 F1NMU0 E1C043 E1C4V1 Q5ZJV5 A0A1D5PU77 A0A1D5NYT2 A0A1D5NW93 F1NHW5 P14093 Q5ZLR5 A0A1L1RQ30 Q9YH14 R4GLP0 F1NSC1
	nucleoside triphosphate metabolic process	8	GO:0009141	30	98	360	4741	4.03	5.13656e-11	10.29	P18940 F1NUY0 A0A1D5PJG9 Q90593 F1NC51 E1C658 F1NMJ2 A0A1D5P810 F1NZJ2 F1NIL3 F1NAC6 P67881 E1C043 P18937 E1C4V1 Q5ZJV5 F1NYW3 P21642 A0A1D5PU77 A0A1D5NW93 F1NHW5 P14093 F1NG97 A0A1L1RQ30 Q9YH14 R4GLP0 A0A1D5P7X9 F1NSC1 A0A1D5P9V0 A0A1D5PEV5
	purine nucleoside monophosphate metabolic process	9	GO:0009126	30	100	360	4741	3.95	8.93867e-11	10.05	P18940 F1NUY0 A0A1D5PJG9 Q90593 F1NC51 E1C658 F1NMJ2 A0A1D5P810 F1NZJ2 F1NIL3 F1NAC6 P67881 E1C043 P18937 E1C4V1 Q5ZJV5 F1NYW3 P21642 A0A1D5PU77 A0A1D5NW93 F1NHW5 P14093 F1NG97 A0A1L1RQ30 Q9YH14 R4GLP0 A0A1D5P7X9 F1NSC1 A0A1D5P9V0 A0A1D5PEV5
	purine ribonucleoside monophosphate metabolic process	10	GO:0009167	30	100	360	4741	3.95	8.93867e-11	10.05	P18940 F1NUY0 A0A1D5PJG9 Q90593 F1NC51 E1C658 F1NMJ2 A0A1D5P810 F1NZJ2 F1NIL3 F1NAC6 P67881 E1C043 P18937 E1C4V1 Q5ZJV5 F1NYW3 P21642 A0A1D5PU77 A0A1D5NW93 F1NHW5 P14093 F1NG97 A0A1L1RQ30 Q9YH14 R4GLP0 A0A1D5P7X9 F1NSC1 A0A1D5P9V0 A0A1D5PEV5
	small molecule metabolic process	4	GO:0044281	80	519	360	4741	2.03	1.97644e-10	9.7	F1NZH6 P18940 F1NNS8 F1NC51 F1NR44 A0A1L1RK25 A0A1D5P810 E1BTL0 E1C1T9 A0A1D5PKK0 P18937 F1NYW3 Q5F426 E1BRU9 F1ND19 A0A1D5PU77 E1C155 F1NHW5 E1BTT8 P08629 Q5ZIX9 A0A1D5P8I7 E1C6N5 F1NC38 Q5ZLL6 F1NRT4 A0A1L1S077 F1NCS6 P67881 E1C4V1 F1NQH8 A0A1D5P975 A0A1D5NW93 F1P451 F1NIP2 F1NSC1 A0A1D5PJG9 F1NUY0 F1NCA2 F1NJV0 A0A1D5P291 E1C658 F1NMJ2 F1NZJ2 A0A1D5P416 P00508 Q58I02 R4GM64 F1NSU6 Q6B842 P1409…

## Sheet: Down GO2Protein
GO Terms Level 1	GO Terms ID	GO Terms Level	GO Terms Description	Fisher's exact test P value	Protein accession	Protein description	RM/R Ratio	Regulated Type	RM/R P value	Gene name	MW [kDa]
Cellular Component	GO:0031227	11	intrinsic component of endoplasmic reticulum membrane	0.000718206	F1NDA2	Uncharacterized protein	0.717	Down	0.00622	ZMPSTE24	53.532
Cellular Component	GO:0005789	10	endoplasmic reticulum membrane	6.16645e-10	F1NDA2	Uncharacterized protein	0.717	Down	0.00622	ZMPSTE24	53.532
Cellular Component	GO:0030176	12	integral component of endoplasmic reticulum membrane	0.000718206	F1NDA2	Uncharacterized protein	0.717	Down	0.00622	ZMPSTE24	53.532
Cellular Component	GO:0005783	8	endoplasmic reticulum	2.71072e-12	F1NDA2	Uncharacterized protein	0.717	Down	0.00622	ZMPSTE24	53.532
Cellular Component	GO:0044432	9	endoplasmic reticulum part	1.61308e-10	F1NDA2	Uncharacterized protein	0.717	Down	0.00622	ZMPSTE24	53.532
Cellular Component	GO:0042175	5	nuclear outer membrane-endoplasmic reticulum membrane network	1.41633e-09	F1NDA2	Uncharacterized protein	0.717	Down	0.00622	ZMPSTE24	53.532
Molecular Function	GO:0004222	7	metalloendopeptidase activity	0.0166871	F1NDA2	Uncharacterized protein	0.717	Down	0.00622	ZMPSTE24	53.532
Molecular Function	GO:0004175	6	endopeptidase activity	0.0105841	F1NDA2	Uncharacterized protein	0.717	Down	0.00622	ZMPSTE24	53.532
Molecular Function	GO:0008237	6	metallopeptidase activity	0.0726332	F1NDA2	Uncharacterized protein	0.717	Down	0.00622	ZMPSTE24	53.532
Biological Process	GO:0016485	7	protein processing	0.00132898	F1NDA2	Uncharacterized protein	0.717	Down	0.00622	ZMPSTE24	53.532
Biological Process	GO:0006998	6	nuclear envelope organization	0.372752	F1NDA2	Uncharacterized protein	0.717	Down	0.00622	ZMPSTE24	53.532
Biological Process	GO:0051604	6	protein maturation	0.00073016	F1NDA2	Uncharacterized protein	0.717	Down	0.00622	ZMPSTE24	53.532
Molecular Function	GO:0032266	8	phosphatidylinositol-3-phosphate binding	0.507441	R4GHN7	Uncharacterized protein	0.709	Down	0.000413	ZFYVE26	290.19
Biological Process	GO:0002694	6	regulation of leukocyte activation	0.0324198	S5TQ07	Zinc finger protein 36 C3H1 type-like 1 protein	0.356	Down	0.000742	Zfp36l1	36.02
Biological Process	GO:0007492	5	endoderm development	0.508016	S5TQ07	Zinc finger protein 36 C3H1 type-like 1 protein	0.356	Down	0.000742	Zfp36l1	36.02
Biological Process	GO:0071417	6	cellular response to organonitrogen compound	0.0672917	S5TQ07	Zinc finger protein 36 C3H1 type-like 1 protein	0.356	Down	0.000742	Zfp36l1	36.02
Biological Process	GO:0031960	7	response to corticosteroid	0.229058	S5TQ07	Zinc finger protein 36 C3H1 type-like 1 protein	0.356	Down	0.000742	Zfp36l1	36.02
Biological Process	GO:0046683	5	response to organophosphorus	0.00981636	S5TQ07	Zinc finger protein 36 C3H1 type-like 1 protein	0.356	Down	0.000742	Zfp36l1	36.02
Biological Process	GO:0071214	4	cellular response to abiotic stimulus	0.0807461	S5TQ07	Zinc finger protein 36 C3H1 type-like 1 protein	0.356	Down	0.000742	Zfp36l1	36.02
Biological Process	GO:0001570	11	vasculogenesis	0.545341	S5TQ07	Zinc finger protein 36 C3H1 type-like 1 protein	0.356	Down	0.000742	Zfp36l1	36.02
Biological Process	GO:0048589	4	developmental growth	0.0779603	S5TQ07	Zinc finger protein 36 C3H1 type-like 1 protein	0.356	Down	0.000742	Zfp36l1	36.02
Biological Process	GO:0040007	2	growth	0.039877	S5TQ07	Zinc finger protein 36 C3H1 type-like 1 protein	0.356	Down	0.000742	Zfp36l1	36.02
Biological Process	GO:0035264	5	multicellular organism growth	0.017592	S5TQ07	Zinc finger protein 36 C3H1 type-like 1 protein	0.356	Down	0.000742	Zfp36l1	36.02
Biological Process	GO:0071774	6	response to fibroblast growth factor	0.32557	S5TQ07	Zinc finger protein 36 C3H1 type-like 1 protein	0.356	Down	0.000742	Zfp36l1	36.02
Biological Process	GO:0071456	7	cellular response to hypoxia	0.200334	S5TQ07	Zinc finger protein 36 C3H1 type-like 1 protein	0.356	Down	0.000742	Zfp36l1	36.02
Biological Process	GO:0071560	7	cellular response to transforming growth factor beta stimulus	0.271722	S5TQ07	Zinc finger protein 36 C3H1 type-like 1 protein	0.356	Down	0.000742	Zfp36l1	36.02
Biological Process	GO:1901699	5	cellular response to nitrogen compound	0.0383869	S5TQ07	Zinc finger protein 36 C3H1 type-like 1 protein	0.356	Down	0.000742	Zfp36l1	36.02
Biological Process	GO:0036294	6	cellular response to decreased oxygen levels	0.229058	S5TQ07	Zinc finger protein 36 C3H1 type-like 1 protein	0.356	Down	0.000742	Zfp36l1	36.02
Biological Process	GO:0071559	6	response to transforming growth factor beta	0.271722	S5TQ07	Zinc finger protein 36 C3H1 type-like 1 protein	0.356	Down	0.000742	Zfp36l1	36.02
Biological Process	GO:0002684	5	positive regulation of immune system process	0.0091701	S5TQ07	Zinc finger protein 36 C3H1 type-like 1 protein	0.356	Down	0.000742	Zfp36l1	36.02
Biological Process	GO:0030856	6	regulation of epithelial cell differentiation	0.641206	S5TQ07	Zinc finger protein 36 C3H1 type-like 1 protein	0.356	Down	0.000742	Zfp36l1	36.02
Biological Process	GO:0043491	7	protein kinase B signaling	0.467636	S5TQ07	Zinc finger protein 36 C3H1 type-like 1 protein	0.356	Down	0.000742	Zfp36l1	36.02
Biological Process	GO:0045600	7	positive regulation of fat cell differentiation	0.32557	S5TQ07	Zinc finger protein 36 C3H1 type-like 1 protein	0.356	Down	0.000742	Zfp36l1	36.02
Biological Process	GO:1901698	4	response to nitrogen compound	0.0212597	S5TQ07	Zinc finger protein 36 C3H1 type-like 1 protein	0.356	Down	0.000742	Zfp36l1	36.02
Biological Process	GO:0070482	4	response to oxygen levels	0.12931	S5TQ07	Zinc finger protein 36 C3H1 type-like 1 protein	0.356	Down	0.000742	Zfp36l1	36.02
Biological Process	GO:0034612	6	response to tumor necrosis factor	0.344539	S5TQ07	Zinc finger protein 36 C3H1 type-like 1 protein	0.356	Down	0.000742	Zfp36l1	36.02
Biological Process	GO:0007498	5	mesoderm development	0.611731	S5TQ07	Zinc finger protein 36 C3H1 type-like 1 protein	0.356	Down	0.000742	Zfp36l1	36.02
Biological Process	GO:0071385	9	cellular response to glucocorticoid stimulus	0.467636	S5TQ07	Zinc finger protein 36 C3H1 type-like 1 protein	0.356	Down	0.000742	Zfp36l1	36.02
Biological Process	GO:0036293	5	response to decreased oxygen levels	0.103231	S5TQ07	Zinc finger protein 36 C3H1 type-like 1 protein	0.356	Down	0.000742	Zfp36l1	36.02
Biological Process	GO:0048568	7	embryonic organ development	0.172857	S5TQ07	Zinc finger protein 36 C3H1 type-like 1 protein	0.356	Down	0.000742	Zfp36l1	36.02
Biological Process	GO:0071384	8	cellular response to corticosteroid stimulus	0.467636	S5TQ07	Zinc finger protein 36 C3H1 type-like 1 protein	0.356	Down	0.000742	Zfp36l1	36.02
Biological Process	GO:0001666	6	response to hypoxia	0.0911986	S5TQ07	Zinc finger protein 36 C3H1 type-like 1 protein	0.356	Down	0.000742	Zfp36l1	36.02
Biological Process	GO:0071453	5	cellular response to oxygen levels	0.0839437	S5TQ07	Zinc finger protein 36 C3H1 type-like 1 protein	0.356	Down	0.000742	Zfp36l1	36.02
Biological Process	GO:0045598	6	regulation of fat cell differentiation	0.118161	S5TQ07	Zinc finger protein 36 C3H1 type-like 1 protein	0.356	Down	0.000742	Zfp36l1	36.02
Biological Process	GO:0050678	6	regulation of epithelial cell proliferation	0.156485	S5TQ07	Zinc finger protein 36 C3H1 type-like 1 protein	0.356	Down	0.000742	Zfp36l1	36.02
Biological Process	GO:0051384	8	response to glucocorticoid	0.229058	S5TQ07	Zinc finger protein 36 C3H1 type-like 1 protein	0.356	Down	0.000742	Zfp36l1	36.02
Biological Process	GO:0010243	5	response to organonitrogen compound	0.0334108	S5TQ07	Zinc finger protein 36 C3H1 type-like 1 protein	0.356	Down	0.000742	Zfp36l1	36.02
Biological Process	GO:1901700	4	response to oxygen-containing compound	0.00308083	S5TQ07	Zinc finger protein 36 C3H1 type-like 1 protein	0.356	Down	0.000742	Zfp36l1	36.02
Biological Process	GO:1904035	8	regulation of epithelial cell apoptotic process	0.0256425	S5TQ07	Zinc finger protein 36 C3H1 type-like 1 protein	0.356	Down	0.000742	Zfp36l1	36.02
Biological Process	GO:0051249	7	regulation of lymphocyte activation	0.0120611	S5TQ07	Zinc finger protein 36 C3H1 type-like 1 protein	0.356	Down	0.000742	Zfp36l1	36.02
Biological Process	GO:0071356	7	cellular response to tumor necrosis factor	0.315927	S5TQ07	Zinc finger protein 36 C3H1 type-like 1 protein	0.356	Down	0.000742	Zfp36l1	36.02
Biological Process	GO:0044344	7	cellular response to fibroblast growth factor stimulus	0.32557	S5TQ07	Zinc finger protein 36 C3H1 type-like 1 protein	0.356	Down	0.000742	Zfp36l1	36.02
Biological Process	GO:0050864	8	regulation of B cell activation	0.00525762	S5TQ07	Zinc finger protein 36 C3H1 type-like 1 protein	0.356	Down	0.000742	Zfp36l1	36.02
Biological Process	GO:0050865	5	regulation of cell activation	0.0147951	S5TQ07	Zinc finger protein 36 C3H1 type-like 1 protein	0.356	Down	0.000742	Zfp36l1	36.02
Biological Process	GO:0051591	7	response to cAMP	0.118161	S5TQ07	Zinc finger protein 36 C3H1 type-like 1 protein	0.356	Down	0.000742	Zfp36l1	36.02
Biological Process	GO:0014065	9	phosphatidylinositol 3-kinase signaling	0.32557	S5TQ07	Zinc finger protein 36 C3H1 type-like 1 protein	0.356	Down	0.000742	Zfp36l1	36.02
Biological Process	GO:0014074	6	response to purine-containing compound	0.0133469	S5TQ07	Zinc finger protein 36 C3H1 type-like 1 protein	0.356	Down	0.000742	Zfp36l1	36.02
Cellular Component	GO:0005739	8	mitochondrion	2.46292e-12	F1NSU6	Uncharacterized protein	0.797	Down	0.00385	ZADH2	34.911
Molecular Function	GO:0016491	3	oxidoreductase activity	1.43929e-12	F1NSU6	Uncharacterized protein	0.797	Down	0.00385	ZADH2	34.911
Molecular Function	GO:0016616	5	oxidoreductase activity, acting on the CH-OH group of donors, NAD or NADP as acceptor	0.123177	F1NSU6	Uncharacterized protein	0.797	Down	0.00385	ZADH2	34.911
Molecular Function	GO:0016614	4	oxidoreductase activity, acting on CH-OH group of donors	0.00679741	F1NSU6	Uncharacterized protein	0.797	Down	0.00385	ZADH2	34.911
Biological Process	GO:0033559	10	unsaturated fatty acid metabolic process	0.144595	F1NSU6	Uncharacterized protein	0.797	Down	0.00385	ZADH2	34.911
Biological Process	GO:0055114	4	oxidation-reduction process	8.3213e-12	F1NSU6	Uncharacterized protein	0.797	Down	0.00385	ZADH2	34.911
Biological Process	GO:0044255	5	cellular lipid metabolic process	0.00034888	F1NSU6	Uncharacterized protein	0.797	Down	0.00385	ZADH2	34.911
Biological Process	GO:0006693	12	prostaglandin metabolic process	0.0699528	F1NSU6	Uncharacterized protein	0.797	Down	0.00385	ZADH2	34.911
Biological Process	GO:0006692	11	prostanoid metabolic process	0.0699528	F1NSU6	Uncharacterized protein	0.797	Down	0.00385	ZADH2	34.911
Biological Process	GO:0044281	4	small molecule metabolic process	1.97644e-10	F1NSU6	Uncharacterized protein	0.797	Down	0.00385	ZADH2	34.911
Biological Process	GO:0006629	4	lipid metabolic process	1.80024e-05	F1NSU6	Uncharacterized protein	0.797	Down	0.00385	ZADH2	34.911
Biological Process	GO:0045598	6	regulation of fat cell differentiation	0.118161	F1NSU6	Uncharacterized protein	0.797	Down	0.00385	ZADH2	34.911
Biological Process	GO:0006690	8	icosanoid metabolic process	0.144595	F1NSU6	Uncharacterized protein	0.797	Down	0.00385	ZADH2	34.911
Biological Process	GO:1901568	4	fatty acid derivative metabolic process	0.144595	F1NSU6	Uncharacterized protein	0.797	Down	0.00385	ZADH2	34.911
Biological Process	GO:0006631	9	fatty acid metabolic process	0.000229629	F1NSU6	Uncharacterized protein	0.797	Down	0.00385	ZADH2	34.911
Biological Process	GO:0032787	8	monocarboxylic acid metabolic process	0.00011304	F1NSU6	Uncharacterized protein	0.797	Down	0.00385	ZADH2	34.911
Cellular Component	GO:0005743	12	mitochondrial inner membrane	6.29607e-13	Q5ZIG8	Uncharacterized protein	0.831	Down	4.7e-05	YME1L1	81.136
Cellular Component	GO:0019866	9	organelle inner membrane	5.13256e-13	Q5ZIG8	Uncharacterized protein	0.831	Down	4.7e-05	YME1L1	81.136
Cellular Component	GO:0005739	8	mitochondrion	2.46292e-12	Q5ZIG8	Uncharacterized protein	0.831	Down	4.7e-05	YME1L1	81.136
Cellular Component	GO:0031967	8	organelle envelope	2.21401e-12	Q5ZIG8	Uncharacterized protein	0.831	Down	4.7e-05	YME1L1	81.136
Cellular Component	GO:0031975	4	envelope	2.21401e-12	Q5ZIG8	Uncharacterized protein	0.831	Down	4.7e-05	YME1L1	81.136
Cellular Component	GO:0031966	11	mitochondrial membrane	1.00808e-12	Q5ZIG8	Uncharacterized protein	0.831	Down	4.7e-05	YME1L1	81.136
Cellular Component	GO:0005740	10	mitochondrial envelope	7.74492e-13	Q5ZIG8	Uncharacterized protein	0.831	Down	4.7e-05	YME1L1	81.136
Cellular Component	GO:0044429	9	mitochondrial part	1.8302e-12	Q5ZIG8	Uncharacterized protein	0.831	Down	4.7e-05	YME1L1	81.136
Molecular Function	GO:0004176	10	ATP-dependent peptidase activity	0.191278	Q5ZIG8	Uncharacterized protein	0.831	Down	4.7e-05	YME1L1	81.136
Molecular Function	GO:0004222	7	metalloendopeptidase activity	0.0166871	Q5ZIG8	Uncharacterized protein	0.831	Down	4.7e-05	YME1L1	81.136
Molecular Function	GO:0004175	6	endopeptidase activity	0.0105841	Q5ZIG8	Uncharacterized protein	0.831	Down	4.7e-05	YME1L1	81.136
Molecular Function	GO:0008237	6	metallopeptidase activity	0.0726332	Q5ZIG8	Uncharacterized protein	0.831	Down	4.7e-05	YME1L1	81.136
Biological Process	GO:0007005	5	mitochondrion organization	0.00127324	Q5ZIG8	Uncharacterized protein	0.831	Down	4.7e-05	YME1L1	81.136
Biological Process	GO:0006515	9	misfolded or incompletely synthesized protein catabolic process	0.200334	Q5ZIG8	Uncharacterized protein	0.831	Down	4.7e-05	YME1L1	81.136
Biological Process	GO:0007029	5	endoplasmic reticulum organization	0.287041	F6R8U4	Uncharacterized protein	0.792	Down	0.0216	WRB	19.158
Cellular Component	GO:0005783	8	endoplasmic reticulum	2.71072e-12	F1P376	Protein wntless homolog	0.649	Down	0.00439	WLS	62.15
Biological Process	GO:0007498	5	mesoderm development	0.611731	F1P376	Protein wntless homolog	0.649	Down	0.00439	WLS	62.15
Biological Process	GO:0009798	6	axis specification	0.270266	F1P376	Protein wntless homolog	0.649	Down	0.00439	WLS	62.15
Biological Process	GO:0090263	9	positive regulation of canonical Wnt signaling pathway	0.423951	F1P376	Protein wntless homolog	0.649	Down	0.00439	WLS	62.15
Biological Process	GO:0048732	7	gland development	0.144256	F1P376	Protein wntless homolog	0.649	Down	0.00439	WLS	62.15
Biological Process	GO:0009952	7	anterior/posterior pattern specification	0.400463	F1P376	Protein wntless homolog	0.649	Down	0.00439	WLS	62.15
Biological Process	GO:0050714	9	positive regulation of protein secretion	0.400463	F1P376	Protein wntless homolog	0.649	Down	0.00439	WLS	62.15
Biological Process	GO:0009948	8	anterior/posterior axis specification	0.210441	F1P376	Protein wntless homolog	0.649	Down	0.00439	WLS	62.15
Biological Process	GO:0050708	8	regulation of protein secretion	0.111827	F1P376	Protein wntless homolog	0.649	Down	0.00439	WLS	62.15
Cellular Component	GO:0019867	3	outer membrane	0.0101505	A0A1L1RR38	Uncharacterized protein	0.827	Down	0.000814	VDAC3	30.403
Cellular Component	GO:0031968	9	organelle outer membrane	0.0101505	A0A1L1RR38	Uncharacterized protein	0.827	Down	0.000814	VDAC3	30.403
Cellular Component	GO:0005739	8	mitochondrion	2.46292e-12	A0A1L1RR38	Uncharacterized protein	0.827	Down	0.000814	VDAC3	30.403
Cellular Component	GO:0005741	12	mitochondrial outer membrane	0.0175683	A0A1L1RR38	Uncharacterized protein	0.827	Down	0.000814	VDAC3	30.403
Cellular Component	GO:0031967	8	organelle envelope	2.21401e-12	A0A1L1RR38	Uncharacterized protein	0.827	Down	0.000814	VDAC3	30.403
Cellular Component	GO:0031975	4	envelope	2.21401e-12	A0A1L1RR38	Uncharacterized protein	0.827	Down	0.000814	VDAC3	30.403
Cellular Component	GO:0031966	11	mitochondrial membrane	1.00808e-12	A0A1L1RR38	Uncharacterized protein	0.827	Down	0.000814	VDAC3	30.403
Cellular Component	GO:0005740	10	mitochondrial envelope	7.74492e-13	A0A1L1RR38	Uncharacterized protein	0.827	Down	0.000814	VDAC3	30.403
Cellular Component	GO:0044429	9	mitochondrial part	1.8302e-12	A0A1L1RR38	Uncharacterized protein	0.827	Down	0.000814	VDAC3	30.403
Molecular Function	GO:0022891	4	substrate-specific transmembrane transporter activity	2.5698e-13	A0A1L1RR38	Uncharacterized protein	0.827	Down	0.000814	VDAC3	30.403
Molecular Function	GO:0022857	3	transmembrane transporter activity	3.9159e-13	A0A1L1RR38	Uncharacterized protein	0.827	Down	0.000814	VDAC3	30.403
Molecular Function	GO:0022836	6	gated channel activity	0.0955209	A0A1L1RR38	Uncharacterized protein	0.827	Down	0.000814	VDAC3	30.403
Molecular Function	GO:0005215	2	transporter activity	8.40209e-11	A0A1L1RR38	Uncharacterized protein	0.827	Down	0.000814	VDAC3	30.403
Molecular Function	GO:0005253	8	anion channel activity	0.29948	A0A1L1RR38	Uncharacterized protein	0.827	Down	0.000814	VDAC3	30.403
Molecular Function	GO:0005244	8	voltage-gated ion channel activity	0.0675775	A0A1L1RR38	Uncharacterized protein	0.827	Down	0.000814	VDAC3	30.403
Molecular Function	GO:0008308	9	voltage-gated anion channel activity	0.121825	A0A1L1RR38	Uncharacterized protein	0.827	Down	0.000814	VDAC3	30.403
Molecular Function	GO:0015075	5	ion transmembrane transporter activity	8.3592e-14	A0A1L1RR38	Uncharacterized protein	0.827	Down	0.000814	VDAC3	30.403
Molecular Function	GO:0022892	3	substrate-specific transporter activity	1.95897e-10	A0A1L1RR38	Uncharacterized protein	0.827	Down	0.000814	VDAC3	30.403
Molecular Function	GO:0022832	7	voltage-gated channel activity	0.0675775	A0A1L1RR38	Uncharacterized protein	0.827	Down	0.000814	VDAC3	30.403
Molecular Function	GO:0008509	6	anion transmembrane transporter activity	0.0167409	A0A1L1RR38	Uncharacterized protein	0.827	Down	0.000814	VDAC3	30.403
Biological Process	GO:0034765	7	regulation of ion transmembrane transport	0.0672917	A0A1L1RR38	Uncharacterized protein	0.827	Down	0.000814	VDAC3	30.403
Biological Process	GO:1903959	8	regulation of anion transmembrane transport	0.17209	A0A1L1RR38	Uncharacterized protein	0.827	Down	0.000814	VDAC3	30.403
Biological Process	GO:0043269	6	regulation of ion transport	0.0431448	A0A1L1RR38	Uncharacterized protein	0.827	Down	0.000814	VDAC3	30.403
Biological Process	GO:0006820	6	anion transport	0.00039201	A0A1L1RR38	Uncharacterized protein	0.827	Down	0.000814	VDAC3	30.403
Biological Process	GO:0006811	5	ion transport	3.023e-12	A0A1L1RR38	Uncharacterized protein	0.827	Down	0.000814	VDAC3	30.403
Biological Process	GO:0044070	7	regulation of anion transport	0.115648	A0A1L1RR38	Uncharacterized protein	0.827	Down	0.000814	VDAC3	30.403
Biological Process	GO:0034762	6	regulation of transmembrane transport	0.0874317	A0A1L1RR38	Uncharacterized protein	0.827	Down	0.000814	VDAC3	30.403
Biological Process	GO:0055085	5	transmembrane transport	5.10469e-12	A0A1L1RR38	Uncharacterized protein	0.827	Down	0.000814	VDAC3	30.403
Cellular Component	GO:0019867	3	outer membrane	0.0101505	A0A1L1RLH6	Uncharacterized protein	0.749	Down	0.000174	VDAC2	31.496
Cellular Component	GO:0031968	9	organelle outer membrane	0.0101505	A0A1L1RLH6	Uncharacterized protein	0.749	Down	0.000174	VDAC2	31.496
Cellular Component	GO:0005739	8	mitochondrion	2.46292e-12	A0A1L1RLH6	Uncharacterized protein	0.749	Down	0.000174	VDAC2	31.496
Cellular Component	GO:0005741	12	mitochondrial outer membrane	0.0175683	A0A1L1RLH6	Uncharacterized protein	0.749	Down	0.000174	VDAC2	31.496
Cellular Component	GO:0031967	8	organelle envelope	2.21401e-12	A0A1L1RLH6	Uncharacterized protein	0.749	Down	0.000174	VDAC2	31.496
Cellular Component	GO:0031975	4	envelope	2.21401e-12	A0A1L1RLH6	Uncharacterized protein	0.749	Down	0.000174	VDAC2	31.496
Cellular Component	GO:0031966	11	mitochondrial membrane	1.00808e-12	A0A1L1RLH6	Uncharacterized protein	0.749	Down	0.000174	VDAC2	31.496
Cellular Component	GO:0005740	10	mitochondrial envelope	7.74492e-13	A0A1L1RLH6	Uncharacterized protein	0.749	Down	0.000174	VDAC2	31.496
Cellular Component	GO:0044429	9	mitochondrial part	1.8302e-12	A0A1L1RLH6	Uncharacterized protein	0.749	Down	0.000174	VDAC2	31.496
Molecular Function	GO:0022891	4	substrate-specific transmembrane transporter activity	2.5698e-13	A0A1L1RLH6	Uncharacterized protein	0.749	Down	0.000174	VDAC2	31.496
Molecular Function	GO:0022857	3	transmembrane transporter activity	3.9159e-13	A0A1L1RLH6	Uncharacterized protein	0.749	Down	0.000174	VDAC2	31.496
Molecular Function	GO:0022836	6	gated channel activity	0.0955209	A0A1L1RLH6	Uncharacterized protein	0.749	Down	0.000174	VDAC2	31.496
Molecular Function	GO:0005215	2	transporter activity	8.40209e-11	A0A1L1RLH6	Uncharacterized protein	0.749	Down	0.000174	VDAC2	31.496
Molecular Function	GO:0005253	8	anion channel activity	0.29948	A0A1L1RLH6	Uncharacterized protein	0.749	Down	0.000174	VDAC2	31.496
Molecular Function	GO:0005244	8	voltage-gated ion channel activity	0.0675775	A0A1L1RLH6	Uncharacterized protein	0.749	Down	0.000174	VDAC2	31.496
Molecular Function	GO:0008308	9	voltage-gated anion channel activity	0.121825	A0A1L1RLH6	Uncharacterized protein	0.749	Down	0.000174	VDAC2	31.496
Molecular Function	GO:0015075	5	ion transmembrane transporter activity	8.3592e-14	A0A1L1RLH6	Uncharacterized protein	0.749	Down	0.000174	VDAC2	31.496
Molecular Function	GO:0022892	3	substrate-specific transporter activity	1.95897e-10	A0A1L1RLH6	Uncharacterized protein	0.749	Down	0.000174	VDAC2	31.496
Molecular Function	GO:0022832	7	voltage-gated channel activity	0.0675775	A0A1L1RLH6	Uncharacterized protein	0.749	Down	0.000174	VDAC2	31.496
Molecular Function	GO:0008509	6	anion transmembrane transporter activity	0.0167409	A0A1L1RLH6	Uncharacterized protein	0.749	Down	0.000174	VDAC2	31.496
Biological Process	GO:0034765	7	regulation of ion transmembrane transport	0.0672917	A0A1L1RLH6	Uncharacterized protein	0.749	Down	0.000174	VDAC2	31.496
Biological Process	GO:1903959	8	regulation of anion transmembrane transport	0.17209	A0A1L1RLH6	Uncharacterized protein	0.749	Down	0.000174	VDAC2	31.496
Biological Process	GO:0043269	6	regulation of ion transport	0.0431448	A0A1L1RLH6	Uncharacterized protein	0.749	Down	0.000174	VDAC2	31.496
Biological Process	GO:0006820	6	anion transport	0.00039201	A0A1L1RLH6	Uncharacterized protein	0.749	Down	0.000174	VDAC2	31.496
Biological Process	GO:0006811	5	ion transport	3.023e-12	A0A1L1RLH6	Uncharacterized protein	0.749	Down	0.000174	VDAC2	31.496
Biological Process	GO:0044070	7	regulation of anion transport	0.115648	A0A1L1RLH6	Uncharacterized protein	0.749	Down	0.000174	VDAC2	31.496
Biological Process	GO:0034762	6	regulation of transmembrane transport	0.0874317	A0A1L1RLH6	Uncharacterized protein	0.749	Down	0.000174	VDAC2	31.496
Biological Process	GO:0055085	5	transmembrane transport	5.10469e-12	A0A1L1RLH6	Uncharacterized protein	0.749	Down	0.000174	VDAC2	31.496
Cellular Component	GO:0019867	3	outer membrane	0.0101505	E1BYN7	Uncharacterized protein	0.760	Down	0.000957	VDAC1	30.706
Cellular Component	GO:0031968	9	organelle outer membrane	0.0101505	E1BYN7	Uncharacterized protein	0.760	Down	0.000957	VDAC1	30.706
Cellular Component	GO:0005739	8	mitochondrion	2.46292e-12	E1BYN7	Uncharacterized protein	0.760	Down	0.000957	VDAC1	30.706
Cellular Component	GO:0005741	12	mitochondrial outer membrane	0.0175683	E1BYN7	Uncharacterized protein	0.760	Down	0.000957	VDAC1	30.706
Cellular Component	GO:0031967	8	organelle envelope	2.21401e-12	E1BYN7	Uncharacterized protein	0.760	Down	0.000957	VDAC1	30.706
Cellular Component	GO:0031975	4	envelope	2.21401e-12	E1BYN7	Uncharacterized protein	0.760	Down	0.000957	VDAC1	30.706
Cellular Component	GO:0031966	11	mitochondrial membrane	1.00808e-12	E1BYN7	Uncharacterized protein	0.760	Down	0.000957	VDAC1	30.706
Cellular Component	GO:0005740	10	mitochondrial envelope	7.74492e-13	E1BYN7	Uncharacterized protein	0.760	Down	0.000957	VDAC1	30.706
Cellular Component	GO:0044429	9	mitochondrial part	1.8302e-12	E1BYN7	Uncharacterized protein	0.760	Down	0.000957	VDAC1	30.706
Molecular Function	GO:0022891	4	substrate-specific transmembrane transporter activity	2.5698e-13	E1BYN7	Uncharacterized protein	0.760	Down	0.000957	VDAC1	30.706
Molecular Function	GO:0022857	3	transmembrane transporter activity	3.9159e-13	E1BYN7	Uncharacterized protein	0.760	Down	0.000957	VDAC1	30.706
Molecular Function	GO:0022836	6	gated channel activity	0.0955209	E1BYN7	Uncharacterized protein	0.760	Down	0.000957	VDAC1	30.706
Molecular Function	GO:0005215	2	transporter activity	8.40209e-11	E1BYN7	Uncharacterized protein	0.760	Down	0.000957	VDAC1	30.706
Molecular Function	GO:0005253	8	anion channel activity	0.29948	E1BYN7	Uncharacterized protein	0.760	Down	0.000957	VDAC1	30.706
Molecular Function	GO:0005244	8	voltage-gated ion channel activity	0.0675775	E1BYN7	Uncharacterized protein	0.760	Down	0.000957	VDAC1	30.706
Molecular Function	GO:0008308	9	voltage-gated anion channel activity	0.121825	E1BYN7	Uncharacterized protein	0.760	Down	0.000957	VDAC1	30.706
Molecular Function	GO:0015075	5	ion transmembrane transporter activity	8.3592e-14	E1BYN7	Uncharacterized protein	0.760	Down	0.000957	VDAC1	30.706
Molecular Function	GO:0022892	3	substrate-specific transporter activity	1.95897e-10	E1BYN7	Uncharacterized protein	0.760	Down	0.000957	VDAC1	30.706
Molecular Function	GO:0022832	7	voltage-gated channel activity	0.0675775	E1BYN7	Uncharacterized protein	0.760	Down	0.000957	VDAC1	30.706
Molecular Function	GO:0008509	6	anion transmembrane transporter activity	0.0167409	E1BYN7	Uncharacterized protein	0.760	Down	0.000957	VDAC1	30.706
Biological Process	GO:0034765	7	regulation of ion transmembrane transport	0.0672917	E1BYN7	Uncharacterized protein	0.760	Down	0.000957	VDAC1	30.706
Biological Process	GO:1903959	8	regulation of anion transmembrane transport	0.17209	E1BYN7	Uncharacterized protein	0.760	Down	0.000957	VDAC1	30.706
Biological Process	GO:0043269	6	regulation of ion transport	0.0431448	E1BYN7	Uncharacterized protein	0.760	Down	0.000957	VDAC1	30.706
Biological Process	GO:0006820	6	anion transport	0.00039201	E1BYN7	Uncharacterized protein	0.760	Down	0.000957	VDAC1	30.706
Biological Process	GO:0006811	5	ion transport	3.023e-12	E1BYN7	Uncharacterized protein	0.760	Down	0.000957	VDAC1	30.706
Biological Process	GO:0044070	7	regulation of anion transport	0.115648	E1BYN7	Uncharacterized protein	0.760	Down	0.000957	VDAC1	30.706
Biological Process	GO:0034762	6	regulation of transmembrane transport	0.0874317	E1BYN7	Uncharacterized protein	0.760	Down	0.000957	VDAC1	30.706
Biological Process	GO:0055085	5	transmembrane transport	5.10469e-12	E1BYN7	Uncharacterized protein	0.760	Down	0.000957	VDAC1	30.706
Molecular Function	GO:0015078	9	hydrogen ion transmembrane transporter activity	5.0923e-10	A0A1L1RXR5	Uncharacterized protein	0.738	Down	0.00535	UQCRQ	9.6178
Molecular Function	GO:0022891	4	substrate-specific transmembrane transporter activity	2.5698e-13	A0A1L1RXR5	Uncharacterized protein	0.738	Down	0.00535	UQCRQ	9.6178
Molecular Function	GO:0008324	6	cation transmembrane transporter activity	1.88425e-10	A0A1L1RXR5	Uncharacterized protein	0.738	Down	0.00535	UQCRQ	9.6178
Molecular Function	GO:0022857	3	transmembrane transporter activity	3.9159e-13	A0A1L1RXR5	Uncharacterized protein	0.738	Down	0.00535	UQCRQ	9.6178
Molecular Function	GO:0022890	7	inorganic cation transmembrane transporter activity	1.62612e-08	A0A1L1RXR5	Uncharacterized protein	0.738	Down	0.00535	UQCRQ	9.6178
Molecular Function	GO:0005215	2	transporter activity	8.40209e-11	A0A1L1RXR5	Uncharacterized protein	0.738	Down	0.00535	UQCRQ	9.6178
Molecular Function	GO:0015077	8	monovalent inorganic cation transmembrane transporter activity	7.14478e-10	A0A1L1RXR5	Uncharacterized protein	0.738	Down	0.00535	UQCRQ	9.6178
Molecular Function	GO:0016679	4	oxidoreductase activity, acting on diphenols and related substances as donors	0.025459	A0A1L1RXR5	Uncharacterized protein	0.738	Down	0.00535	UQCRQ	9.6178
Molecular Function	GO:0008121	10	ubiquinol-cytochrome-c reductase activity	0.025459	A0A1L1RXR5	Uncharacterized protein	0.738	Down	0.00535	UQCRQ	9.6178
Molecular Function	GO:0016491	3	oxidoreductase activity	1.43929e-12	A0A1L1RXR5	Uncharacterized protein	0.738	Down	0.00535	UQCRQ	9.6178
Molecular Function	GO:0015075	5	ion transmembrane transporter activity	8.3592e-14	A0A1L1RXR5	Uncharacterized protein	0.738	Down	0.00535	UQCRQ	9.6178
Molecular Function	GO:0016681	5	oxidoreductase activity, acting on diphenols and related substances as donors, cytochrome as acceptor	0.025459	A0A1L1RXR5	Uncharacterized protein	0.738	Down	0.00535	UQCRQ	9.6178
Molecular Function	GO:0022892	3	substrate-specific transporter activity	1.95897e-10	A0A1L1RXR5	Uncharacterized protein	0.738	Down	0.00535	UQCRQ	9.6178
Biological Process	GO:0006812	6	cation transport	3.07714e-10	A0A1L1RXR5	Uncharacterized protein	0.738	Down	0.00535	UQCRQ	9.6178
Biological Process	GO:0034220	6	ion transmembrane transport	1.81643e-08	A0A1L1RXR5	Uncharacterized protein	0.738	Down	0.00535	UQCRQ	9.6178
Biological Process	GO:0015992	8	proton transport	1.49317e-11	A0A1L1RXR5	Uncharacterized protein	0.738	Down	0.00535	UQCRQ	9.6178
Biological Process	GO:0098660	7	inorganic ion transmembrane transport	7.20345e-07	A0A1L1RXR5	Uncharacterized protein	0.738	Down	0.00535	UQCRQ	9.6178
Biological Process	GO:0006818	6	hydrogen transport	1.49317e-11	A0A1L1RXR5	Uncharacterized protein	0.738	Down	0.00535	UQCRQ	9.6178
Biological Process	GO:0006811	5	ion transport	3.023e-12	A0A1L1RXR5	Uncharacterized protein	0.738	Down	0.00535	UQCRQ	9.6178
Biological Process	GO:0098662	8	inorganic cation transmembrane transport	7.87815e-08	A0A1L1RXR5	Uncharacterized protein	0.738	Down	0.00535	UQCRQ	9.6178
Biological Process	GO:0098655	7	cation transmembrane transport	2.80655e-09	A0A1L1RXR5	Uncharacterized protein	0.738	Down	0.00535	UQCRQ	9.6178
Biological Process	GO:1902600	9	hydrogen ion transmembrane transport	1.62579e-09	A0A1L1RXR5	Uncharacterized protein	0.738	Down	0.00535	UQCRQ	9.6178
Biological Process	GO:0015672	7	monovalent inorganic cation transport	4.72068e-11	A0A1L1RXR5	Uncharacterized protein	0.738	Down	0.00535	UQCRQ	9.6178
Biological Process	GO:0055085	5	transmembrane transport	5.10469e-12	A0A1L1RXR5	Uncharacterized protein	0.738	Down	0.00535	UQCRQ	9.6178
Cellular Component	GO:0098800	13	inner mitochondrial membrane protein complex	1.25127e-06	F1NHW5	Cytochrome b-c1 complex subunit 6	0.676	Down	0.00651	UQCRH	10.062
Cellular Component	GO:0005743	12	mitochondrial inner membrane	6.29607e-13	F1NHW5	Cytochrome b-c1 complex subunit 6	0.676	Down	0.00651	UQCRH	10.062
Cellular Component	GO:0070469	4	respiratory chain	0.000545388	F1NHW5	Cytochrome b-c1 complex subunit 6	0.676	Down	0.00651	UQCRH	10.062
Cellular Component	GO:0019866	9	organelle inner membrane	5.13256e-13	F1NHW5	Cytochrome b-c1 complex subunit 6	0.676	Down	0.00651	UQCRH	10.062
Cellular Component	GO:1990351	3	transporter complex	0.0410452	F1NHW5	Cytochrome b-c1 complex subunit 6	0.676	Down	0.00651	UQCRH	10.062
Cellular Component	GO:0098796	4	membrane protein complex	6.72799e-07	F1NHW5	Cytochrome b-c1 complex subunit 6	0.676	Down	0.00651	UQCRH	10.062
Cellular Component	GO:0005750	14	mitochondrial respiratory chain complex III	0.0097053	F1NHW5	Cytochrome b-c1 complex subunit 6	0.676	Down	0.00651	UQCRH	10.062
Cellular Component	GO:1902495	6	transmembrane transporter complex	0.0239293	F1NHW5	Cytochrome b-c1 complex subunit 6	0.676	Down	0.00651	UQCRH	10.062
Cellular Component	GO:0045275	7	respiratory chain complex III	0.0097053	F1NHW5	Cytochrome b-c1 complex subunit 6	0.676	Down	0.00651	UQCRH	10.062
Cellular Component	GO:0005746	13	mitochondrial respiratory chain	0.00197856	F1NHW5	Cytochrome b-c1 complex subunit 6	0.676	Down	0.00651	UQCRH	10.062
Cellular Component	GO:0098803	5	respiratory chain complex	0.00132674	F1NHW5	Cytochrome b-c1 complex subunit 6	0.676	Down	0.00651	UQCRH	10.062
Cellular Component	GO:0005739	8	mitochondrion	2.46292e-12	F1NHW5	Cytochrome b-c1 complex subunit 6	0.676	Down	0.00651	UQCRH	10.062
Cellular Component	GO:1990204	4	oxidoreductase complex	0.000940773	F1NHW5	Cytochrome b-c1 complex subunit 6	0.676	Down	0.00651	UQCRH	10.062
Cellular Component	GO:0070069	4	cytochrome complex	9.92594e-05	F1NHW5	Cytochrome b-c1 complex subunit 6	0.676	Down	0.00651	UQCRH	10.062
Cellular Component	GO:0044455	12	mitochondrial membrane part	1.94289e-08	F1NHW5	Cytochrome b-c1 complex subunit 6	0.676	Down	0.00651	UQCRH	10.062
Cellular Component	GO:0031967	8	organelle envelope	2.21401e-12	F1NHW5	Cytochrome b-c1 complex subunit 6	0.676	Down	0.00651	UQCRH	10.062
Cellular Component	GO:0031975	4	envelope	2.21401e-12	F1NHW5	Cytochrome b-c1 complex subunit 6	0.676	Down	0.00651	UQCRH	10.062
Cellular Component	GO:0031966	11	mitochondrial membrane	1.00808e-12	F1NHW5	Cytochrome b-c1 complex subunit 6	0.676	Down	0.00651	UQCRH	10.062
Cellular Component	GO:0098798	10	mitochondrial protein complex	2.19156e-06	F1NHW5	Cytochrome b-c1 complex subunit 6	0.676	Down	0.00651	UQCRH	10.062
Cellular Component	GO:0005740	10	mitochondrial envelope	7.74492e-13	F1NHW5	Cytochrome b-c1 complex subunit 6	0.676	Down	0.00651	UQCRH	10.062
Cellular Component	GO:0044429	9	mitochondrial part	1.8302e-12	F1NHW5	Cytochrome b-c1 complex subunit 6	0.676	Down	0.00651	UQCRH	10.062
Molecular Function	GO:0015078	9	hydrogen ion transmembrane transporter activity	5.0923e-10	F1NHW5	Cytochrome b-c1 complex subunit 6	0.676	Down	0.00651	UQCRH	10.062
Molecular Function	GO:0022891	4	substrate-specific transmembrane transporter activity	2.5698e-13	F1NHW5	Cytochrome b-c1 complex subunit 6	0.676	Down	0.00651	UQCRH	10.062
Molecular Function	GO:0008324	6	cation transmembrane transporter activity	1.88425e-10	F1NHW5	Cytochrome b-c1 complex subunit 6	0.676	Down	0.00651	UQCRH	10.062
Molecular Function	GO:0022857	3	transmembrane transporter activity	3.9159e-13	F1NHW5	Cytochrome b-c1 complex subunit 6	0.676	Down	0.00651	UQCRH	10.062
Molecular Function	GO:0022890	7	inorganic cation transmembrane transporter activity	1.62612e-08	F1NHW5	Cytochrome b-c1 complex subunit 6	0.676	Down	0.00651	UQCRH	10.062
Molecular Function	GO:0005215	2	transporter activity	8.40209e-11	F1NHW5	Cytochrome b-c1 complex subunit 6	0.676	Down	0.00651	UQCRH	10.062
Molecular Function	GO:0015077	8	monovalent inorganic cation transmembrane transporter activity	7.14478e-10	F1NHW5	Cytochrome b-c1 complex subunit 6	0.676	Down	0.00651	UQCRH	10.062
Molecular Function	GO:0016679	4	oxidoreductase activity, acting on diphenols and related substances as donors	0.025459	F1NHW5	Cytochrome b-c1 complex subunit 6	0.676	Down	0.00651	UQCRH	10.062
Molecular Function	GO:0008121	10	ubiquinol-cytochrome-c reductase activity	0.025459	F1NHW5	Cytochrome b-c1 complex subunit 6	0.676	Down	0.00651	UQCRH	10.062
Molecular Function	GO:0016491	3	oxidoreductase activity	1.43929e-12	F1NHW5	Cytochrome b-c1 complex subunit 6	0.676	Down	0.00651	UQCRH	10.062
Molecular Function	GO:0015075	5	ion transmembrane transporter activity	8.3592e-14	F1NHW5	Cytochrome b-c1 complex subunit 6	0.676	Down	0.00651	UQCRH	10.062
Molecular Function	GO:0016681	5	oxidoreductase activity, acting on diphenols and related substances as donors, cytochrome as acceptor	0.025459	F1NHW5	Cytochrome b-c1 complex subunit 6	0.676	Down	0.00651	UQCRH	10.062
Molecular Function	GO:0022892	3	substrate-specific transporter activity	1.95897e-10	F1NHW5	Cytochrome b-c1 complex subunit 6	0.676	Down	0.00651	UQCRH	10.062
Biological Process	GO:0019693	6	ribose phosphate metabolic process	3.61704e-08	F1NHW5	Cytochrome b-c1 complex subunit 6	0.676	Down	0.00651	UQCRH	10.062
Biological Process	GO:0009141	8	nucleoside triphosphate metabolic process	5.13656e-11	F1NHW5	Cytochrome b-c1 complex subunit 6	0.676	Down	0.00651	UQCRH	10.062
Biological Process	GO:0006122	15	mitochondrial electron transport, ubiquinol to cytochrome c	0.000941649	F1NHW5	Cytochrome b-c1 complex subunit 6	0.676	Down	0.00651	UQCRH	10.062
Biological Process	GO:0055114	4	oxidation-reduction process	8.3213e-12	F1NHW5	Cytochrome b-c1 complex subunit 6	0.676	Down	0.00651	UQCRH	10.062
Biological Process	GO:0042773	13	ATP synthesis coupled electron transport	7.26152e-05	F1NHW5	Cytochrome b-c1 complex subunit 6	0.676	Down	0.00651	UQCRH	10.062
Biological Process	GO:0009117	8	nucleotide metabolic process	9.75367e-07	F1NHW5	Cytochrome b-c1 complex subunit 6	0.676	Down	0.00651	UQCRH	10.062
Biological Process	GO:0006812	6	cation transport	3.07714e-10	F1NHW5	Cytochrome b-c1 complex subunit 6	0.676	Down	0.00651	UQCRH	10.062
Biological Process	GO:0009150	10	purine ribonucleotide metabolic process	1.46364e-09	F1NHW5	Cytochrome b-c1 complex subunit 6	0.676	Down	0.00651	UQCRH	10.062
Biological Process	GO:0034220	6	ion transmembrane transport	1.81643e-08	F1NHW5	Cytochrome b-c1 complex subunit 6	0.676	Down	0.00651	UQCRH	10.062
Biological Process	GO:0015992	8	proton transport	1.49317e-11	F1NHW5	Cytochrome b-c1 complex subunit 6	0.676	Down	0.00651	UQCRH	10.062
Biological Process	GO:0009060	7	aerobic respiration	0.000333381	F1NHW5	Cytochrome b-c1 complex subunit 6	0.676	Down	0.00651	UQCRH	10.062
Biological Process	GO:1901657	5	glycosyl compound metabolic process	1.7074e-07	F1NHW5	Cytochrome b-c1 complex subunit 6	0.676	Down	0.00651	UQCRH	10.062
Biological Process	GO:0098660	7	inorganic ion transmembrane transport	7.20345e-07	F1NHW5	Cytochrome b-c1 complex subunit 6	0.676	Down	0.00651	UQCRH	10.062
Biological Process	GO:0009161	9	ribonucleoside monophosphate metabolic process	8.73698e-10	F1NHW5	Cytochrome b-c1 complex subunit 6	0.676	Down	0.00651	UQCRH	10.062
Biological Process	GO:0009259	9	ribonucleotide metabolic process	1.16903e-08	F1NHW5	Cytochrome b-c1 complex subunit 6	0.676	Down	0.00651	UQCRH	10.062
Biological Process	GO:0006818	6	hydrogen transport	1.49317e-11	F1NHW5	Cytochrome b-c1 complex subunit 6	0.676	Down	0.00651	UQCRH	10.062
Biological Process	GO:0009116	7	nucleoside metabolic process	7.35452e-08	F1NHW5	Cytochrome b-c1 complex subunit 6	0.676	Down	0.00651	UQCRH	10.062
Biological Process	GO:0022900	5	electron transport chain	0.000137894	F1NHW5	Cytochrome b-c1 complex subunit 6	0.676	Down	0.00651	UQCRH	10.062
Biological Process	GO:0009126	9	purine nucleoside monophosphate metabolic process	8.93867e-11	F1NHW5	Cytochrome b-c1 complex subunit 6	0.676	Down	0.00651	UQCRH	10.062
Biological Process	GO:0006119	12	oxidative phosphorylation	0.000189736	F1NHW5	Cytochrome b-c1 complex subunit 6	0.676	Down	0.00651	UQCRH	10.062
Biological Process	GO:0009199	9	ribonucleoside triphosphate metabolic process	4.09572e-12	F1NHW5	Cytochrome b-c1 complex subunit 6	0.676	Down	0.00651	UQCRH	10.062
Biological Process	GO:0046034	11	ATP metabolic process	1.5621e-15	F1NHW5	Cytochrome b-c1 complex subunit 6	0.676	Down	0.00651	UQCRH	10.062
Biological Process	GO:0044281	4	small molecule metabolic process	1.97644e-10	F1NHW5	Cytochrome b-c1 complex subunit 6	0.676	Down	0.00651	UQCRH	10.062
Biological Process	GO:0072521	5	purine-containing compound metabolic process	1.6164e-08	F1NHW5	Cytochrome b-c1 complex subunit 6	0.676	Down	0.00651	UQCRH	10.062
Biological Process	GO:0009119	8	ribonucleoside metabolic process	2.07724e-08	F1NHW5	Cytochrome b-c1 complex subunit 6	0.676	Down	0.00651	UQCRH	10.062
Biological Process	GO:0006811	5	ion transport	3.023e-12	F1NHW5	Cytochrome b-c1 complex subunit 6	0.676	Down	0.00651	UQCRH	10.062
Biological Process	GO:0042278	8	purine nucleoside metabolic process	1.46364e-09	F1NHW5	Cytochrome b-c1 complex subunit 6	0.676	Down	0.00651	UQCRH	10.062
Biological Process	GO:0006753	7	nucleoside phosphate metabolic process	1.11269e-06	F1NHW5	Cytochrome b-c1 complex subunit 6	0.676	Down	0.00651	UQCRH	10.062
Biological Process	GO:0015980	5	energy derivation by oxidation of organic compounds	4.8066e-07	F1NHW5	Cytochrome b-c1 complex subunit 6	0.676	Down	0.00651	UQCRH	10.062
Biological Process	GO:0042775	14	mitochondrial ATP synthesis coupled electron transport	0.000178185	F1NHW5	Cytochrome b-c1 complex subunit 6	0.676	Down	0.00651	UQCRH	10.062
Biological Process	GO:0006091	4	generation of precursor metabolites and energy	4.90582e-07	F1NHW5	Cytochrome b-c1 complex subunit 6	0.676	Down	0.00651	UQCRH	10.062
Biological Process	GO:0098662	8	inorganic cation transmembrane transport	7.87815e-08	F1NHW5	Cytochrome b-c1 complex subunit 6	0.676	Down	0.00651	UQCRH	10.062
Biological Process	GO:0009205	10	purine ribonucleoside triphosphate metabolic process	1.04006e-12	F1NHW5	Cytochrome b-c1 complex subunit 6	0.676	Down	0.00651	UQCRH	10.062
Biological Process	GO:0098655	7	cation transmembrane transport	2.80655e-09	F1NHW5	Cytochrome b-c1 complex subunit 6	0.676	Down	0.00651	UQCRH	10.062
Biological Process	GO:0022904	7	respiratory electron transport chain	7.78229e-05	F1NHW5	Cytochrome b-c1 complex subunit 6	0.676	Down	0.00651	UQCRH	10.062
Biological Process	GO:0019637	5	organophosphate metabolic process	3.83964e-06	F1NHW5	Cytochrome b-c1 complex subunit 6	0.676	Down	0.00651	UQCRH	10.062
Biological Process	GO:0009123	8	nucleoside monophosphate metabolic process	8.73698e-10	F1NHW5	Cytochrome b-c1 complex subunit 6	0.676	Down	0.00651	UQCRH	10.062
Biological Process	GO:0009167	10	purine ribonucleoside monophosphate metabolic process	8.93867e-11	F1NHW5	Cytochrome b-c1 complex subunit 6	0.676	Down	0.00651	UQCRH	10.062
Biological Process	GO:1902600	9	hydrogen ion transmembrane transport	1.62579e-09	F1NHW5	Cytochrome b-c1 complex subunit 6	0.676	Down	0.00651	UQCRH	10.062
Biological Process	GO:0055086	6	nucleobase-containing small molecule metabolic process	1.43538e-06	F1NHW5	Cytochrome b-c1 complex subunit 6	0.676	Down	0.00651	UQCRH	10.062
Biological Process	GO:0006163	9	purine nucleotide metabolic process	5.25262e-09	F1NHW5	Cytochrome b-c1 complex subunit 6	0.676	Down	0.00651	UQCRH	10.062
Biological Process	GO:0015672	7	monovalent inorganic cation transport	4.72068e-11	F1NHW5	Cytochrome b-c1 complex subunit 6	0.676	Down	0.00651	UQCRH	10.062
Biological Process	GO:0009144	9	purine nucleoside triphosphate metabolic process	4.09572e-12	F1NHW5	Cytochrome b-c1 complex subunit 6	0.676	Down	0.00651	UQCRH	10.062
Biological Process	GO:0046128	9	purine ribonucleoside metabolic process	1.46364e-09	F1NHW5	Cytochrome b-c1 complex subunit 6	0.676	Down	0.00651	UQCRH	10.062
Biological Process	GO:0055085	5	transmembrane transport	5.10469e-12	F1NHW5	Cytochrome b-c1 complex subunit 6	0.676	Down	0.00651	UQCRH	10.062
Biological Process	GO:0045333	6	cellular respiration	8.79502e-08	F1NHW5	Cytochrome b-c1 complex subunit 6	0.676	Down	0.00651	UQCRH	10.062
Cellular Component	GO:0005743	12	mitochondrial inner membrane	6.29607e-13	Q5ZLR5	"Cytochrome b-c1 complex subunit Rieske, mitochondrial"	0.724	Down	0.000532	UQCRFS1	29.386
Cellular Component	GO:0070469	4	respiratory chain	0.000545388	Q5ZLR5	"Cytochrome b-c1 complex subunit Rieske, mitochondrial"	0.724	Down	0.000532	UQCRFS1	29.386
Cellular Component	GO:0019866	9	organelle inner membrane	5.13256e-13	Q5ZLR5	"Cytochrome b-c1 complex subunit Rieske, mitochondrial"	0.724	Down	0.000532	UQCRFS1	29.386
Cellular Component	GO:0043209	4	myelin sheath	0.0166602	Q5ZLR5	"Cytochrome b-c1 complex subunit Rieske, mitochondrial"	0.724	Down	0.000532	UQCRFS1	29.386
Cellular Component	GO:0005739	8	mitochondrion	2.46292e-12	Q5ZLR5	"Cytochrome b-c1 complex subunit Rieske, mitochondrial"	0.724	Down	0.000532	UQCRFS1	29.386
Cellular Component	GO:0031967	8	organelle envelope	2.21401e-12	Q5ZLR5	"Cytochrome b-c1 complex subunit Rieske, mitochondrial"	0.724	Down	0.000532	UQCRFS1	29.386
Cellular Component	GO:0031975	4	envelope	2.21401e-12	Q5ZLR5	"Cytochrome b-c1 complex subunit Rieske, mitochondrial"	0.724	Down	0.000532	UQCRFS1	29.386
Cellular Component	GO:0031966	11	mitochondrial membrane	1.00808e-12	Q5ZLR5	"Cytochrome b-c1 complex subunit Rieske, mitochondrial"	0.724	Down	0.000532	UQCRFS1	29.386
Cellular Component	GO:0005740	10	mitochondrial envelope	7.74492e-13	Q5ZLR5	"Cytochrome b-c1 complex subunit Rieske, mitochondrial"	0.724	Down	0.000532	UQCRFS1	29.386
Cellular Component	GO:0044429	9	mitochondrial part	1.8302e-12	Q5ZLR5	"Cytochrome b-c1 complex subunit Rieske, mitochondrial"	0.724	Down	0.000532	UQCRFS1	29.386
Molecular Function	GO:0015078	9	hydrogen ion transmembrane transporter activity	5.0923e-10	Q5ZLR5	"Cytochrome b-c1 complex subunit Rieske, mitochondrial"	0.724	Down	0.000532	UQCRFS1	29.386
Molecular Function	GO:0022891	4	substrate-specific transmembrane transporter activity	2.5698e-13	Q5ZLR5	"Cytochrome b-c1 complex subunit Rieske, mitochondrial"	0.724	Down	0.000532	UQCRFS1	29.386
Molecular Function	GO:0008324	6	cation transmembrane transporter activity	1.88425e-10	Q5ZLR5	"Cytochrome b-c1 complex subunit Rieske, mitochondrial"	0.724	Down	0.000532	UQCRFS1	29.386
Molecular Function	GO:0022857	3	transmembrane transporter activity	3.9159e-13	Q5ZLR5	"Cytochrome b-c1 complex subunit Rieske, mitochondrial"	0.724	Down	0.000532	UQCRFS1	29.386
Molecular Function	GO:0022890	7	inorganic cation transmembrane transporter activity	1.62612e-08	Q5ZLR5	"Cytochrome b-c1 complex subunit Rieske, mitochondrial"	0.724	Down	0.000532	UQCRFS1	29.386
Molecular Function	GO:0005215	2	transporter activity	8.40209e-11	Q5ZLR5	"Cytochrome b-c1 complex subunit Rieske, mitochondrial"	0.724	Down	0.000532	UQCRFS1	29.386
Molecular Function	GO:0015077	8	monovalent inorganic cation transmembrane transporter activity	7.14478e-10	Q5ZLR5	"Cytochrome b-c1 complex subunit Rieske, mitochondrial"	0.724	Down	0.000532	UQCRFS1	29.386
Molecular Function	GO:0016679	4	oxidoreductase activity, acting on diphenols and related substances as donors	0.025459	Q5ZLR5	"Cytochrome b-c1 complex subunit Rieske, mitochondrial"	0.724	Down	0.000532	UQCRFS1	29.386
Molecular Function	GO:0008121	10	ubiquinol-cytochrome-c reductase activity	0.025459	Q5ZLR5	"Cytochrome b-c1 complex subunit Rieske, mitochondrial"	0.724	Down	0.000532	UQCRFS1	29.386
Molecular Function	GO:0016491	3	oxidoreductase activity	1.43929e-12	Q5ZLR5	"Cytochrome b-c1 complex subunit Rieske, mitochondrial"	0.724	Down	0.000532	UQCRFS1	29.386
Molecular Function	GO:0015075	5	ion transmembrane transporter activity	8.3592e-14	Q5ZLR5	"Cytochrome b-c1 complex subunit Rieske, mitochondrial"	0.724	Down	0.000532	UQCRFS1	29.386
Molecular Function	GO:0016681	5	oxidoreductase activity, acting on diphenols and related substances as donors, cytochrome as acceptor	0.025459	Q5ZLR5	"Cytochrome b-c1 complex subunit Rieske, mitochondrial"	0.724	Down	0.000532	UQCRFS1	29.386
Molecular Function	GO:0022892	3	substrate-specific transporter activity	1.95897e-10	Q5ZLR5	"Cytochrome b-c1 complex subunit Rieske, mitochondrial"	0.724	Down	0.000532	UQCRFS1	29.386
Biological Process	GO:0055114	4	oxidation-reduction process	8.3213e-12	Q5ZLR5	"Cytochrome b-c1 complex subunit Rieske, mitochondrial"	0.724	Down	0.000532	UQCRFS1	29.386
Biological Process	GO:0006812	6	cation transport	3.07714e-10	Q5ZLR5	"Cytochrome b-c1 complex subunit Rieske, mitochondrial"	0.724	Down	0.000532	UQCRFS1	29.386
Biological Process	GO:0034220	6	ion transmembrane transport	1.81643e-08	Q5ZLR5	"Cytochrome b-c1 complex subunit Rieske, mitochondrial"	0.724	Down	0.000532	UQCRFS1	29.386
Biological Process	GO:0015992	8	proton transport	1.49317e-11	Q5ZLR5	"Cytochrome b-c1 complex subunit Rieske, mitochondrial"	0.724	Down	0.000532	UQCRFS1	29.386
Biological Process	GO:0098660	7	inorganic ion transmembrane transport	7.20345e-07	Q5ZLR5	"Cytochrome b-c1 complex subunit Rieske, mitochondrial"	0.724	Down	0.000532	UQCRFS1	29.386
Biological Process	GO:0006818	6	hydrogen transport	1.49317e-11	Q5ZLR5	"Cytochrome b-c1 complex subunit Rieske, mitochondrial"	0.724	Down	0.000532	UQCRFS1	29.386
Biological Process	GO:0006811	5	ion transport	3.023e-12	Q5ZLR5	"Cytochrome b-c1 complex subunit Rieske, mitochondrial"	0.724	Down	0.000532	UQCRFS1	29.386
Biological Process	GO:0098662	8	inorganic cation transmembrane transport	7.87815e-08	Q5ZLR5	"Cytochrome b-c1 complex subunit Rieske, mitochondrial"	0.724	Down	0.000532	UQCRFS1	29.386
Biological Process	GO:0098655	7	cation transmembrane transport	2.80655e-09	Q5ZLR5	"Cytochrome b-c1 complex subunit Rieske, mitochondrial"	0.724	Down	0.000532	UQCRFS1	29.386
Biological Process	GO:1902600	9	hydrogen ion transmembrane transport	1.62579e-09	Q5ZLR5	"Cytochrome b-c1 complex subunit Rieske, mitochondrial"	0.724	Down	0.000532	UQCRFS1	29.386
Biological Process	GO:0015672	7	monovalent inorganic cation transport	4.72068e-11	Q5ZLR5	"Cytochrome b-c1 complex subunit Rieske, mitochondrial"	0.724	Down	0.000532	UQCRFS1	29.386
Biological Process	GO:0055085	5	transmembrane transport	5.10469e-12	Q5ZLR5	"Cytochrome b-c1 complex subunit Rieske, mitochondrial"	0.724	Down	0.000532	UQCRFS1	29.386
Cellular Component	GO:0098800	13	inner mitochondrial membrane protein complex	1.25127e-06	F1NAC6	Uncharacterized protein	0.763	Down	0.000541	UQCRC1	52.758
Cellular Component	GO:0005743	12	mitochondrial inner membrane	6.29607e-13	F1NAC6	Uncharacterized protein	0.763	Down	0.000541	UQCRC1	52.758
Cellular Component	GO:0070469	4	respiratory chain	0.000545388	F1NAC6	Uncharacterized protein	0.763	Down	0.000541	UQCRC1	52.758
Cellular Component	GO:0019866	9	organelle inner membrane	5.13256e-13	F1NAC6	Uncharacterized protein	0.763	Down	0.000541	UQCRC1	52.758
Cellular Component	GO:1990351	3	transporter complex	0.0410452	F1NAC6	Uncharacterized protein	0.763	Down	0.000541	UQCRC1	52.758
Cellular Component	GO:0043209	4	myelin sheath	0.0166602	F1NAC6	Uncharacterized protein	0.763	Down	0.000541	UQCRC1	52.758
Cellular Component	GO:0098796	4	membrane protein complex	6.72799e-07	F1NAC6	Uncharacterized protein	0.763	Down	0.000541	UQCRC1	52.758
Cellular Component	GO:0005750	14	mitochondrial respiratory chain complex III	0.0097053	F1NAC6	Uncharacterized protein	0.763	Down	0.000541	UQCRC1	52.758
Cellular Component	GO:1902495	6	transmembrane transporter complex	0.0239293	F1NAC6	Uncharacterized protein	0.763	Down	0.000541	UQCRC1	52.758
Cellular Component	GO:0045275	7	respiratory chain complex III	0.0097053	F1NAC6	Uncharacterized protein	0.763	Down	0.000541	UQCRC1	52.758
Cellular Component	GO:0005746	13	mitochondrial respiratory chain	0.00197856	F1NAC6	Uncharacterized protein	0.763	Down	0.000541	UQCRC1	52.758
Cellular Component	GO:0098803	5	respiratory chain complex	0.00132674	F1NAC6	Uncharacterized protein	0.763	Down	0.000541	UQCRC1	52.758
Cellular Component	GO:0005739	8	mitochondrion	2.46292e-12	F1NAC6	Uncharacterized protein	0.763	Down	0.000541	UQCRC1	52.758
Cellular Component	GO:1990204	4	oxidoreductase complex	0.000940773	F1NAC6	Uncharacterized protein	0.763	Down	0.000541	UQCRC1	52.758
Cellular Component	GO:0070069	4	cytochrome complex	9.92594e-05	F1NAC6	Uncharacterized protein	0.763	Down	0.000541	UQCRC1	52.758
Cellular Component	GO:0044455	12	mitochondrial membrane part	1.94289e-08	F1NAC6	Uncharacterized protein	0.763	Down	0.000541	UQCRC1	52.758
Cellular Component	GO:0031967	8	organelle envelope	2.21401e-12	F1NAC6	Uncharacterized protein	0.763	Down	0.000541	UQCRC1	52.758
Cellular Component	GO:0031975	4	envelope	2.21401e-12	F1NAC6	Uncharacterized protein	0.763	Down	0.000541	UQCRC1	52.758
Cellular Component	GO:0031966	11	mitochondrial membrane	1.00808e-12	F1NAC6	Uncharacterized protein	0.763	Down	0.000541	UQCRC1	52.758
Cellular Component	GO:0098798	10	mitochondrial protein complex	2.19156e-06	F1NAC6	Uncharacterized protein	0.763	Down	0.000541	UQCRC1	52.758
Cellular Component	GO:0005740	10	mitochondrial envelope	7.74492e-13	F1NAC6	Uncharacterized protein	0.763	Down	0.000541	UQCRC1	52.758
Cellular Component	GO:0044429	9	mitochondrial part	1.8302e-12	F1NAC6	Uncharacterized protein	0.763	Down	0.000541	UQCRC1	52.758
Molecular Function	GO:0044389	5	ubiquitin-like protein ligase binding	0.0549339	F1NAC6	Uncharacterized protein	0.763	Down	0.000541	UQCRC1	52.758
Molecular Function	GO:0004222	7	metalloendopeptidase activity	0.0166871	F1NAC6	Uncharacterized protein	0.763	Down	0.000541	UQCRC1	52.758
Molecular Function	GO:0004175	6	endopeptidase activity	0.0105841	F1NAC6	Uncharacterized protein	0.763	Down	0.000541	UQCRC1	52.758
Molecular Function	GO:0008237	6	metallopeptidase activity	0.0726332	F1NAC6	Uncharacterized protein	0.763	Down	0.000541	UQCRC1	52.758
Biological Process	GO:0019693	6	ribose phosphate metabolic process	3.61704e-08	F1NAC6	Uncharacterized protein	0.763	Down	0.000541	UQCRC1	52.758
Biological Process	GO:0009141	8	nucleoside triphosphate metabolic process	5.13656e-11	F1NAC6	Uncharacterized protein	0.763	Down	0.000541	UQCRC1	52.758
Biological Process	GO:0006122	15	mitochondrial electron transport, ubiquinol to cytochrome c	0.000941649	F1NAC6	Uncharacterized protein	0.763	Down	0.000541	UQCRC1	52.758
Biological Process	GO:0055114	4	oxidation-reduction process	8.3213e-12	F1NAC6	Uncharacterized protein	0.763	Down	0.000541	UQCRC1	52.758
Biological Process	GO:0042773	13	ATP synthesis coupled electron transport	7.26152e-05	F1NAC6	Uncharacterized protein	0.763	Down	0.000541	UQCRC1	52.758
Biological Process	GO:0009117	8	nucleotide metabolic process	9.75367e-07	F1NAC6	Uncharacterized protein	0.763	Down	0.000541	UQCRC1	52.758
Biological Process	GO:0009150	10	purine ribonucleotide metabolic process	1.46364e-09	F1NAC6	Uncharacterized protein	0.763	Down	0.000541	UQCRC1	52.758
Biological Process	GO:0016485	7	protein processing	0.00132898	F1NAC6	Uncharacterized protein	0.763	Down	0.000541	UQCRC1	52.758
Biological Process	GO:0009060	7	aerobic respiration	0.000333381	F1NAC6	Uncharacterized protein	0.763	Down	0.000541	UQCRC1	52.758
Biological Process	GO:1901657	5	glycosyl compound metabolic process	1.7074e-07	F1NAC6	Uncharacterized protein	0.763	Down	0.000541	UQCRC1	52.758
Biological Process	GO:0009161	9	ribonucleoside monophosphate metabolic process	8.73698e-10	F1NAC6	Uncharacterized protein	0.763	Down	0.000541	UQCRC1	52.758
Biological Process	GO:0009259	9	ribonucleotide metabolic process	1.16903e-08	F1NAC6	Uncharacterized protein	0.763	Down	0.000541	UQCRC1	52.758
Biological Process	GO:0009116	7	nucleoside metabolic process	7.35452e-08	F1NAC6	Uncharacterized protein	0.763	Down	0.000541	UQCRC1	52.758
Biological Process	GO:0022900	5	electron transport chain	0.000137894	F1NAC6	Uncharacterized protein	0.763	Down	0.000541	UQCRC1	52.758
Biological Process	GO:0009126	9	purine nucleoside monophosphate metabolic process	8.93867e-11	F1NAC6	Uncharacterized protein	0.763	Down	0.000541	UQCRC1	52.758
Biological Process	GO:0006119	12	oxidative phosphorylation	0.000189736	F1NAC6	Uncharacterized protein	0.763	Down	0.000541	UQCRC1	52.758
Biological Process	GO:0009199	9	ribonucleoside triphosphate metabolic process	4.09572e-12	F1NAC6	Uncharacterized protein	0.763	Down	0.000541	UQCRC1	52.758
Biological Process	GO:0046034	11	ATP metabolic process	1.5621e-15	F1NAC6	Uncharacterized protein	0.763	Down	0.000541	UQCRC1	52.758
Biological Process	GO:0044281	4	small molecule metabolic process	1.97644e-10	F1NAC6	Uncharacterized protein	0.763	Down	0.000541	UQCRC1	52.758
Biological Process	GO:0072521	5	purine-containing compound metabolic process	1.6164e-08	F1NAC6	Uncharacterized protein	0.763	Down	0.000541	UQCRC1	52.758
Biological Process	GO:0009119	8	ribonucleoside metabolic process	2.07724e-08	F1NAC6	Uncharacterized protein	0.763	Down	0.000541	UQCRC1	52.758
Biological Process	GO:0042278	8	purine nucleoside metabolic process	1.46364e-09	F1NAC6	Uncharacterized protein	0.763	Down	0.000541	UQCRC1	52.758
Biological Process	GO:0006753	7	nucleoside phosphate metabolic process	1.11269e-06	F1NAC6	Uncharacterized protein	0.763	Down	0.000541	UQCRC1	52.758
Biological Process	GO:0015980	5	energy derivation by oxidation of organic compounds	4.8066e-07	F1NAC6	Uncharacterized protein	0.763	Down	0.000541	UQCRC1	52.758
Biological Process	GO:0042775	14	mitochondrial ATP synthesis coupled electron transport	0.000178185	F1NAC6	Uncharacterized protein	0.763	Down	0.000541	UQCRC1	52.758
Biological Process	GO:0006091	4	generation of precursor metabolites and energy	4.90582e-07	F1NAC6	Uncharacterized protein	0.763	Down	0.000541	UQCRC1	52.758
Biological Process	GO:0009205	10	purine ribonucleoside triphosphate metabolic process	1.04006e-12	F1NAC6	Uncharacterized protein	0.763	Down	0.000541	UQCRC1	52.758
Biological Process	GO:0022904	7	respiratory electron transport chain	7.78229e-05	F1NAC6	Uncharacterized protein	0.763	Down	0.000541	UQCRC1	52.758
Biological Process	GO:0051604	6	protein maturation	0.00073016	F1NAC6	Uncharacterized protein	0.763	Down	0.000541	UQCRC1	52.758
Biological Process	GO:0019637	5	organophosphate metabolic process	3.83964e-06	F1NAC6	Uncharacterized protein	0.763	Down	0.000541	UQCRC1	52.758
Biological Process	GO:0009123	8	nucleoside monophosphate metabolic process	8.73698e-10	F1NAC6	Uncharacterized protein	0.763	Down	0.000541	UQCRC1	52.758
Biological Process	GO:0009167	10	purine ribonucleoside monophosphate metabolic process	8.93867e-11	F1NAC6	Uncharacterized protein	0.763	Down	0.000541	UQCRC1	52.758
Biological Process	GO:0055086	6	nucleobase-containing small molecule metabolic process	1.43538e-06	F1NAC6	Uncharacterized protein	0.763	Down	0.000541	UQCRC1	52.758
Biological Process	GO:0006163	9	purine nucleotide metabolic process	5.25262e-09	F1NAC6	Uncharacterized protein	0.763	Down	0.000541	UQCRC1	52.758
Biological Process	GO:0009144	9	purine nucleoside triphosphate metabolic process	4.09572e-12	F1NAC6	Uncharacterized protein	0.763	Down	0.000541	UQCRC1	52.758
Biological Process	GO:0046128	9	purine ribonucleoside metabolic process	1.46364e-09	F1NAC6	Uncharacterized protein	0.763	Down	0.000541	UQCRC1	52.758
Biological Process	GO:0045333	6	cellular respiration	8.79502e-08	F1NAC6	Uncharacterized protein	0.763	Down	0.000541	UQCRC1	52.758
Cellular Component	GO:0098800	13	inner mitochondrial membrane protein complex	1.25127e-06	F1NC51	Uncharacterized protein	0.683	Down	0.0169	UQCR10	7.1261
Cellular Component	GO:0005743	12	mitochondrial inner membrane	6.29607e-13	F1NC51	Uncharacterized protein	0.683	Down	0.0169	UQCR10	7.1261
Cellular Component	GO:0070469	4	respiratory chain	0.000545388	F1NC51	Uncharacterized protein	0.683	Down	0.0169	UQCR10	7.1261
Cellular Component	GO:0019866	9	organelle inner membrane	5.13256e-13	F1NC51	Uncharacterized protein	0.683	Down	0.0169	UQCR10	7.1261
Cellular Component	GO:1990351	3	transporter complex	0.0410452	F1NC51	Uncharacterized protein	0.683	Down	0.0169	UQCR10	7.1261
Cellular Component	GO:0098796	4	membrane protein complex	6.72799e-07	F1NC51	Uncharacterized protein	0.683	Down	0.0169	UQCR10	7.1261
Cellular Component	GO:0005750	14	mitochondrial respiratory chain complex III	0.0097053	F1NC51	Uncharacterized protein	0.683	Down	0.0169	UQCR10	7.1261
Cellular Component	GO:1902495	6	transmembrane transporter complex	0.0239293	F1NC51	Uncharacterized protein	0.683	Down	0.0169	UQCR10	7.1261
Cellular Component	GO:0045275	7	respiratory chain complex III	0.0097053	F1NC51	Uncharacterized protein	0.683	Down	0.0169	UQCR10	7.1261
Cellular Component	GO:0005746	13	mitochondrial respiratory chain	0.00197856	F1NC51	Uncharacterized protein	0.683	Down	0.0169	UQCR10	7.1261
Cellular Component	GO:0098803	5	respiratory chain complex	0.00132674	F1NC51	Uncharacterized protein	0.683	Down	0.0169	UQCR10	7.1261
Cellular Component	GO:0005739	8	mitochondrion	2.46292e-12	F1NC51	Uncharacterized protein	0.683	Down	0.0169	UQCR10	7.1261
Cellular Component	GO:1990204	4	oxidoreductase complex	0.000940773	F1NC51	Uncharacterized protein	0.683	Down	0.0169	UQCR10	7.1261
Cellular Component	GO:0070069	4	cytochrome complex	9.92594e-05	F1NC51	Uncharacterized protein	0.683	Down	0.0169	UQCR10	7.1261
Cellular Component	GO:0044455	12	mitochondrial membrane part	1.94289e-08	F1NC51	Uncharacterized protein	0.683	Down	0.0169	UQCR10	7.1261
Cellular Component	GO:0031967	8	organelle envelope	2.21401e-12	F1NC51	Uncharacterized protein	0.683	Down	0.0169	UQCR10	7.1261
Cellular Component	GO:0031975	4	envelope	2.21401e-12	F1NC51	Uncharacterized protein	0.683	Down	0.0169	UQCR10	7.1261
Cellular Component	GO:0031966	11	mitochondrial membrane	1.00808e-12	F1NC51	Uncharacterized protein	0.683	Down	0.0169	UQCR10	7.1261
Cellular Component	GO:0098798	10	mitochondrial protein complex	2.19156e-06	F1NC51	Uncharacterized protein	0.683	Down	0.0169	UQCR10	7.1261
Cellular Component	GO:0005740	10	mitochondrial envelope	7.74492e-13	F1NC51	Uncharacterized protein	0.683	Down	0.0169	UQCR10	7.1261
Cellular Component	GO:0044429	9	mitochondrial part	1.8302e-12	F1NC51	Uncharacterized protein	0.683	Down	0.0169	UQCR10	7.1261
Biological Process	GO:0019693	6	ribose phosphate metabolic process	3.61704e-08	F1NC51	Uncharacterized protein	0.683	Down	0.0169	UQCR10	7.1261
Biological Process	GO:0009141	8	nucleoside triphosphate metabolic process	5.13656e-11	F1NC51	Uncharacterized protein	0.683	Down	0.0169	UQCR10	7.1261
Biological Process	GO:0006122	15	mitochondrial electron transport, ubiquinol to cytochrome c	0.000941649	F1NC51	Uncharacterized protein	0.683	Down	0.0169	UQCR10	7.1261
Biological Process	GO:0055114	4	oxidation-reduction process	8.3213e-12	F1NC51	Uncharacterized protein	0.683	Down	0.0169	UQCR10	7.1261
Biological Process	GO:0042773	13	ATP synthesis coupled electron transport	7.26152e-05	F1NC51	Uncharacterized protein	0.683	Down	0.0169	UQCR10	7.1261
Biological Process	GO:0009117	8	nucleotide metabolic process	9.75367e-07	F1NC51	Uncharacterized protein	0.683	Down	0.0169	UQCR10	7.1261
Biological Process	GO:0033108	8	mitochondrial respiratory chain complex assembly	0.0090941	F1NC51	Uncharacterized protein	0.683	Down	0.0169	UQCR10	7.1261
Biological Process	GO:0006812	6	cation transport	3.07714e-10	F1NC51	Uncharacterized protein	0.683	Down	0.0169	UQCR10	7.1261
Biological Process	GO:0009150	10	purine ribonucleotide metabolic process	1.46364e-09	F1NC51	Uncharacterized protein	0.683	Down	0.0169	UQCR10	7.1261
Biological Process	GO:0034220	6	ion transmembrane transport	1.81643e-08	F1NC51	Uncharacterized protein	0.683	Down	0.0169	UQCR10	7.1261
Biological Process	GO:0007005	5	mitochondrion organization	0.00127324	F1NC51	Uncharacterized protein	0.683	Down	0.0169	UQCR10	7.1261
Biological Process	GO:0015992	8	proton transport	1.49317e-11	F1NC51	Uncharacterized protein	0.683	Down	0.0169	UQCR10	7.1261
Biological Process	GO:0009060	7	aerobic respiration	0.000333381	F1NC51	Uncharacterized protein	0.683	Down	0.0169	UQCR10	7.1261
Biological Process	GO:0017004	8	cytochrome complex assembly	0.0697255	F1NC51	Uncharacterized protein	0.683	Down	0.0169	UQCR10	7.1261
Biological Process	GO:1901657	5	glycosyl compound metabolic process	1.7074e-07	F1NC51	Uncharacterized protein	0.683	Down	0.0169	UQCR10	7.1261
Biological Process	GO:0098660	7	inorganic ion transmembrane transport	7.20345e-07	F1NC51	Uncharacterized protein	0.683	Down	0.0169	UQCR10	7.1261
Biological Process	GO:0009161	9	ribonucleoside monophosphate metabolic process	8.73698e-10	F1NC51	Uncharacterized protein	0.683	Down	0.0169	UQCR10	7.1261
Biological Process	GO:0009259	9	ribonucleotide metabolic process	1.16903e-08	F1NC51	Uncharacterized protein	0.683	Down	0.0169	UQCR10	7.1261
Biological Process	GO:0006818	6	hydrogen transport	1.49317e-11	F1NC51	Uncharacterized protein	0.683	Down	0.0169	UQCR10	7.1261
Biological Process	GO:0009116	7	nucleoside metabolic process	7.35452e-08	F1NC51	Uncharacterized protein	0.683	Down	0.0169	UQCR10	7.1261
Biological Process	GO:0022900	5	electron transport chain	0.000137894	F1NC51	Uncharacterized protein	0.683	Down	0.0169	UQCR10	7.1261
Biological Process	GO:0009126	9	purine nucleoside monophosphate metabolic process	8.93867e-11	F1NC51	Uncharacterized protein	0.683	Down	0.0169	UQCR10	7.1261
Biological Process	GO:0006119	12	oxidative phosphorylation	0.000189736	F1NC51	Uncharacterized protein	0.683	Down	0.0169	UQCR10	7.1261
Biological Process	GO:0009199	9	ribonucleoside triphosphate metabolic process	4.09572e-12	F1NC51	Uncharacterized protein	0.683	Down	0.0169	UQCR10	7.1261
Biological Process	GO:0046034	11	ATP metabolic process	1.5621e-15	F1NC51	Uncharacterized protein	0.683	Down	0.0169	UQCR10	7.1261
Biological Process	GO:0044281	4	small molecule metabolic process	1.97644e-10	F1NC51	Uncharacterized protein	0.683	Down	0.0169	UQCR10	7.1261
Biological Process	GO:0072521	5	purine-containing compound metabolic process	1.6164e-08	F1NC51	Uncharacterized protein	0.683	Down	0.0169	UQCR10	7.1261
Biological Process	GO:0009119	8	ribonucleoside metabolic process	2.07724e-08	F1NC51	Uncharacterized protein	0.683	Down	0.0169	UQCR10	7.1261
Biological Process	GO:0006811	5	ion transport	3.023e-12	F1NC51	Uncharacterized protein	0.683	Down	0.0169	UQCR10	7.1261
Biological Process	GO:0042278	8	purine nucleoside metabolic process	1.46364e-09	F1NC51	Uncharacterized protein	0.683	Down	0.0169	UQCR10	7.1261
Biological Process	GO:0006753	7	nucleoside phosphate metabolic process	1.11269e-06	F1NC51	Uncharacterized protein	0.683	Down	0.0169	UQCR10	7.1261
Biological Process	GO:0015980	5	energy derivation by oxidation of organic compounds	4.8066e-07	F1NC51	Uncharacterized protein	0.683	Down	0.0169	UQCR10	7.1261
Biological Process	GO:0042775	14	mitochondrial ATP synthesis coupled electron transport	0.000178185	F1NC51	Uncharacterized protein	0.683	Down	0.0169	UQCR10	7.1261
Biological Process	GO:0006091	4	generation of precursor metabolites and energy	4.90582e-07	F1NC51	Uncharacterized protein	0.683	Down	0.0169	UQCR10	7.1261
Biological Process	GO:0098662	8	inorganic cation transmembrane transport	7.87815e-08	F1NC51	Uncharacterized protein	0.683	Down	0.0169	UQCR10	7.1261
Biological Process	GO:0009205	10	purine ribonucleoside triphosphate metabolic process	1.04006e-12	F1NC51	Uncharacterized protein	0.683	Down	0.0169	UQCR10	7.1261
Biological Process	GO:0098655	7	cation transmembrane transport	2.80655e-09	F1NC51	Uncharacterized protein	0.683	Down	0.0169	UQCR10	7.1261
Biological Process	GO:0022904	7	respiratory electron transport chain	7.78229e-05	F1NC51	Uncharacterized protein	0.683	Down	0.0169	UQCR10	7.1261
Biological Process	GO:0019637	5	organophosphate metabolic process	3.83964e-06	F1NC51	Uncharacterized protein	0.683	Down	0.0169	UQCR10	7.1261
Biological Process	GO:0009123	8	nucleoside monophosphate metabolic process	8.73698e-10	F1NC51	Uncharacterized protein	0.683	Down	0.0169	UQCR10	7.1261
Biological Process	GO:0009167	10	purine ribonucleoside monophosphate metabolic process	8.93867e-11	F1NC51	Uncharacterized protein	0.683	Down	0.0169	UQCR10	7.1261
Biological Process	GO:1902600	9	hydrogen ion transmembrane transport	1.62579e-09	F1NC51	Uncharacterized protein	0.683	Down	0.0169	UQCR10	7.1261
Biological Process	GO:0055086	6	nucleobase-containing small molecule metabolic process	1.43538e-06	F1NC51	Uncharacterized protein	0.683	Down	0.0169	UQCR10	7.1261
Biological Process	GO:0097033	5	mitochondrial respiratory chain complex III biogenesis	0.270266	F1NC51	Uncharacterized protein	0.683	Down	0.0169	UQCR10	7.1261
Biological Process	GO:0006163	9	purine nucleotide metabolic process	5.25262e-09	F1NC51	Uncharacterized protein	0.683	Down	0.0169	UQCR10	7.1261
Biological Process	GO:0015672	7	monovalent inorganic cation transport	4.72068e-11	F1NC51	Uncharacterized protein	0.683	Down	0.0169	UQCR10	7.1261
Biological Process	GO:0009144	9	purine nucleoside triphosphate metabolic process	4.09572e-12	F1NC51	Uncharacterized protein	0.683	Down	0.0169	UQCR10	7.1261
Biological Process	GO:0017062	9	respiratory chain complex III assembly	0.270266	F1NC51	Uncharacterized protein	0.683	Down	0.0169	UQCR10	7.1261
Biological Process	GO:0046128	9	purine ribonucleoside metabolic process	1.46364e-09	F1NC51	Uncharacterized protein	0.683	Down	0.0169	UQCR10	7.1261
Biological Process	GO:0055085	5	transmembrane transport	5.10469e-12	F1NC51	Uncharacterized protein	0.683	Down	0.0169	UQCR10	7.1261
Biological Process	GO:0034551	10	mitochondrial respiratory chain complex III assembly	0.270266	F1NC51	Uncharacterized protein	0.683	Down	0.0169	UQCR10	7.1261
Biological Process	GO:0045333	6	cellular respiration	8.79502e-08	F1NC51	Uncharacterized protein	0.683	Down	0.0169	UQCR10	7.1261
Cellular Component	GO:0005743	12	mitochondrial inner membrane	6.29607e-13	F1P582	Uncharacterized protein	0.824	Down	0.000408	UQ	48.579
Cellular Component	GO:0019866	9	organelle inner membrane	5.13256e-13	F1P582	Uncharacterized protein	0.824	Down	0.000408	UQ	48.579
Cellular Component	GO:0005739	8	mitochondrion	2.46292e-12	F1P582	Uncharacterized protein	0.824	Down	0.000408	UQ	48.579
Cellular Component	GO:0031967	8	organelle envelope	2.21401e-12	F1P582	Uncharacterized protein	0.824	Down	0.000408	UQ	48.579
Cellular Component	GO:0031975	4	envelope	2.21401e-12	F1P582	Uncharacterized protein	0.824	Down	0.000408	UQ	48.579
Cellular Component	GO:0031966	11	mitochondrial membrane	1.00808e-12	F1P582	Uncharacterized protein	0.824	Down	0.000408	UQ	48.579
Cellular Component	GO:0005740	10	mitochondrial envelope	7.74492e-13	F1P582	Uncharacterized protein	0.824	Down	0.000408	UQ	48.579
Cellular Component	GO:0044429	9	mitochondrial part	1.8302e-12	F1P582	Uncharacterized protein	0.824	Down	0.000408	UQ	48.579
Molecular Function	GO:0004222	7	metalloendopeptidase activity	0.0166871	F1P582	Uncharacterized protein	0.824	Down	0.000408	UQ	48.579
Molecular Function	GO:0004175	6	endopeptidase activity	0.0105841	F1P582	Uncharacterized protein	0.824	Down	0.000408	UQ	48.579
Molecular Function	GO:0008237	6	metallopeptidase activity	0.0726332	F1P582	Uncharacterized protein	0.824	Down	0.000408	UQ	48.579
Biological Process	GO:0006626	9	protein targeting to mitochondrion	0.0505237	F1P582	Uncharacterized protein	0.824	Down	0.000408	UQ	48.579
Biological Process	GO:0016485	7	protein processing	0.00132898	F1P582	Uncharacterized protein	0.824	Down	0.000408	UQ	48.579
Biological Process	GO:0007005	5	mitochondrion organization	0.00127324	F1P582	Uncharacterized protein	0.824	Down	0.000408	UQ	48.579
Biological Process	GO:0072655	8	establishment of protein localization to mitochondrion	0.00603173	F1P582	Uncharacterized protein	0.824	Down	0.000408	UQ	48.579
Biological Process	GO:0006839	5	mitochondrial transport	0.00025663	F1P582	Uncharacterized protein	0.824	Down	0.000408	UQ	48.579
Biological Process	GO:0051604	6	protein maturation	0.00073016	F1P582	Uncharacterized protein	0.824	Down	0.000408	UQ	48.579
Biological Process	GO:0070585	7	protein localization to mitochondrion	0.0113432	F1P582	Uncharacterized protein	0.824	Down	0.000408	UQ	48.579
Molecular Function	GO:0008194	5	UDP-glycosyltransferase activity	0.317796	F1NMB3	UDP-glucuronosyltransferase	0.390	Down	4.53e-05	UGT2A1	60.643
Molecular Function	GO:0016757	4	transferase activity, transferring glycosyl groups	0.0253351	F1NMB3	UDP-glucuronosyltransferase	0.390	Down	4.53e-05	UGT2A1	60.643
Molecular Function	GO:0016758	5	transferase activity, transferring hexosyl groups	0.0100324	F1NMB3	UDP-glucuronosyltransferase	0.390	Down	4.53e-05	UGT2A1	60.643
Molecular Function	GO:0016209	2	antioxidant activity	0.0033785	A0A1D5P6P3	Uncharacterized protein	0.721	Down	0.00284	TXNRD1	54.844
Molecular Function	GO:0050660	6	flavin adenine dinucleotide binding	0.0221286	A0A1D5P6P3	Uncharacterized protein	0.721	Down	0.00284	TXNRD1	54.844
Molecular Function	GO:0004791	6	thioredoxin-disulfide reductase activity	0.298055	A0A1D5P6P3	Uncharacterized protein	0.721	Down	0.00284	TXNRD1	54.844
Molecular Function	GO:0050662	4	coenzyme binding	0.00895864	A0A1D5P6P3	Uncharacterized protein	0.721	Down	0.00284	TXNRD1	54.844
Molecular Function	GO:0015036	5	disulfide oxidoreductase activity	0.169458	A0A1D5P6P3	Uncharacterized protein	0.721	Down	0.00284	TXNRD1	54.844
Molecular Function	GO:0016667	4	oxidoreductase activity, acting on a sulfur group of donors	0.19965	A0A1D5P6P3	Uncharacterized protein	0.721	Down	0.00284	TXNRD1	54.844
Molecular Function	GO:0016491	3	oxidoreductase activity	1.43929e-12	A0A1D5P6P3	Uncharacterized protein	0.721	Down	0.00284	TXNRD1	54.844
Molecular Function	GO:0016668	5	oxidoreductase activity, acting on a sulfur group of donors, NAD(P) as acceptor	0.14567	A0A1D5P6P3	Uncharacterized protein	0.721	Down	0.00284	TXNRD1	54.844
Molecular Function	GO:0016651	4	oxidoreductase activity, acting on NAD(P)H	0.0347981	A0A1D5P6P3	Uncharacterized protein	0.721	Down	0.00284	TXNRD1	54.844
Biological Process	GO:0055114	4	oxidation-reduction process	8.3213e-12	A0A1D5P6P3	Uncharacterized protein	0.721	Down	0.00284	TXNRD1	54.844
Biological Process	GO:0019725	5	cellular homeostasis	0.000793483	A0A1D5P6P3	Uncharacterized protein	0.721	Down	0.00284	TXNRD1	54.844
Biological Process	GO:1990748	6	cellular detoxification	0.00596362	A0A1D5P6P3	Uncharacterized protein	0.721	Down	0.00284	TXNRD1	54.844
Biological Process	GO:0098754	5	detoxification	0.00596362	A0A1D5P6P3	Uncharacterized protein	0.721	Down	0.00284	TXNRD1	54.844
Biological Process	GO:0098869	7	cellular oxidant detoxification	0.00596362	A0A1D5P6P3	Uncharacterized protein	0.721	Down	0.00284	TXNRD1	54.844
Biological Process	GO:0045454	6	cell redox homeostasis	0.015871	A0A1D5P6P3	Uncharacterized protein	0.721	Down	0.00284	TXNRD1	54.844
Biological Process	GO:0009636	4	response to toxic substance	0.0165261	A0A1D5P6P3	Uncharacterized protein	0.721	Down	0.00284	TXNRD1	54.844
Molecular Function	GO:0016209	2	antioxidant activity	0.0033785	P08629	Thioredoxin	0.740	Down	0.00418	TXN	11.7
Molecular Function	GO:0004791	6	thioredoxin-disulfide reductase activity	0.298055	P08629	Thioredoxin	0.740	Down	0.00418	TXN	11.7
Molecular Function	GO:0015035	6	protein disulfide oxidoreductase activity	0.601819	P08629	Thioredoxin	0.740	Down	0.00418	TXN	11.7
Molecular Function	GO:0015036	5	disulfide oxidoreductase activity	0.169458	P08629	Thioredoxin	0.740	Down	0.00418	TXN	11.7
Molecular Function	GO:0016667	4	oxidoreductase activity, acting on a sulfur group of donors	0.19965	P08629	Thioredoxin	0.740	Down	0.00418	TXN	11.7
Molecular Function	GO:0016491	3	oxidoreductase activity	1.43929e-12	P08629	Thioredoxin	0.740	Down	0.00418	TXN	11.7
Molecular Function	GO:0016668	5	oxidoreductase activity, acting on a sulfur group of donors, NAD(P) as acceptor	0.14567	P08629	Thioredoxin	0.740	Down	0.00418	TXN	11.7
Molecular Function	GO:0016651	4	oxidoreductase activity, acting on NAD(P)H	0.0347981	P08629	Thioredoxin	0.740	Down	0.00418	TXN	11.7
Molecular Function	GO:0016671	5	oxidoreductase activity, acting on a sulfur group of donors, disulfide as acceptor	0.0580911	P08629	Thioredoxin	0.740	Down	0.00418	TXN	11.7
Molecular Function	GO:0047134	6	protein-disulfide reductase activity	0.191278	P08629	Thioredoxin	0.740	Down	0.00418	TXN	11.7
Biological Process	GO:0055114	4	oxidation-reduction process	8.3213e-12	P08629	Thioredoxin	0.740	Down	0.00418	TXN	11.7
Biological Process	GO:0034599	5	cellular response to oxidative stress	0.0193174	P08629	Thioredoxin	0.740	Down	0.00418	TXN	11.7
Biological Process	GO:0019725	5	cellular homeostasis	0.000793483	P08629	Thioredoxin	0.740	Down	0.00418	TXN	11.7
Biological Process	GO:0051099	5	positive regulation of binding	0.0911986	P08629	Thioredoxin	0.740	Down	0.00418	TXN	11.7
Biological Process	GO:1990748	6	cellular detoxification	0.00596362	P08629	Thioredoxin	0.740	Down	0.00418	TXN	11.7
Biological Process	GO:1900180	7	regulation of protein localization to nucleus	0.188378	P08629	Thioredoxin	0.740	Down	0.00418	TXN	11.7
Biological Process	GO:0098754	5	detoxification	0.00596362	P08629	Thioredoxin	0.740	Down	0.00418	TXN	11.7
Biological Process	GO:0098869	7	cellular oxidant detoxification	0.00596362	P08629	Thioredoxin	0.740	Down	0.00418	TXN	11.7
Biological Process	GO:0045454	6	cell redox homeostasis	0.015871	P08629	Thioredoxin	0.740	Down	0.00418	TXN	11.7
Biological Process	GO:0051098	4	regulation of binding	0.0612665	P08629	Thioredoxin	0.740	Down	0.00418	TXN	11.7
Biological Process	GO:0044281	4	small molecule metabolic process	1.97644e-10	P08629	Thioredoxin	0.740	Down	0.00418	TXN	11.7
Biological Process	GO:0046822	7	regulation of nucleocytoplasmic transport	0.188378	P08629	Thioredoxin	0.740	Down	0.00418	TXN	11.7
Biological Process	GO:1904589	8	regulation of protein import	0.0693182	P08629	Thioredoxin	0.740	Down	0.00418	TXN	11.7
Biological Process	GO:0051101	5	regulation of DNA binding	0.611731	P08629	Thioredoxin	0.740	Down	0.00418	TXN	11.7
Biological Process	GO:0033158	11	regulation of protein import into nucleus, translocation	0.270266	P08629	Thioredoxin	0.740	Down	0.00418	TXN	11.7
Biological Process	GO:0009314	4	response to radiation	0.121301	P08629	Thioredoxin	0.740	Down	0.00418	TXN	11.7
Biological Process	GO:0042306	10	regulation of protein import into nucleus	0.0595249	P08629	Thioredoxin	0.740	Down	0.00418	TXN	11.7
Biological Process	GO:0009636	4	response to toxic substance	0.0165261	P08629	Thioredoxin	0.740	Down	0.00418	TXN	11.7
Cellular Component	GO:0005739	8	mitochondrion	2.46292e-12	P84172	"Elongation factor Tu, mitochondrial (Fragment)"	0.827	Down	0.00161	TUFM	38.249
Cellular Component	GO:0005739	8	mitochondrion	2.46292e-12	F1NZA2	Uncharacterized protein	0.632	Down	0.0181	TSPO	18.576
Molecular Function	GO:0044325	4	ion channel binding	0.0912439	F1NZA2	Uncharacterized protein	0.632	Down	0.0181	TSPO	18.576
Biological Process	GO:0051235	4	maintenance of location	0.31431	F1NZA2	Uncharacterized protein	0.632	Down	0.0181	TSPO	18.576
Biological Process	GO:0010507	8	negative regulation of autophagy	0.641206	F1NZA2	Uncharacterized protein	0.632	Down	0.0181	TSPO	18.576
Biological Process	GO:2000377	6	regulation of reactive oxygen species metabolic process	0.0693182	F1NZA2	Uncharacterized protein	0.632	Down	0.0181	TSPO	18.576
Biological Process	GO:0031397	11	negative regulation of protein ubiquitination	0.344539	F1NZA2	Uncharacterized protein	0.632	Down	0.0181	TSPO	18.576
Biological Process	GO:0045185	5	maintenance of protein location	0.427586	F1NZA2	Uncharacterized protein	0.632	Down	0.0181	TSPO	18.576
Biological Process	GO:0072655	8	establishment of protein localization to mitochondrion	0.00603173	F1NZA2	Uncharacterized protein	0.632	Down	0.0181	TSPO	18.576
Biological Process	GO:1903321	10	negative regulation of protein modification by small protein conjugation or removal	0.344539	F1NZA2	Uncharacterized protein	0.632	Down	0.0181	TSPO	18.576
Biological Process	GO:0072595	7	maintenance of protein localization in organelle	0.0699528	F1NZA2	Uncharacterized protein	0.632	Down	0.0181	TSPO	18.576
Biological Process	GO:0032507	6	maintenance of protein location in cell	0.372752	F1NZA2	Uncharacterized protein	0.632	Down	0.0181	TSPO	18.576
Biological Process	GO:1903578	10	regulation of ATP metabolic process	0.545341	F1NZA2	Uncharacterized protein	0.632	Down	0.0181	TSPO	18.576
Biological Process	GO:0051220	7	cytoplasmic sequestering of protein	0.467636	F1NZA2	Uncharacterized protein	0.632	Down	0.0181	TSPO	18.576
Biological Process	GO:0010823	8	negative regulation of mitochondrion organization	0.508016	F1NZA2	Uncharacterized protein	0.632	Down	0.0181	TSPO	18.576
Biological Process	GO:0072656	8	maintenance of protein location in mitochondrion	0.210441	F1NZA2	Uncharacterized protein	0.632	Down	0.0181	TSPO	18.576
Biological Process	GO:2000379	7	positive regulation of reactive oxygen species metabolic process	0.287041	F1NZA2	Uncharacterized protein	0.632	Down	0.0181	TSPO	18.576
Biological Process	GO:0009118	7	regulation of nucleoside metabolic process	0.545341	F1NZA2	Uncharacterized protein	0.632	Down	0.0181	TSPO	18.576
Biological Process	GO:0070585	7	protein localization to mitochondrion	0.0113432	F1NZA2	Uncharacterized protein	0.632	Down	0.0181	TSPO	18.576
Biological Process	GO:0048477	8	oogenesis	0.423951	E1C6Q1	Pachytene checkpoint protein 2 homolog	0.761	Down	0.0114	TRIP13	49.079
Biological Process	GO:0045132	8	meiotic chromosome segregation	0.545341	E1C6Q1	Pachytene checkpoint protein 2 homolog	0.761	Down	0.0114	TRIP13	49.079
Biological Process	GO:0045143	9	homologous chromosome segregation	0.376693	E1C6Q1	Pachytene checkpoint protein 2 homolog	0.761	Down	0.0114	TRIP13	49.079
Biological Process	GO:0007292	7	female gamete generation	0.579841	E1C6Q1	Pachytene checkpoint protein 2 homolog	0.761	Down	0.0114	TRIP13	49.079
Biological Process	GO:0070192	7	chromosome organization involved in meiotic cell cycle	0.467636	E1C6Q1	Pachytene checkpoint protein 2 homolog	0.761	Down	0.0114	TRIP13	49.079
Biological Process	GO:0007127	8	meiosis I	0.423951	E1C6Q1	Pachytene checkpoint protein 2 homolog	0.761	Down	0.0114	TRIP13	49.079
Cellular Component	GO:0005783	8	endoplasmic reticulum	2.71072e-12	Q5ZHP4	Putative uncharacterized protein	0.828	Down	0.0144	TPD52	19.86
Cellular Component	GO:0098796	4	membrane protein complex	6.72799e-07	R4GK19	Uncharacterized protein	0.485	Down	9.15e-05	TNK2	127.08
Cellular Component	GO:0098797	7	plasma membrane protein complex	0.0602027	R4GK19	Uncharacterized protein	0.485	Down	9.15e-05	TNK2	127.08
Molecular Function	GO:0044389	5	ubiquitin-like protein ligase binding	0.0549339	R4GK19	Uncharacterized protein	0.485	Down	9.15e-05	TNK2	127.08
Biological Process	GO:0048259	8	regulation of receptor-mediated endocytosis	0.611731	R4GK19	Uncharacterized protein	0.485	Down	9.15e-05	TNK2	127.08
Biological Process	GO:0050730	10	regulation of peptidyl-tyrosine phosphorylation	0.144256	R4GK19	Uncharacterized protein	0.485	Down	9.15e-05	TNK2	127.08
Biological Process	GO:0050731	11	positive regulation of peptidyl-tyrosine phosphorylation	0.115947	R4GK19	Uncharacterized protein	0.485	Down	9.15e-05	TNK2	127.08
Cellular Component	GO:0005887	8	integral component of plasma membrane	0.00174816	F1NCY6	Uncharacterized protein	0.441	Down	0.000661	TNFRSF6B	33.439
Cellular Component	GO:0031226	7	intrinsic component of plasma membrane	0.00296662	F1NCY6	Uncharacterized protein	0.441	Down	0.000661	TNFRSF6B	33.439
Molecular Function	GO:0005035	6	death receptor activity	0.246551	F1NCY6	Uncharacterized protein	0.441	Down	0.000661	TNFRSF6B	33.439
Molecular Function	GO:0005031	7	tumor necrosis factor-activated receptor activity	0.246551	F1NCY6	Uncharacterized protein	0.441	Down	0.000661	TNFRSF6B	33.439
Biological Process	GO:0033209	8	tumor necrosis factor-mediated signaling pathway	0.508016	F1NCY6	Uncharacterized protein	0.441	Down	0.000661	TNFRSF6B	33.439
Biological Process	GO:0032496	8	response to lipopolysaccharide	0.0451143	F1NCY6	Uncharacterized protein	0.441	Down	0.000661	TNFRSF6B	33.439
Biological Process	GO:0034612	6	response to tumor necrosis factor	0.344539	F1NCY6	Uncharacterized protein	0.441	Down	0.000661	TNFRSF6B	33.439
Biological Process	GO:0006954	5	inflammatory response	0.0530729	F1NCY6	Uncharacterized protein	0.441	Down	0.000661	TNFRSF6B	33.439
Biological Process	GO:1901700	4	response to oxygen-containing compound	0.00308083	F1NCY6	Uncharacterized protein	0.441	Down	0.000661	TNFRSF6B	33.439
Biological Process	GO:0071356	7	cellular response to tumor necrosis factor	0.315927	F1NCY6	Uncharacterized protein	0.441	Down	0.000661	TNFRSF6B	33.439
Biological Process	GO:0097190	7	apoptotic signaling pathway	0.00661745	F1NCY6	Uncharacterized protein	0.441	Down	0.000661	TNFRSF6B	33.439
Biological Process	GO:0002237	7	response to molecule of bacterial origin	0.0569737	F1NCY6	Uncharacterized protein	0.441	Down	0.000661	TNFRSF6B	33.439
Biological Process	GO:0019221	7	cytokine-mediated signaling pathway	0.0451143	F1NCY6	Uncharacterized protein	0.441	Down	0.000661	TNFRSF6B	33.439
Molecular Function	GO:0005539	4	glycosaminoglycan binding	6.32306e-05	Q155F6	Tumor necrosis factor-inducible protein 6	0.495	Down	0.000152	TNFIP6	30.751
Molecular Function	GO:0005540	5	hyaluronic acid binding	0.0405316	Q155F6	Tumor necrosis factor-inducible protein 6	0.495	Down	0.000152	TNFIP6	30.751
Biological Process	GO:0032102	6	negative regulation of response to external stimulus	0.31431	Q155F6	Tumor necrosis factor-inducible protein 6	0.495	Down	0.000152	TNFIP6	30.751
Biological Process	GO:0050727	7	regulation of inflammatory response	0.0807461	Q155F6	Tumor necrosis factor-inducible protein 6	0.495	Down	0.000152	TNFIP6	30.751
Biological Process	GO:0050728	8	negative regulation of inflammatory response	0.545341	Q155F6	Tumor necrosis factor-inducible protein 6	0.495	Down	0.000152	TNFIP6	30.751
Biological Process	GO:0031348	7	negative regulation of defense response	0.315927	Q155F6	Tumor necrosis factor-inducible protein 6	0.495	Down	0.000152	TNFIP6	30.751
Biological Process	GO:0022610	2	biological adhesion	0.00267321	Q155F6	Tumor necrosis factor-inducible protein 6	0.495	Down	0.000152	TNFIP6	30.751
Biological Process	GO:0007155	3	cell adhesion	0.00267321	Q155F6	Tumor necrosis factor-inducible protein 6	0.495	Down	0.000152	TNFIP6	30.751
Cellular Component	GO:0005783	8	endoplasmic reticulum	2.71072e-12	R4GFY2	Uncharacterized protein	0.772	Down	0.0357	TMX4	35.405
Molecular Function	GO:0003756	6	protein disulfide isomerase activity	0.00933858	R4GFY2	Uncharacterized protein	0.772	Down	0.0357	TMX4	35.405
Molecular Function	GO:0016864	5	intramolecular oxidoreductase activity, transposing S-S bonds	0.00933858	R4GFY2	Uncharacterized protein	0.772	Down	0.0357	TMX4	35.405
Molecular Function	GO:0016860	4	intramolecular oxidoreductase activity	0.086864	R4GFY2	Uncharacterized protein	0.772	Down	0.0357	TMX4	35.405
Biological Process	GO:0019725	5	cellular homeostasis	0.000793483	R4GFY2	Uncharacterized protein	0.772	Down	0.0357	TMX4	35.405
Biological Process	GO:0045454	6	cell redox homeostasis	0.015871	R4GFY2	Uncharacterized protein	0.772	Down	0.0357	TMX4	35.405
Cellular Component	GO:0048770	9	pigment granule	0.61953	E1BW27	Uncharacterized protein	0.711	Down	0.0355	TMEM33	28.275
Cellular Component	GO:0031227	11	intrinsic component of endoplasmic reticulum membrane	0.000718206	E1BW27	Uncharacterized protein	0.711	Down	0.0355	TMEM33	28.275
Cellular Component	GO:0005789	10	endoplasmic reticulum membrane	6.16645e-10	E1BW27	Uncharacterized protein	0.711	Down	0.0355	TMEM33	28.275
Cellular Component	GO:0030176	12	integral component of endoplasmic reticulum membrane	0.000718206	E1BW27	Uncharacterized protein	0.711	Down	0.0355	TMEM33	28.275
Cellular Component	GO:0005783	8	endoplasmic reticulum	2.71072e-12	E1BW27	Uncharacterized protein	0.711	Down	0.0355	TMEM33	28.275
Cellular Component	GO:0044432	9	endoplasmic reticulum part	1.61308e-10	E1BW27	Uncharacterized protein	0.711	Down	0.0355	TMEM33	28.275
Cellular Component	GO:0042470	10	melanosome	0.61953	E1BW27	Uncharacterized protein	0.711	Down	0.0355	TMEM33	28.275
Cellular Component	GO:0031967	8	organelle envelope	2.21401e-12	E1BW27	Uncharacterized protein	0.711	Down	0.0355	TMEM33	28.275
Cellular Component	GO:0031975	4	envelope	2.21401e-12	E1BW27	Uncharacterized protein	0.711	Down	0.0355	TMEM33	28.275
Cellular Component	GO:0042175	5	nuclear outer membrane-endoplasmic reticulum membrane network	1.41633e-09	E1BW27	Uncharacterized protein	0.711	Down	0.0355	TMEM33	28.275
Biological Process	GO:1905898	8	positive regulation of response to endoplasmic reticulum stress	0.545341	E1BW27	Uncharacterized protein	0.711	Down	0.0355	TMEM33	28.275
Biological Process	GO:0007029	5	endoplasmic reticulum organization	0.287041	E1BW27	Uncharacterized protein	0.711	Down	0.0355	TMEM33	28.275
Cellular Component	GO:0005783	8	endoplasmic reticulum	2.71072e-12	R4GGM5	Uncharacterized protein	0.784	Down	0.0151	TMED7	25.02
Cellular Component	GO:0005793	8	endoplasmic reticulum-Golgi intermediate compartment	0.233321	Q5ZKB0	Uncharacterized protein	0.732	Down	0.0455	TMED2	22.602
Cellular Component	GO:0005783	8	endoplasmic reticulum	2.71072e-12	Q5ZKB0	Uncharacterized protein	0.732	Down	0.0455	TMED2	22.602
Biological Process	GO:0006612	9	protein targeting to membrane	0.31431	Q5ZKB0	Uncharacterized protein	0.732	Down	0.0455	TMED2	22.602
Biological Process	GO:0048589	4	developmental growth	0.0779603	Q5ZKB0	Uncharacterized protein	0.732	Down	0.0455	TMED2	22.602
Biological Process	GO:0040007	2	growth	0.039877	Q5ZKB0	Uncharacterized protein	0.732	Down	0.0455	TMED2	22.602
Biological Process	GO:0035264	5	multicellular organism growth	0.017592	Q5ZKB0	Uncharacterized protein	0.732	Down	0.0455	TMED2	22.602
Biological Process	GO:0009887	7	animal organ morphogenesis	0.0170053	Q5ZKB0	Uncharacterized protein	0.732	Down	0.0455	TMED2	22.602
Biological Process	GO:0014020	11	primary neural tube formation	0.641206	Q5ZKB0	Uncharacterized protein	0.732	Down	0.0455	TMED2	22.602
Biological Process	GO:0048562	8	embryonic organ morphogenesis	0.25066	Q5ZKB0	Uncharacterized protein	0.732	Down	0.0455	TMED2	22.602
Biological Process	GO:0048568	7	embryonic organ development	0.172857	Q5ZKB0	Uncharacterized protein	0.732	Down	0.0455	TMED2	22.602
Biological Process	GO:0009798	6	axis specification	0.270266	Q5ZKB0	Uncharacterized protein	0.732	Down	0.0455	TMED2	22.602
Biological Process	GO:0060606	8	tube closure	0.611731	Q5ZKB0	Uncharacterized protein	0.732	Down	0.0455	TMED2	22.602
Biological Process	GO:0003007	8	heart morphogenesis	0.0807461	Q5ZKB0	Uncharacterized protein	0.732	Down	0.0455	TMED2	22.602
Biological Process	GO:0009952	7	anterior/posterior pattern specification	0.400463	Q5ZKB0	Uncharacterized protein	0.732	Down	0.0455	TMED2	22.602
Biological Process	GO:0001843	12	neural tube closure	0.611731	Q5ZKB0	Uncharacterized protein	0.732	Down	0.0455	TMED2	22.602
Biological Process	GO:0034260	7	negative regulation of GTPase activity	0.270266	Q5ZKB0	Uncharacterized protein	0.732	Down	0.0455	TMED2	22.602
Biological Process	GO:0009948	8	anterior/posterior axis specification	0.210441	Q5ZKB0	Uncharacterized protein	0.732	Down	0.0455	TMED2	22.602
Cellular Component	GO:0005793	8	endoplasmic reticulum-Golgi intermediate compartment	0.233321	F1NA76	Uncharacterized protein	0.801	Down	0.00872	TMED10	24.803
Cellular Component	GO:0099503	9	secretory vesicle	0.0715773	F1NA76	Uncharacterized protein	0.801	Down	0.00872	TMED10	24.803
Cellular Component	GO:0005783	8	endoplasmic reticulum	2.71072e-12	F1NA76	Uncharacterized protein	0.801	Down	0.00872	TMED10	24.803
Cellular Component	GO:0098796	4	membrane protein complex	6.72799e-07	F1NA76	Uncharacterized protein	0.801	Down	0.00872	TMED10	24.803
Cellular Component	GO:0098797	7	plasma membrane protein complex	0.0602027	F1NA76	Uncharacterized protein	0.801	Down	0.00872	TMED10	24.803
Cellular Component	GO:0030667	11	secretory granule membrane	0.0452126	F1NA76	Uncharacterized protein	0.801	Down	0.00872	TMED10	24.803
Cellular Component	GO:0030141	10	secretory granule	0.113555	F1NA76	Uncharacterized protein	0.801	Down	0.00872	TMED10	24.803
Molecular Function	GO:0004222	7	metalloendopeptidase activity	0.0166871	A0A1D5PTN6	Tolloid-like protein 1	0.668	Down	0.0256	TLL1	77.138
Molecular Function	GO:0004175	6	endopeptidase activity	0.0105841	A0A1D5PTN6	Tolloid-like protein 1	0.668	Down	0.0256	TLL1	77.138
Molecular Function	GO:0008237	6	metallopeptidase activity	0.0726332	A0A1D5PTN6	Tolloid-like protein 1	0.668	Down	0.0256	TLL1	77.138
Cellular Component	GO:0005604	6	basement membrane	0.0731736	R4GFR4	Metalloproteinase inhibitor 3	0.587	Down	0.00188	TIMP3	24.504
Cellular Component	GO:0044420	5	extracellular matrix component	0.166548	R4GFR4	Metalloproteinase inhibitor 3	0.587	Down	0.00188	TIMP3	24.504
Cellular Component	GO:0005578	5	proteinaceous extracellular matrix	0.0214842	R4GFR4	Metalloproteinase inhibitor 3	0.587	Down	0.00188	TIMP3	24.504
Molecular Function	GO:0030414	5	peptidase inhibitor activity	0.279487	R4GFR4	Metalloproteinase inhibitor 3	0.587	Down	0.00188	TIMP3	24.504
Molecular Function	GO:0061134	4	peptidase regulator activity	0.0868605	R4GFR4	Metalloproteinase inhibitor 3	0.587	Down	0.00188	TIMP3	24.504
Molecular Function	GO:0061135	5	endopeptidase regulator activity	0.298607	R4GFR4	Metalloproteinase inhibitor 3	0.587	Down	0.00188	TIMP3	24.504
Molecular Function	GO:0004866	6	endopeptidase inhibitor activity	0.279487	R4GFR4	Metalloproteinase inhibitor 3	0.587	Down	0.00188	TIMP3	24.504
Molecular Function	GO:0002020	5	protease binding	0.35097	R4GFR4	Metalloproteinase inhibitor 3	0.587	Down	0.00188	TIMP3	24.504
Biological Process	GO:2001236	9	regulation of extrinsic apoptotic signaling pathway	0.115947	R4GFR4	Metalloproteinase inhibitor 3	0.587	Down	0.00188	TIMP3	24.504
Biological Process	GO:0043408	10	regulation of MAPK cascade	0.0252146	R4GFR4	Metalloproteinase inhibitor 3	0.587	Down	0.00188	TIMP3	24.504
Biological Process	GO:1902041	10	regulation of extrinsic apoptotic signaling pathway via death domain receptors	0.0931446	R4GFR4	Metalloproteinase inhibitor 3	0.587	Down	0.00188	TIMP3	24.504
Biological Process	GO:0070372	11	regulation of ERK1 and ERK2 cascade	0.188378	R4GFR4	Metalloproteinase inhibitor 3	0.587	Down	0.00188	TIMP3	24.504
Biological Process	GO:0070373	12	negative regulation of ERK1 and ERK2 cascade	0.641206	R4GFR4	Metalloproteinase inhibitor 3	0.587	Down	0.00188	TIMP3	24.504
Biological Process	GO:0043409	11	negative regulation of MAPK cascade	0.229861	R4GFR4	Metalloproteinase inhibitor 3	0.587	Down	0.00188	TIMP3	24.504
Biological Process	GO:0043065	8	positive regulation of apoptotic process	0.0052504	R4GFR4	Metalloproteinase inhibitor 3	0.587	Down	0.00188	TIMP3	24.504
Biological Process	GO:0043068	7	positive regulation of programmed cell death	0.00247279	R4GFR4	Metalloproteinase inhibitor 3	0.587	Down	0.00188	TIMP3	24.504
Biological Process	GO:0010942	6	positive regulation of cell death	0.00344587	R4GFR4	Metalloproteinase inhibitor 3	0.587	Down	0.00188	TIMP3	24.504
Biological Process	GO:2001238	10	positive regulation of extrinsic apoptotic signaling pathway	0.545341	R4GFR4	Metalloproteinase inhibitor 3	0.587	Down	0.00188	TIMP3	24.504
Cellular Component	GO:0005739	8	mitochondrion	2.46292e-12	F1NIC5	Uncharacterized protein	0.772	Down	0.000702	TIMM8A	10.686
Cellular Component	GO:0005758	11	mitochondrial intermembrane space	0.0396332	F1NIC5	Uncharacterized protein	0.772	Down	0.000702	TIMM8A	10.686
Cellular Component	GO:0031967	8	organelle envelope	2.21401e-12	F1NIC5	Uncharacterized protein	0.772	Down	0.000702	TIMM8A	10.686
Cellular Component	GO:0031975	4	envelope	2.21401e-12	F1NIC5	Uncharacterized protein	0.772	Down	0.000702	TIMM8A	10.686
[truncated: 6,311 more rows]

## Sheet: all
GO Terms Level 1	GO Terms Description	GO Terms Level	GO Terms ID	Mapping	Background	All Mapping	All Background	Fold Enrichment	Fisher' exact test P value	-log10(p value)	Related Protein
[truncated: 30 more rows]

[truncated: 1 more sheets: all GO2Protein]
