# Supplementary material for: Marek's Disease Virus and Reticuloendotheliosis Virus Coinfection Enhances Viral Replication and Alters Cellular Protein Profiles
Source: Front Vet Sci. 2022 Mar 22;9:854007. doi: 10.3389/fvets.2022.854007 (PMC8981388; doi:10.3389/fvets.2022.854007)
Supplement: Supplementary file 1 [file Data_Sheet_1.ZIP › Supplementary data/Table S5-KEGG_pathway_enrichment RM-M.xlsx]

## Sheet: Up
KEGG pathway	Mapping	Background	All Mapping	All Background	Fold enrichment	Fisher's exact test p value	-log10(p value)	Related proteins
gga05164 Influenza A	11	92	92	2767	3.6	0.00070122	3.15	A0A1D5P5I0 F1NMS0 F1NLD7 B2X021 A0A1L1RWR1 A0A0B5H7I8 Q90ZD4 A0A1D5PEB3 Q8QG57 P08317 Q90YI0
gga04933 AGE-RAGE signaling pathway in diabetic complications	8	58	92	2767	4.15	0.0025264	2.6	E1C5S5 P02457 F1NMS0 A0A1D5P959 P02467 F1NLL3 Q90YI0 P08317
gga00590 Arachidonic acid metabolism	5	21	92	2767	7.16	0.00426588	2.37	F1NBV7 A0A1D5PIT4 A0A1D5NTC1 A0A1D5PG75 A0A1D5P416
gga04621 NOD-like receptor signaling pathway	9	87	92	2767	3.11	0.00696043	2.16	E1C5S5 A0A1D5PQI0 Q90ZD4 A0A1D5PEB3 F1NLL3 Q8QG57 Q90YI0 A0A1D5P2Q9 P08317
gga03320 PPAR signaling pathway	5	34	92	2767	4.42	0.0238833	1.62	F1NRQ6 Q5F420 Q9PRL8 A0A1L1RXB9 Q5ZKR7
gga05168 Herpes simplex infection	8	92	92	2767	2.62	0.0298035	1.53	A0A1D5P5I0 F1NLD7 A0A1L1RWR1 Q90ZD4 A0A1D5PEB3 Q8QG57 Q90YI0 A0A1D5P2Q9
gga04622 RIG-I-like receptor signaling pathway	5	37	92	2767	4.06	0.0315743	1.5	A0A0B5H7I8 Q90ZD4 A0A1D5P5I0 P08317 A0A1D5P2Q9
gga04060 Cytokine-cytokine receptor interaction	5	40	92	2767	3.76	0.0405685	1.39	F1NCY6 Q9DGL8 Q8QG57 P08317 Q90YI0

## Sheet: Up Pathway2Protein
KEGG pathway	Fisher's exact test p value	Protein accession	Protein description	RM/M Ratio	Regulated Type	RM/M P value	Gene name	MW [kDa]
gga04912 GnRH signaling pathway	0.381249	E1C5S5	Protein kinase C delta type	1.322	Up	0.00127		78.408
gga04912 GnRH signaling pathway	0.381249	A0A1D5NTC1	Phospholipase A2	1.314	Up	0.00295	PLA2G4A	84.282
gga04912 GnRH signaling pathway	0.381249	F1NLL3	Phosphoinositide phospholipase C	1.344	Up	0.00311	PLCB1	132.06
gga00980 Metabolism of xenobiotics by cytochrome P450	0.553352	Q9DD46	Aldehyde dehydrogenase	1.482	Up	6.6e-05	ALDH6	56.311
gga00980 Metabolism of xenobiotics by cytochrome P450	0.553352	F1NMB3	UDP-glucuronosyltransferase	1.225	Up	0.00438	UGT2A1	60.643
gga04512 ECM-receptor interaction	0.120055	P02467	Collagen alpha-2(I) chain	1.287	Up	0.00137	COL1A2	128.99
gga04512 ECM-receptor interaction	0.120055	P02457	Collagen alpha-1(I) chain	1.353	Up	0.000453	COL1A1	137.5
gga04512 ECM-receptor interaction	0.120055	Q92071	Integrin beta	1.280	Up	0.0092	ITGB3	86.115
gga04512 ECM-receptor interaction	0.120055	F1NJ23	Uncharacterized protein	1.615	Up	8.38e-06	---	140.6
gga00052 Galactose metabolism	0.553352	F1NT57	Uncharacterized protein	1.534	Up	9.5e-06	AKR1B1	37.057
gga00052 Galactose metabolism	0.553352	F1NNR1	Uncharacterized protein	1.245	Up	4.69e-05	UGP2	56.922
gga04216 Ferroptosis	0.0518202	A0A1D5P106	Uncharacterized protein	2.446	Up	0.00797	ST	54.631
gga04216 Ferroptosis	0.0518202	Q5F420	Uncharacterized protein	2.034	Up	6.53e-05	ACSL1	78.561
gga04216 Ferroptosis	0.0518202	A0A1L1RK71	Major prion protein homolog	1.530	Up	0.00106	PRNP	29.557
gga04216 Ferroptosis	0.0518202	P02789	Ovotransferrin	3.560	Up	5.92e-05	TF	77.776
gga00380 Tryptophan metabolism	0.488883	A0A1D5PI43	Amine oxidase	1.259	Up	0.014	MAOB	58.574
gga00380 Tryptophan metabolism	0.488883	F1NM87	Amine oxidase	1.353	Up	0.0489	IL4I1	59.241
gga04920 Adipocytokine signaling pathway	0.092426	Q5F420	Uncharacterized protein	2.034	Up	6.53e-05	ACSL1	78.561
gga04920 Adipocytokine signaling pathway	0.092426	Q5ZKR7	Long-chain-fatty-acid--CoA ligase ACSBG2	1.219	Up	0.0367	ACSBG2	84.206
gga04920 Adipocytokine signaling pathway	0.092426	F1NMS0	Uncharacterized protein	1.224	Up	0.000135	AKT1	55.795
gga04920 Adipocytokine signaling pathway	0.092426	A0A1D5P2Q9	Uncharacterized protein	1.215	Up	0.0276	---	66.674
gga04330 Notch signaling pathway	0.538032	E1BWT2	Uncharacterized protein	1.830	Up	0.00388	DTX2	60.25
gga04330 Notch signaling pathway	0.538032	Q5ZIZ6	Uncharacterized protein	1.314	Up	0.0458	CTBP1	46.815
gga04510 Focal adhesion	0.0874669	P02467	Collagen alpha-2(I) chain	1.287	Up	0.00137	COL1A2	128.99
gga04510 Focal adhesion	0.0874669	O93466	GTPase cRac1B	1.215	Up	0.0473	RAC3	21.356
gga04510 Focal adhesion	0.0874669	P02457	Collagen alpha-1(I) chain	1.353	Up	0.000453	COL1A1	137.5
gga04510 Focal adhesion	0.0874669	A0A1D5PQN0	Uncharacterized protein	1.235	Up	0.0134	CTNNB1	78.529
gga04510 Focal adhesion	0.0874669	F1NMS0	Uncharacterized protein	1.224	Up	0.000135	AKT1	55.795
gga04510 Focal adhesion	0.0874669	Q92071	Integrin beta	1.280	Up	0.0092	ITGB3	86.115
gga04510 Focal adhesion	0.0874669	F1NJ23	Uncharacterized protein	1.615	Up	8.38e-06	---	140.6
gga04510 Focal adhesion	0.0874669	F1NG51	Uncharacterized protein	1.205	Up	0.00541	VAV2	97.461
gga00250 Alanine, aspartate and glutamate metabolism	0.197728	A0A1D5PBV9	Glutamine synthetase	1.572	Up	0.00157	GLUL	42.199
gga00250 Alanine, aspartate and glutamate metabolism	0.197728	A0A1D5PH72	Uncharacterized protein	1.638	Up	6.25e-06	GFPT2	76.286
gga00250 Alanine, aspartate and glutamate metabolism	0.197728	F1NM87	Amine oxidase	1.353	Up	0.0489	IL4I1	59.241
gga00220 Arginine biosynthesis	0.374554	A0A1D5PBV9	Glutamine synthetase	1.572	Up	0.00157	GLUL	42.199
gga00220 Arginine biosynthesis	0.374554	A0A1D5PZB7	Nitric oxide synthase	1.724	Up	0.00561	NOS	129.63
gga04370 VEGF signaling pathway	0.120055	O93466	GTPase cRac1B	1.215	Up	0.0473	RAC3	21.356
gga04370 VEGF signaling pathway	0.120055	A0A1D5NTC1	Phospholipase A2	1.314	Up	0.00295	PLA2G4A	84.282
gga04370 VEGF signaling pathway	0.120055	F1NMS0	Uncharacterized protein	1.224	Up	0.000135	AKT1	55.795
gga04370 VEGF signaling pathway	0.120055	A0A1D5P416	Prostaglandin G/H synthase 2	1.331	Up	0.0111	PTGS2	68.206
gga05168 Herpes simplex infection	0.0298035	A0A1D5P5I0	Uncharacterized protein	1.315	Up	0.00389	IFIH1	125.03
gga05168 Herpes simplex infection	0.0298035	F1NLD7	Uncharacterized protein	1.275	Up	0.0132	EIF2AK2	62.318
gga05168 Herpes simplex infection	0.0298035	A0A1L1RWR1	Uncharacterized protein	1.238	Up	0.000493	---	47.341
gga05168 Herpes simplex infection	0.0298035	Q90ZD4	Interferon regulatory factor 7	1.447	Up	0.0323	IRF3	54.44
gga05168 Herpes simplex infection	0.0298035	A0A1D5PEB3	Signal transducer and activator of transcription	1.251	Up	0.000204	STAT2	96.208
gga05168 Herpes simplex infection	0.0298035	Q8QG57	C-C motif chemokine	1.678	Up	0.00391	CCL5	10.154
gga05168 Herpes simplex infection	0.0298035	Q90YI0	Interleukin-6	2.010	Up	0.0134	IL6	26.79
gga05168 Herpes simplex infection	0.0298035	A0A1D5P2Q9	Uncharacterized protein	1.215	Up	0.0276	---	66.674
gga04621 NOD-like receptor signaling pathway	0.00696043	E1C5S5	Protein kinase C delta type	1.322	Up	0.00127		78.408
gga04621 NOD-like receptor signaling pathway	0.00696043	A0A1D5PQI0	Receptor-interacting serine/threonine-protein kinase 2	2.064	Up	5.57e-05	RIPK2	61.526
gga04621 NOD-like receptor signaling pathway	0.00696043	Q90ZD4	Interferon regulatory factor 7	1.447	Up	0.0323	IRF3	54.44
gga04621 NOD-like receptor signaling pathway	0.00696043	A0A1D5PEB3	Signal transducer and activator of transcription	1.251	Up	0.000204	STAT2	96.208
gga04621 NOD-like receptor signaling pathway	0.00696043	F1NLL3	Phosphoinositide phospholipase C	1.344	Up	0.00311	PLCB1	132.06
gga04621 NOD-like receptor signaling pathway	0.00696043	Q8QG57	C-C motif chemokine	1.678	Up	0.00391	CCL5	10.154
gga04621 NOD-like receptor signaling pathway	0.00696043	Q90YI0	Interleukin-6	2.010	Up	0.0134	IL6	26.79
gga04621 NOD-like receptor signaling pathway	0.00696043	A0A1D5P2Q9	Uncharacterized protein	1.215	Up	0.0276	---	66.674
gga04621 NOD-like receptor signaling pathway	0.00696043	P08317	Interleukin-8	2.533	Up	0.00403	CXCL8	11.056
gga00982 Drug metabolism - cytochrome P450	0.161901	Q9DD46	Aldehyde dehydrogenase	1.482	Up	6.6e-05	ALDH6	56.311
gga00982 Drug metabolism - cytochrome P450	0.161901	F1NMB3	UDP-glucuronosyltransferase	1.225	Up	0.00438	UGT2A1	60.643
gga00982 Drug metabolism - cytochrome P450	0.161901	A0A1D5PI43	Amine oxidase	1.259	Up	0.014	MAOB	58.574
gga00360 Phenylalanine metabolism	0.0569947	Q9DD46	Aldehyde dehydrogenase	1.482	Up	6.6e-05	ALDH6	56.311
gga00360 Phenylalanine metabolism	0.0569947	A0A1D5PI43	Amine oxidase	1.259	Up	0.014	MAOB	58.574
gga00360 Phenylalanine metabolism	0.0569947	F1NM87	Amine oxidase	1.353	Up	0.0489	IL4I1	59.241
gga00565 Ether lipid metabolism	0.353181	F1NBV7	Uncharacterized protein	1.241	Up	0.00909	PLA2G6	88.393
gga00565 Ether lipid metabolism	0.353181	A0A1D5NTC1	Phospholipase A2	1.314	Up	0.00295	PLA2G4A	84.282
gga00340 Histidine metabolism	0.308245	Q9DD46	Aldehyde dehydrogenase	1.482	Up	6.6e-05	ALDH6	56.311
gga00340 Histidine metabolism	0.308245	A0A1D5PI43	Amine oxidase	1.259	Up	0.014	MAOB	58.574
gga00040 Pentose and glucuronate interconversions	0.0851173	F1NMB3	UDP-glucuronosyltransferase	1.225	Up	0.00438	UGT2A1	60.643
gga00040 Pentose and glucuronate interconversions	0.0851173	F1NT57	Uncharacterized protein	1.534	Up	9.5e-06	AKR1B1	37.057
gga00040 Pentose and glucuronate interconversions	0.0851173	F1NNR1	Uncharacterized protein	1.245	Up	4.69e-05	UGP2	56.922
gga00562 Inositol phosphate metabolism	0.0584826	F1P0Q6	Uncharacterized protein	1.410	Up	0.000395	IMPA2	31.149
gga00562 Inositol phosphate metabolism	0.0584826	Q5F356	Phosphatidylinositol 5-phosphate 4-kinase type-2 alpha	1.241	Up	0.0226	PIP4K2A	46.091
gga00562 Inositol phosphate metabolism	0.0584826	F1NLL3	Phosphoinositide phospholipase C	1.344	Up	0.00311	PLCB1	132.06
gga00562 Inositol phosphate metabolism	0.0584826	A0A1D5PW92	Uncharacterized protein	2.559	Up	0.0183	IN	44.507
gga00562 Inositol phosphate metabolism	0.0584826	F1NW40	Uncharacterized protein	1.238	Up	0.0291	INPPL1	123.05
gga04060 Cytokine-cytokine receptor interaction	0.0405685	F1NCY6	Uncharacterized protein	1.443	Up	0.00162	TNFRSF6B	33.439
gga04060 Cytokine-cytokine receptor interaction	0.0405685	Q9DGL8	Jun-suppressed chemokine	2.004	Up	0.0134	JSC	11.564
gga04060 Cytokine-cytokine receptor interaction	0.0405685	Q8QG57	C-C motif chemokine	1.678	Up	0.00391	CCL5	10.154
gga04060 Cytokine-cytokine receptor interaction	0.0405685	P08317	Interleukin-8	2.533	Up	0.00403	CXCL8	11.056
gga04060 Cytokine-cytokine receptor interaction	0.0405685	Q90YI0	Interleukin-6	2.010	Up	0.0134	IL6	26.79
gga04933 AGE-RAGE signaling pathway in diabetic complications	0.0025264	E1C5S5	Protein kinase C delta type	1.322	Up	0.00127		78.408
gga04933 AGE-RAGE signaling pathway in diabetic complications	0.0025264	P02457	Collagen alpha-1(I) chain	1.353	Up	0.000453	COL1A1	137.5
gga04933 AGE-RAGE signaling pathway in diabetic complications	0.0025264	F1NMS0	Uncharacterized protein	1.224	Up	0.000135	AKT1	55.795
gga04933 AGE-RAGE signaling pathway in diabetic complications	0.0025264	A0A1D5P959	Collagen alpha-1(III) chain	1.312	Up	0.00516	COL3A1	139.3
gga04933 AGE-RAGE signaling pathway in diabetic complications	0.0025264	P02467	Collagen alpha-2(I) chain	1.287	Up	0.00137	COL1A2	128.99
gga04933 AGE-RAGE signaling pathway in diabetic complications	0.0025264	F1NLL3	Phosphoinositide phospholipase C	1.344	Up	0.00311	PLCB1	132.06
gga04933 AGE-RAGE signaling pathway in diabetic complications	0.0025264	Q90YI0	Interleukin-6	2.010	Up	0.0134	IL6	26.79
gga04933 AGE-RAGE signaling pathway in diabetic complications	0.0025264	P08317	Interleukin-8	2.533	Up	0.00403	CXCL8	11.056
gga03320 PPAR signaling pathway	0.0238833	F1NRQ6	Uncharacterized protein	1.988	Up	7.72e-05	GK	57.85
gga03320 PPAR signaling pathway	0.0238833	Q5F420	Uncharacterized protein	2.034	Up	6.53e-05	ACSL1	78.561
gga03320 PPAR signaling pathway	0.0238833	Q9PRL8	Acyl-CoA-binding protein	1.208	Up	0.000202	DBI	9.6448
gga03320 PPAR signaling pathway	0.0238833	A0A1L1RXB9	Perilipin	2.099	Up	8.27e-05	PLIN2	48.083
gga03320 PPAR signaling pathway	0.0238833	Q5ZKR7	Long-chain-fatty-acid--CoA ligase ACSBG2	1.219	Up	0.0367	ACSBG2	84.206
gga00983 Drug metabolism - other enzymes	0.116489	F1NMB3	UDP-glucuronosyltransferase	1.225	Up	0.00438	UGT2A1	60.643
gga00983 Drug metabolism - other enzymes	0.116489	E1C1T2	Uridine phosphorylase	1.662	Up	0.0407	UPP1	34.375
gga00983 Drug metabolism - other enzymes	0.116489	F1NMM9	Uridine kinase	1.252	Up	0.00743	UCK2	29.409
gga04620 Toll-like receptor signaling pathway	0.0847045	Q90ZD4	Interferon regulatory factor 7	1.447	Up	0.0323	IRF3	54.44
gga04620 Toll-like receptor signaling pathway	0.0847045	F1NMS0	Uncharacterized protein	1.224	Up	0.000135	AKT1	55.795
gga04620 Toll-like receptor signaling pathway	0.0847045	Q8QG57	C-C motif chemokine	1.678	Up	0.00391	CCL5	10.154
gga04620 Toll-like receptor signaling pathway	0.0847045	P08317	Interleukin-8	2.533	Up	0.00403	CXCL8	11.056
gga04620 Toll-like receptor signaling pathway	0.0847045	Q90YI0	Interleukin-6	2.010	Up	0.0134	IL6	26.79
gga00140 Steroid hormone biosynthesis	0.353181	F1NMB3	UDP-glucuronosyltransferase	1.225	Up	0.00438	UGT2A1	60.643
gga00140 Steroid hormone biosynthesis	0.353181	A0A1D5NYP5	Uncharacterized protein	1.559	Up	0.016	CYP7B1	58.307
gga00061 Fatty acid biosynthesis	0.260224	Q5F420	Uncharacterized protein	2.034	Up	6.53e-05	ACSL1	78.561
gga00061 Fatty acid biosynthesis	0.260224	Q5ZKR7	Long-chain-fatty-acid--CoA ligase ACSBG2	1.219	Up	0.0367	ACSBG2	84.206
gga00910 Nitrogen metabolism	0.181947	A0A1D5PBV9	Glutamine synthetase	1.572	Up	0.00157	GLUL	42.199
gga00910 Nitrogen metabolism	0.181947	A0A1L1S077	Uncharacterized protein	1.791	Up	0.000292		29.603
gga00592 alpha-Linolenic acid metabolism	0.181947	F1NBV7	Uncharacterized protein	1.241	Up	0.00909	PLA2G6	88.393
gga00592 alpha-Linolenic acid metabolism	0.181947	A0A1D5NTC1	Phospholipase A2	1.314	Up	0.00295	PLA2G4A	84.282
gga00740 Riboflavin metabolism	0.208909	F1NPC5	Uncharacterized protein	1.284	Up	0.00164	RFK	17.55
gga00740 Riboflavin metabolism	0.208909	Q5ZKG5	Low molecular weight phosphotyrosine protein phosphatase	1.224	Up	0.0137	ACP1	18.196
gga04270 Vascular smooth muscle contraction	0.225628	F1NBV7	Uncharacterized protein	1.241	Up	0.00909	PLA2G6	88.393
gga04270 Vascular smooth muscle contraction	0.225628	E1C5S5	Protein kinase C delta type	1.322	Up	0.00127		78.408
gga04270 Vascular smooth muscle contraction	0.225628	A0A1D5NTC1	Phospholipase A2	1.314	Up	0.00295	PLA2G4A	84.282
gga04270 Vascular smooth muscle contraction	0.225628	F1NLL3	Phosphoinositide phospholipase C	1.344	Up	0.00311	PLCB1	132.06
gga02010 ABC transporters	0.434569	A0A1D5PRM0	Uncharacterized protein	1.696	Up	0.000294	ABCC	159.83
gga02010 ABC transporters	0.434569	Q5ZMK2	Uncharacterized protein	1.280	Up	0.000426	ABCC4	150.05
gga00590 Arachidonic acid metabolism	0.00426588	F1NBV7	Uncharacterized protein	1.241	Up	0.00909	PLA2G6	88.393
gga00590 Arachidonic acid metabolism	0.00426588	A0A1D5PIT4	Uncharacterized protein	1.245	Up	0.0156	PTGDS	20.873
gga00590 Arachidonic acid metabolism	0.00426588	A0A1D5NTC1	Phospholipase A2	1.314	Up	0.00295	PLA2G4A	84.282
gga00590 Arachidonic acid metabolism	0.00426588	A0A1D5PG75	Uncharacterized protein	1.331	Up	0.00157	GGT5	61.512
gga00590 Arachidonic acid metabolism	0.00426588	A0A1D5P416	Prostaglandin G/H synthase 2	1.331	Up	0.0111	PTGS2	68.206
gga04622 RIG-I-like receptor signaling pathway	0.0315743	A0A0B5H7I8	Tripartite motif containing 25	1.261	Up	0.000548	TRIM25	71.424
gga04622 RIG-I-like receptor signaling pathway	0.0315743	Q90ZD4	Interferon regulatory factor 7	1.447	Up	0.0323	IRF3	54.44
gga04622 RIG-I-like receptor signaling pathway	0.0315743	A0A1D5P5I0	Uncharacterized protein	1.315	Up	0.00389	IFIH1	125.03
gga04622 RIG-I-like receptor signaling pathway	0.0315743	P08317	Interleukin-8	2.533	Up	0.00403	CXCL8	11.056
gga04622 RIG-I-like receptor signaling pathway	0.0315743	A0A1D5P2Q9	Uncharacterized protein	1.215	Up	0.0276	---	66.674
gga00520 Amino sugar and nucleotide sugar metabolism	0.369313	A0A1D5P7D1	Uncharacterized protein	1.240	Up	0.00438	UAP1L1	55.979
gga00520 Amino sugar and nucleotide sugar metabolism	0.369313	A0A1D5PH72	Uncharacterized protein	1.638	Up	6.25e-06	GFPT2	76.286
gga00520 Amino sugar and nucleotide sugar metabolism	0.369313	F1NNR1	Uncharacterized protein	1.245	Up	4.69e-05	UGP2	56.922
gga00350 Tyrosine metabolism	0.105727	Q9DD46	Aldehyde dehydrogenase	1.482	Up	6.6e-05	ALDH6	56.311
gga00350 Tyrosine metabolism	0.105727	A0A1D5PI43	Amine oxidase	1.259	Up	0.014	MAOB	58.574
gga00350 Tyrosine metabolism	0.105727	F1NM87	Amine oxidase	1.353	Up	0.0489	IL4I1	59.241
gga04070 Phosphatidylinositol signaling system	0.121349	F1P0Q6	Uncharacterized protein	1.410	Up	0.000395	IMPA2	31.149
gga04070 Phosphatidylinositol signaling system	0.121349	Q5F356	Phosphatidylinositol 5-phosphate 4-kinase type-2 alpha	1.241	Up	0.0226	PIP4K2A	46.091
gga04070 Phosphatidylinositol signaling system	0.121349	F1NLL3	Phosphoinositide phospholipase C	1.344	Up	0.00311	PLCB1	132.06
gga04070 Phosphatidylinositol signaling system	0.121349	A0A1D5PW92	Uncharacterized protein	2.559	Up	0.0183	IN	44.507
gga04070 Phosphatidylinositol signaling system	0.121349	F1NW40	Uncharacterized protein	1.238	Up	0.0291	INPPL1	123.05
gga05164 Influenza A	0.00070122	A0A1D5P5I0	Uncharacterized protein	1.315	Up	0.00389	IFIH1	125.03
gga05164 Influenza A	0.00070122	F1NMS0	Uncharacterized protein	1.224	Up	0.000135	AKT1	55.795
gga05164 Influenza A	0.00070122	F1NLD7	Uncharacterized protein	1.275	Up	0.0132	EIF2AK2	62.318
gga05164 Influenza A	0.00070122	B2X021	Mx protein (Fragment)	1.755	Up	0.00309	MX	79.532
gga05164 Influenza A	0.00070122	A0A1L1RWR1	Uncharacterized protein	1.238	Up	0.000493	---	47.341
gga05164 Influenza A	0.00070122	A0A0B5H7I8	Tripartite motif containing 25	1.261	Up	0.000548	TRIM25	71.424
gga05164 Influenza A	0.00070122	Q90ZD4	Interferon regulatory factor 7	1.447	Up	0.0323	IRF3	54.44
gga05164 Influenza A	0.00070122	A0A1D5PEB3	Signal transducer and activator of transcription	1.251	Up	0.000204	STAT2	96.208
gga05164 Influenza A	0.00070122	Q8QG57	C-C motif chemokine	1.678	Up	0.00391	CCL5	10.154
gga05164 Influenza A	0.00070122	P08317	Interleukin-8	2.533	Up	0.00403	CXCL8	11.056
gga05164 Influenza A	0.00070122	Q90YI0	Interleukin-6	2.010	Up	0.0134	IL6	26.79
gga04623 Cytosolic DNA-sensing pathway	0.271476	Q90ZD4	Interferon regulatory factor 7	1.447	Up	0.0323	IRF3	54.44
gga04623 Cytosolic DNA-sensing pathway	0.271476	Q8QG57	C-C motif chemokine	1.678	Up	0.00391	CCL5	10.154
gga04623 Cytosolic DNA-sensing pathway	0.271476	Q90YI0	Interleukin-6	2.010	Up	0.0134	IL6	26.79
gga04310 Wnt signaling pathway	0.306604	O93466	GTPase cRac1B	1.215	Up	0.0473	RAC3	21.356
gga04310 Wnt signaling pathway	0.306604	A0A1D5PQN0	Uncharacterized protein	1.235	Up	0.0134	CTNNB1	78.529
gga04310 Wnt signaling pathway	0.306604	Q5ZIZ6	Uncharacterized protein	1.314	Up	0.0458	CTBP1	46.815
gga04310 Wnt signaling pathway	0.306604	F1NLL3	Phosphoinositide phospholipase C	1.344	Up	0.00311	PLCB1	132.06
gga00600 Sphingolipid metabolism	0.56817	A0A1D5P159	Uncharacterized protein	1.355	Up	0.0158	CERS4	47.408
gga00600 Sphingolipid metabolism	0.56817	A0A1D5PLB3	Non-lysosomal glucosylceramidase	1.434	Up	0.0208	GBA2	89.856
gga00260 Glycine, serine and threonine metabolism	0.553352	A0A1D5PI43	Amine oxidase	1.259	Up	0.014	MAOB	58.574
gga00260 Glycine, serine and threonine metabolism	0.553352	Q5ZHV4	Phosphoglycerate mutase	1.578	Up	0.00347	BPGM	29.736
gga00330 Arginine and proline metabolism	0.246747	A0A1D5PZB7	Nitric oxide synthase	1.724	Up	0.00561	NOS	129.63
gga00330 Arginine and proline metabolism	0.246747	Q5ZLK5	Prolyl 4-hydroxylase subunit alpha-2	1.205	Up	0.00173	P4HA2	61.435
gga00330 Arginine and proline metabolism	0.246747	A0A1D5PI43	Amine oxidase	1.259	Up	0.014	MAOB	58.574
gga00591 Linoleic acid metabolism	0.181947	F1NBV7	Uncharacterized protein	1.241	Up	0.00909	PLA2G6	88.393
gga00591 Linoleic acid metabolism	0.181947	A0A1D5NTC1	Phospholipase A2	1.314	Up	0.00295	PLA2G4A	84.282
gga00071 Fatty acid degradation	0.622733	Q5F420	Uncharacterized protein	2.034	Up	6.53e-05	ACSL1	78.561
gga00071 Fatty acid degradation	0.622733	Q5ZKR7	Long-chain-fatty-acid--CoA ligase ACSBG2	1.219	Up	0.0367	ACSBG2	84.206
gga00561 Glycerolipid metabolism	0.283841	A0A1D5NTN8	Uncharacterized protein	1.697	Up	0.0122	MGLL	33.338
gga00561 Glycerolipid metabolism	0.283841	F1NRQ6	Uncharacterized protein	1.988	Up	7.72e-05	GK	57.85
gga00561 Glycerolipid metabolism	0.283841	F1NT57	Uncharacterized protein	1.534	Up	9.5e-06	AKR1B1	37.057

## Sheet: Down
KEGG pathway	Mapping	Background	All Mapping	All Background	Fold enrichment	Fisher's exact test p value	-log10(p value)	Related proteins
gga04512 ECM-receptor interaction	12	37	79	2767	11.36	2.06779e-09	8.68	A0A1D5P8P3 E1C311 A0A1D5P307 F1NZZ2 F1NJT4 P26007 F1NI05 F1P2Q3 P26009 P35440 E1C8N1 A0A1D5PV60
gga04510 Focal adhesion	14	117	79	2767	4.19	1.52621e-05	4.82	A0A1D5P8A6 A0A1D5P8P3 E1C311 A0A1D5P307 F1NZZ2 F1NJT4 P26007 E1BS61 F1NI05 F1P2Q3 P26009 P35440 E1C8N1 A0A1D5PV60
gga04514 Cell adhesion molecules (CAMs)	7	28	79	2767	8.76	9.50125e-05	4.02	P26009 E1BRC1 A0A1L1RJ39 P26007 A0A1L1RP80 F1NSB3 A0A1D5PV60
gga03320 PPAR signaling pathway	5	34	79	2767	5.15	0.0142633	1.85	F1NSS4 Q6B842 A6NAB8 A0A1D5PZE3 F1NUQ4
gga00100 Steroid biosynthesis	3	12	79	2767	8.76	0.0431233	1.37	A0A1D5P8U8 F7BEW1 F1P4X7

## Sheet: Down Pathway2Protein
KEGG pathway	Fisher's exact test p value	Protein accession	Protein description	RM/M Ratio	Regulated Type	RM/M P value	Gene name	MW [kDa]
gga04512 ECM-receptor interaction	2.06779e-09	A0A1D5P8P3	Uncharacterized protein	0.703	Down	0.0013	COL4A1	160.77
gga04512 ECM-receptor interaction	2.06779e-09	E1C311	Uncharacterized protein	0.830	Down	0.00725	ITGA11	132.68
gga04512 ECM-receptor interaction	2.06779e-09	A0A1D5P307	Uncharacterized protein	0.737	Down	0.00137	ITGA3	113.76
gga04512 ECM-receptor interaction	2.06779e-09	F1NZZ2	Uncharacterized protein	0.647	Down	0.00302	---	166.34
gga04512 ECM-receptor interaction	2.06779e-09	F1NJT4	Fibronectin	0.831	Down	0.00932	FN1	272.43
gga04512 ECM-receptor interaction	2.06779e-09	P26007	Integrin alpha-6	0.772	Down	0.0171	ITGA6	119.2
gga04512 ECM-receptor interaction	2.06779e-09	F1NI05	Uncharacterized protein	0.829	Down	0.000338	LAMC1	176.46
gga04512 ECM-receptor interaction	2.06779e-09	F1P2Q3	Uncharacterized protein	0.692	Down	0.0152	COL4A2	168.91
gga04512 ECM-receptor interaction	2.06779e-09	P26009	Integrin alpha-8	0.820	Down	0.0028	ITGA8	116.14
gga04512 ECM-receptor interaction	2.06779e-09	P35440	Thrombospondin-2	0.726	Down	0.0115	THBS2	131.82
gga04512 ECM-receptor interaction	2.06779e-09	E1C8N1	Uncharacterized protein	0.569	Down	0.00558	COMP	83.381
gga04512 ECM-receptor interaction	2.06779e-09	A0A1D5PV60	Uncharacterized protein	0.754	Down	0.0156	ITGA9	111.65
gga00100 Steroid biosynthesis	0.0431233	A0A1D5P8U8	Uncharacterized protein	0.719	Down	0.00373	CYP51	55.952
gga00100 Steroid biosynthesis	0.0431233	F7BEW1	Uncharacterized protein	0.826	Down	0.014	DHCR24	60.334
gga00100 Steroid biosynthesis	0.0431233	F1P4X7	Uncharacterized protein	0.815	Down	0.0377	DHCR7	55.2
gga04216 Ferroptosis	0.16544	P08267	Ferritin heavy chain	0.741	Down	0.0428	FTH	21.092
gga04216 Ferroptosis	0.16544	Q90997	Transferrin receptor protein 1	0.377	Down	0.0123	TFRC	85.658
gga04216 Ferroptosis	0.16544	A0A1L1RUK2	Uncharacterized protein	0.786	Down	0.00956	GCLM	30.103
gga04514 Cell adhesion molecules (CAMs)	9.50125e-05	P26009	Integrin alpha-8	0.820	Down	0.0028	ITGA8	116.14
gga04514 Cell adhesion molecules (CAMs)	9.50125e-05	E1BRC1	Uncharacterized protein	0.751	Down	0.0101	CD99	18.198
gga04514 Cell adhesion molecules (CAMs)	9.50125e-05	A0A1L1RJ39	CD166 antigen	0.636	Down	0.001	ALCAM	65.779
gga04514 Cell adhesion molecules (CAMs)	9.50125e-05	P26007	Integrin alpha-6	0.772	Down	0.0171	ITGA6	119.2
gga04514 Cell adhesion molecules (CAMs)	9.50125e-05	A0A1L1RP80	Uncharacterized protein	0.798	Down	0.0046	BF2	35.804
gga04514 Cell adhesion molecules (CAMs)	9.50125e-05	F1NSB3	Uncharacterized protein	0.788	Down	0.00535	JAM3	33.204
gga04514 Cell adhesion molecules (CAMs)	9.50125e-05	A0A1D5PV60	Uncharacterized protein	0.754	Down	0.0156	ITGA9	111.65
gga04920 Adipocytokine signaling pathway	0.237984	Q6B842	Carnitine palmitoyltransferase I	0.830	Down	0.029	CPT1A	87.884
gga04920 Adipocytokine signaling pathway	0.237984	A0A1D5NUL7	Protein kinase C	0.824	Down	0.00146	PRKCQ	81.805
gga04920 Adipocytokine signaling pathway	0.237984	A0A1D5P4W9	"Solute carrier family 2, facilitated glucose transporter member 1"	0.825	Down	0.0141	SLC2A1	53.09
gga04510 Focal adhesion	1.52621e-05	A0A1D5P8A6	Calpain-2 catalytic subunit	0.742	Down	0.015	CAPN2	79.296
gga04510 Focal adhesion	1.52621e-05	A0A1D5P8P3	Uncharacterized protein	0.703	Down	0.0013	COL4A1	160.77
gga04510 Focal adhesion	1.52621e-05	E1C311	Uncharacterized protein	0.830	Down	0.00725	ITGA11	132.68
gga04510 Focal adhesion	1.52621e-05	A0A1D5P307	Uncharacterized protein	0.737	Down	0.00137	ITGA3	113.76
gga04510 Focal adhesion	1.52621e-05	F1NZZ2	Uncharacterized protein	0.647	Down	0.00302	---	166.34
gga04510 Focal adhesion	1.52621e-05	F1NJT4	Fibronectin	0.831	Down	0.00932	FN1	272.43
gga04510 Focal adhesion	1.52621e-05	P26007	Integrin alpha-6	0.772	Down	0.0171	ITGA6	119.2
gga04510 Focal adhesion	1.52621e-05	E1BS61	Uncharacterized protein	0.756	Down	0.0281	RAPGEF1	117.47
gga04510 Focal adhesion	1.52621e-05	F1NI05	Uncharacterized protein	0.829	Down	0.000338	LAMC1	176.46
gga04510 Focal adhesion	1.52621e-05	F1P2Q3	Uncharacterized protein	0.692	Down	0.0152	COL4A2	168.91
gga04510 Focal adhesion	1.52621e-05	P26009	Integrin alpha-8	0.820	Down	0.0028	ITGA8	116.14
gga04510 Focal adhesion	1.52621e-05	P35440	Thrombospondin-2	0.726	Down	0.0115	THBS2	131.82
gga04510 Focal adhesion	1.52621e-05	E1C8N1	Uncharacterized protein	0.569	Down	0.00558	COMP	83.381
gga04510 Focal adhesion	1.52621e-05	A0A1D5PV60	Uncharacterized protein	0.754	Down	0.0156	ITGA9	111.65
gga00250 Alanine, aspartate and glutamate metabolism	0.155419	F1NVD4	Adenylosuccinate synthetase isozyme 1	0.828	Down	0.00911	ADSSL1	48.889
gga00250 Alanine, aspartate and glutamate metabolism	0.155419	P28173	Amidophosphoribosyltransferase	0.754	Down	0.0275	PPAT	56.257
gga00250 Alanine, aspartate and glutamate metabolism	0.155419	E1C7K6	Uncharacterized protein	0.771	Down	0.000577		80.48
gga00230 Purine metabolism	0.149067	F1NVD4	Adenylosuccinate synthetase isozyme 1	0.828	Down	0.00911	ADSSL1	48.889
gga00230 Purine metabolism	0.149067	P38024	Multifunctional protein ADE2	0.768	Down	2.12e-05	PAICS	47.24
gga00230 Purine metabolism	0.149067	A0A1D5PTM2	Uncharacterized protein	0.778	Down	0.00269	---	66.111
gga00230 Purine metabolism	0.149067	E1C4Q0	Ribonucleoside-diphosphate reductase	0.631	Down	0.0119	RRM1	90.064
gga00230 Purine metabolism	0.149067	P28173	Amidophosphoribosyltransferase	0.754	Down	0.0275	PPAT	56.257
gga00230 Purine metabolism	0.149067	F1NZT4	Uncharacterized protein	0.786	Down	0.000411	NT5E	61.909
gga00982 Drug metabolism - cytochrome P450	0.468212	F1NE68	Uncharacterized protein	0.815	Down	0.0489	AOX1	146.58
gga00982 Drug metabolism - cytochrome P450	0.468212	E1BX85	Uncharacterized protein	0.825	Down	0.00653	GSTO1	27.223
gga00760 Nicotinate and nicotinamide metabolism	0.0985177	F1NE68	Uncharacterized protein	0.815	Down	0.0489	AOX1	146.58
gga00760 Nicotinate and nicotinamide metabolism	0.0985177	A0A1D5PTM2	Uncharacterized protein	0.778	Down	0.00269	---	66.111
gga00760 Nicotinate and nicotinamide metabolism	0.0985177	F1NZT4	Uncharacterized protein	0.786	Down	0.000411	NT5E	61.909
gga01040 Biosynthesis of unsaturated fatty acids	0.0812049	F1NZH6	Uncharacterized protein	0.833	Down	0.0205	PECR	31.848
gga01040 Biosynthesis of unsaturated fatty acids	0.0812049	E7EDS8	Fatty acid desaturase 1	0.760	Down	0.0179	FADS1	52.014
gga01040 Biosynthesis of unsaturated fatty acids	0.0812049	A6NAB8	Delta-6 fatty acid desaturase	0.667	Down	2.09e-05	FADS2	51.99
gga04145 Phagosome	0.0928377	P35440	Thrombospondin-2	0.726	Down	0.0115	THBS2	131.82
gga04145 Phagosome	0.0928377	E1C8N1	Uncharacterized protein	0.569	Down	0.00558	COMP	83.381
gga04145 Phagosome	0.0928377	Q90997	Transferrin receptor protein 1	0.377	Down	0.0123	TFRC	85.658
gga04145 Phagosome	0.0928377	Q90617	Lysosome-associated membrane glycoprotein 2	0.776	Down	0.0166	LAMP2	46.715
gga04145 Phagosome	0.0928377	A0A1L1RP80	Uncharacterized protein	0.798	Down	0.0046	BF2	35.804
gga04145 Phagosome	0.0928377	Q2LK54	Collectin-12	0.683	Down	0.00836	COLEC12	81.836
gga04933 AGE-RAGE signaling pathway in diabetic complications	0.0788426	A0A1D5P8P3	Uncharacterized protein	0.703	Down	0.0013	COL4A1	160.77
gga04933 AGE-RAGE signaling pathway in diabetic complications	0.0788426	F1NJT4	Fibronectin	0.831	Down	0.00932	FN1	272.43
gga04933 AGE-RAGE signaling pathway in diabetic complications	0.0788426	Q90611	72 kDa type IV collagenase	0.701	Down	7.29e-05	MMP2	74.94
gga04933 AGE-RAGE signaling pathway in diabetic complications	0.0788426	A0A1L1RWW5	Uncharacterized protein	0.832	Down	0.00133	THBD	58.868
gga04933 AGE-RAGE signaling pathway in diabetic complications	0.0788426	F1P2Q3	Uncharacterized protein	0.692	Down	0.0152	COL4A2	168.91
gga03320 PPAR signaling pathway	0.0142633	F1NSS4	Non-specific lipid-transfer protein	0.808	Down	0.00489	SCP2	57.509
gga03320 PPAR signaling pathway	0.0142633	Q6B842	Carnitine palmitoyltransferase I	0.830	Down	0.029	CPT1A	87.884
gga03320 PPAR signaling pathway	0.0142633	A6NAB8	Delta-6 fatty acid desaturase	0.667	Down	2.09e-05	FADS2	51.99
gga03320 PPAR signaling pathway	0.0142633	A0A1D5PZE3	Apolipoprotein A-I	0.682	Down	0.0001	APOA1	26.529
gga03320 PPAR signaling pathway	0.0142633	F1NUQ4	Uncharacterized protein	0.761	Down	0.0466	ANGPTL4	53.647
gga01212 Fatty acid metabolism	0.0791592	F1NZH6	Uncharacterized protein	0.833	Down	0.0205	PECR	31.848
gga01212 Fatty acid metabolism	0.0791592	E7EDS8	Fatty acid desaturase 1	0.760	Down	0.0179	FADS1	52.014
gga01212 Fatty acid metabolism	0.0791592	Q6B842	Carnitine palmitoyltransferase I	0.830	Down	0.029	CPT1A	87.884
gga01212 Fatty acid metabolism	0.0791592	A6NAB8	Delta-6 fatty acid desaturase	0.667	Down	2.09e-05	FADS2	51.99
gga04916 Melanogenesis	0.623989	A0A1D5NVH0	Uncharacterized protein	0.696	Down	0.0263	MITF	58.022
gga04916 Melanogenesis	0.623989	E1C347	Uncharacterized protein	0.781	Down	0.00406	GNAO1	40.102
gga00480 Glutathione metabolism	0.0740097	E1BX85	Uncharacterized protein	0.825	Down	0.00653	GSTO1	27.223
gga00480 Glutathione metabolism	0.0740097	E1C4Q0	Ribonucleoside-diphosphate reductase	0.631	Down	0.0119	RRM1	90.064
gga00480 Glutathione metabolism	0.0740097	R4GH86	Uncharacterized protein	0.790	Down	0.0242	---	11.075
gga00480 Glutathione metabolism	0.0740097	A0A1L1RUK2	Uncharacterized protein	0.786	Down	0.00956	GCLM	30.103
gga00500 Starch and sucrose metabolism	0.468212	A0A1D5PTM2	Uncharacterized protein	0.778	Down	0.00269	---	66.111
gga00500 Starch and sucrose metabolism	0.468212	H9KYZ6	Uncharacterized protein	0.833	Down	0.0205	---	83.721
gga04142 Lysosome	0.0638707	F1P099	Uncharacterized protein	0.802	Down	0.00157	ARSB	58.445
gga04142 Lysosome	0.0638707	A0A1L1RXB2	Carboxypeptidase	0.801	Down	0.016	CTSA	44.748
gga04142 Lysosome	0.0638707	R4GH41	Uncharacterized protein	0.830	Down	0.000455	ASAH1	44.583
gga04142 Lysosome	0.0638707	F1N9N4	Uncharacterized protein	0.740	Down	0.00407	NPC2	16.206
gga04142 Lysosome	0.0638707	Q90617	Lysosome-associated membrane glycoprotein 2	0.776	Down	0.0166	LAMP2	46.715
gga04142 Lysosome	0.0638707	F1NZF1	Uncharacterized protein	0.797	Down	0.0239	CLN5	39.278
gga00750 Vitamin B6 metabolism	0.133312	F1NE68	Uncharacterized protein	0.815	Down	0.0489	AOX1	146.58
gga00750 Vitamin B6 metabolism	0.133312	F1NTK1	Phosphoserine aminotransferase	0.810	Down	0.00201	PSAT1	40.544

## Sheet: all
KEGG pathway	Mapping	Background	All Mapping	All Background	Fold enrichment	Fisher's exact test p value	-log10(p value)	Related proteins
gga04512 ECM-receptor interaction	16	37	171	2767	7	1.04577e-09	8.98	A0A1D5P8P3 E1C311 A0A1D5P307 P02457 F1NZZ2 F1NJT4 P26007 F1NI05 Q92071 F1P2Q3 P02467 P26009 P35440 E1C8N1 A0A1D5PV60 F1NJ23
gga04510 Focal adhesion	22	117	171	2767	3.04	4.8337e-06	5.32	A0A1D5P8A6 A0A1D5P307 F1NZZ2 P26007 E1BS61 F1NI05 F1NMS0 Q92071 F1P2Q3 F1NG51 P26009 P35440 A0A1D5P8P3 E1C311 F1NJT4 A0A1D5PQN0 P02457 P02467 O93466 E1C8N1 A0A1D5PV60 F1NJ23
gga03320 PPAR signaling pathway	10	34	171	2767	4.76	0.000139274	3.86	F1NSS4 F1NRQ6 Q5F420 Q6B842 A0A1D5PZE3 Q9PRL8 A6NAB8 Q5ZKR7 A0A1L1RXB9 F1NUQ4
gga04933 AGE-RAGE signaling pathway in diabetic complications	13	58	171	2767	3.63	0.000145816	3.84	E1C5S5 A0A1D5P8P3 P02457 F1NJT4 F1NMS0 F1P2Q3 P02467 A0A1D5P959 Q90611 F1NLL3 A0A1L1RWW5 P08317 Q90YI0
gga04514 Cell adhesion molecules (CAMs)	8	28	171	2767	4.62	0.00114951	2.94	E1BRC1 A0A1L1RJ39 P26007 A0A1L1RP80 P26009 P10288 F1NSB3 A0A1D5PV60
gga04216 Ferroptosis	7	26	171	2767	4.36	0.00404058	2.39	A0A1D5P106 Q5F420 P08267 A0A1L1RK71 P02789 Q90997 A0A1L1RUK2
gga00590 Arachidonic acid metabolism	6	21	171	2767	4.62	0.00750213	2.12	F1NBV7 A0A1D5PIT4 A0A1D5NTC1 R4GH86 A0A1D5PG75 A0A1D5P416
gga04920 Adipocytokine signaling pathway	7	33	171	2767	3.43	0.0135949	1.87	Q5F420 Q6B842 A0A1D5NUL7 Q5ZKR7 F1NMS0 A0A1D5P4W9 A0A1D5P2Q9
gga00250 Alanine, aspartate and glutamate metabolism	6	25	171	2767	3.88	0.0160477	1.79	F1NVD4 A0A1D5PBV9 A0A1D5PH72 F1NM87 P28173 E1C7K6
gga00750 Vitamin B6 metabolism	3	5	171	2767	9.71	0.0331801	1.48	F1NE68 F1NTK1 F1NKE8
gga00100 Steroid biosynthesis	4	12	171	2767	5.39	0.0332241	1.48	A0A1D5P8U8 F7BEW1 A0A1D5PML0 F1P4X7
gga00982 Drug metabolism - cytochrome P450	5	22	171	2767	3.68	0.0421644	1.38	Q9DD46 F1NE68 F1NMB3 E1BX85 A0A1D5PI43
gga00910 Nitrogen metabolism	3	6	171	2767	8.09	0.0477847	1.32	F1N986 A0A1D5PBV9 A0A1L1S077
gga00592 alpha-Linolenic acid metabolism	3	6	171	2767	8.09	0.0477847	1.32	F1NBV7 A0A1D5NTC1 A6NAB8

## Sheet: all Pathway2Protein
KEGG pathway	Fisher's exact test p value	Protein accession	Protein description	RM/M Ratio	Regulated Type	RM/M P value	Gene name	MW [kDa]
gga00980 Metabolism of xenobiotics by cytochrome P450	0.439302	Q9DD46	Aldehyde dehydrogenase	1.482	Up	6.6e-05	ALDH6	56.311
gga00980 Metabolism of xenobiotics by cytochrome P450	0.439302	F1NMB3	UDP-glucuronosyltransferase	1.225	Up	0.00438	UGT2A1	60.643
gga00980 Metabolism of xenobiotics by cytochrome P450	0.439302	E1BX85	Uncharacterized protein	0.825	Down	0.00653	GSTO1	27.223
gga04512 ECM-receptor interaction	1.04577e-09	A0A1D5P8P3	Uncharacterized protein	0.703	Down	0.0013	COL4A1	160.77
gga04512 ECM-receptor interaction	1.04577e-09	E1C311	Uncharacterized protein	0.830	Down	0.00725	ITGA11	132.68
gga04512 ECM-receptor interaction	1.04577e-09	A0A1D5P307	Uncharacterized protein	0.737	Down	0.00137	ITGA3	113.76
gga04512 ECM-receptor interaction	1.04577e-09	P02457	Collagen alpha-1(I) chain	1.353	Up	0.000453	COL1A1	137.5
gga04512 ECM-receptor interaction	1.04577e-09	F1NZZ2	Uncharacterized protein	0.647	Down	0.00302	---	166.34
gga04512 ECM-receptor interaction	1.04577e-09	F1NJT4	Fibronectin	0.831	Down	0.00932	FN1	272.43
gga04512 ECM-receptor interaction	1.04577e-09	P26007	Integrin alpha-6	0.772	Down	0.0171	ITGA6	119.2
gga04512 ECM-receptor interaction	1.04577e-09	F1NI05	Uncharacterized protein	0.829	Down	0.000338	LAMC1	176.46
gga04512 ECM-receptor interaction	1.04577e-09	Q92071	Integrin beta	1.280	Up	0.0092	ITGB3	86.115
gga04512 ECM-receptor interaction	1.04577e-09	F1P2Q3	Uncharacterized protein	0.692	Down	0.0152	COL4A2	168.91
gga04512 ECM-receptor interaction	1.04577e-09	P02467	Collagen alpha-2(I) chain	1.287	Up	0.00137	COL1A2	128.99
gga04512 ECM-receptor interaction	1.04577e-09	P26009	Integrin alpha-8	0.820	Down	0.0028	ITGA8	116.14
gga04512 ECM-receptor interaction	1.04577e-09	P35440	Thrombospondin-2	0.726	Down	0.0115	THBS2	131.82
gga04512 ECM-receptor interaction	1.04577e-09	E1C8N1	Uncharacterized protein	0.569	Down	0.00558	COMP	83.381
gga04512 ECM-receptor interaction	1.04577e-09	A0A1D5PV60	Uncharacterized protein	0.754	Down	0.0156	ITGA9	111.65
gga04512 ECM-receptor interaction	1.04577e-09	F1NJ23	Uncharacterized protein	1.615	Up	8.38e-06	---	140.6
gga00100 Steroid biosynthesis	0.0332241	A0A1D5P8U8	Uncharacterized protein	0.719	Down	0.00373	CYP51	55.952
gga00100 Steroid biosynthesis	0.0332241	F7BEW1	Uncharacterized protein	0.826	Down	0.014	DHCR24	60.334
gga00100 Steroid biosynthesis	0.0332241	A0A1D5PML0	Uncharacterized protein	1.708	Up	0.00147	CYP24A1	57.957
gga00100 Steroid biosynthesis	0.0332241	F1P4X7	Uncharacterized protein	0.815	Down	0.0377	DHCR7	55.2
gga04216 Ferroptosis	0.00404058	A0A1D5P106	Uncharacterized protein	2.446	Up	0.00797	ST	54.631
gga04216 Ferroptosis	0.00404058	Q5F420	Uncharacterized protein	2.034	Up	6.53e-05	ACSL1	78.561
gga04216 Ferroptosis	0.00404058	P08267	Ferritin heavy chain	0.741	Down	0.0428	FTH	21.092
gga04216 Ferroptosis	0.00404058	A0A1L1RK71	Major prion protein homolog	1.530	Up	0.00106	PRNP	29.557
gga04216 Ferroptosis	0.00404058	P02789	Ovotransferrin	3.560	Up	5.92e-05	TF	77.776
gga04216 Ferroptosis	0.00404058	Q90997	Transferrin receptor protein 1	0.377	Down	0.0123	TFRC	85.658
gga04216 Ferroptosis	0.00404058	A0A1L1RUK2	Uncharacterized protein	0.786	Down	0.00956	GCLM	30.103
gga04514 Cell adhesion molecules (CAMs)	0.00114951	E1BRC1	Uncharacterized protein	0.751	Down	0.0101	CD99	18.198
gga04514 Cell adhesion molecules (CAMs)	0.00114951	A0A1L1RJ39	CD166 antigen	0.636	Down	0.001	ALCAM	65.779
gga04514 Cell adhesion molecules (CAMs)	0.00114951	P26007	Integrin alpha-6	0.772	Down	0.0171	ITGA6	119.2
gga04514 Cell adhesion molecules (CAMs)	0.00114951	A0A1L1RP80	Uncharacterized protein	0.798	Down	0.0046	BF2	35.804
gga04514 Cell adhesion molecules (CAMs)	0.00114951	P26009	Integrin alpha-8	0.820	Down	0.0028	ITGA8	116.14
gga04514 Cell adhesion molecules (CAMs)	0.00114951	P10288	Cadherin-2	1.236	Up	0.0249	CDH2	100.46
gga04514 Cell adhesion molecules (CAMs)	0.00114951	F1NSB3	Uncharacterized protein	0.788	Down	0.00535	JAM3	33.204
gga04514 Cell adhesion molecules (CAMs)	0.00114951	A0A1D5PV60	Uncharacterized protein	0.754	Down	0.0156	ITGA9	111.65
gga00380 Tryptophan metabolism	0.350518	F1NE68	Uncharacterized protein	0.815	Down	0.0489	AOX1	146.58
gga00380 Tryptophan metabolism	0.350518	A0A1D5PI43	Amine oxidase	1.259	Up	0.014	MAOB	58.574
gga00380 Tryptophan metabolism	0.350518	F1NM87	Amine oxidase	1.353	Up	0.0489	IL4I1	59.241
gga04920 Adipocytokine signaling pathway	0.0135949	Q5F420	Uncharacterized protein	2.034	Up	6.53e-05	ACSL1	78.561
gga04920 Adipocytokine signaling pathway	0.0135949	Q6B842	Carnitine palmitoyltransferase I	0.830	Down	0.029	CPT1A	87.884
gga04920 Adipocytokine signaling pathway	0.0135949	A0A1D5NUL7	Protein kinase C	0.824	Down	0.00146	PRKCQ	81.805
gga04920 Adipocytokine signaling pathway	0.0135949	Q5ZKR7	Long-chain-fatty-acid--CoA ligase ACSBG2	1.219	Up	0.0367	ACSBG2	84.206
gga04920 Adipocytokine signaling pathway	0.0135949	F1NMS0	Uncharacterized protein	1.224	Up	0.000135	AKT1	55.795
gga04920 Adipocytokine signaling pathway	0.0135949	A0A1D5P4W9	"Solute carrier family 2, facilitated glucose transporter member 1"	0.825	Down	0.0141	SLC2A1	53.09
gga04920 Adipocytokine signaling pathway	0.0135949	A0A1D5P2Q9	Uncharacterized protein	1.215	Up	0.0276	---	66.674
gga00120 Primary bile acid biosynthesis	0.533477	F1NSS4	Non-specific lipid-transfer protein	0.808	Down	0.00489	SCP2	57.509
gga00120 Primary bile acid biosynthesis	0.533477	A0A1D5NYP5	Uncharacterized protein	1.559	Up	0.016	CYP7B1	58.307
gga04510 Focal adhesion	4.8337e-06	A0A1D5P8A6	Calpain-2 catalytic subunit	0.742	Down	0.015	CAPN2	79.296
gga04510 Focal adhesion	4.8337e-06	A0A1D5P307	Uncharacterized protein	0.737	Down	0.00137	ITGA3	113.76
gga04510 Focal adhesion	4.8337e-06	F1NZZ2	Uncharacterized protein	0.647	Down	0.00302	---	166.34
gga04510 Focal adhesion	4.8337e-06	P26007	Integrin alpha-6	0.772	Down	0.0171	ITGA6	119.2
gga04510 Focal adhesion	4.8337e-06	E1BS61	Uncharacterized protein	0.756	Down	0.0281	RAPGEF1	117.47
gga04510 Focal adhesion	4.8337e-06	F1NI05	Uncharacterized protein	0.829	Down	0.000338	LAMC1	176.46
gga04510 Focal adhesion	4.8337e-06	F1NMS0	Uncharacterized protein	1.224	Up	0.000135	AKT1	55.795
gga04510 Focal adhesion	4.8337e-06	Q92071	Integrin beta	1.280	Up	0.0092	ITGB3	86.115
gga04510 Focal adhesion	4.8337e-06	F1P2Q3	Uncharacterized protein	0.692	Down	0.0152	COL4A2	168.91
gga04510 Focal adhesion	4.8337e-06	F1NG51	Uncharacterized protein	1.205	Up	0.00541	VAV2	97.461
gga04510 Focal adhesion	4.8337e-06	P26009	Integrin alpha-8	0.820	Down	0.0028	ITGA8	116.14
gga04510 Focal adhesion	4.8337e-06	P35440	Thrombospondin-2	0.726	Down	0.0115	THBS2	131.82
gga04510 Focal adhesion	4.8337e-06	A0A1D5P8P3	Uncharacterized protein	0.703	Down	0.0013	COL4A1	160.77
gga04510 Focal adhesion	4.8337e-06	E1C311	Uncharacterized protein	0.830	Down	0.00725	ITGA11	132.68
gga04510 Focal adhesion	4.8337e-06	F1NJT4	Fibronectin	0.831	Down	0.00932	FN1	272.43
gga04510 Focal adhesion	4.8337e-06	A0A1D5PQN0	Uncharacterized protein	1.235	Up	0.0134	CTNNB1	78.529
gga04510 Focal adhesion	4.8337e-06	P02457	Collagen alpha-1(I) chain	1.353	Up	0.000453	COL1A1	137.5
gga04510 Focal adhesion	4.8337e-06	P02467	Collagen alpha-2(I) chain	1.287	Up	0.00137	COL1A2	128.99
gga04510 Focal adhesion	4.8337e-06	O93466	GTPase cRac1B	1.215	Up	0.0473	RAC3	21.356
gga04510 Focal adhesion	4.8337e-06	E1C8N1	Uncharacterized protein	0.569	Down	0.00558	COMP	83.381
gga04510 Focal adhesion	4.8337e-06	A0A1D5PV60	Uncharacterized protein	0.754	Down	0.0156	ITGA9	111.65
gga04510 Focal adhesion	4.8337e-06	F1NJ23	Uncharacterized protein	1.615	Up	8.38e-06	---	140.6
gga00250 Alanine, aspartate and glutamate metabolism	0.0160477	F1NVD4	Adenylosuccinate synthetase isozyme 1	0.828	Down	0.00911	ADSSL1	48.889
gga00250 Alanine, aspartate and glutamate metabolism	0.0160477	A0A1D5PBV9	Glutamine synthetase	1.572	Up	0.00157	GLUL	42.199
gga00250 Alanine, aspartate and glutamate metabolism	0.0160477	A0A1D5PH72	Uncharacterized protein	1.638	Up	6.25e-06	GFPT2	76.286
gga00250 Alanine, aspartate and glutamate metabolism	0.0160477	F1NM87	Amine oxidase	1.353	Up	0.0489	IL4I1	59.241
gga00250 Alanine, aspartate and glutamate metabolism	0.0160477	P28173	Amidophosphoribosyltransferase	0.754	Down	0.0275	PPAT	56.257
gga00250 Alanine, aspartate and glutamate metabolism	0.0160477	E1C7K6	Uncharacterized protein	0.771	Down	0.000577		80.48
gga00220 Arginine biosynthesis	0.589285	A0A1D5PBV9	Glutamine synthetase	1.572	Up	0.00157	GLUL	42.199
gga00220 Arginine biosynthesis	0.589285	A0A1D5PZB7	Nitric oxide synthase	1.724	Up	0.00561	NOS	129.63
gga04370 VEGF signaling pathway	0.189341	O93466	GTPase cRac1B	1.215	Up	0.0473	RAC3	21.356
gga04370 VEGF signaling pathway	0.189341	A0A1D5NTC1	Phospholipase A2	1.314	Up	0.00295	PLA2G4A	84.282
gga04370 VEGF signaling pathway	0.189341	F1P593	Heat shock protein beta-1	0.768	Down	0.0243	HSPB1	21.826
gga04370 VEGF signaling pathway	0.189341	F1NMS0	Uncharacterized protein	1.224	Up	0.000135	AKT1	55.795
gga04370 VEGF signaling pathway	0.189341	A0A1D5P416	Prostaglandin G/H synthase 2	1.331	Up	0.0111	PTGS2	68.206
gga00982 Drug metabolism - cytochrome P450	0.0421644	Q9DD46	Aldehyde dehydrogenase	1.482	Up	6.6e-05	ALDH6	56.311
gga00982 Drug metabolism - cytochrome P450	0.0421644	F1NE68	Uncharacterized protein	0.815	Down	0.0489	AOX1	146.58
gga00982 Drug metabolism - cytochrome P450	0.0421644	F1NMB3	UDP-glucuronosyltransferase	1.225	Up	0.00438	UGT2A1	60.643
gga00982 Drug metabolism - cytochrome P450	0.0421644	E1BX85	Uncharacterized protein	0.825	Down	0.00653	GSTO1	27.223
gga00982 Drug metabolism - cytochrome P450	0.0421644	A0A1D5PI43	Amine oxidase	1.259	Up	0.014	MAOB	58.574
gga00360 Phenylalanine metabolism	0.165453	Q9DD46	Aldehyde dehydrogenase	1.482	Up	6.6e-05	ALDH6	56.311
gga00360 Phenylalanine metabolism	0.165453	A0A1D5PI43	Amine oxidase	1.259	Up	0.014	MAOB	58.574
gga00360 Phenylalanine metabolism	0.165453	F1NM87	Amine oxidase	1.353	Up	0.0489	IL4I1	59.241
gga00760 Nicotinate and nicotinamide metabolism	0.107083	F1NE68	Uncharacterized protein	0.815	Down	0.0489	AOX1	146.58
gga00760 Nicotinate and nicotinamide metabolism	0.107083	A0A1D5PTM2	Uncharacterized protein	0.778	Down	0.00269	---	66.111
gga00760 Nicotinate and nicotinamide metabolism	0.107083	F1NZT4	Uncharacterized protein	0.786	Down	0.000411	NT5E	61.909
gga00760 Nicotinate and nicotinamide metabolism	0.107083	Q5ZKF6	7-methylguanosine phosphate-specific 5-nucleotidase	1.211	Up	0.0173	NT5C3B	33.109
gga01040 Biosynthesis of unsaturated fatty acids	0.280977	F1NZH6	Uncharacterized protein	0.833	Down	0.0205	PECR	31.848
gga01040 Biosynthesis of unsaturated fatty acids	0.280977	E7EDS8	Fatty acid desaturase 1	0.760	Down	0.0179	FADS1	52.014
gga01040 Biosynthesis of unsaturated fatty acids	0.280977	A6NAB8	Delta-6 fatty acid desaturase	0.667	Down	2.09e-05	FADS2	51.99
gga00565 Ether lipid metabolism	0.562264	F1NBV7	Uncharacterized protein	1.241	Up	0.00909	PLA2G6	88.393
gga00565 Ether lipid metabolism	0.562264	A0A1D5NTC1	Phospholipase A2	1.314	Up	0.00295	PLA2G4A	84.282
gga00340 Histidine metabolism	0.143415	Q9DD46	Aldehyde dehydrogenase	1.482	Up	6.6e-05	ALDH6	56.311
gga00340 Histidine metabolism	0.143415	E1C378	Uncharacterized protein	0.811	Down	0.00646	HNMT	32.887
gga00340 Histidine metabolism	0.143415	A0A1D5PI43	Amine oxidase	1.259	Up	0.014	MAOB	58.574
gga00040 Pentose and glucuronate interconversions	0.234216	F1NMB3	UDP-glucuronosyltransferase	1.225	Up	0.00438	UGT2A1	60.643
gga00040 Pentose and glucuronate interconversions	0.234216	F1NT57	Uncharacterized protein	1.534	Up	9.5e-06	AKR1B1	37.057
gga00040 Pentose and glucuronate interconversions	0.234216	F1NNR1	Uncharacterized protein	1.245	Up	4.69e-05	UGP2	56.922
gga04060 Cytokine-cytokine receptor interaction	0.0952723	A0A1D5PW83	Uncharacterized protein	0.725	Down	0.0011	EDA2R	54.419
gga04060 Cytokine-cytokine receptor interaction	0.0952723	F1NCY6	Uncharacterized protein	1.443	Up	0.00162	TNFRSF6B	33.439
gga04060 Cytokine-cytokine receptor interaction	0.0952723	Q9DGL8	Jun-suppressed chemokine	2.004	Up	0.0134	JSC	11.564
gga04060 Cytokine-cytokine receptor interaction	0.0952723	Q8QG57	C-C motif chemokine	1.678	Up	0.00391	CCL5	10.154
gga04060 Cytokine-cytokine receptor interaction	0.0952723	P08317	Interleukin-8	2.533	Up	0.00403	CXCL8	11.056
gga04060 Cytokine-cytokine receptor interaction	0.0952723	Q90YI0	Interleukin-6	2.010	Up	0.0134	IL6	26.79
gga04933 AGE-RAGE signaling pathway in diabetic complications	0.000145816	E1C5S5	Protein kinase C delta type	1.322	Up	0.00127		78.408
gga04933 AGE-RAGE signaling pathway in diabetic complications	0.000145816	A0A1D5P8P3	Uncharacterized protein	0.703	Down	0.0013	COL4A1	160.77
gga04933 AGE-RAGE signaling pathway in diabetic complications	0.000145816	P02457	Collagen alpha-1(I) chain	1.353	Up	0.000453	COL1A1	137.5
gga04933 AGE-RAGE signaling pathway in diabetic complications	0.000145816	F1NJT4	Fibronectin	0.831	Down	0.00932	FN1	272.43
gga04933 AGE-RAGE signaling pathway in diabetic complications	0.000145816	F1NMS0	Uncharacterized protein	1.224	Up	0.000135	AKT1	55.795
gga04933 AGE-RAGE signaling pathway in diabetic complications	0.000145816	F1P2Q3	Uncharacterized protein	0.692	Down	0.0152	COL4A2	168.91
gga04933 AGE-RAGE signaling pathway in diabetic complications	0.000145816	P02467	Collagen alpha-2(I) chain	1.287	Up	0.00137	COL1A2	128.99
gga04933 AGE-RAGE signaling pathway in diabetic complications	0.000145816	A0A1D5P959	Collagen alpha-1(III) chain	1.312	Up	0.00516	COL3A1	139.3
gga04933 AGE-RAGE signaling pathway in diabetic complications	0.000145816	Q90611	72 kDa type IV collagenase	0.701	Down	7.29e-05	MMP2	74.94
gga04933 AGE-RAGE signaling pathway in diabetic complications	0.000145816	F1NLL3	Phosphoinositide phospholipase C	1.344	Up	0.00311	PLCB1	132.06
gga04933 AGE-RAGE signaling pathway in diabetic complications	0.000145816	A0A1L1RWW5	Uncharacterized protein	0.832	Down	0.00133	THBD	58.868
gga04933 AGE-RAGE signaling pathway in diabetic complications	0.000145816	P08317	Interleukin-8	2.533	Up	0.00403	CXCL8	11.056
gga04933 AGE-RAGE signaling pathway in diabetic complications	0.000145816	Q90YI0	Interleukin-6	2.010	Up	0.0134	IL6	26.79
gga03320 PPAR signaling pathway	0.000139274	F1NSS4	Non-specific lipid-transfer protein	0.808	Down	0.00489	SCP2	57.509
gga03320 PPAR signaling pathway	0.000139274	F1NRQ6	Uncharacterized protein	1.988	Up	7.72e-05	GK	57.85
gga03320 PPAR signaling pathway	0.000139274	Q5F420	Uncharacterized protein	2.034	Up	6.53e-05	ACSL1	78.561
gga03320 PPAR signaling pathway	0.000139274	Q6B842	Carnitine palmitoyltransferase I	0.830	Down	0.029	CPT1A	87.884
gga03320 PPAR signaling pathway	0.000139274	A0A1D5PZE3	Apolipoprotein A-I	0.682	Down	0.0001	APOA1	26.529
gga03320 PPAR signaling pathway	0.000139274	Q9PRL8	Acyl-CoA-binding protein	1.208	Up	0.000202	DBI	9.6448
gga03320 PPAR signaling pathway	0.000139274	A6NAB8	Delta-6 fatty acid desaturase	0.667	Down	2.09e-05	FADS2	51.99
gga03320 PPAR signaling pathway	0.000139274	Q5ZKR7	Long-chain-fatty-acid--CoA ligase ACSBG2	1.219	Up	0.0367	ACSBG2	84.206
gga03320 PPAR signaling pathway	0.000139274	A0A1L1RXB9	Perilipin	2.099	Up	8.27e-05	PLIN2	48.083
gga03320 PPAR signaling pathway	0.000139274	F1NUQ4	Uncharacterized protein	0.761	Down	0.0466	ANGPTL4	53.647
gga00983 Drug metabolism - other enzymes	0.304318	F1NMB3	UDP-glucuronosyltransferase	1.225	Up	0.00438	UGT2A1	60.643
gga00983 Drug metabolism - other enzymes	0.304318	E1C1T2	Uridine phosphorylase	1.662	Up	0.0407	UPP1	34.375
gga00983 Drug metabolism - other enzymes	0.304318	F1NMM9	Uridine kinase	1.252	Up	0.00743	UCK2	29.409
gga00140 Steroid hormone biosynthesis	0.562264	F1NMB3	UDP-glucuronosyltransferase	1.225	Up	0.00438	UGT2A1	60.643
gga00140 Steroid hormone biosynthesis	0.562264	A0A1D5NYP5	Uncharacterized protein	1.559	Up	0.016	CYP7B1	58.307
gga00061 Fatty acid biosynthesis	0.43533	Q5F420	Uncharacterized protein	2.034	Up	6.53e-05	ACSL1	78.561
gga00061 Fatty acid biosynthesis	0.43533	Q5ZKR7	Long-chain-fatty-acid--CoA ligase ACSBG2	1.219	Up	0.0367	ACSBG2	84.206
gga00910 Nitrogen metabolism	0.0477847	F1N986	Uncharacterized protein	0.787	Down	0.0331	CA5	36.23
gga00910 Nitrogen metabolism	0.0477847	A0A1D5PBV9	Glutamine synthetase	1.572	Up	0.00157	GLUL	42.199
gga00910 Nitrogen metabolism	0.0477847	A0A1L1S077	Uncharacterized protein	1.791	Up	0.000292		29.603
gga01212 Fatty acid metabolism	0.0662756	F1NZH6	Uncharacterized protein	0.833	Down	0.0205	PECR	31.848
gga01212 Fatty acid metabolism	0.0662756	E7EDS8	Fatty acid desaturase 1	0.760	Down	0.0179	FADS1	52.014
gga01212 Fatty acid metabolism	0.0662756	Q5F420	Uncharacterized protein	2.034	Up	6.53e-05	ACSL1	78.561
gga01212 Fatty acid metabolism	0.0662756	Q6B842	Carnitine palmitoyltransferase I	0.830	Down	0.029	CPT1A	87.884
gga01212 Fatty acid metabolism	0.0662756	A6NAB8	Delta-6 fatty acid desaturase	0.667	Down	2.09e-05	FADS2	51.99
gga01212 Fatty acid metabolism	0.0662756	Q5ZKR7	Long-chain-fatty-acid--CoA ligase ACSBG2	1.219	Up	0.0367	ACSBG2	84.206
gga00770 Pantothenate and CoA biosynthesis	0.43533	A0A1D5PTM2	Uncharacterized protein	0.778	Down	0.00269	---	66.111
gga00770 Pantothenate and CoA biosynthesis	0.43533	F1P4I7	Uncharacterized protein	1.530	Up	0.0022	VNN1	55.413
gga00592 alpha-Linolenic acid metabolism	0.0477847	F1NBV7	Uncharacterized protein	1.241	Up	0.00909	PLA2G6	88.393
gga00592 alpha-Linolenic acid metabolism	0.0477847	A0A1D5NTC1	Phospholipase A2	1.314	Up	0.00295	PLA2G4A	84.282
gga00592 alpha-Linolenic acid metabolism	0.0477847	A6NAB8	Delta-6 fatty acid desaturase	0.667	Down	2.09e-05	FADS2	51.99
gga00740 Riboflavin metabolism	0.0642439	A0A1D5PTM2	Uncharacterized protein	0.778	Down	0.00269	---	66.111
gga00740 Riboflavin metabolism	0.0642439	F1NPC5	Uncharacterized protein	1.284	Up	0.00164	RFK	17.55
gga00740 Riboflavin metabolism	0.0642439	Q5ZKG5	Low molecular weight phosphotyrosine protein phosphatase	1.224	Up	0.0137	ACP1	18.196
gga00590 Arachidonic acid metabolism	0.00750213	F1NBV7	Uncharacterized protein	1.241	Up	0.00909	PLA2G6	88.393
gga00590 Arachidonic acid metabolism	0.00750213	A0A1D5PIT4	Uncharacterized protein	1.245	Up	0.0156	PTGDS	20.873
gga00590 Arachidonic acid metabolism	0.00750213	A0A1D5NTC1	Phospholipase A2	1.314	Up	0.00295	PLA2G4A	84.282
gga00590 Arachidonic acid metabolism	0.00750213	R4GH86	Uncharacterized protein	0.790	Down	0.0242	---	11.075
gga00590 Arachidonic acid metabolism	0.00750213	A0A1D5PG75	Uncharacterized protein	1.331	Up	0.00157	GGT5	61.512
gga00590 Arachidonic acid metabolism	0.00750213	A0A1D5P416	Prostaglandin G/H synthase 2	1.331	Up	0.0111	PTGS2	68.206
gga04622 RIG-I-like receptor signaling pathway	0.189341	A0A0B5H7I8	Tripartite motif containing 25	1.261	Up	0.000548	TRIM25	71.424
gga04622 RIG-I-like receptor signaling pathway	0.189341	Q90ZD4	Interferon regulatory factor 7	1.447	Up	0.0323	IRF3	54.44
gga04622 RIG-I-like receptor signaling pathway	0.189341	A0A1D5P5I0	Uncharacterized protein	1.315	Up	0.00389	IFIH1	125.03
gga04622 RIG-I-like receptor signaling pathway	0.189341	P08317	Interleukin-8	2.533	Up	0.00403	CXCL8	11.056
gga04622 RIG-I-like receptor signaling pathway	0.189341	A0A1D5P2Q9	Uncharacterized protein	1.215	Up	0.0276	---	66.674
gga00480 Glutathione metabolism	0.164486	E1BX85	Uncharacterized protein	0.825	Down	0.00653	GSTO1	27.223
gga00480 Glutathione metabolism	0.164486	E1C4Q0	Ribonucleoside-diphosphate reductase	0.631	Down	0.0119	RRM1	90.064
gga00480 Glutathione metabolism	0.164486	R4GH86	Uncharacterized protein	0.790	Down	0.0242	---	11.075
gga00480 Glutathione metabolism	0.164486	A0A1D5PG75	Uncharacterized protein	1.331	Up	0.00157	GGT5	61.512
gga00480 Glutathione metabolism	0.164486	A0A1L1RUK2	Uncharacterized protein	0.786	Down	0.00956	GCLM	30.103
gga00350 Tyrosine metabolism	0.0820949	Q9DD46	Aldehyde dehydrogenase	1.482	Up	6.6e-05	ALDH6	56.311
gga00350 Tyrosine metabolism	0.0820949	F1NE68	Uncharacterized protein	0.815	Down	0.0489	AOX1	146.58
gga00350 Tyrosine metabolism	0.0820949	A0A1D5PI43	Amine oxidase	1.259	Up	0.014	MAOB	58.574
gga00350 Tyrosine metabolism	0.0820949	F1NM87	Amine oxidase	1.353	Up	0.0489	IL4I1	59.241
gga00500 Starch and sucrose metabolism	0.395646	A0A1D5PTM2	Uncharacterized protein	0.778	Down	0.00269	---	66.111
gga00500 Starch and sucrose metabolism	0.395646	H9KYZ6	Uncharacterized protein	0.833	Down	0.0205	---	83.721
gga00500 Starch and sucrose metabolism	0.395646	F1NNR1	Uncharacterized protein	1.245	Up	4.69e-05	UGP2	56.922
gga00330 Arginine and proline metabolism	0.262099	A0A1D5PZB7	Nitric oxide synthase	1.724	Up	0.00561	NOS	129.63
gga00330 Arginine and proline metabolism	0.262099	F1NRZ9	Proline dehydrogenase	0.595	Down	0.000857	PRODH	67.965
gga00330 Arginine and proline metabolism	0.262099	Q5ZLK5	Prolyl 4-hydroxylase subunit alpha-2	1.205	Up	0.00173	P4HA2	61.435
gga00330 Arginine and proline metabolism	0.262099	A0A1D5PI43	Amine oxidase	1.259	Up	0.014	MAOB	58.574
gga00260 Glycine, serine and threonine metabolism	0.439302	F1NTK1	Phosphoserine aminotransferase	0.810	Down	0.00201	PSAT1	40.544
gga00260 Glycine, serine and threonine metabolism	0.439302	A0A1D5PI43	Amine oxidase	1.259	Up	0.014	MAOB	58.574
gga00260 Glycine, serine and threonine metabolism	0.439302	Q5ZHV4	Phosphoglycerate mutase	1.578	Up	0.00347	BPGM	29.736
gga00830 Retinol metabolism	0.533477	F1NE68	Uncharacterized protein	0.815	Down	0.0489	AOX1	146.58
gga00830 Retinol metabolism	0.533477	F1NMB3	UDP-glucuronosyltransferase	1.225	Up	0.00438	UGT2A1	60.643
gga00750 Vitamin B6 metabolism	0.0331801	F1NE68	Uncharacterized protein	0.815	Down	0.0489	AOX1	146.58
gga00750 Vitamin B6 metabolism	0.0331801	F1NTK1	Phosphoserine aminotransferase	0.810	Down	0.00201	PSAT1	40.544
gga00750 Vitamin B6 metabolism	0.0331801	F1NKE8	Uncharacterized protein	1.605	Up	3.67e-06	PDXK	35.015
gga00511 Other glycan degradation	0.614647	F1NQF6	Alpha-mannosidase	0.808	Down	0.00164	MAN2B2	118.7
gga00511 Other glycan degradation	0.614647	A0A1D5PLB3	Non-lysosomal glucosylceramidase	1.434	Up	0.0208	GBA2	89.856
gga00591 Linoleic acid metabolism	0.316683	F1NBV7	Uncharacterized protein	1.241	Up	0.00909	PLA2G6	88.393
gga00591 Linoleic acid metabolism	0.316683	A0A1D5NTC1	Phospholipase A2	1.314	Up	0.00295	PLA2G4A	84.282
