# Supplementary material for: Marek's Disease Virus and Reticuloendotheliosis Virus Coinfection Enhances Viral Replication and Alters Cellular Protein Profiles
Source: Front Vet Sci. 2022 Mar 22;9:854007. doi: 10.3389/fvets.2022.854007 (PMC8981388; doi:10.3389/fvets.2022.854007)
Supplement: Supplementary file 1 [file Data_Sheet_1.ZIP › Supplementary data/Table S6-KEGG_pathway_enrichment RM-R.xlsx]

## Sheet: Up
KEGG pathway	Mapping	Background	All Mapping	All Background	Fold enrichment	Fisher's exact test p value	-log10(p value)	Related proteins
gga05168 Herpes simplex infection	16	92	184	2767	2.62	0.000810708	3.09	P13863 A0A1D5P407 O93417 A0A1D5PFV9 A0A1D5P5I0 Q90687 Q5ZJK3 F1NLD7 Q5ZKF5 Q5ZL39 A0A1L1RWR1 Q90ZD4 A0A1D5PEB3 E1C182 E1C581 A0A1D5P2Q9
gga04933 AGE-RAGE signaling pathway in diabetic complications	11	58	184	2767	2.85	0.00401401	2.4	A0A1D5PR93 A0A1I7Q417 P02457 O93417 F1NMS0 F1P2Q3 Q5ZJK3 A0A1D5P959 P02467 Q6DV79 F7BQ11
gga03008 Ribosome biogenesis in eukaryotes	9	59	184	2767	2.29	0.0380324	1.42	A0A1D5P786 E1BVP8 A0A1D5P6N1 F1NRK3 F1NH69 Q5ZIP4 Q5ZM18 F1NC78 F1NLK0

## Sheet: Up Pathway2Protein
KEGG pathway	Fisher's exact test p value	Protein accession	Protein description	RM/R Ratio	Regulated Type	RM/R P value	Gene name	MW [kDa]
gga00450 Selenocompound metabolism	0.210711	Q5F3Q6	O-phosphoseryl-tRNA(Sec) selenium transferase	1.226	Up	0.0329	SEPSECS	53.841
gga00450 Selenocompound metabolism	0.210711	E1BYF1	Uncharacterized protein	1.248	Up	0.000378	CTH	43.898
gga00450 Selenocompound metabolism	0.210711	A0A1D5PHR5	Uncharacterized protein	1.229	Up	0.0422	MARS	100.23
gga04512 ECM-receptor interaction	0.226097	P02467	Collagen alpha-2(I) chain	3.812	Up	1.01e-05	COL1A2	128.99
gga04512 ECM-receptor interaction	0.226097	P02457	Collagen alpha-1(I) chain	4.276	Up	1.75e-07	COL1A1	137.5
gga04512 ECM-receptor interaction	0.226097	F1NZZ2	Uncharacterized protein	1.226	Up	0.0263	---	166.34
gga04512 ECM-receptor interaction	0.226097	P26007	Integrin alpha-6	1.250	Up	0.0432	ITGA6	119.2
gga04512 ECM-receptor interaction	0.226097	F1P2Q3	Uncharacterized protein	1.821	Up	0.0123	COL4A2	168.91
gga03410 Base excision repair	0.260992	F1P394	Uncharacterized protein	1.271	Up	0.00858	LIG3	112.17
gga03410 Base excision repair	0.260992	A0A1L1RQ38	Uncharacterized protein	1.254	Up	0.00774	POLB	37.654
gga03410 Base excision repair	0.260992	P26446	Poly [ADP-ribose] polymerase 1	1.392	Up	0.000231	PARP1	113.52
gga00512 Mucin type O-glycan biosynthesis	0.52956	Q5ZJL1	Polypeptide N-acetylgalactosaminyltransferase	1.312	Up	0.0203	GALNT1	64.072
gga00512 Mucin type O-glycan biosynthesis	0.52956	Q11200	"CMP-N-acetylneuraminate-beta-galactosamide-alpha-2,3-sialyltransferase 1"	1.201	Up	0.0393	ST3GAL1	39.54
gga04115 p53 signaling pathway	0.281486	P13863	Cyclin-dependent kinase 1	1.247	Up	0.00445	CDK1	34.688
gga04115 p53 signaling pathway	0.281486	O93417	Caspase-3	1.427	Up	0.000501	CASP3	31.675
gga04115 p53 signaling pathway	0.281486	F1P5N8	Uncharacterized protein	1.387	Up	0.00618	Rchy1	28.262
gga04115 p53 signaling pathway	0.281486	A0A1D5PCW5	Uncharacterized protein	1.278	Up	0.0125	TSC2	197.28
gga00250 Alanine, aspartate and glutamate metabolism	0.226748	P21265	Adenylosuccinate lyase	1.213	Up	0.00246	ADSL	54.652
gga00250 Alanine, aspartate and glutamate metabolism	0.226748	F1NWF6	Asparagine synthetase [glutamine-hydrolyzing]	1.421	Up	0.0217	ASNS	64.068
gga00250 Alanine, aspartate and glutamate metabolism	0.226748	A0A1D5PH72	Uncharacterized protein	1.358	Up	0.000158	GFPT2	76.286
gga00250 Alanine, aspartate and glutamate metabolism	0.226748	Q5ZJU3	Asparagine synthetase [glutamine-hydrolyzing]	1.237	Up	0.0419	ASNS	64.096
gga00670 One carbon pool by folate	0.52956	Q5ZKA5	"Bifunctional methylenetetrahydrofolate dehydrogenase/cyclohydrolase, mitochondrial"	1.363	Up	0.000988	MTHFD2	36.411
gga00670 One carbon pool by folate	0.52956	P00378	Dihydrofolate reductase	1.210	Up	0.0357	DHFR	21.65
gga03008 Ribosome biogenesis in eukaryotes	0.0380324	A0A1D5P786	Uncharacterized protein	1.218	Up	0.0459	---	44.94
gga03008 Ribosome biogenesis in eukaryotes	0.0380324	E1BVP8	Nucleolar GTP-binding protein 2	1.308	Up	0.0385	GNL2	89.496
gga03008 Ribosome biogenesis in eukaryotes	0.0380324	A0A1D5P6N1	Uncharacterized protein	1.321	Up	0.0107	WDR43	72.925
gga03008 Ribosome biogenesis in eukaryotes	0.0380324	F1NRK3	Uncharacterized protein	1.216	Up	0.0218	RPP38	32.375
gga03008 Ribosome biogenesis in eukaryotes	0.0380324	F1NH69	Uncharacterized protein	1.254	Up	0.00297	BMS1	148.47
gga03008 Ribosome biogenesis in eukaryotes	0.0380324	Q5ZIP4	5-3 exoribonuclease 2	1.222	Up	0.00573	XRN2	108.54
gga03008 Ribosome biogenesis in eukaryotes	0.0380324	Q5ZM18	Nucleolar GTP-binding protein 1	1.238	Up	0.0497	GTPBP4	73.934
gga03008 Ribosome biogenesis in eukaryotes	0.0380324	F1NC78	U3 small nucleolar ribonucleoprotein protein MPP10	1.259	Up	0.00122	MPHOSPH10	72.548
gga03008 Ribosome biogenesis in eukaryotes	0.0380324	F1NLK0	Uncharacterized protein	1.451	Up	0.00469	GNL3	63.983
gga05168 Herpes simplex infection	0.000810708	P13863	Cyclin-dependent kinase 1	1.247	Up	0.00445	CDK1	34.688
gga05168 Herpes simplex infection	0.000810708	A0A1D5P407	Uncharacterized protein	1.369	Up	0.000141	SRSF5A	32.223
gga05168 Herpes simplex infection	0.000810708	O93417	Caspase-3	1.427	Up	0.000501	CASP3	31.675
gga05168 Herpes simplex infection	0.000810708	A0A1D5PFV9	Uncharacterized protein	1.400	Up	0.00492	SRPK1	83.694
gga05168 Herpes simplex infection	0.000810708	A0A1D5P5I0	Uncharacterized protein	1.584	Up	0.000722	IFIH1	125.03
gga05168 Herpes simplex infection	0.000810708	Q90687	Tyrosine-protein phosphatase non-receptor type 11	1.206	Up	0.00447	PTPN11	67.982
gga05168 Herpes simplex infection	0.000810708	Q5ZJK3	Signal transducer and activator of transcription	1.365	Up	0.000574	STAT1	87.243
gga05168 Herpes simplex infection	0.000810708	F1NLD7	Uncharacterized protein	1.403	Up	0.00418	EIF2AK2	62.318
gga05168 Herpes simplex infection	0.000810708	Q5ZKF5	S-phase kinase-associated protein 1	1.331	Up	0.000313	SKP1	18.658
gga05168 Herpes simplex infection	0.000810708	Q5ZL39	Serine/threonine-protein phosphatase	1.251	Up	0.00193	PPP1CC	36.999
gga05168 Herpes simplex infection	0.000810708	A0A1L1RWR1	Uncharacterized protein	1.262	Up	0.000658	---	47.341
gga05168 Herpes simplex infection	0.000810708	Q90ZD4	Interferon regulatory factor 7	1.696	Up	0.0195	IRF3	54.44
gga05168 Herpes simplex infection	0.000810708	A0A1D5PEB3	Signal transducer and activator of transcription	1.235	Up	0.00212	STAT2	96.208
gga05168 Herpes simplex infection	0.000810708	E1C182	Uncharacterized protein	1.258	Up	0.0037	---	184.79
gga05168 Herpes simplex infection	0.000810708	E1C581	Uncharacterized protein	1.239	Up	0.0398	TBK1	83.777
gga05168 Herpes simplex infection	0.000810708	A0A1D5P2Q9	Uncharacterized protein	1.235	Up	0.0172	---	66.674
gga04933 AGE-RAGE signaling pathway in diabetic complications	0.00401401	A0A1D5PR93	Mothers against decapentaplegic homolog	1.431	Up	0.0059	LOC769000	48.155
gga04933 AGE-RAGE signaling pathway in diabetic complications	0.00401401	A0A1I7Q417	Serine/threonine-protein kinase receptor	1.215	Up	0.00454	TGFBR2	60.834
gga04933 AGE-RAGE signaling pathway in diabetic complications	0.00401401	P02457	Collagen alpha-1(I) chain	4.276	Up	1.75e-07	COL1A1	137.5
gga04933 AGE-RAGE signaling pathway in diabetic complications	0.00401401	O93417	Caspase-3	1.427	Up	0.000501	CASP3	31.675
gga04933 AGE-RAGE signaling pathway in diabetic complications	0.00401401	F1NMS0	Uncharacterized protein	1.352	Up	0.000151	AKT1	55.795
gga04933 AGE-RAGE signaling pathway in diabetic complications	0.00401401	F1P2Q3	Uncharacterized protein	1.821	Up	0.0123	COL4A2	168.91
gga04933 AGE-RAGE signaling pathway in diabetic complications	0.00401401	Q5ZJK3	Signal transducer and activator of transcription	1.365	Up	0.000574	STAT1	87.243
gga04933 AGE-RAGE signaling pathway in diabetic complications	0.00401401	A0A1D5P959	Collagen alpha-1(III) chain	3.032	Up	0.000171	COL3A1	139.3
gga04933 AGE-RAGE signaling pathway in diabetic complications	0.00401401	P02467	Collagen alpha-2(I) chain	3.812	Up	1.01e-05	COL1A2	128.99
gga04933 AGE-RAGE signaling pathway in diabetic complications	0.00401401	Q6DV79	Signal transducer and activator of transcription 3	1.404	Up	0.00669	STAT3	88.17
gga04933 AGE-RAGE signaling pathway in diabetic complications	0.00401401	F7BQ11	Signal transducer and activator of transcription	1.300	Up	0.0284	STAT5B	89.219
gga00770 Pantothenate and CoA biosynthesis	0.460304	A0A1D5P2V3	Uncharacterized protein	1.555	Up	0.0176	PANK1	40.513
gga00770 Pantothenate and CoA biosynthesis	0.460304	F1P4I7	Uncharacterized protein	2.203	Up	0.000577	VNN1	55.413
gga04622 RIG-I-like receptor signaling pathway	0.0935078	A0A0B5H7I8	Tripartite motif containing 25	1.455	Up	0.000431	TRIM25	71.424
gga04622 RIG-I-like receptor signaling pathway	0.0935078	Q5F491	Uncharacterized protein	1.234	Up	4.02e-05	DDX3X	72.048
gga04622 RIG-I-like receptor signaling pathway	0.0935078	Q90ZD4	Interferon regulatory factor 7	1.696	Up	0.0195	IRF3	54.44
gga04622 RIG-I-like receptor signaling pathway	0.0935078	E1C581	Uncharacterized protein	1.239	Up	0.0398	TBK1	83.777
gga04622 RIG-I-like receptor signaling pathway	0.0935078	A0A1D5P5I0	Uncharacterized protein	1.584	Up	0.000722	IFIH1	125.03
gga04622 RIG-I-like receptor signaling pathway	0.0935078	A0A1D5P2Q9	Uncharacterized protein	1.235	Up	0.0172	---	66.674
gga04110 Cell cycle	0.0912972	Q5ZMN2	DNA replication licensing factor MCM3	1.431	Up	0.0471	MCM3	91.25
gga04110 Cell cycle	0.0912972	A0A1D5PR93	Mothers against decapentaplegic homolog	1.431	Up	0.0059	LOC769000	48.155
gga04110 Cell cycle	0.0912972	P13863	Cyclin-dependent kinase 1	1.247	Up	0.00445	CDK1	34.688
gga04110 Cell cycle	0.0912972	Q5ZKR8	DNA helicase	1.273	Up	0.00393	MCM6	93.302
gga04110 Cell cycle	0.0912972	A0A1D5NW46	Histone deacetylase	1.232	Up	0.0332	HDAC2	51.938
gga04110 Cell cycle	0.0912972	F1NB20	DNA helicase	1.338	Up	0.000321	MCM2	105.09
gga04110 Cell cycle	0.0912972	E1C2U4	DNA helicase	1.220	Up	0.0181	MCM4	97.885
gga04110 Cell cycle	0.0912972	Q5ZKF5	S-phase kinase-associated protein 1	1.331	Up	0.000313	SKP1	18.658
gga00601 Glycosphingolipid biosynthesis - lacto and neolacto series	0.239557	A0A1D5PWM6	Uncharacterized protein	1.718	Up	0.0458	ST3GAL6	34.494
gga00601 Glycosphingolipid biosynthesis - lacto and neolacto series	0.239557	Q92074	"Beta-1,4-galactosyltransferase"	1.343	Up	0.0494	CKI	40.928
gga00533 Glycosaminoglycan biosynthesis - keratan sulfate	0.33697	Q11200	"CMP-N-acetylneuraminate-beta-galactosamide-alpha-2,3-sialyltransferase 1"	1.201	Up	0.0393	ST3GAL1	39.54
gga00533 Glycosaminoglycan biosynthesis - keratan sulfate	0.33697	Q92074	"Beta-1,4-galactosyltransferase"	1.343	Up	0.0494	CKI	40.928
gga04623 Cytosolic DNA-sensing pathway	0.144803	H9L3K3	Uncharacterized protein	1.505	Up	0.0151	---	75.678
gga04623 Cytosolic DNA-sensing pathway	0.144803	E1BSY6	Uncharacterized protein	1.298	Up	0.0237	POLR2L	7.645
gga04623 Cytosolic DNA-sensing pathway	0.144803	E1C277	Uncharacterized protein	1.320	Up	0.00474	POLR1D	13.017
gga04623 Cytosolic DNA-sensing pathway	0.144803	Q90ZD4	Interferon regulatory factor 7	1.696	Up	0.0195	IRF3	54.44
gga04623 Cytosolic DNA-sensing pathway	0.144803	E1C581	Uncharacterized protein	1.239	Up	0.0398	TBK1	83.777
gga00604 Glycosphingolipid biosynthesis - ganglio series	0.421964	Q11200	"CMP-N-acetylneuraminate-beta-galactosamide-alpha-2,3-sialyltransferase 1"	1.201	Up	0.0393	ST3GAL1	39.54
gga00604 Glycosphingolipid biosynthesis - ganglio series	0.421964	F1NI12	Uncharacterized protein	1.442	Up	0.00829	ST6GALNAC3	34.83
gga03030 DNA replication	0.226748	Q5ZMN2	DNA replication licensing factor MCM3	1.431	Up	0.0471	MCM3	91.25
gga03030 DNA replication	0.226748	Q5ZKR8	DNA helicase	1.273	Up	0.00393	MCM6	93.302
gga03030 DNA replication	0.226748	F1NB20	DNA helicase	1.338	Up	0.000321	MCM2	105.09
gga03030 DNA replication	0.226748	E1C2U4	DNA helicase	1.220	Up	0.0181	MCM4	97.885
gga04350 TGF-beta signaling pathway	0.157465	A0A1D5PR93	Mothers against decapentaplegic homolog	1.431	Up	0.0059	LOC769000	48.155
gga04350 TGF-beta signaling pathway	0.157465	F1N9I4	Uncharacterized protein	1.409	Up	0.0212	LTBP1	175
gga04350 TGF-beta signaling pathway	0.157465	A0A1I7Q417	Serine/threonine-protein kinase receptor	1.215	Up	0.00454	TGFBR2	60.834
gga04350 TGF-beta signaling pathway	0.157465	F1NJU6	E3 ubiquitin-protein ligase	1.710	Up	0.000304	---	84.615
gga04350 TGF-beta signaling pathway	0.157465	Q5ZKF5	S-phase kinase-associated protein 1	1.331	Up	0.000313	SKP1	18.658

## Sheet: Down
KEGG pathway	Mapping	Background	All Mapping	All Background	Fold enrichment	Fisher's exact test p value	-log10(p value)	Related proteins
gga00190 Oxidative phosphorylation	29	97	245	2767	3.38	5.04441e-09	8.3	P18940 A0A1D5PJG9 A0A1D5PN05 A0A1D6UPT6 F1NC51 E1C658 A0A1D5P810 F1NIL3 F1NAC6 A0A1L1RXR5 F1P582 F1NMU0 E1C043 P18937 A0A1D5PHF2 E1C4V1 F1NVW7 Q5ZJV5 A0A1D5PU77 A0A1D5NW93 F1NHW5 P14093 E1C699 Q5ZLR5 A0A1L1RQ30 Q9YH14 R4GLP0 A0A1D5P7X9 F1NSC1
gga00020 Citrate cycle (TCA cycle)	12	31	245	2767	4.37	3.44892e-05	4.46	Q5F3B9 Q5F426 A0A1D5P291 P21642 A0A1D5P975 E1BVT3 E1BTL0 Q5ZL83 A0A1D5PLS2 A0A1D5P8I7 F1NQH8 E1C6N5
gga00564 Glycerophospholipid metabolism	13	40	245	2767	3.67	0.00010042	4	Q5F3X0 Q5ZLL8 E1BSZ0 F1NME3 F1NCA2 A0A1D5PG49 Q5ZHN9 F1NIN3 E1BY49 A0A1D5P9H8 F1NAS1 E1BTF7 A0A1L1RNG8
gga03060 Protein export	9	19	245	2767	5.35	0.00010452	3.98	A0A1L1RYG4 Q5ZMQ3 F1NBN1 Q90593 A0A1D5PRA3 A0A1D5NXC6 Q5ZJA5 P28687 A0A1L1RNA0
gga00071 Fatty acid degradation	11	29	245	2767	4.28	0.000105059	3.98	Q6B842 F1NC38 F1ND19 A0A1D5NYK3 F1NR44 A0A1L1RK25 F1NH33 F1P451 E1C1T9 A0A1D5PL36 A0A1D5PU43
gga01200 Carbon metabolism	21	94	245	2767	2.52	0.000129339	3.89	Q5F3B9 F1NLR1 A0A1D5P291 F1NR44 A0A1L1RK25 F1NZJ2 E1BVT3 E1BTL0 E1C1T9 P00508 F1NQH8 Q5F426 A0A1D5P975 E1C155 Q5ZL83 F1NGR5 A0A1D5P8I7 A0A1D5PLS2 A0A1D5P9V0 E1C6N5 A0A1D5PEV5
gga04260 Cardiac muscle contraction	12	41	245	2767	3.31	0.000578604	3.24	Q5ZJV5 P24798 A0A1D5PN05 F1NC51 F1NHW5 F1NAC6 A0A1L1RXR5 F1P582 Q5ZLR5 A0A1D5P7X9 R4GLP0 E1C043
gga01212 Fatty acid metabolism	11	36	245	2767	3.45	0.000764618	3.12	F1NZH6 Q6B842 F1NC38 F1ND19 F1NR44 A0A1L1RK25 F1P451 E1C1T9 A0A1D5PL36 A0A1D5PPX3 A0A1D5PTC6
gga00380 Tryptophan metabolism	8	20	245	2767	4.52	0.00108282	2.97	E1BTL0 F1NH33 E1C1T9 A0A1D5PI43 A0A1D5NYK3 F1NR44 A0A1D5P975 A0A1L1RK25
gga04020 Calcium signaling pathway	14	61	245	2767	2.59	0.00197475	2.7	Q03669 A0A1D5PDG4 F1NJ10 A0A1D5PZB7 E1BWX3 A0A1L1RLH6 A0A1L1S085 Q5F3B5 A0A1D5NWP2 A0A1L1RR38 F1NC81 E1BX17 E1BYN7 Q71RI7
gga03320 PPAR signaling pathway	10	34	245	2767	3.32	0.00203859	2.69	A0A1D5NYF3 Q6B842 F1NC38 P21642 F1ND19 E1BT18 F1P451 E1C1T9 A0A1L1RXB9 F1NUQ4
gga00510 N-Glycan biosynthesis	9	30	245	2767	3.39	0.00343246	2.46	O13113 E1C4N5 Q5ZLA7 E1C8Z0 A0A1D5PHU5 F1NNS1 F1NWX1 F1P077 A0A1L1RTY4
gga00010 Glycolysis / Gluconeogenesis	11	44	245	2767	2.82	0.00396657	2.4	Q5F426 F1NLR1 A0A1D5P291 P21642 F1NZJ2 E1BTT8 F1NH33 F1NGR5 E1C6N5 A0A1D5P9V0 A0A1D5PEV5
gga00620 Pyruvate metabolism	9	33	245	2767	3.08	0.00645526	2.19	Q5F426 F1NLR1 A0A1D5P291 P21642 E1BTT8 E1BVT3 F1NH33 E1C6N5 A0A1D5P9V0
gga00640 Propanoate metabolism	8	28	245	2767	3.23	0.00896273	2.05	Q5F3B9 F1NLR1 F1NR44 A0A1L1RK25 E1C155 E1BTT8 Q5ZL83 E1C1T9
gga00310 Lysine degradation	8	31	245	2767	2.91	0.0158486	1.8	E1BTL0 F1NH33 E1C1T9 A0A1D5NYK3 F1NR44 A0A1D5P975 A0A1L1RK25 F1NQH8
gga00830 Retinol metabolism	5	12	245	2767	4.71	0.0165486	1.78	F1P4U8 A0A1D5PE45 F1NT18 F1NUP9 F1NMB3
gga00561 Glycerolipid metabolism	8	32	245	2767	2.82	0.0188068	1.73	Q5F3X0 Q5ZLL8 E1BSZ0 E1BY49 A0A1D5P986 F1NH33 F1NAS1 E1BTF7
gga00062 Fatty acid elongation	5	13	245	2767	4.34	0.0222824	1.65	A0A1D5PL36 F1NR44 A0A1D5PPX3 A0A1L1RK25 A0A1D5PTC6
gga04216 Ferroptosis	7	26	245	2767	3.04	0.0225523	1.65	A0A1L1RR38 F1P451 Q90997 F1ND19 A0A1L1RLH6 A0A1L1RNG8 F1NQF4
gga04512 ECM-receptor interaction	8	37	245	2767	2.44	0.0394706	1.4	A0A1D5PBN1 F1NI05 F1NBP0 E1C6K8 F1P0J8 E1C8N1 A0A1D5P560 A0A1D5PNB4

## Sheet: Down Pathway2Protein
KEGG pathway	Fisher's exact test p value	Protein accession	Protein description	RM/R Ratio	Regulated Type	RM/R P value	Gene name	MW [kDa]
gga04260 Cardiac muscle contraction	0.000578604	Q5ZJV5	Uncharacterized protein	0.738	Down	0.00038	COX4I1	19.631
gga04260 Cardiac muscle contraction	0.000578604	P24798	Sodium/potassium-transporting ATPase subunit alpha-3	0.781	Down	0.00308	ATP1A3	111.28
gga04260 Cardiac muscle contraction	0.000578604	A0A1D5PN05	Uncharacterized protein	0.805	Down	0.00195	COX6C	8.7914
gga04260 Cardiac muscle contraction	0.000578604	F1NC51	Uncharacterized protein	0.683	Down	0.0169	UQCR10	7.1261
gga04260 Cardiac muscle contraction	0.000578604	F1NHW5	Cytochrome b-c1 complex subunit 6	0.676	Down	0.00651	UQCRH	10.062
gga04260 Cardiac muscle contraction	0.000578604	F1NAC6	Uncharacterized protein	0.763	Down	0.000541	UQCRC1	52.758
gga04260 Cardiac muscle contraction	0.000578604	A0A1L1RXR5	Uncharacterized protein	0.738	Down	0.00535	UQCRQ	9.6178
gga04260 Cardiac muscle contraction	0.000578604	F1P582	Uncharacterized protein	0.824	Down	0.000408	UQ	48.579
gga04260 Cardiac muscle contraction	0.000578604	Q5ZLR5	"Cytochrome b-c1 complex subunit Rieske, mitochondrial"	0.724	Down	0.000532	UQCRFS1	29.386
gga04260 Cardiac muscle contraction	0.000578604	A0A1D5P7X9	Cytochrome b-c1 complex subunit 7	0.759	Down	0.00237	Gga.9987	13.499
gga04260 Cardiac muscle contraction	0.000578604	R4GLP0	Uncharacterized protein	0.725	Down	0.0213	COX7C	7.2054
gga04260 Cardiac muscle contraction	0.000578604	E1C043	Uncharacterized protein	0.691	Down	0.0208	---	16.45
gga04512 ECM-receptor interaction	0.0394706	A0A1D5PBN1	Uncharacterized protein	0.766	Down	0.0343	CD44	43.191
gga04512 ECM-receptor interaction	0.0394706	F1NI05	Uncharacterized protein	0.803	Down	0.00135	LAMC1	176.46
gga04512 ECM-receptor interaction	0.0394706	F1NBP0	Uncharacterized protein	0.603	Down	0.0234	THBS4	104.76
gga04512 ECM-receptor interaction	0.0394706	E1C6K8	Integrin beta	0.825	Down	0.00232	ITGB6	87.789
gga04512 ECM-receptor interaction	0.0394706	F1P0J8	Uncharacterized protein	0.303	Down	1.15e-05	THBS1	129.87
gga04512 ECM-receptor interaction	0.0394706	E1C8N1	Uncharacterized protein	0.608	Down	0.0106	COMP	83.381
gga04512 ECM-receptor interaction	0.0394706	A0A1D5P560	Integrin beta	0.783	Down	0.00332	ITGB5	88.377
gga04512 ECM-receptor interaction	0.0394706	A0A1D5PNB4	Integrin beta	0.833	Down	0.00263	ITGB1	88.399
gga01200 Carbon metabolism	0.000129339	Q5F3B9	"Succinate--CoA ligase [ADP-forming] subunit beta, mitochondrial"	0.801	Down	0.000695	SUCLA2	49.997
gga01200 Carbon metabolism	0.000129339	F1NLR1	Acetyl-coenzyme A synthetase	0.749	Down	0.000293	ACSS1	73.595
gga01200 Carbon metabolism	0.000129339	A0A1D5P291	Uncharacterized protein	0.795	Down	0.0101	PDHB	38.877
gga01200 Carbon metabolism	0.000129339	F1NR44	Uncharacterized protein	0.793	Down	6.95e-05	ECHS1	31.574
gga01200 Carbon metabolism	0.000129339	A0A1L1RK25	Uncharacterized protein	0.769	Down	0.000219	HADH	83.071
gga01200 Carbon metabolism	0.000129339	F1NZJ2	Uncharacterized protein	0.739	Down	6.4e-05	HK1	86.985
gga01200 Carbon metabolism	0.000129339	E1BVT3	Malate dehydrogenase	0.818	Down	0.00198	MDH2	36.968
gga01200 Carbon metabolism	0.000129339	E1BTL0	Uncharacterized protein	0.761	Down	0.0261	OGDHL	114.68
gga01200 Carbon metabolism	0.000129339	E1C1T9	Uncharacterized protein	0.828	Down	0.00499	EHHADH	79.663
gga01200 Carbon metabolism	0.000129339	P00508	"Aspartate aminotransferase, mitochondrial"	0.781	Down	0.00847	GOT2	47.241
gga01200 Carbon metabolism	0.000129339	F1NQH8	Uncharacterized protein	0.801	Down	0.00381	DLST	50.712
gga01200 Carbon metabolism	0.000129339	Q5F426	Pyruvate dehydrogenase E1 component subunit alpha	0.810	Down	7.74e-05	PDHA1	44.442
gga01200 Carbon metabolism	0.000129339	A0A1D5P975	Uncharacterized protein	0.776	Down	0.00141	OGDH	115.04
gga01200 Carbon metabolism	0.000129339	E1C155	Uncharacterized protein	0.821	Down	0.00837	ALDH6A1	54.969
gga01200 Carbon metabolism	0.000129339	Q5ZL83	"Succinate--CoA ligase [ADP/GDP-forming] subunit alpha, mitochondrial"	0.806	Down	0.000756	SUCLG1	34.849
gga01200 Carbon metabolism	0.000129339	F1NGR5	Uncharacterized protein	0.778	Down	0.00209	ADPGK	52.965
gga01200 Carbon metabolism	0.000129339	A0A1D5P8I7	Isocitrate dehydrogenase [NADP]	0.772	Down	0.000357	IDH2	50.542
gga01200 Carbon metabolism	0.000129339	A0A1D5PLS2	Citrate synthase	0.782	Down	0.000537	CS	56.402
gga01200 Carbon metabolism	0.000129339	A0A1D5P9V0	Pyruvate kinase	0.688	Down	0.000371	PKM	57.345
gga01200 Carbon metabolism	0.000129339	E1C6N5	Acetyltransferase component of pyruvate dehydrogenase complex	0.816	Down	0.00681	DLAT	66.522
gga01200 Carbon metabolism	0.000129339	A0A1D5PEV5	Uncharacterized protein	0.758	Down	0.000829	HK2	102.29
gga04080 Neuroactive ligand-receptor interaction	0.564864	F1NC81	P2X purinoceptor	0.701	Down	0.0453	P2RX4	43.299
gga04080 Neuroactive ligand-receptor interaction	0.564864	F1NZA2	Uncharacterized protein	0.632	Down	0.0181	TSPO	18.576
gga00100 Steroid biosynthesis	0.0820951	F7BEW1	Uncharacterized protein	0.821	Down	0.0139	DHCR24	60.334
gga00100 Steroid biosynthesis	0.0820951	Q5ZLL6	Methylsterol monooxygenase 1	0.610	Down	0.0335	MSMO1	35.485
gga00100 Steroid biosynthesis	0.0820951	A0A1D6UPR6	O-acyltransferase	0.773	Down	0.0256	SOAT1	64.033
gga00100 Steroid biosynthesis	0.0820951	F1P4X7	Uncharacterized protein	0.741	Down	0.025	DHCR7	55.2
gga00564 Glycerophospholipid metabolism	0.00010042	Q5F3X0	Lysocardiolipin acyltransferase 1	0.801	Down	0.0123	LCLAT1	44.448
gga00564 Glycerophospholipid metabolism	0.00010042	Q5ZLL8	Glycerol-3-phosphate acyltransferase 3	0.511	Down	0.00552	GPAT3	50.112
gga00564 Glycerophospholipid metabolism	0.00010042	E1BSZ0	Uncharacterized protein	0.733	Down	0.000463	AGPAT5	42.376
gga00564 Glycerophospholipid metabolism	0.00010042	F1NME3	Uncharacterized protein	0.782	Down	0.0371	LPCAT1	59.819
gga00564 Glycerophospholipid metabolism	0.00010042	F1NCA2	Glycerol-3-phosphate dehydrogenase	0.832	Down	0.00123	GPD2	80.751
gga00564 Glycerophospholipid metabolism	0.00010042	A0A1D5PG49	Uncharacterized protein	0.785	Down	0.00602	PNPLA7	146.28
gga00564 Glycerophospholipid metabolism	0.00010042	Q5ZHN9	"CDP-diacylglycerol--glycerol-3-phosphate 3-phosphatidyltransferase, mitochondrial"	0.671	Down	0.00199	PGS1	63.066
gga00564 Glycerophospholipid metabolism	0.00010042	F1NIN3	"Phosphatidylserine decarboxylase proenzyme, mitochondrial"	0.772	Down	0.0321	PISD	43.25
gga00564 Glycerophospholipid metabolism	0.00010042	E1BY49	Uncharacterized protein	0.803	Down	0.00143	AGPAT4	44.389
gga00564 Glycerophospholipid metabolism	0.00010042	A0A1D5P9H8	Uncharacterized protein	0.770	Down	0.00507	LPGAT1	34.499
gga00564 Glycerophospholipid metabolism	0.00010042	F1NAS1	Diacylglycerol kinase	0.606	Down	0.00138	DGKD	131.89
gga00564 Glycerophospholipid metabolism	0.00010042	E1BTF7	1-acyl-sn-glycerol-3-phosphate acyltransferase	0.689	Down	0.00402	---	33.313
gga00564 Glycerophospholipid metabolism	0.00010042	A0A1L1RNG8	Uncharacterized protein	0.625	Down	0.0176	LPCAT3	30.141
gga01210 2-Oxocarboxylic acid metabolism	0.418745	P00508	"Aspartate aminotransferase, mitochondrial"	0.781	Down	0.00847	GOT2	47.241
gga01210 2-Oxocarboxylic acid metabolism	0.418745	A0A1D5PLS2	Citrate synthase	0.782	Down	0.000537	CS	56.402
gga01210 2-Oxocarboxylic acid metabolism	0.418745	A0A1D5P8I7	Isocitrate dehydrogenase [NADP]	0.772	Down	0.000357	IDH2	50.542
gga04216 Ferroptosis	0.0225523	A0A1L1RR38	Uncharacterized protein	0.827	Down	0.000814	VDAC3	30.403
gga04216 Ferroptosis	0.0225523	F1P451	Uncharacterized protein	0.817	Down	0.00535	ACSL3	79.33
gga04216 Ferroptosis	0.0225523	Q90997	Transferrin receptor protein 1	0.720	Down	0.0445	TFRC	85.658
gga04216 Ferroptosis	0.0225523	F1ND19	Uncharacterized protein	0.728	Down	3.18e-06	ACSL4	74.518
gga04216 Ferroptosis	0.0225523	A0A1L1RLH6	Uncharacterized protein	0.749	Down	0.000174	VDAC2	31.496
gga04216 Ferroptosis	0.0225523	A0A1L1RNG8	Uncharacterized protein	0.625	Down	0.0176	LPCAT3	30.141
gga04216 Ferroptosis	0.0225523	F1NQF4	Heme oxygenase 1	0.801	Down	0.0396	HMOX1	33.479
gga00380 Tryptophan metabolism	0.00108282	E1BTL0	Uncharacterized protein	0.761	Down	0.0261	OGDHL	114.68
gga00380 Tryptophan metabolism	0.00108282	F1NH33	Aldehyde dehydrogenase	0.831	Down	0.00622	ALDH3A2	54.119
gga00380 Tryptophan metabolism	0.00108282	E1C1T9	Uncharacterized protein	0.828	Down	0.00499	EHHADH	79.663
gga00380 Tryptophan metabolism	0.00108282	A0A1D5PI43	Amine oxidase	0.731	Down	0.00275	MAOB	58.574
gga00380 Tryptophan metabolism	0.00108282	A0A1D5NYK3	Uncharacterized protein	0.768	Down	0.000231	---	32.27
gga00380 Tryptophan metabolism	0.00108282	F1NR44	Uncharacterized protein	0.793	Down	6.95e-05	ECHS1	31.574
gga00380 Tryptophan metabolism	0.00108282	A0A1D5P975	Uncharacterized protein	0.776	Down	0.00141	OGDH	115.04
gga00380 Tryptophan metabolism	0.00108282	A0A1L1RK25	Uncharacterized protein	0.769	Down	0.000219	HADH	83.071
gga00410 beta-Alanine metabolism	0.0561444	F1NH33	Aldehyde dehydrogenase	0.831	Down	0.00622	ALDH3A2	54.119
gga00410 beta-Alanine metabolism	0.0561444	E1C1T9	Uncharacterized protein	0.828	Down	0.00499	EHHADH	79.663
gga00410 beta-Alanine metabolism	0.0561444	F1NR44	Uncharacterized protein	0.793	Down	6.95e-05	ECHS1	31.574
gga00410 beta-Alanine metabolism	0.0561444	A0A1L1RK25	Uncharacterized protein	0.769	Down	0.000219	HADH	83.071
gga00410 beta-Alanine metabolism	0.0561444	E1C155	Uncharacterized protein	0.821	Down	0.00837	ALDH6A1	54.969
gga00650 Butanoate metabolism	0.231672	F1NBV3	Uncharacterized protein	0.731	Down	0.00495	L2HGDH	48.609
gga00650 Butanoate metabolism	0.231672	E1C1T9	Uncharacterized protein	0.828	Down	0.00499	EHHADH	79.663
gga00650 Butanoate metabolism	0.231672	F1NR44	Uncharacterized protein	0.793	Down	6.95e-05	ECHS1	31.574
gga00650 Butanoate metabolism	0.231672	A0A1L1RK25	Uncharacterized protein	0.769	Down	0.000219	HADH	83.071
gga00670 One carbon pool by folate	0.638464	F1NCS6	Uncharacterized protein	0.824	Down	0.00149	MTHFD1L	101
gga00670 One carbon pool by folate	0.638464	F1P130	10-formyltetrahydrofolate dehydrogenase	0.814	Down	0.000703	ALDH1L2	101.47
gga00510 N-Glycan biosynthesis	0.00343246	O13113	Dolichyl-diphosphooligosaccharide--protein glycosyltransferase subunit DAD1	0.758	Down	0.0234	DAD1	12.926
gga00510 N-Glycan biosynthesis	0.00343246	E1C4N5	Uncharacterized protein	0.774	Down	0.000848	DPM1	27.195
gga00510 N-Glycan biosynthesis	0.00343246	Q5ZLA7	Uncharacterized protein	0.687	Down	0.00332	STT3A	80.595
gga00510 N-Glycan biosynthesis	0.00343246	E1C8Z0	Dolichyl-diphosphooligosaccharide--protein glycosyltransferase subunit 2	0.785	Down	0.00968	RPN2	70.46
gga00510 N-Glycan biosynthesis	0.00343246	A0A1D5PHU5	Uncharacterized protein	0.745	Down	0.000566	STT3B	87.089
gga00510 N-Glycan biosynthesis	0.00343246	F1NNS1	Dolichyl-diphosphooligosaccharide--protein glycosyltransferase 48 kDa subunit	0.737	Down	0.00615	DDOST	47.937
gga00510 N-Glycan biosynthesis	0.00343246	F1NWX1	Uncharacterized protein	0.722	Down	0.00234	ALG2	46.659
gga00510 N-Glycan biosynthesis	0.00343246	F1P077	Mannosyltransferase	0.697	Down	0.00166	ALG12	55.778
gga00510 N-Glycan biosynthesis	0.00343246	A0A1L1RTY4	Dolichyl-diphosphooligosaccharide--protein glycosyltransferase subunit 1	0.828	Down	0.00238	RPN1	67.677
gga01040 Biosynthesis of unsaturated fatty acids	0.18429	F1NZH6	Uncharacterized protein	0.832	Down	0.0409	PECR	31.848
gga01040 Biosynthesis of unsaturated fatty acids	0.18429	A0A1D5PPX3	Uncharacterized protein	0.800	Down	0.000314	HSD17B12	42.67
gga01040 Biosynthesis of unsaturated fatty acids	0.18429	A0A1L1RK25	Uncharacterized protein	0.769	Down	0.000219	HADH	83.071
gga01040 Biosynthesis of unsaturated fatty acids	0.18429	A0A1D5PTC6	Uncharacterized protein	0.691	Down	0.00972	---	30.839
gga00340 Histidine metabolism	0.638464	F1NH33	Aldehyde dehydrogenase	0.831	Down	0.00622	ALDH3A2	54.119
gga00340 Histidine metabolism	0.638464	A0A1D5PI43	Amine oxidase	0.731	Down	0.00275	MAOB	58.574
gga04060 Cytokine-cytokine receptor interaction	0.0571087	A0A1D5PW83	Uncharacterized protein	0.759	Down	0.0154	EDA2R	54.419
gga04060 Cytokine-cytokine receptor interaction	0.0571087	F1NCY6	Uncharacterized protein	0.441	Down	0.000661	TNFRSF6B	33.439
gga04060 Cytokine-cytokine receptor interaction	0.0571087	F1NNR7	Uncharacterized protein	0.805	Down	0.0192	CD40	30
gga04060 Cytokine-cytokine receptor interaction	0.0571087	Q06900	Receptor protein serine/threonine kinase	0.758	Down	0.0311	ChALK5	56.508
gga04060 Cytokine-cytokine receptor interaction	0.0571087	O73912	C-X-C motif chemokine	0.165	Down	0.000238	k60	11.199
gga04060 Cytokine-cytokine receptor interaction	0.0571087	A0A1D5PQE4	Tumor necrosis factor receptor superfamily member 11B	0.731	Down	0.0161	TNFRSF11B	46.004
gga04060 Cytokine-cytokine receptor interaction	0.0571087	Q90YI0	Interleukin-6	0.310	Down	0.000122	IL6	26.79
gga04060 Cytokine-cytokine receptor interaction	0.0571087	P08317	Interleukin-8	0.274	Down	0.000266	CXCL8	11.056
gga00524 Neomycin, kanamycin and gentamicin biosynthesis	0.241983	F1NZJ2	Uncharacterized protein	0.739	Down	6.4e-05	HK1	86.985
gga00524 Neomycin, kanamycin and gentamicin biosynthesis	0.241983	A0A1D5PEV5	Uncharacterized protein	0.758	Down	0.000829	HK2	102.29
gga03060 Protein export	0.00010452	A0A1L1RYG4	Uncharacterized protein	0.664	Down	0.00327	SPCS	11.61
gga03060 Protein export	0.00010452	Q5ZMQ3	Signal peptidase complex catalytic subunit SEC11	0.712	Down	6.44e-05	SEC11A	20.631
gga03060 Protein export	0.00010452	F1NBN1	Uncharacterized protein	0.690	Down	0.0423	SEC61A1	52.278
gga03060 Protein export	0.00010452	Q90593	78 kDa glucose-regulated protein	0.639	Down	0.00115	HSPA5	72.018
gga03060 Protein export	0.00010452	A0A1D5PRA3	Signal peptidase complex catalytic subunit SEC11	0.699	Down	0.00446	SEC11C	20.234
gga03060 Protein export	0.00010452	A0A1D5NXC6	Uncharacterized protein	0.635	Down	0.00904	SEC61A2	52.229
gga03060 Protein export	0.00010452	Q5ZJA5	Uncharacterized protein	0.749	Down	0.00349	SRPRB	28.146
gga03060 Protein export	0.00010452	P28687	Signal peptidase complex subunit 3	0.730	Down	0.00129	SPCS3	20.23
gga03060 Protein export	0.00010452	A0A1L1RNA0	Uncharacterized protein	0.688	Down	0.000286	SPCS2	23.019
gga03320 PPAR signaling pathway	0.00203859	A0A1D5NYF3	Uncharacterized protein	0.640	Down	0.0479	FABP4	14.921
gga03320 PPAR signaling pathway	0.00203859	Q6B842	Carnitine palmitoyltransferase I	0.702	Down	0.00233	CPT1A	87.884
gga03320 PPAR signaling pathway	0.00203859	F1NC38	Uncharacterized protein	0.827	Down	0.000521	ACAD	47.873
gga03320 PPAR signaling pathway	0.00203859	P21642	"Phosphoenolpyruvate carboxykinase [GTP], mitochondrial"	0.798	Down	0.00542	PCK2	71.106
gga03320 PPAR signaling pathway	0.00203859	F1ND19	Uncharacterized protein	0.728	Down	3.18e-06	ACSL4	74.518
gga03320 PPAR signaling pathway	0.00203859	E1BT18	Uncharacterized protein	0.732	Down	0.000855	---	89.162
gga03320 PPAR signaling pathway	0.00203859	F1P451	Uncharacterized protein	0.817	Down	0.00535	ACSL3	79.33
gga03320 PPAR signaling pathway	0.00203859	E1C1T9	Uncharacterized protein	0.828	Down	0.00499	EHHADH	79.663
gga03320 PPAR signaling pathway	0.00203859	A0A1L1RXB9	Perilipin	0.737	Down	0.000798	PLIN2	48.083
gga03320 PPAR signaling pathway	0.00203859	F1NUQ4	Uncharacterized protein	0.317	Down	0.000167	ANGPTL4	53.647
gga00053 Ascorbate and aldarate metabolism	0.522648	F1NMB3	UDP-glucuronosyltransferase	0.390	Down	4.53e-05	UGT2A1	60.643
gga00053 Ascorbate and aldarate metabolism	0.522648	F1NH33	Aldehyde dehydrogenase	0.831	Down	0.00622	ALDH3A2	54.119
gga00140 Steroid hormone biosynthesis	0.320251	F1NT18	Uncharacterized protein	0.186	Down	0.0087	CYP3A7	58.247
gga00140 Steroid hormone biosynthesis	0.320251	F1NMB3	UDP-glucuronosyltransferase	0.390	Down	4.53e-05	UGT2A1	60.643
gga00140 Steroid hormone biosynthesis	0.320251	A0A1D5PPX3	Uncharacterized protein	0.800	Down	0.000314	HSD17B12	42.67
gga00061 Fatty acid biosynthesis	0.564864	F1P451	Uncharacterized protein	0.817	Down	0.00535	ACSL3	79.33
gga00061 Fatty acid biosynthesis	0.564864	F1ND19	Uncharacterized protein	0.728	Down	3.18e-06	ACSL4	74.518
gga01212 Fatty acid metabolism	0.000764618	F1NZH6	Uncharacterized protein	0.832	Down	0.0409	PECR	31.848
gga01212 Fatty acid metabolism	0.000764618	Q6B842	Carnitine palmitoyltransferase I	0.702	Down	0.00233	CPT1A	87.884
gga01212 Fatty acid metabolism	0.000764618	F1NC38	Uncharacterized protein	0.827	Down	0.000521	ACAD	47.873
gga01212 Fatty acid metabolism	0.000764618	F1ND19	Uncharacterized protein	0.728	Down	3.18e-06	ACSL4	74.518
gga01212 Fatty acid metabolism	0.000764618	F1NR44	Uncharacterized protein	0.793	Down	6.95e-05	ECHS1	31.574
gga01212 Fatty acid metabolism	0.000764618	A0A1L1RK25	Uncharacterized protein	0.769	Down	0.000219	HADH	83.071
gga01212 Fatty acid metabolism	0.000764618	F1P451	Uncharacterized protein	0.817	Down	0.00535	ACSL3	79.33
gga01212 Fatty acid metabolism	0.000764618	E1C1T9	Uncharacterized protein	0.828	Down	0.00499	EHHADH	79.663
gga01212 Fatty acid metabolism	0.000764618	A0A1D5PL36	Uncharacterized protein	0.748	Down	0.00163	ACAA2	41.654
gga01212 Fatty acid metabolism	0.000764618	A0A1D5PPX3	Uncharacterized protein	0.800	Down	0.000314	HSD17B12	42.67
gga01212 Fatty acid metabolism	0.000764618	A0A1D5PTC6	Uncharacterized protein	0.691	Down	0.00972	---	30.839
gga00010 Glycolysis / Gluconeogenesis	0.00396657	Q5F426	Pyruvate dehydrogenase E1 component subunit alpha	0.810	Down	7.74e-05	PDHA1	44.442
gga00010 Glycolysis / Gluconeogenesis	0.00396657	F1NLR1	Acetyl-coenzyme A synthetase	0.749	Down	0.000293	ACSS1	73.595
gga00010 Glycolysis / Gluconeogenesis	0.00396657	A0A1D5P291	Uncharacterized protein	0.795	Down	0.0101	PDHB	38.877
gga00010 Glycolysis / Gluconeogenesis	0.00396657	P21642	"Phosphoenolpyruvate carboxykinase [GTP], mitochondrial"	0.798	Down	0.00542	PCK2	71.106
gga00010 Glycolysis / Gluconeogenesis	0.00396657	F1NZJ2	Uncharacterized protein	0.739	Down	6.4e-05	HK1	86.985
gga00010 Glycolysis / Gluconeogenesis	0.00396657	E1BTT8	L-lactate dehydrogenase	0.749	Down	0.00124	LDHA	36.502
gga00010 Glycolysis / Gluconeogenesis	0.00396657	F1NH33	Aldehyde dehydrogenase	0.831	Down	0.00622	ALDH3A2	54.119
gga00010 Glycolysis / Gluconeogenesis	0.00396657	F1NGR5	Uncharacterized protein	0.778	Down	0.00209	ADPGK	52.965
gga00010 Glycolysis / Gluconeogenesis	0.00396657	E1C6N5	Acetyltransferase component of pyruvate dehydrogenase complex	0.816	Down	0.00681	DLAT	66.522
gga00010 Glycolysis / Gluconeogenesis	0.00396657	A0A1D5P9V0	Pyruvate kinase	0.688	Down	0.000371	PKM	57.345
gga00010 Glycolysis / Gluconeogenesis	0.00396657	A0A1D5PEV5	Uncharacterized protein	0.758	Down	0.000829	HK2	102.29
gga00620 Pyruvate metabolism	0.00645526	Q5F426	Pyruvate dehydrogenase E1 component subunit alpha	0.810	Down	7.74e-05	PDHA1	44.442
gga00620 Pyruvate metabolism	0.00645526	F1NLR1	Acetyl-coenzyme A synthetase	0.749	Down	0.000293	ACSS1	73.595
gga00620 Pyruvate metabolism	0.00645526	A0A1D5P291	Uncharacterized protein	0.795	Down	0.0101	PDHB	38.877
gga00620 Pyruvate metabolism	0.00645526	P21642	"Phosphoenolpyruvate carboxykinase [GTP], mitochondrial"	0.798	Down	0.00542	PCK2	71.106
gga00620 Pyruvate metabolism	0.00645526	E1BTT8	L-lactate dehydrogenase	0.749	Down	0.00124	LDHA	36.502
gga00620 Pyruvate metabolism	0.00645526	E1BVT3	Malate dehydrogenase	0.818	Down	0.00198	MDH2	36.968
gga00620 Pyruvate metabolism	0.00645526	F1NH33	Aldehyde dehydrogenase	0.831	Down	0.00622	ALDH3A2	54.119
gga00620 Pyruvate metabolism	0.00645526	E1C6N5	Acetyltransferase component of pyruvate dehydrogenase complex	0.816	Down	0.00681	DLAT	66.522
gga00620 Pyruvate metabolism	0.00645526	A0A1D5P9V0	Pyruvate kinase	0.688	Down	0.000371	PKM	57.345
gga00062 Fatty acid elongation	0.0222824	A0A1D5PL36	Uncharacterized protein	0.748	Down	0.00163	ACAA2	41.654
gga00062 Fatty acid elongation	0.0222824	F1NR44	Uncharacterized protein	0.793	Down	6.95e-05	ECHS1	31.574
gga00062 Fatty acid elongation	0.0222824	A0A1D5PPX3	Uncharacterized protein	0.800	Down	0.000314	HSD17B12	42.67
gga00062 Fatty acid elongation	0.0222824	A0A1L1RK25	Uncharacterized protein	0.769	Down	0.000219	HADH	83.071
gga00062 Fatty acid elongation	0.0222824	A0A1D5PTC6	Uncharacterized protein	0.691	Down	0.00972	---	30.839
gga04020 Calcium signaling pathway	0.00197475	Q03669	Sarcoplasmic/endoplasmic reticulum calcium ATPase 2	0.700	Down	0.000275	ATP2A2	114.69
gga04020 Calcium signaling pathway	0.00197475	A0A1D5PDG4	Uncharacterized protein	0.813	Down	0.00397	GNAS	37.715
gga04020 Calcium signaling pathway	0.00197475	F1NJ10	Uncharacterized protein	0.713	Down	0.000293	SLC25A5	32.864
gga04020 Calcium signaling pathway	0.00197475	A0A1D5PZB7	Nitric oxide synthase	0.261	Down	3.26e-06	NOS	129.63
gga04020 Calcium signaling pathway	0.00197475	E1BWX3	Uncharacterized protein	0.776	Down	0.0173	MCU	38.866
gga04020 Calcium signaling pathway	0.00197475	A0A1L1RLH6	Uncharacterized protein	0.749	Down	0.000174	VDAC2	31.496
gga04020 Calcium signaling pathway	0.00197475	A0A1L1S085	Peptidyl-prolyl cis-trans isomerase	0.792	Down	0.0167	PPIF	15.115
gga04020 Calcium signaling pathway	0.00197475	Q5F3B5	Putative uncharacterized protein	0.818	Down	0.0186	GNAQ	42.234
gga04020 Calcium signaling pathway	0.00197475	A0A1D5NWP2	Uncharacterized protein	0.800	Down	0.000403	STIM1	79.629
gga04020 Calcium signaling pathway	0.00197475	A0A1L1RR38	Uncharacterized protein	0.827	Down	0.000814	VDAC3	30.403
gga04020 Calcium signaling pathway	0.00197475	F1NC81	P2X purinoceptor	0.701	Down	0.0453	P2RX4	43.299
gga04020 Calcium signaling pathway	0.00197475	E1BX17	Uncharacterized protein	0.721	Down	0.00452	MYLK2	87.197
gga04020 Calcium signaling pathway	0.00197475	E1BYN7	Uncharacterized protein	0.760	Down	0.000957	VDAC1	30.706
gga04020 Calcium signaling pathway	0.00197475	Q71RI7	Guanine nucleotide-binding protein G11 alpha-subunit	0.816	Down	0.000669	GNA11	42.058
gga00020 Citrate cycle (TCA cycle)	3.44892e-05	Q5F3B9	"Succinate--CoA ligase [ADP-forming] subunit beta, mitochondrial"	0.801	Down	0.000695	SUCLA2	49.997
gga00020 Citrate cycle (TCA cycle)	3.44892e-05	Q5F426	Pyruvate dehydrogenase E1 component subunit alpha	0.810	Down	7.74e-05	PDHA1	44.442
gga00020 Citrate cycle (TCA cycle)	3.44892e-05	A0A1D5P291	Uncharacterized protein	0.795	Down	0.0101	PDHB	38.877
gga00020 Citrate cycle (TCA cycle)	3.44892e-05	P21642	"Phosphoenolpyruvate carboxykinase [GTP], mitochondrial"	0.798	Down	0.00542	PCK2	71.106
gga00020 Citrate cycle (TCA cycle)	3.44892e-05	A0A1D5P975	Uncharacterized protein	0.776	Down	0.00141	OGDH	115.04
gga00020 Citrate cycle (TCA cycle)	3.44892e-05	E1BVT3	Malate dehydrogenase	0.818	Down	0.00198	MDH2	36.968
gga00020 Citrate cycle (TCA cycle)	3.44892e-05	E1BTL0	Uncharacterized protein	0.761	Down	0.0261	OGDHL	114.68
gga00020 Citrate cycle (TCA cycle)	3.44892e-05	Q5ZL83	"Succinate--CoA ligase [ADP/GDP-forming] subunit alpha, mitochondrial"	0.806	Down	0.000756	SUCLG1	34.849
gga00020 Citrate cycle (TCA cycle)	3.44892e-05	A0A1D5PLS2	Citrate synthase	0.782	Down	0.000537	CS	56.402
gga00020 Citrate cycle (TCA cycle)	3.44892e-05	A0A1D5P8I7	Isocitrate dehydrogenase [NADP]	0.772	Down	0.000357	IDH2	50.542
gga00020 Citrate cycle (TCA cycle)	3.44892e-05	F1NQH8	Uncharacterized protein	0.801	Down	0.00381	DLST	50.712
gga00020 Citrate cycle (TCA cycle)	3.44892e-05	E1C6N5	Acetyltransferase component of pyruvate dehydrogenase complex	0.816	Down	0.00681	DLAT	66.522
gga00130 Ubiquinone and other terpenoid-quinone biosynthesis	0.0916231	A0A1L1RX07	"Ubiquinone biosynthesis monooxygenase COQ6, mitochondrial"	0.755	Down	0.0128	COQ6	46.316
gga00130 Ubiquinone and other terpenoid-quinone biosynthesis	0.0916231	F1NIP2	"5-demethoxyubiquinone hydroxylase, mitochondrial"	0.797	Down	0.000614	COQ7	24.78
gga00130 Ubiquinone and other terpenoid-quinone biosynthesis	0.0916231	F1NRT4	"Ubiquinone biosynthesis O-methyltransferase, mitochondrial"	0.758	Down	0.00399	COQ3	31.18
gga00830 Retinol metabolism	0.0165486	F1P4U8	Uncharacterized protein	0.823	Down	0.00275	---	61.439
gga00830 Retinol metabolism	0.0165486	A0A1D5PE45	Uncharacterized protein	0.795	Down	0.00683	DHRS4	28.261
gga00830 Retinol metabolism	0.0165486	F1NT18	Uncharacterized protein	0.186	Down	0.0087	CYP3A7	58.247
gga00830 Retinol metabolism	0.0165486	F1NUP9	Uncharacterized protein	0.801	Down	0.0246	SDR16C5	33.614
gga00830 Retinol metabolism	0.0165486	F1NMB3	UDP-glucuronosyltransferase	0.390	Down	4.53e-05	UGT2A1	60.643
gga04672 Intestinal immune network for IgA production	0.564864	F1NNR7	Uncharacterized protein	0.805	Down	0.0192	CD40	30
gga04672 Intestinal immune network for IgA production	0.564864	Q90YI0	Interleukin-6	0.310	Down	0.000122	IL6	26.79
gga00640 Propanoate metabolism	0.00896273	Q5F3B9	"Succinate--CoA ligase [ADP-forming] subunit beta, mitochondrial"	0.801	Down	0.000695	SUCLA2	49.997
gga00640 Propanoate metabolism	0.00896273	F1NLR1	Acetyl-coenzyme A synthetase	0.749	Down	0.000293	ACSS1	73.595
gga00640 Propanoate metabolism	0.00896273	F1NR44	Uncharacterized protein	0.793	Down	6.95e-05	ECHS1	31.574
gga00640 Propanoate metabolism	0.00896273	A0A1L1RK25	Uncharacterized protein	0.769	Down	0.000219	HADH	83.071
gga00640 Propanoate metabolism	0.00896273	E1C155	Uncharacterized protein	0.821	Down	0.00837	ALDH6A1	54.969
gga00640 Propanoate metabolism	0.00896273	E1BTT8	L-lactate dehydrogenase	0.749	Down	0.00124	LDHA	36.502
gga00640 Propanoate metabolism	0.00896273	Q5ZL83	"Succinate--CoA ligase [ADP/GDP-forming] subunit alpha, mitochondrial"	0.806	Down	0.000756	SUCLG1	34.849
gga00640 Propanoate metabolism	0.00896273	E1C1T9	Uncharacterized protein	0.828	Down	0.00499	EHHADH	79.663
gga00310 Lysine degradation	0.0158486	E1BTL0	Uncharacterized protein	0.761	Down	0.0261	OGDHL	114.68
gga00310 Lysine degradation	0.0158486	F1NH33	Aldehyde dehydrogenase	0.831	Down	0.00622	ALDH3A2	54.119
gga00310 Lysine degradation	0.0158486	E1C1T9	Uncharacterized protein	0.828	Down	0.00499	EHHADH	79.663
gga00310 Lysine degradation	0.0158486	A0A1D5NYK3	Uncharacterized protein	0.768	Down	0.000231	---	32.27
gga00310 Lysine degradation	0.0158486	F1NR44	Uncharacterized protein	0.793	Down	6.95e-05	ECHS1	31.574
gga00310 Lysine degradation	0.0158486	A0A1D5P975	Uncharacterized protein	0.776	Down	0.00141	OGDH	115.04
gga00310 Lysine degradation	0.0158486	A0A1L1RK25	Uncharacterized protein	0.769	Down	0.000219	HADH	83.071
gga00310 Lysine degradation	0.0158486	F1NQH8	Uncharacterized protein	0.801	Down	0.00381	DLST	50.712
gga00190 Oxidative phosphorylation	5.04441e-09	P18940	NADH-ubiquinone oxidoreductase chain 5	0.750	Down	0.0232	MT-ND5	66.373
gga00190 Oxidative phosphorylation	5.04441e-09	A0A1D5PJG9	ATP synthase subunit alpha	0.762	Down	0.0246	LOC107049047	60.027
gga00190 Oxidative phosphorylation	5.04441e-09	A0A1D5PN05	Uncharacterized protein	0.805	Down	0.00195	COX6C	8.7914
gga00190 Oxidative phosphorylation	5.04441e-09	A0A1D6UPT6	Uncharacterized protein	0.807	Down	0.00444	NDUFB1	6.9219
gga00190 Oxidative phosphorylation	5.04441e-09	F1NC51	Uncharacterized protein	0.683	Down	0.0169	UQCR10	7.1261
gga00190 Oxidative phosphorylation	5.04441e-09	E1C658	"ATP synthase subunit d, mitochondrial"	0.796	Down	0.00162	ATP5H	18.343
gga00190 Oxidative phosphorylation	5.04441e-09	A0A1D5P810	Uncharacterized protein	0.803	Down	0.000511	---	22.85
gga00190 Oxidative phosphorylation	5.04441e-09	F1NIL3	Uncharacterized protein	0.811	Down	0.0129	ATP5L	11.855
gga00190 Oxidative phosphorylation	5.04441e-09	F1NAC6	Uncharacterized protein	0.763	Down	0.000541	UQCRC1	52.758
gga00190 Oxidative phosphorylation	5.04441e-09	A0A1L1RXR5	Uncharacterized protein	0.738	Down	0.00535	UQCRQ	9.6178
gga00190 Oxidative phosphorylation	5.04441e-09	F1P582	Uncharacterized protein	0.824	Down	0.000408	UQ	48.579
gga00190 Oxidative phosphorylation	5.04441e-09	F1NMU0	Uncharacterized protein	0.682	Down	0.00187	COX15	42.838
gga00190 Oxidative phosphorylation	5.04441e-09	E1C043	Uncharacterized protein	0.691	Down	0.0208	---	16.45
gga00190 Oxidative phosphorylation	5.04441e-09	P18937	NADH-ubiquinone oxidoreductase chain 2	0.434	Down	0.0134	MT-ND2	38.333
gga00190 Oxidative phosphorylation	5.04441e-09	A0A1D5PHF2	Uncharacterized protein	0.728	Down	0.0256	ATP5J2	9.2307
gga00190 Oxidative phosphorylation	5.04441e-09	E1C4V1	"ATP synthase-coupling factor 6, mitochondrial"	0.805	Down	0.0031	ATP5J	12.36
gga00190 Oxidative phosphorylation	5.04441e-09	F1NVW7	Uncharacterized protein	0.674	Down	0.000612	---	14.143
gga00190 Oxidative phosphorylation	5.04441e-09	Q5ZJV5	Uncharacterized protein	0.738	Down	0.00038	COX4I1	19.631
gga00190 Oxidative phosphorylation	5.04441e-09	A0A1D5PU77	ATP synthase subunit beta	0.824	Down	0.011	ATP5B	56.628
gga00190 Oxidative phosphorylation	5.04441e-09	A0A1D5NW93	Uncharacterized protein	0.807	Down	0.03	---	16.817
gga00190 Oxidative phosphorylation	5.04441e-09	F1NHW5	Cytochrome b-c1 complex subunit 6	0.676	Down	0.00651	UQCRH	10.062
gga00190 Oxidative phosphorylation	5.04441e-09	P14093	ATP synthase protein 8	0.736	Down	0.0263	MT-ATP8	6.3764
gga00190 Oxidative phosphorylation	5.04441e-09	E1C699	Uncharacterized protein	0.821	Down	0.0104	NDUFV3	42.814
gga00190 Oxidative phosphorylation	5.04441e-09	Q5ZLR5	"Cytochrome b-c1 complex subunit Rieske, mitochondrial"	0.724	Down	0.000532	UQCRFS1	29.386
gga00190 Oxidative phosphorylation	5.04441e-09	A0A1L1RQ30	ATP synthase subunit gamma	0.819	Down	0.00481	ATP5C1	27.764
gga00190 Oxidative phosphorylation	5.04441e-09	Q9YH14	Progesterone receptor binding protein	0.793	Down	2.98e-05	rbf	8.3387
gga00190 Oxidative phosphorylation	5.04441e-09	R4GLP0	Uncharacterized protein	0.725	Down	0.0213	COX7C	7.2054
gga00190 Oxidative phosphorylation	5.04441e-09	A0A1D5P7X9	Cytochrome b-c1 complex subunit 7	0.759	Down	0.00237	Gga.9987	13.499
gga00190 Oxidative phosphorylation	5.04441e-09	F1NSC1	Uncharacterized protein	0.765	Down	0.00148	ATP5F1	28.601
gga00561 Glycerolipid metabolism	0.0188068	Q5F3X0	Lysocardiolipin acyltransferase 1	0.801	Down	0.0123	LCLAT1	44.448
gga00561 Glycerolipid metabolism	0.0188068	Q5ZLL8	Glycerol-3-phosphate acyltransferase 3	0.511	Down	0.00552	GPAT3	50.112
gga00561 Glycerolipid metabolism	0.0188068	E1BSZ0	Uncharacterized protein	0.733	Down	0.000463	AGPAT5	42.376
gga00561 Glycerolipid metabolism	0.0188068	E1BY49	Uncharacterized protein	0.803	Down	0.00143	AGPAT4	44.389
gga00561 Glycerolipid metabolism	0.0188068	A0A1D5P986	Uncharacterized protein	0.555	Down	0.00378	---	45.554
gga00561 Glycerolipid metabolism	0.0188068	F1NH33	Aldehyde dehydrogenase	0.831	Down	0.00622	ALDH3A2	54.119
gga00561 Glycerolipid metabolism	0.0188068	F1NAS1	Diacylglycerol kinase	0.606	Down	0.00138	DGKD	131.89
gga00561 Glycerolipid metabolism	0.0188068	E1BTF7	1-acyl-sn-glycerol-3-phosphate acyltransferase	0.689	Down	0.00402	---	33.313
gga00071 Fatty acid degradation	0.000105059	Q6B842	Carnitine palmitoyltransferase I	0.702	Down	0.00233	CPT1A	87.884
gga00071 Fatty acid degradation	0.000105059	F1NC38	Uncharacterized protein	0.827	Down	0.000521	ACAD	47.873
gga00071 Fatty acid degradation	0.000105059	F1ND19	Uncharacterized protein	0.728	Down	3.18e-06	ACSL4	74.518
gga00071 Fatty acid degradation	0.000105059	A0A1D5NYK3	Uncharacterized protein	0.768	Down	0.000231	---	32.27
gga00071 Fatty acid degradation	0.000105059	F1NR44	Uncharacterized protein	0.793	Down	6.95e-05	ECHS1	31.574
gga00071 Fatty acid degradation	0.000105059	A0A1L1RK25	Uncharacterized protein	0.769	Down	0.000219	HADH	83.071
gga00071 Fatty acid degradation	0.000105059	F1NH33	Aldehyde dehydrogenase	0.831	Down	0.00622	ALDH3A2	54.119
gga00071 Fatty acid degradation	0.000105059	F1P451	Uncharacterized protein	0.817	Down	0.00535	ACSL3	79.33
gga00071 Fatty acid degradation	0.000105059	E1C1T9	Uncharacterized protein	0.828	Down	0.00499	EHHADH	79.663
gga00071 Fatty acid degradation	0.000105059	A0A1D5PL36	Uncharacterized protein	0.748	Down	0.00163	ACAA2	41.654
gga00071 Fatty acid degradation	0.000105059	A0A1D5PU43	Uncharacterized protein	0.797	Down	0.00191	ECI1	34.264

## Sheet: all
KEGG pathway	Mapping	Background	All Mapping	All Background	Fold enrichment	Fisher's exact test p value	-log10(p value)	Related proteins
gga00020 Citrate cycle (TCA cycle)	13	31	429	2767	2.7	0.00136815	2.86	Q5F3B9 Q5F426 A0A1D5P291 P21642 A0A1D5P975 E1BVT3 E1BTL0 A0A1D5PSE5 Q5ZL83 A0A1D5PLS2 A0A1D5P8I7 F1NQH8 E1C6N5
gga01212 Fatty acid metabolism	14	36	429	2767	2.51	0.00183821	2.74	F1NZH6 Q6B842 F1NC38 F1ND19 F1NR44 A0A1D5PC75 A0A1L1RK25 A6NAB8 F1P451 E1C1T9 A0A1D5PL36 A0A1D5P6Q5 A0A1D5PPX3 A0A1D5PTC6
gga03320 PPAR signaling pathway	13	34	429	2767	2.47	0.00341712	2.47	A0A1D5NYF3 F1NRQ6 Q6B842 F1NC38 P21642 F1ND19 A0A1D5PC75 E1BT18 A6NAB8 F1P451 E1C1T9 A0A1L1RXB9 F1NUQ4
gga03060 Protein export	9	19	429	2767	3.06	0.00480693	2.32	A0A1L1RYG4 Q5ZMQ3 F1NBN1 Q90593 A0A1D5PRA3 A0A1D5NXC6 Q5ZJA5 P28687 A0A1L1RNA0
gga00564 Glycerophospholipid metabolism	14	40	429	2767	2.26	0.00530017	2.28	Q5F3X0 Q5ZLL8 E1BSZ0 F1NME3 F1NCA2 A0A1D5PG49 Q5ZHN9 F1NIN3 E1BY49 E1C944 A0A1D5P9H8 F1NAS1 E1BTF7 A0A1L1RNG8
gga04512 ECM-receptor interaction	13	37	429	2767	2.27	0.00743297	2.13	P02457 F1NZZ2 A0A1D5PBN1 P26007 F1NI05 F1P2Q3 P02467 F1NBP0 F1P0J8 E1C6K8 E1C8N1 A0A1D5PNB4 A0A1D5P560
gga00071 Fatty acid degradation	11	29	429	2767	2.45	0.00886379	2.05	Q6B842 F1NC38 F1ND19 A0A1D5NYK3 F1NR44 A0A1L1RK25 F1NH33 F1P451 E1C1T9 A0A1D5PL36 A0A1D5PU43
gga00380 Tryptophan metabolism	8	20	429	2767	2.58	0.0251765	1.6	E1BTL0 F1NH33 E1C1T9 A0A1D5PI43 A0A1D5NYK3 F1NR44 A0A1D5P975 A0A1L1RK25
gga00510 N-Glycan biosynthesis	10	30	429	2767	2.15	0.0324289	1.49	O13113 E1C4N5 Q5ZLA7 E1C8Z0 A0A1D5PHU5 F1NNS1 F1NWX1 Q92074 F1P077 A0A1L1RTY4
gga00561 Glycerolipid metabolism	10	32	429	2767	2.02	0.0479494	1.32	Q5F3X0 Q5ZLL8 E1BSZ0 F1NRQ6 E1BY49 A0A1D5P986 E1C944 F1NH33 F1NAS1 E1BTF7

## Sheet: all Pathway2Protein
KEGG pathway	Fisher's exact test p value	Protein accession	Protein description	RM/R Ratio	Regulated Type	RM/R P value	Gene name	MW [kDa]
gga00100 Steroid biosynthesis	0.280189	F7BEW1	Uncharacterized protein	0.821	Down	0.0139	DHCR24	60.334
gga00100 Steroid biosynthesis	0.280189	Q5ZLL6	Methylsterol monooxygenase 1	0.610	Down	0.0335	MSMO1	35.485
gga00100 Steroid biosynthesis	0.280189	A0A1D6UPR6	O-acyltransferase	0.773	Down	0.0256	SOAT1	64.033
gga00100 Steroid biosynthesis	0.280189	F1P4X7	Uncharacterized protein	0.741	Down	0.025	DHCR7	55.2
gga00380 Tryptophan metabolism	0.0251765	E1BTL0	Uncharacterized protein	0.761	Down	0.0261	OGDHL	114.68
gga00380 Tryptophan metabolism	0.0251765	F1NH33	Aldehyde dehydrogenase	0.831	Down	0.00622	ALDH3A2	54.119
gga00380 Tryptophan metabolism	0.0251765	E1C1T9	Uncharacterized protein	0.828	Down	0.00499	EHHADH	79.663
gga00380 Tryptophan metabolism	0.0251765	A0A1D5PI43	Amine oxidase	0.731	Down	0.00275	MAOB	58.574
gga00380 Tryptophan metabolism	0.0251765	A0A1D5NYK3	Uncharacterized protein	0.768	Down	0.000231	---	32.27
gga00380 Tryptophan metabolism	0.0251765	F1NR44	Uncharacterized protein	0.793	Down	6.95e-05	ECHS1	31.574
gga00380 Tryptophan metabolism	0.0251765	A0A1D5P975	Uncharacterized protein	0.776	Down	0.00141	OGDH	115.04
gga00380 Tryptophan metabolism	0.0251765	A0A1L1RK25	Uncharacterized protein	0.769	Down	0.000219	HADH	83.071
gga00670 One carbon pool by folate	0.235264	F1NCS6	Uncharacterized protein	0.824	Down	0.00149	MTHFD1L	101
gga00670 One carbon pool by folate	0.235264	Q5ZKA5	"Bifunctional methylenetetrahydrofolate dehydrogenase/cyclohydrolase, mitochondrial"	1.363	Up	0.000988	MTHFD2	36.411
gga00670 One carbon pool by folate	0.235264	P00378	Dihydrofolate reductase	1.210	Up	0.0357	DHFR	21.65
gga00670 One carbon pool by folate	0.235264	F1P130	10-formyltetrahydrofolate dehydrogenase	0.814	Down	0.000703	ALDH1L2	101.47
gga01040 Biosynthesis of unsaturated fatty acids	0.10879	F1NZH6	Uncharacterized protein	0.832	Down	0.0409	PECR	31.848
gga01040 Biosynthesis of unsaturated fatty acids	0.10879	A6NAB8	Delta-6 fatty acid desaturase	1.773	Up	0.000514	FADS2	51.99
gga01040 Biosynthesis of unsaturated fatty acids	0.10879	A0A1D5PC75	Uncharacterized protein	1.529	Up	0.0215	SCD	40.393
gga01040 Biosynthesis of unsaturated fatty acids	0.10879	A0A1D5PPX3	Uncharacterized protein	0.800	Down	0.000314	HSD17B12	42.67
gga01040 Biosynthesis of unsaturated fatty acids	0.10879	A0A1L1RK25	Uncharacterized protein	0.769	Down	0.000219	HADH	83.071
gga01040 Biosynthesis of unsaturated fatty acids	0.10879	A0A1D5PTC6	Uncharacterized protein	0.691	Down	0.00972	---	30.839
gga00601 Glycosphingolipid biosynthesis - lacto and neolacto series	0.489599	A0A1D5PWM6	Uncharacterized protein	1.718	Up	0.0458	ST3GAL6	34.494
gga00601 Glycosphingolipid biosynthesis - lacto and neolacto series	0.489599	Q92074	"Beta-1,4-galactosyltransferase"	1.343	Up	0.0494	CKI	40.928
gga00604 Glycosphingolipid biosynthesis - ganglio series	0.357675	E1C7F5	Uncharacterized protein	0.732	Down	0.0228	SLC33A1	59.87
gga00604 Glycosphingolipid biosynthesis - ganglio series	0.357675	Q11200	"CMP-N-acetylneuraminate-beta-galactosamide-alpha-2,3-sialyltransferase 1"	1.201	Up	0.0393	ST3GAL1	39.54
gga00604 Glycosphingolipid biosynthesis - ganglio series	0.357675	F1NI12	Uncharacterized protein	1.442	Up	0.00829	ST6GALNAC3	34.83
gga00130 Ubiquinone and other terpenoid-quinone biosynthesis	0.234461	A0A1L1RX07	"Ubiquinone biosynthesis monooxygenase COQ6, mitochondrial"	0.755	Down	0.0128	COQ6	46.316
gga00130 Ubiquinone and other terpenoid-quinone biosynthesis	0.234461	F1NIP2	"5-demethoxyubiquinone hydroxylase, mitochondrial"	0.797	Down	0.000614	COQ7	24.78
gga00130 Ubiquinone and other terpenoid-quinone biosynthesis	0.234461	F1NRT4	"Ubiquinone biosynthesis O-methyltransferase, mitochondrial"	0.758	Down	0.00399	COQ3	31.18
gga00071 Fatty acid degradation	0.00886379	Q6B842	Carnitine palmitoyltransferase I	0.702	Down	0.00233	CPT1A	87.884
gga00071 Fatty acid degradation	0.00886379	F1NC38	Uncharacterized protein	0.827	Down	0.000521	ACAD	47.873
gga00071 Fatty acid degradation	0.00886379	F1ND19	Uncharacterized protein	0.728	Down	3.18e-06	ACSL4	74.518
gga00071 Fatty acid degradation	0.00886379	A0A1D5NYK3	Uncharacterized protein	0.768	Down	0.000231	---	32.27
gga00071 Fatty acid degradation	0.00886379	F1NR44	Uncharacterized protein	0.793	Down	6.95e-05	ECHS1	31.574
gga00071 Fatty acid degradation	0.00886379	A0A1L1RK25	Uncharacterized protein	0.769	Down	0.000219	HADH	83.071
gga00071 Fatty acid degradation	0.00886379	F1NH33	Aldehyde dehydrogenase	0.831	Down	0.00622	ALDH3A2	54.119
gga00071 Fatty acid degradation	0.00886379	F1P451	Uncharacterized protein	0.817	Down	0.00535	ACSL3	79.33
gga00071 Fatty acid degradation	0.00886379	E1C1T9	Uncharacterized protein	0.828	Down	0.00499	EHHADH	79.663
gga00071 Fatty acid degradation	0.00886379	A0A1D5PL36	Uncharacterized protein	0.748	Down	0.00163	ACAA2	41.654
gga00071 Fatty acid degradation	0.00886379	A0A1D5PU43	Uncharacterized protein	0.797	Down	0.00191	ECI1	34.264
gga04512 ECM-receptor interaction	0.00743297	P02457	Collagen alpha-1(I) chain	4.276	Up	1.75e-07	COL1A1	137.5
gga04512 ECM-receptor interaction	0.00743297	F1NZZ2	Uncharacterized protein	1.226	Up	0.0263	---	166.34
gga04512 ECM-receptor interaction	0.00743297	A0A1D5PBN1	Uncharacterized protein	0.766	Down	0.0343	CD44	43.191
gga04512 ECM-receptor interaction	0.00743297	P26007	Integrin alpha-6	1.250	Up	0.0432	ITGA6	119.2
gga04512 ECM-receptor interaction	0.00743297	F1NI05	Uncharacterized protein	0.803	Down	0.00135	LAMC1	176.46
gga04512 ECM-receptor interaction	0.00743297	F1P2Q3	Uncharacterized protein	1.821	Up	0.0123	COL4A2	168.91
gga04512 ECM-receptor interaction	0.00743297	P02467	Collagen alpha-2(I) chain	3.812	Up	1.01e-05	COL1A2	128.99
gga04512 ECM-receptor interaction	0.00743297	F1NBP0	Uncharacterized protein	0.603	Down	0.0234	THBS4	104.76
gga04512 ECM-receptor interaction	0.00743297	F1P0J8	Uncharacterized protein	0.303	Down	1.15e-05	THBS1	129.87
gga04512 ECM-receptor interaction	0.00743297	E1C6K8	Integrin beta	0.825	Down	0.00232	ITGB6	87.789
gga04512 ECM-receptor interaction	0.00743297	E1C8N1	Uncharacterized protein	0.608	Down	0.0106	COMP	83.381
gga04512 ECM-receptor interaction	0.00743297	A0A1D5PNB4	Integrin beta	0.833	Down	0.00263	ITGB1	88.399
gga04512 ECM-receptor interaction	0.00743297	A0A1D5P560	Integrin beta	0.783	Down	0.00332	ITGB5	88.377
gga00564 Glycerophospholipid metabolism	0.00530017	Q5F3X0	Lysocardiolipin acyltransferase 1	0.801	Down	0.0123	LCLAT1	44.448
gga00564 Glycerophospholipid metabolism	0.00530017	Q5ZLL8	Glycerol-3-phosphate acyltransferase 3	0.511	Down	0.00552	GPAT3	50.112
gga00564 Glycerophospholipid metabolism	0.00530017	E1BSZ0	Uncharacterized protein	0.733	Down	0.000463	AGPAT5	42.376
gga00564 Glycerophospholipid metabolism	0.00530017	F1NME3	Uncharacterized protein	0.782	Down	0.0371	LPCAT1	59.819
gga00564 Glycerophospholipid metabolism	0.00530017	F1NCA2	Glycerol-3-phosphate dehydrogenase	0.832	Down	0.00123	GPD2	80.751
gga00564 Glycerophospholipid metabolism	0.00530017	A0A1D5PG49	Uncharacterized protein	0.785	Down	0.00602	PNPLA7	146.28
gga00564 Glycerophospholipid metabolism	0.00530017	Q5ZHN9	"CDP-diacylglycerol--glycerol-3-phosphate 3-phosphatidyltransferase, mitochondrial"	0.671	Down	0.00199	PGS1	63.066
gga00564 Glycerophospholipid metabolism	0.00530017	F1NIN3	"Phosphatidylserine decarboxylase proenzyme, mitochondrial"	0.772	Down	0.0321	PISD	43.25
gga00564 Glycerophospholipid metabolism	0.00530017	E1BY49	Uncharacterized protein	0.803	Down	0.00143	AGPAT4	44.389
gga00564 Glycerophospholipid metabolism	0.00530017	E1C944	Uncharacterized protein	1.420	Up	0.0024	PLPP3	35.146
gga00564 Glycerophospholipid metabolism	0.00530017	A0A1D5P9H8	Uncharacterized protein	0.770	Down	0.00507	LPGAT1	34.499
gga00564 Glycerophospholipid metabolism	0.00530017	F1NAS1	Diacylglycerol kinase	0.606	Down	0.00138	DGKD	131.89
gga00564 Glycerophospholipid metabolism	0.00530017	E1BTF7	1-acyl-sn-glycerol-3-phosphate acyltransferase	0.689	Down	0.00402	---	33.313
gga00564 Glycerophospholipid metabolism	0.00530017	A0A1L1RNG8	Uncharacterized protein	0.625	Down	0.0176	LPCAT3	30.141
gga00410 beta-Alanine metabolism	0.10879	Q9DD46	Aldehyde dehydrogenase	1.477	Up	0.000155	ALDH6	56.311
gga00410 beta-Alanine metabolism	0.10879	F1NH33	Aldehyde dehydrogenase	0.831	Down	0.00622	ALDH3A2	54.119
gga00410 beta-Alanine metabolism	0.10879	E1C1T9	Uncharacterized protein	0.828	Down	0.00499	EHHADH	79.663
gga00410 beta-Alanine metabolism	0.10879	F1NR44	Uncharacterized protein	0.793	Down	6.95e-05	ECHS1	31.574
gga00410 beta-Alanine metabolism	0.10879	A0A1L1RK25	Uncharacterized protein	0.769	Down	0.000219	HADH	83.071
gga00410 beta-Alanine metabolism	0.10879	E1C155	Uncharacterized protein	0.821	Down	0.00837	ALDH6A1	54.969
gga00510 N-Glycan biosynthesis	0.0324289	O13113	Dolichyl-diphosphooligosaccharide--protein glycosyltransferase subunit DAD1	0.758	Down	0.0234	DAD1	12.926
gga00510 N-Glycan biosynthesis	0.0324289	E1C4N5	Uncharacterized protein	0.774	Down	0.000848	DPM1	27.195
gga00510 N-Glycan biosynthesis	0.0324289	Q5ZLA7	Uncharacterized protein	0.687	Down	0.00332	STT3A	80.595
gga00510 N-Glycan biosynthesis	0.0324289	E1C8Z0	Dolichyl-diphosphooligosaccharide--protein glycosyltransferase subunit 2	0.785	Down	0.00968	RPN2	70.46
gga00510 N-Glycan biosynthesis	0.0324289	A0A1D5PHU5	Uncharacterized protein	0.745	Down	0.000566	STT3B	87.089
gga00510 N-Glycan biosynthesis	0.0324289	F1NNS1	Dolichyl-diphosphooligosaccharide--protein glycosyltransferase 48 kDa subunit	0.737	Down	0.00615	DDOST	47.937
gga00510 N-Glycan biosynthesis	0.0324289	F1NWX1	Uncharacterized protein	0.722	Down	0.00234	ALG2	46.659
gga00510 N-Glycan biosynthesis	0.0324289	Q92074	"Beta-1,4-galactosyltransferase"	1.343	Up	0.0494	CKI	40.928
gga00510 N-Glycan biosynthesis	0.0324289	F1P077	Mannosyltransferase	0.697	Down	0.00166	ALG12	55.778
gga00510 N-Glycan biosynthesis	0.0324289	A0A1L1RTY4	Dolichyl-diphosphooligosaccharide--protein glycosyltransferase subunit 1	0.828	Down	0.00238	RPN1	67.677
gga03060 Protein export	0.00480693	A0A1L1RYG4	Uncharacterized protein	0.664	Down	0.00327	SPCS	11.61
gga03060 Protein export	0.00480693	Q5ZMQ3	Signal peptidase complex catalytic subunit SEC11	0.712	Down	6.44e-05	SEC11A	20.631
gga03060 Protein export	0.00480693	F1NBN1	Uncharacterized protein	0.690	Down	0.0423	SEC61A1	52.278
gga03060 Protein export	0.00480693	Q90593	78 kDa glucose-regulated protein	0.639	Down	0.00115	HSPA5	72.018
gga03060 Protein export	0.00480693	A0A1D5PRA3	Signal peptidase complex catalytic subunit SEC11	0.699	Down	0.00446	SEC11C	20.234
gga03060 Protein export	0.00480693	A0A1D5NXC6	Uncharacterized protein	0.635	Down	0.00904	SEC61A2	52.229
gga03060 Protein export	0.00480693	Q5ZJA5	Uncharacterized protein	0.749	Down	0.00349	SRPRB	28.146
gga03060 Protein export	0.00480693	P28687	Signal peptidase complex subunit 3	0.730	Down	0.00129	SPCS3	20.23
gga03060 Protein export	0.00480693	A0A1L1RNA0	Uncharacterized protein	0.688	Down	0.000286	SPCS2	23.019
gga00524 Neomycin, kanamycin and gentamicin biosynthesis	0.396083	F1NZJ2	Uncharacterized protein	0.739	Down	6.4e-05	HK1	86.985
gga00524 Neomycin, kanamycin and gentamicin biosynthesis	0.396083	A0A1D5PEV5	Uncharacterized protein	0.758	Down	0.000829	HK2	102.29
gga03320 PPAR signaling pathway	0.00341712	A0A1D5NYF3	Uncharacterized protein	0.640	Down	0.0479	FABP4	14.921
gga03320 PPAR signaling pathway	0.00341712	F1NRQ6	Uncharacterized protein	1.343	Up	0.000843	GK	57.85
gga03320 PPAR signaling pathway	0.00341712	Q6B842	Carnitine palmitoyltransferase I	0.702	Down	0.00233	CPT1A	87.884
gga03320 PPAR signaling pathway	0.00341712	F1NC38	Uncharacterized protein	0.827	Down	0.000521	ACAD	47.873
gga03320 PPAR signaling pathway	0.00341712	P21642	"Phosphoenolpyruvate carboxykinase [GTP], mitochondrial"	0.798	Down	0.00542	PCK2	71.106
gga03320 PPAR signaling pathway	0.00341712	F1ND19	Uncharacterized protein	0.728	Down	3.18e-06	ACSL4	74.518
gga03320 PPAR signaling pathway	0.00341712	A0A1D5PC75	Uncharacterized protein	1.529	Up	0.0215	SCD	40.393
gga03320 PPAR signaling pathway	0.00341712	E1BT18	Uncharacterized protein	0.732	Down	0.000855	---	89.162
gga03320 PPAR signaling pathway	0.00341712	A6NAB8	Delta-6 fatty acid desaturase	1.773	Up	0.000514	FADS2	51.99
gga03320 PPAR signaling pathway	0.00341712	F1P451	Uncharacterized protein	0.817	Down	0.00535	ACSL3	79.33
gga03320 PPAR signaling pathway	0.00341712	E1C1T9	Uncharacterized protein	0.828	Down	0.00499	EHHADH	79.663
gga03320 PPAR signaling pathway	0.00341712	A0A1L1RXB9	Perilipin	0.737	Down	0.000798	PLIN2	48.083
gga03320 PPAR signaling pathway	0.00341712	F1NUQ4	Uncharacterized protein	0.317	Down	0.000167	ANGPTL4	53.647
gga00061 Fatty acid biosynthesis	0.41681	F1P451	Uncharacterized protein	0.817	Down	0.00535	ACSL3	79.33
gga00061 Fatty acid biosynthesis	0.41681	F1ND19	Uncharacterized protein	0.728	Down	3.18e-06	ACSL4	74.518
gga00061 Fatty acid biosynthesis	0.41681	A0A1D5P6Q5	Fatty acid synthase	1.287	Up	0.000351	FASN	274.77
gga01212 Fatty acid metabolism	0.00183821	F1NZH6	Uncharacterized protein	0.832	Down	0.0409	PECR	31.848
gga01212 Fatty acid metabolism	0.00183821	Q6B842	Carnitine palmitoyltransferase I	0.702	Down	0.00233	CPT1A	87.884
gga01212 Fatty acid metabolism	0.00183821	F1NC38	Uncharacterized protein	0.827	Down	0.000521	ACAD	47.873
gga01212 Fatty acid metabolism	0.00183821	F1ND19	Uncharacterized protein	0.728	Down	3.18e-06	ACSL4	74.518
gga01212 Fatty acid metabolism	0.00183821	F1NR44	Uncharacterized protein	0.793	Down	6.95e-05	ECHS1	31.574
gga01212 Fatty acid metabolism	0.00183821	A0A1D5PC75	Uncharacterized protein	1.529	Up	0.0215	SCD	40.393
gga01212 Fatty acid metabolism	0.00183821	A0A1L1RK25	Uncharacterized protein	0.769	Down	0.000219	HADH	83.071
gga01212 Fatty acid metabolism	0.00183821	A6NAB8	Delta-6 fatty acid desaturase	1.773	Up	0.000514	FADS2	51.99
gga01212 Fatty acid metabolism	0.00183821	F1P451	Uncharacterized protein	0.817	Down	0.00535	ACSL3	79.33
gga01212 Fatty acid metabolism	0.00183821	E1C1T9	Uncharacterized protein	0.828	Down	0.00499	EHHADH	79.663
gga01212 Fatty acid metabolism	0.00183821	A0A1D5PL36	Uncharacterized protein	0.748	Down	0.00163	ACAA2	41.654
gga01212 Fatty acid metabolism	0.00183821	A0A1D5P6Q5	Fatty acid synthase	1.287	Up	0.000351	FASN	274.77
gga01212 Fatty acid metabolism	0.00183821	A0A1D5PPX3	Uncharacterized protein	0.800	Down	0.000314	HSD17B12	42.67
gga01212 Fatty acid metabolism	0.00183821	A0A1D5PTC6	Uncharacterized protein	0.691	Down	0.00972	---	30.839
gga00062 Fatty acid elongation	0.12821	A0A1D5PL36	Uncharacterized protein	0.748	Down	0.00163	ACAA2	41.654
gga00062 Fatty acid elongation	0.12821	F1NR44	Uncharacterized protein	0.793	Down	6.95e-05	ECHS1	31.574
gga00062 Fatty acid elongation	0.12821	A0A1D5PPX3	Uncharacterized protein	0.800	Down	0.000314	HSD17B12	42.67
gga00062 Fatty acid elongation	0.12821	A0A1L1RK25	Uncharacterized protein	0.769	Down	0.000219	HADH	83.071
gga00062 Fatty acid elongation	0.12821	A0A1D5PTC6	Uncharacterized protein	0.691	Down	0.00972	---	30.839
gga00533 Glycosaminoglycan biosynthesis - keratan sulfate	0.635502	Q11200	"CMP-N-acetylneuraminate-beta-galactosamide-alpha-2,3-sialyltransferase 1"	1.201	Up	0.0393	ST3GAL1	39.54
gga00533 Glycosaminoglycan biosynthesis - keratan sulfate	0.635502	Q92074	"Beta-1,4-galactosyltransferase"	1.343	Up	0.0494	CKI	40.928
gga00020 Citrate cycle (TCA cycle)	0.00136815	Q5F3B9	"Succinate--CoA ligase [ADP-forming] subunit beta, mitochondrial"	0.801	Down	0.000695	SUCLA2	49.997
gga00020 Citrate cycle (TCA cycle)	0.00136815	Q5F426	Pyruvate dehydrogenase E1 component subunit alpha	0.810	Down	7.74e-05	PDHA1	44.442
gga00020 Citrate cycle (TCA cycle)	0.00136815	A0A1D5P291	Uncharacterized protein	0.795	Down	0.0101	PDHB	38.877
gga00020 Citrate cycle (TCA cycle)	0.00136815	P21642	"Phosphoenolpyruvate carboxykinase [GTP], mitochondrial"	0.798	Down	0.00542	PCK2	71.106
gga00020 Citrate cycle (TCA cycle)	0.00136815	A0A1D5P975	Uncharacterized protein	0.776	Down	0.00141	OGDH	115.04
gga00020 Citrate cycle (TCA cycle)	0.00136815	E1BVT3	Malate dehydrogenase	0.818	Down	0.00198	MDH2	36.968
gga00020 Citrate cycle (TCA cycle)	0.00136815	E1BTL0	Uncharacterized protein	0.761	Down	0.0261	OGDHL	114.68
gga00020 Citrate cycle (TCA cycle)	0.00136815	A0A1D5PSE5	ATP-citrate synthase	1.260	Up	0.0105	ACLY	121.15
gga00020 Citrate cycle (TCA cycle)	0.00136815	Q5ZL83	"Succinate--CoA ligase [ADP/GDP-forming] subunit alpha, mitochondrial"	0.806	Down	0.000756	SUCLG1	34.849
gga00020 Citrate cycle (TCA cycle)	0.00136815	A0A1D5PLS2	Citrate synthase	0.782	Down	0.000537	CS	56.402
gga00020 Citrate cycle (TCA cycle)	0.00136815	A0A1D5P8I7	Isocitrate dehydrogenase [NADP]	0.772	Down	0.000357	IDH2	50.542
gga00020 Citrate cycle (TCA cycle)	0.00136815	F1NQH8	Uncharacterized protein	0.801	Down	0.00381	DLST	50.712
gga00020 Citrate cycle (TCA cycle)	0.00136815	E1C6N5	Acetyltransferase component of pyruvate dehydrogenase complex	0.816	Down	0.00681	DLAT	66.522
gga00830 Retinol metabolism	0.100489	F1P4U8	Uncharacterized protein	0.823	Down	0.00275	---	61.439
gga00830 Retinol metabolism	0.100489	A0A1D5PE45	Uncharacterized protein	0.795	Down	0.00683	DHRS4	28.261
gga00830 Retinol metabolism	0.100489	F1NT18	Uncharacterized protein	0.186	Down	0.0087	CYP3A7	58.247
gga00830 Retinol metabolism	0.100489	F1NUP9	Uncharacterized protein	0.801	Down	0.0246	SDR16C5	33.614
gga00830 Retinol metabolism	0.100489	F1NMB3	UDP-glucuronosyltransferase	0.390	Down	4.53e-05	UGT2A1	60.643
gga00750 Vitamin B6 metabolism	0.568662	F1NTK1	Phosphoserine aminotransferase	1.233	Up	0.00532	PSAT1	40.544
gga00750 Vitamin B6 metabolism	0.568662	F1NC58	Uncharacterized protein	0.762	Down	5.46e-05	PDXP	31.928
gga04672 Intestinal immune network for IgA production	0.41681	O42404	ICOS ligand	1.420	Up	0.0157	ICOSLG	33.155
gga04672 Intestinal immune network for IgA production	0.41681	F1NNR7	Uncharacterized protein	0.805	Down	0.0192	CD40	30
gga04672 Intestinal immune network for IgA production	0.41681	Q90YI0	Interleukin-6	0.310	Down	0.000122	IL6	26.79
gga00561 Glycerolipid metabolism	0.0479494	Q5F3X0	Lysocardiolipin acyltransferase 1	0.801	Down	0.0123	LCLAT1	44.448
gga00561 Glycerolipid metabolism	0.0479494	Q5ZLL8	Glycerol-3-phosphate acyltransferase 3	0.511	Down	0.00552	GPAT3	50.112
gga00561 Glycerolipid metabolism	0.0479494	E1BSZ0	Uncharacterized protein	0.733	Down	0.000463	AGPAT5	42.376
gga00561 Glycerolipid metabolism	0.0479494	F1NRQ6	Uncharacterized protein	1.343	Up	0.000843	GK	57.85
gga00561 Glycerolipid metabolism	0.0479494	E1BY49	Uncharacterized protein	0.803	Down	0.00143	AGPAT4	44.389
gga00561 Glycerolipid metabolism	0.0479494	A0A1D5P986	Uncharacterized protein	0.555	Down	0.00378	---	45.554
gga00561 Glycerolipid metabolism	0.0479494	E1C944	Uncharacterized protein	1.420	Up	0.0024	PLPP3	35.146
gga00561 Glycerolipid metabolism	0.0479494	F1NH33	Aldehyde dehydrogenase	0.831	Down	0.00622	ALDH3A2	54.119
gga00561 Glycerolipid metabolism	0.0479494	F1NAS1	Diacylglycerol kinase	0.606	Down	0.00138	DGKD	131.89
gga00561 Glycerolipid metabolism	0.0479494	E1BTF7	1-acyl-sn-glycerol-3-phosphate acyltransferase	0.689	Down	0.00402	---	33.313
