# Supplementary material for: Marek's Disease Virus and Reticuloendotheliosis Virus Coinfection Enhances Viral Replication and Alters Cellular Protein Profiles
Source: Front Vet Sci. 2022 Mar 22;9:854007. doi: 10.3389/fvets.2022.854007 (PMC8981388; doi:10.3389/fvets.2022.854007)
Supplement: Supplementary file 1 [file Data_Sheet_1.ZIP › Supplementary data/Table S7-DAPs-KEGG_pathway_enrichment.xlsx]

## Sheet: AMcodiff
KEGG pathway	Mapping	Background	All Mapping	All Background	Fold enrichment	Fisher's exact test p value	-log10(p value)	Related proteins
gga05132 Salmonella infection	2	49	8	2767	14.12	0.00803755	2.09	F1N8D4 P08317
gga04010 MAPK signaling pathway	2	111	8	2767	6.23	0.0381211	1.42	F1N8D4 A0A1D5P3U7

## Sheet: AMcodiff Pathway2Protein
KEGG pathway	Fisher's exact test p value	Protein accession	Protein description	RM/R Ratio	Regulated Type
gga04010 MAPK signaling pathway	0.0381211	F1N8D4	Filamin-B		AMcodiff
gga04010 MAPK signaling pathway	0.0381211	A0A1D5P3U7	Voltage-dependent R-type calcium channel subunit alpha-1E		AMcodiff
gga05132 Salmonella infection	0.00803755	F1N8D4	Filamin-B		AMcodiff
gga05132 Salmonella infection	0.00803755	P08317	Interleukin-8		AMcodiff

## Sheet: RMcodown
KEGG pathway	Mapping	Background	All Mapping	All Background	Fold enrichment	Fisher's exact test p value	-log10(p value)	Related proteins
gga00100 Steroid biosynthesis	2	12	16	2767	28.82	0.00200087	2.7	F7BEW1 F1P4X7
gga03320 PPAR signaling pathway	2	34	16	2767	10.17	0.0157921	1.8	Q6B842 F1NUQ4
gga01212 Fatty acid metabolism	2	36	16	2767	9.61	0.0176155	1.75	F1NZH6 Q6B842
gga04512 ECM-receptor interaction	2	37	16	2767	9.35	0.0185596	1.73	E1C8N1 F1NI05

## Sheet: DAPs
Statistically significant DAPs identified by TMT analysis of CEF cells co-infected with MDV and REV
Protein accession	Protein description	RM/R Ratio	RM/M Ratio	Regulated Type	Gene name	MW [kDa]
A0A1D5PJ95	Collagen alpha-1(I) chain	7.224	1.718	Up	COL1A1	46.317
P02467	Collagen alpha-2(I) chain (Fragments)	3.812	1.287	Up	COL1A2	128.99
A0A1L1RTT2	Interferon-induced protein with tetratricopeptide repeats 5	3.732	2.412	Up	IFIT5	56.332
A0A1D5PNH7	Collagen triple helix repeat-containing protein 1	3.198	2.116	Up	Cthrc1	22.851
A0A1D5P959	Collagen alpha-1(III) chain	3.032	1.312	Up	COL3A1	139.3
E1C8G2	Excitatory amino acid transporter 4	2.641	2.605	Up	SLC1A6	59.916
A0A1L1RJP0	Neuronal migration protein doublecortin	2.305	1.997	Up	DCX	38.435
F1NN41	Peroxidasin homolog	2.211	1.377	Up	Pxdn	165.75
F1P4I7	Pantetheinase	2.203	1.53	Up	VNN1	55.413
E1C0Z0	Helicase with zinc finger domain 2	2.142	1.993	Up	HELZ2	181.74
Q5QRU7	Cytoglobin	2.036	2.732	Up	Cygb	20.517
A0A1D5PE44	Filamin-A-interacting protein 1	1.99	1.631	Up	FILIP1	137.95
A0A1D5PG77	PHD finger protein 11	1.972	1.587	Up	PHF11	27.34
Q5ZKE5	45 kDa calcium-binding protein	1.876	1.925	Up	SDF4	41.907
F1NAT2	Cap-specific mRNA (nucleoside-2'-O-)-methyltransferase 1	1.839	1.426	Up	CMTR1	106.64
A0A1D5NW85	Extracellular fatty acid-binding protein	1.838	1.661	Up	EXFABP	20.187
A0A1D5PEY4	Poly [ADP-ribose] polymerase 12	1.754	1.293	Up	PARP12	79.494
A0A1D5PWM6	"Type 2 lactosamine alpha-2,3-sialyltransferase"	1.718	1.722	Up	ST3GAL6	34.494
Q90ZD4	Interferon regulatory factor 7	1.696	1.447	Up	IRF7	54.44
A0A1D5P3N9	Probable E3 ubiquitin-protein ligase HERC4	1.681	2.037	Up	Herc4	116.65
H9L0X6	2'-5'-oligoadenylate synthase-like protein 2	1.679	1.92	Up	Oasl2	54.265
B2X021	Interferon-induced GTP-binding protein Mx	1.648	1.755	Up	MX	79.532
E1C653	60S ribosomal protein L22-like 1	1.633	1.276	Up	Rpl22l1	14.383
A0A1D5P5I0	Interferon-induced helicase C domain-containing protein 1	1.584	1.315	Up	IFIH1	125.03
R4GJC4	"UMP-CMP kinase 2, mitochondrial"	1.57	1.503	Up	CMPK2	27.96
A0A1L1RM01	Proteasome subunit alpha type-2	1.559	1.309	Up	PSMA2	9.5918
F1NFA4	NFX1-type zinc finger-containing protein 1	1.494	1.632	Up	ZNFX1	231.17
A0A1D5P7H0	Protein SMG7	1.493	1.253	Up	SMG7	100.27
Q9DD46	Aldehyde dehydrogenase family 1 member A3	1.477	1.482	Up	ALDH1A3	56.311
A0A0B5H7I8	E3 ubiquitin/ISG15 ligase TRIM25	1.455	1.261	Up	TRIM25	71.424
E1C0V8	Filamin A-interacting protein 1-like	1.436	1.24	Up	FILIP1L	135.48
A0A1D5PZV2	Ankyrin repeat and IBR domain-containing protein 1	1.434	1.398	Up	ANKIB1	122.79
E1BXQ0	Ubl carboxyl-terminal hydrolase 18	1.432	2.469	Up	USP18	43.776
A0A1D5P4K8	SAM and SH3 domain-containing protein 1	1.418	1.276	Up	SASH1	132.21
A0A1D5P6V5	Perilipin-3	1.41	1.807	Up	PLIN3	45.388
F1N9I4	Latent-transforming growth factor beta-binding protein 1	1.409	1.222	Up	LTBP1	175
A0A1D5PW31	Cilia- and flagella-associated protein 36	1.407	1.272	Up	CFAP36	40.93
F1NLD7	"Interferon-induced, double-stranded RNA-activated protein kinase"	1.403	1.275	Up	EIF2AK2	62.318
A0A1D5PXP9	Transforming growth factor-beta-induced protein ig-h3	1.376	1.26	Up	TGFBI	74.108
A0A1D5PRM0	Canalicular multispecific organic anion transporter 2	1.375	1.696	Up	ABCC3	159.83
A0A1L1RZA9	Poly [ADP-ribose] polymerase 12	1.373	1.227	Up	Parp12	79.69
F1NG51	Guanine nucleotide exchange factor VAV2	1.37	1.295	Up	Vav2	97.461
E1BZR0	SLIT-ROBO Rho GTPase-activating protein 2	1.365	1.232	Up	SRGAP2	97.607
A0A1D5PH72	Glutamine--fructose-6-phosphate aminotransferase [isomerizing] 2	1.358	1.638	Up	GFPT2	76.286
F1NMS0	AKT kinase-transforming protein	1.352	1.224	Up	Akt	55.795
E1BXY0	TRAF-interacting protein with FHA domain-containing protein A	1.348	1.234	Up	TIFA	29.024
F1NRQ6	Glycerol kinase	1.343	1.988	Up	Gk	57.85
A0A1D5P3D9	Protein FAM107B	1.335	1.503	Up	FAM107B	20.313
Q5ZKF6	7-methylguanosine phosphate-specific 5'-nucleotidase	1.326	1.211	Up	NT5C3B	33.109
E1C224	Vacuolar protein sorting-associated protein 13C	1.315	1.215	Up	Vps13c	421.99
F1NEI2	Large neutral amino acids transporter small subunit 1	1.315	1.435	Up	SLC7A5	55.937
Q5ZJ39	Density-regulated protein	1.282	1.215	Up	DENR	22.158
Q5ZLK5	Prolyl 4-hydroxylase subunit alpha-2	1.277	1.205	Up	P4HA2	61.435
A0A1L1RWR1	Protein PML	1.262	1.238	Up	PML	47.341
A0A1D5P2Q9	TNF receptor-associated factor 2	1.235	1.215	Up	TRAF2	66.674
A0A1D5PEB3	Signal transducer and activator of transcription 2	1.235	1.251	Up	STAT2	96.208
F1P1L5	Tumor necrosis factor alpha-induced protein 2	1.234	1.406	Up	Tnfaip2	77.99
O93466	Ras-related C3 botulinum toxin substrate 3	1.232	1.215	Up	Rac3	21.356
F1NSY0	Serine/threonine-protein kinase RIO3	1.226	1.415	Up	RIOK3	58.629
A0A1D5PQI0	Receptor-interacting serine/threonine-protein kinase 2	1.223	2.064	Up	Ripk2	61.526
F1NGG8	Prolyl 3-hydroxylase 3	1.201	1.287	Up	P3h3	26.54
Q7SZI5	Raftlin	0.832	0.761	Down	RFTN1	65.695
F1NZH6	Peroxisomal trans-2-enoyl-CoA reductase	0.832	0.833	Down	Pecr	31.848
Q90611	72 kDa type IV collagenase	0.822	0.701	Down	MMP2	74.94
F7BEW1	Delta(24)-sterol reductase	0.821	0.826	Down	DHCR24	60.334
P50460	Cysteine and glycine-rich protein 2	0.817	0.662	Down	CSRP2	20.925
E1BZN6	Receptor expression-enhancing protein 5	0.805	0.766	Down	REEP5	21.484
F1NI05	Laminin subunit gamma-1	0.803	0.829	Down	LAMC1	176.46
P67966	Cysteine and glycine-rich protein 1	0.792	0.734	Down	CSRP1	20.385
F1NU04	Choline transporter-like protein 1	0.787	0.823	Down	SLC44A1	72.495
A0A1D5P2Y4	ATP-binding cassette sub-family A member 1	0.787	0.703	Down	ABCA1	109
Q5ZM48	Synaptogyrin-2	0.78	0.757	Down	SYNGR2	25.068
F1P4N9	Periostin	0.779	0.641	Down	POSTN	94.204
F1P1L8	Serpin B6	0.777	0.775	Down	SERPINB6	43.1
E1BV75	Dehydrogenase/reductase SDR family member 7	0.769	0.792	Down	DHRS7	37.72
A0A1D5PW83	Tumor necrosis factor receptor superfamily member 27	0.759	0.725	Down	EDA2R	54.419
Q98TQ8	Connective tissue growth factor	0.759	0.583	Down	CTGF	37.499
P00368	"Glutamate dehydrogenase 1, mitochondrial"	0.757	0.815	Down	GLUD1	55.196
A0A1D5P0F8	Protein FAM185A	0.756	0.805	Down	FAM185A	30.891
P70081	Histone H4 type VIII	0.75	0.823	Down	H4-VIII	11.439
F1NXF2	Regulator of cell cycle RGCC	0.749	0.559	Down	Rgcc	14.554
Q8AYS8	Calcium-activated potassium channel subunit alpha-1	0.749	0.807	Down	KCNMA1	127.65
F1P4X6	Integral membrane protein 2A	0.746	0.682	Down	ITM2A	28.271
F1P4X7	7-dehydrocholesterol reductase	0.741	0.815	Down	dhcr7	55.2
F1NBC2	Arylacetamide deacetylase	0.738	0.727	Down	AADAC	44.608
Q90997	Transferrin receptor protein 1	0.72	0.377	Down	TFRC	85.658
A0A1D5NWB3	Transmembrane protein 59	0.71	0.765	Down	TMEM59	30.969
R4GHN7	Zinc finger FYVE domain-containing protein 26	0.709	0.786	Down	ZFYVE26	290.19
R4GHU2	Protein S100-A10	0.706	0.728	Down	S100A10	11.29
Q6B842	"Carnitine O-palmitoyltransferase 1, liver isoform"	0.702	0.83	Down	CPT1A	87.884
F1NC81	P2X purinoceptor 4	0.701	0.823	Down	P2RX4	43.299
A0A1D5NWQ8	Histone H2A.V	0.685	0.812	Down	h2afv	13.377
Q5ZMF9	Derlin-1	0.629	0.762	Down	DERL1	28.909
E1C8N1	Cartilage oligomeric matrix protein	0.608	0.569	Down	Comp	83.381
Q8AXP2	Coiled-coil domain-containing protein 80	0.598	0.774	Down	CCDC80	109.32
R4GFR4	Metalloproteinase inhibitor 3	0.587	0.563	Down	TIMP3	24.504
P19336	Protein CYR61	0.396	0.588	Down	CYR61	40.651
P28568	"Solute carrier family 2, facilitated glucose transporter member 3"	0.339	0.772	Down	SLC2A3	54.174
F1NUQ4	Angiopoietin-related protein 4	0.317	0.761	Down	ANGPTL4	53.647

## Sheet: RMcodown Pathway2Protein
KEGG pathway	Fisher's exact test p value	Protein accession	Protein description	RM/R Ratio	Regulated Type
gga03320 PPAR signaling pathway	0.0157921	Q6B842	"Carnitine O-palmitoyltransferase 1, liver isoform"	0.83	RMcodown
gga03320 PPAR signaling pathway	0.0157921	F1NUQ4	Angiopoietin-related protein 4	0.761	RMcodown
gga04510 Focal adhesion	0.144816	E1C8N1	Cartilage oligomeric matrix protein	0.569	RMcodown
gga04510 Focal adhesion	0.144816	F1NI05	Laminin subunit gamma-1	0.829	RMcodown
gga01212 Fatty acid metabolism	0.0176155	F1NZH6	Peroxisomal trans-2-enoyl-CoA reductase	0.833	RMcodown
gga01212 Fatty acid metabolism	0.0176155	Q6B842	"Carnitine O-palmitoyltransferase 1, liver isoform"	0.83	RMcodown
gga04512 ECM-receptor interaction	0.0185596	E1C8N1	Cartilage oligomeric matrix protein	0.569	RMcodown
gga04512 ECM-receptor interaction	0.0185596	F1NI05	Laminin subunit gamma-1	0.829	RMcodown
gga04141 Protein processing in endoplasmic reticulum	0.188232	Q5ZMF9	Derlin-1	0.762	RMcodown
gga04141 Protein processing in endoplasmic reticulum	0.188232	A0A1D5PTJ8	Mitogen-activated protein kinase kinase kinase 5	0.803	RMcodown
gga00100 Steroid biosynthesis	0.00200087	F7BEW1	Delta(24)-sterol reductase	0.826	RMcodown
gga00100 Steroid biosynthesis	0.00200087	F1P4X7	7-dehydrocholesterol reductase	0.815	RMcodown
gga04145 Phagosome	0.0864503	E1C8N1	Cartilage oligomeric matrix protein	0.569	RMcodown
gga04145 Phagosome	0.0864503	Q90997	Transferrin receptor protein 1	0.377	RMcodown

## Sheet: RMcoup
KEGG pathway	Mapping	Background	All Mapping	All Background	Fold enrichment	Fisher's exact test p value	-log10(p value)	Related proteins
gga05164 Influenza A	9	92	29	2767	9.33	1.94221e-07	6.71	A0A1D5P5I0 F1NMS0 F1NLD7 A0A1L1RWR1 B2X021 A0A0B5H7I8 Q90ZD4 A0A1D5PEB3 P08317
gga04622 RIG-I-like receptor signaling pathway	5	37	29	2767	12.89	3.04502e-05	4.52	A0A0B5H7I8 Q90ZD4 A0A1D5P5I0 P08317 A0A1D5P2Q9
gga05168 Herpes simplex infection	6	92	29	2767	6.22	0.000293778	3.53	A0A1L1RWR1 A0A1D5PEB3 Q90ZD4 A0A1D5P5I0 A0A1D5P2Q9 F1NLD7
gga04621 NOD-like receptor signaling pathway	5	87	29	2767	5.48	0.00179154	2.75	A0A1D5PQI0 A0A1D5PEB3 Q90ZD4 P08317 A0A1D5P2Q9
gga04933 AGE-RAGE signaling pathway in diabetic complications	4	58	29	2767	6.58	0.00279345	2.55	P02467 A0A1D5P959 F1NMS0 P08317
gga04620 Toll-like receptor signaling pathway	3	51	29	2767	5.61	0.015384	1.81	Q90ZD4 F1NMS0 P08317
gga04510 Focal adhesion	4	117	29	2767	3.26	0.0318401	1.5	P02467 O93466 F1NMS0 F1NG51
gga04920 Adipocytokine signaling pathway	2	33	29	2767	5.78	0.0458299	1.34	F1NMS0 A0A1D5P2Q9
gga03320 PPAR signaling pathway	2	34	29	2767	5.61	0.048383	1.32	F1NRQ6 Q9PRL8

## Sheet: RMcoup Pathway2Protein
KEGG pathway	Fisher's exact test p value	Protein accession	Protein description	RM/R Ratio	Regulated Type
gga03320 PPAR signaling pathway	0.048383	F1NRQ6	Glycerol kinase	1.988	RMcoup
gga03320 PPAR signaling pathway	0.048383	Q9PRL8	Acyl-CoA-binding protein	1.208	RMcoup
gga04620 Toll-like receptor signaling pathway	0.015384	Q90ZD4	Interferon regulatory factor 3	1.447	RMcoup
gga04620 Toll-like receptor signaling pathway	0.015384	F1NMS0	AKT kinase-transforming protein	1.224	RMcoup
gga04620 Toll-like receptor signaling pathway	0.015384	P08317	Interleukin-8	2.533	RMcoup
gga04010 MAPK signaling pathway	0.107996	O93466	Ras-related C3 botulinum toxin substrate 3	1.215	RMcoup
gga04010 MAPK signaling pathway	0.107996	F1NMS0	AKT kinase-transforming protein	1.224	RMcoup
gga04010 MAPK signaling pathway	0.107996	A0A1D5P2Q9	TNF receptor-associated factor 2	1.215	RMcoup
gga04218 Cellular senescence	0.227141	F1NMS0	AKT kinase-transforming protein	1.224	RMcoup
gga04218 Cellular senescence	0.227141	P08317	Interleukin-8	2.533	RMcoup
gga00240 Pyrimidine metabolism	0.143711	R4GJC4	"UMP-CMP kinase 2, mitochondrial"	1.503	RMcoup
gga00240 Pyrimidine metabolism	0.143711	Q5ZKF6	7-methylguanosine phosphate-specific 5'-nucleotidase	1.211	RMcoup
gga04150 mTOR signaling pathway	0.223236	F1NEI2	Large neutral amino acids transporter small subunit 1	1.435	RMcoup
gga04150 mTOR signaling pathway	0.223236	F1NMS0	AKT kinase-transforming protein	1.224	RMcoup
gga04622 RIG-I-like receptor signaling pathway	3.04502e-05	A0A0B5H7I8	E3 ubiquitin/ISG15 ligase TRIM25	1.261	RMcoup
gga04622 RIG-I-like receptor signaling pathway	3.04502e-05	Q90ZD4	Interferon regulatory factor 3	1.447	RMcoup
gga04622 RIG-I-like receptor signaling pathway	3.04502e-05	A0A1D5P5I0	Interferon-induced helicase C domain-containing protein 1	1.315	RMcoup
gga04622 RIG-I-like receptor signaling pathway	3.04502e-05	P08317	Interleukin-8	2.533	RMcoup
gga04622 RIG-I-like receptor signaling pathway	3.04502e-05	A0A1D5P2Q9	TNF receptor-associated factor 2	1.215	RMcoup
gga04920 Adipocytokine signaling pathway	0.0458299	F1NMS0	AKT kinase-transforming protein	1.224	RMcoup
gga04920 Adipocytokine signaling pathway	0.0458299	A0A1D5P2Q9	TNF receptor-associated factor 2	1.215	RMcoup
gga05164 Influenza A	1.94221e-07	A0A1D5P5I0	Interferon-induced helicase C domain-containing protein 1	1.315	RMcoup
gga05164 Influenza A	1.94221e-07	F1NMS0	AKT kinase-transforming protein	1.224	RMcoup
gga05164 Influenza A	1.94221e-07	F1NLD7	"Interferon-induced, double-stranded RNA-activated protein kinase"	1.275	RMcoup
gga05164 Influenza A	1.94221e-07	A0A1L1RWR1	Protein PML	1.238	RMcoup
gga05164 Influenza A	1.94221e-07	B2X021	Interferon-induced GTP-binding protein Mx	1.755	RMcoup
gga05164 Influenza A	1.94221e-07	A0A0B5H7I8	E3 ubiquitin/ISG15 ligase TRIM25	1.261	RMcoup
gga05164 Influenza A	1.94221e-07	Q90ZD4	Interferon regulatory factor 3	1.447	RMcoup
gga05164 Influenza A	1.94221e-07	A0A1D5PEB3	Signal transducer and activator of transcription 2	1.251	RMcoup
gga05164 Influenza A	1.94221e-07	P08317	Interleukin-8	2.533	RMcoup
gga04217 Necroptosis	0.0626311	A0A1D5PEB3	Signal transducer and activator of transcription 2	1.251	RMcoup
gga04217 Necroptosis	0.0626311	A0A1D5P2Q9	TNF receptor-associated factor 2	1.215	RMcoup
gga04217 Necroptosis	0.0626311	F1NLD7	"Interferon-induced, double-stranded RNA-activated protein kinase"	1.275	RMcoup
gga04510 Focal adhesion	0.0318401	P02467	Collagen alpha-2(I) chain (Fragments)	1.287	RMcoup
gga04510 Focal adhesion	0.0318401	O93466	Ras-related C3 botulinum toxin substrate 3	1.215	RMcoup
gga04510 Focal adhesion	0.0318401	F1NMS0	AKT kinase-transforming protein	1.224	RMcoup
gga04510 Focal adhesion	0.0318401	F1NG51	Guanine nucleotide exchange factor VAV2	1.205	RMcoup
gga04370 VEGF signaling pathway	0.0563453	O93466	Ras-related C3 botulinum toxin substrate 3	1.215	RMcoup
gga04370 VEGF signaling pathway	0.0563453	F1NMS0	AKT kinase-transforming protein	1.224	RMcoup
gga05168 Herpes simplex infection	0.000293778	A0A1L1RWR1	Protein PML	1.238	RMcoup
gga05168 Herpes simplex infection	0.000293778	A0A1D5PEB3	Signal transducer and activator of transcription 2	1.251	RMcoup
gga05168 Herpes simplex infection	0.000293778	Q90ZD4	Interferon regulatory factor 3	1.447	RMcoup
gga05168 Herpes simplex infection	0.000293778	A0A1D5P5I0	Interferon-induced helicase C domain-containing protein 1	1.315	RMcoup
gga05168 Herpes simplex infection	0.000293778	A0A1D5P2Q9	TNF receptor-associated factor 2	1.215	RMcoup
gga05168 Herpes simplex infection	0.000293778	F1NLD7	"Interferon-induced, double-stranded RNA-activated protein kinase"	1.275	RMcoup
gga04621 NOD-like receptor signaling pathway	0.00179154	A0A1D5PQI0	Receptor-interacting serine/threonine-protein kinase 2	2.064	RMcoup
gga04621 NOD-like receptor signaling pathway	0.00179154	A0A1D5PEB3	Signal transducer and activator of transcription 2	1.251	RMcoup
gga04621 NOD-like receptor signaling pathway	0.00179154	Q90ZD4	Interferon regulatory factor 3	1.447	RMcoup
gga04621 NOD-like receptor signaling pathway	0.00179154	P08317	Interleukin-8	2.533	RMcoup
gga04621 NOD-like receptor signaling pathway	0.00179154	A0A1D5P2Q9	TNF receptor-associated factor 2	1.215	RMcoup
gga04210 Apoptosis	0.254619	F1NMS0	AKT kinase-transforming protein	1.224	RMcoup
gga04210 Apoptosis	0.254619	A0A1D5P2Q9	TNF receptor-associated factor 2	1.215	RMcoup
gga04810 Regulation of actin cytoskeleton	0.352801	O93466	Ras-related C3 botulinum toxin substrate 3	1.215	RMcoup
gga04810 Regulation of actin cytoskeleton	0.352801	F1NG51	Guanine nucleotide exchange factor VAV2	1.205	RMcoup
gga04933 AGE-RAGE signaling pathway in diabetic complications	0.00279345	P02467	Collagen alpha-2(I) chain (Fragments)	1.287	RMcoup
gga04933 AGE-RAGE signaling pathway in diabetic complications	0.00279345	A0A1D5P959	Collagen alpha-1(III) chain	1.312	RMcoup
gga04933 AGE-RAGE signaling pathway in diabetic complications	0.00279345	F1NMS0	AKT kinase-transforming protein	1.224	RMcoup
gga04933 AGE-RAGE signaling pathway in diabetic complications	0.00279345	P08317	Interleukin-8	2.533	RMcoup
